# Supplementary material for: Gene essentiality, conservation index and co-evolution of genes in cyanobacteria
Source: PLoS One. 2017 Jun 8;12(6):e0178565. doi: 10.1371/journal.pone.0178565 (PMC5464585; doi:10.1371/journal.pone.0178565)
Supplement: S1 Table — (XLSX) [file pone.0178565.s002.xlsx]

## Sheet: Sheet1
Table S1. List of the 120 cyanobacterial genomes used in the analysis.
KEGG organism code	Name of the organism	Number of Proteins in the Organism
amr	Acaryochloris marina MBIC11017	8172
acy	Anabaena cylindrica PCC 7122	5797
-	Anabaena sp. PCC 7108	5562
ava	Anabaena variabilis ATCC 29413	5634
-	Arthrospira maxima CS-328	5505
arp	Arthrospira platensis NIES-39	6009
-	Arthrospira platensis Paraca	5029
-	Arthrospira sp. PCC 8005	5724
calt	Calothrix sp. PCC 6303	6332
-	Calothrix sp. PCC 7103	11079
calo	Calothrix sp. PCC 7507	5942
cmp	Chamaesiphon minutus PCC 6605	5815
cthe	Chroococcidiopsis thermalis PCC 7203	5740
-	Coleofasciculus chthonoplastes PCC 7420	8193
cep	Crinalium epipsammum PCC 9333	4697
-	Crocosphaera watsonii WH 0003	6121
-	Crocosphaera watsonii WH 8501	5659
-	Cyanobacterium aponimum PCC 10605	3415
csn	Cyanobacterium stanieri PCC 7202	2831
cgc	Cyanobium gracile PCC 6307	3261
-	Cyanobium sp. PCC 7001	2762
cyt	Cyanothece sp. ATCC 51142	5239
-	Cyanothece sp. ATCC 51472	5216
-	Cyanothece sp. CCY 0110	6411
cyc	Cyanothece sp. PCC 7424	5656
cyn	Cyanothece sp. PCC 7425	5232
cyj	Cyanothece sp. PCC 7822	6559
cyp	Cyanothece sp. PCC 8801	4335
cyh	Cyanothece sp. PCC 8802	4405
-	Cylindrospermopsis raciborskii CS-505	3424
csg	Cylindrospermum stagnale PCC 7417	6200
dsl	Dactylococcopsis salina PCC 8305	3305
-	Fischerella sp. JSC-11	4557
-	Fischerella sp. PCC 9339	7786
-	Fischerella sp. PCC 9431	5661
-	Fischerella sp. PCC 9605	8426
-	Geitlerinema sp. PCC 7105	6378
gei	Geitlerinema sp. PCC 7407	3813
-	Geminocystis herdmanii PCC 6308	8600
gvi	Gloeobacter violaceus PCC 7421	4406
-	Gloeocapsa sp. PCC 73106	4062
glp	Gloeocapsa sp. PCC 7428	5003
hao	Halothece sp. PCC 7418	3701
-	Leptolyngbya boryana PCC 6306	7442
-	Leptolyngbya sp. PCC 6406	5350
-	Leptolyngbya sp. PCC 7410	4230
-	Leptolyngbya sp. PCC 7375	8837
lep	Leptolyngbya sp. PCC 7376	4153
-	Lyngbya sp. PCC 8106	6110
-	Mastigocladopsis repens PCC 10914	6416
-	Microchaete sp. PCC 7126	5756
mic	Microcoleus sp. PCC 7113	6397
mar	Microcystis aeruginosa NIES-843	5981
-	Microcystis aeruginosa PCC 7806	5241
-	Moorea producta 3L	7382
-	Nodularia spumigena CCY 9414	5211
naz	Nostoc azollae 0708	3646
npu	Nostoc punctiforme PCC 73102	6573
nos	Nostoc sp. PCC 7107	5185
ana	Nostoc sp. PCC 7120	6070
nop	Nostoc sp. PCC 7524	5398
oac	Oscillatoria acuminata PCC 6304	5755
-	Oscillatoria formosa PCC 6407	6736
oni	Oscillatoria nigro-viridis PCC 7112	6276
-	Oscillatoria sp. PCC 10802	6411
-	Oscillatoria sp. PCC 6506	5822
-	Pleurocapsa sp. PCC 7319	6991
plp	Pleurocapsa sp. PCC 7327	4255
pmb	Prochlorococcus marinus AS 9601	1920
-	Prochlorococcus marinus MIT 9202	1889
pmj	Prochlorococcus marinus MIT 9211	1855
pmh	Prochlorococcus marinus MIT 9215	1984
pmg	Prochlorococcus marinus MIT 9301	1906
pmf	Prochlorococcus marinus MIT 9303	2985
pmi	Prochlorococcus marinus MIT 9312	1960
pmt	Prochlorococcus marinus MIT 9313	2830
pmc	Prochlorococcus marinus MIT 9515	1899
pmn	Prochlorococcus marinus NATL 2A	2142
pme	Prochlorococcus marinus natl1a	2173
-	Prochlorococcus marinus, subsp. marinus CCMP 1375	1881
-	Prochlorococcus marinus, subsp. pastoris CCMP 1986	1942
-	Prochlorothrix hollandica PCC 9006	3617
-	Pseudanabaena sp. PCC 6802	4813
pseu	Pseudanabaena sp. PCC 7367	3824
-	Pseudanabaena sp. PCC 7429	4751
-	Raphidiopsis brookii D9	5599
riv	Rivularia sp. PCC 7116	6617
-	Spirulina subsalsa PCC 9445	5180
scs	Stanieria cyanosphaera PCC 7437	4751
syc	Synechococcus elongatus PCC 6301	2525
syf	Synechococcus elongatus PCC 7942	2657
-	Synechococcus sp. BL 107	2501
-	Synechococcus sp. CB 0101	3733
-	Synechococcus sp. CB 0205	2644
-	Synechococcus sp. CC 9311	2882
syd	Synechococcus sp. CC 9605	2633
sye	Synechococcus sp. CC 9902	2301
cyb	Synechococcus sp. JA-2-3B	2835
cya	Synechococcus sp. JA-3-3Ab	2748
syne	Synechococcus sp. PCC 6312	3541
-	Synechococcus sp. PCC 7335	5475
-	Synechococcus sp. PCC 7336	5101
synp	Synechococcus sp. PCC 7502	3310
syr	Synechococcus sp. RCC307	2528
-	Synechococcus sp. RS 9916	2955
-	Synechococcus sp. RS 9917	2748
syp	Synechococcus sp. strain PCC 7002	3179
-	Synechococcus sp. WH 5701	3316
syx	Synechococcus sp. WH 7803	2530
-	Synechococcus sp. WH 7805	2874
-	Synechococcus sp. WH 8016	2992
syw	Synechococcus sp. WH 8102	2512
syh	Synechococcus sp. WH 8109	2640
syne	Synechocystis sp. PCC 6803	3507
-	Synechocystis sp. PCC 7509	4703
tel	Thermosynechococcus elongatus BP-1	2451
ter	Trichodesmium erythraeum IMS 101	4342
-	Unidentified cyanobacterium PCC 7702	3971
-	Unidentified cyanobacterium UCYN-A	1199
-	Xenococcus sp. PCC 7305	5347
