# Supplementary material for: Gene essentiality, conservation index and co-evolution of genes in cyanobacteria
Source: PLoS One. 2017 Jun 8;12(6):e0178565. doi: 10.1371/journal.pone.0178565 (PMC5464585; doi:10.1371/journal.pone.0178565)
Supplement: S2 Table — Columns C and D describe the number of proteins used to construct the profiles and number of proteins present in the genome, respectively. The organisms are listed in sequential order in which they were used to form the profiles. (XLSX) [file pone.0178565.s003.xlsx]

## Sheet: Sheet1
Table S2. List of query organisms used while constructing the profiles. Columns C and D describe the number of proteins used to construct the profiles and number of proteins present in the genome, respectively. The organisms are listed in sequential order in which they were used to form the profiles.
KEGG organism code	Genome Name	Proteins Used For Forming Query Phylogenetic Profiles	Number of Proteins in the organism
syp	Synechococcus sp. strain PCC 7002	2902	3179
naz	Nostoc azollae 0708	1693	3646
-	Arthrospira maxima CS-328	2235	5505
pmb	Prochlorococcus marinus AS 9601	900	1920
ava	Anabaena variabilis ATCC 29413	1546	5634
cyp	Cyanothece sp. PCC 8801	1112	4335
lep	Leptolyngbya sp. PCC 7376	1014	4153
-	Fischerella sp. JSC-11	872	4557
-	Oscillatoria sp. PCC 6506	1772	5822
pseu	Pseudanabaena sp. PCC 7367	1126	3824
calo	Calothrix sp. PCC 7507	1109	5942
-	Crocosphaera watsonii WH 8501	1189	5659
-	Cyanobium sp. PCC 7001	1037	2762
-	Cylindrospermopsis raciborskii CS-505	514	3424
-	Cyanobacterium aponimum PCC 10605	578	3415
-	Gloeocapsa sp. PCC 73106	709	4062
gei	Geitlerinema sp. PCC 7407	645	3813
mar	Microcystis aeruginosa NIES-843	1591	5981
plp	Pleurocapsa sp. PCC 7327	590	4255
syne	Synechocystis sp. PCC 6803	509	3507
		Total profiles constructed	23643
