# Supplementary material for: Gene essentiality, conservation index and co-evolution of genes in cyanobacteria
Source: PLoS One. 2017 Jun 8;12(6):e0178565. doi: 10.1371/journal.pone.0178565 (PMC5464585; doi:10.1371/journal.pone.0178565)
Supplement: S3 Table — Columns A-D describe the various identifiers and attributes of the query proteins. Column E depicts the presence or absence of the query protein in the genome of while column F provides the best hit. Likewise, presence of the query proteins in 120 cyanobacterial genomes and the respective best hits are presented in columns G to IJ. (XLSX) [file pone.0178565.s004.xlsx]

## Sheet: Sheet1
Table S3. Phylogenetic profiles of 23,643 query proteins drawn from twenty genetically diverse cyanobacterial genomes. Columns A-D describe the various identifiers and attributes of the query proteins. Column E depicts the presence or absence of the query protein in the genome of while column F provides the best hit. Likewise, presence of the query proteins in 120 cyanobacterial genomes and the r…
Organism Name	Protein UniProt IDs	Query Protein Name	Query Gene Name	Nostoc azollae 0708	Hit IDs	Arthrospira platensis Paraca	Hit IDs	Prochlorococcus marinus AS 9601	Hit IDs	Anabaena variabilis ATCC 29413	Hit IDs	Cyanothece sp. ATCC 51142	Hit IDs	Cyanothece sp. ATCC 51472	Hit IDs	Synechococcus sp. BL 107	Hit IDs	Thermosynechococcus elongatus BP-1	Hit IDs	Synechococcus sp. CB 0205	Hit IDs	Synechococcus sp. CB 0101		Synechococcus sp. CC 9311	Hit IDs	Synechococcus sp. CC 9605	Hit IDs	Synechococcus sp. CC 9902	Hit IDs	Prochlorococcus marinus, subsp. marinus CCMP 1375	Hit IDs	Prochlorococcus marinus, subsp. pastoris CCMP 1986	Hit IDs	Cyanothece sp. CCY 0110	Hit IDs	Nodularia spumigena CCY 9414	Hit IDs	Arthrospira maxima CS-328	Hit IDs	Cylindrospermopsis raciborskii CS-505	Hit IDs	Trichodesmium erythraeum IMS 101	Hit IDs	Synechococcus sp. JA-2-3B	Hit IDs	Synechococcus sp. JA-3-3Ab	Hit IDs	Fischerella sp. JSC-11	Hit IDs
Synechococcus sp. strain PCC 7002	A8HTM2	Phycocyanobilin lyase subunit CpcS OS=Synechococcus sp. (strain ATCC 27264 / PCC 7002 / PR-6) GN=cpcS PE=1	cpcS cpcS-I SYNPCC7002_A1822	1	D7E561	1	KDR58244	0		1	Q3M4D9	1	B1WXL4	1	Cy51472DRAFT_4686	1	Q064G2	1	Q8DI91	1	VBISynSp67927_0099	1	gi 657836772	1	Q0I791	1	Q3AHB2	1	Q3AZV7	0		0		1	A3IT86	1	A0ZME3	1	B5W1Z6	0		1	Q10XT3	1	Q2JI07	1	Q2JR54	1	G6FQC4
	A8HTN2	Phycocyanobilin lyase subunit CpcU OS=Synechococcus sp. (strain ATCC 27264 / PCC 7002 / PR-6) GN=cpcU PE=1	cpcU SYNPCC7002_A2053	0		0		0		0		1	B1X1U3	1	Cy51472DRAFT_2075	0		0		0		0		0		0		0		0		0		1	A3IJ67	0		0		0		0		0		0		0
	B1XHQ1	UPF0234 protein SYNPCC7002_A1983 OS=Synechococcus sp. (strain ATCC 27264 / PCC 7002 / PR-6) GN=SYNPCC7002_A1983	SYNPCC7002_A1983	1	D7E2G1	1	KDR55722	1	A2BQ75	1	Q3MBL3	0		0		1	Q05YM9	1	Q8DKR4	1	VBISynSp67927_1277	1	gi 497996152	1	Q0I8F8	1	Q3ALV6	1	Q3AWN7	1	Q7VDA4	1	Q7V2J5	0		1	A0ZF60	1	B5W4G3	1	D4TH03	1	Q110Z7	1	Q2JN07	1	Q2JVU4	1	G6FZU9
	B1XHW1	DNA-directed RNA polymerase subunit beta' OS=Synechococcus sp. (strain ATCC 27264 / PCC 7002 / PR-6) GN=rpoC2	rpoC2 SYNPCC7002_A2043	1	D7E2K4	1	KDR58348	1	A2BPW3	1	Q3M5C8	1	B1WZT6	1	Cy51472DRAFT_2354	1	Q067T9	1	Q8DL57	1	VBISynSp67927_1026	1	gi 497996885	1	Q0I7L9	1	Q3AHX7	1	Q3AZA2	1	Q7VA30	1	Q7V008	1	A3IJL7	1	A0ZH98	1	B5VU95	1	D4THJ7	1	Q110H3	1	Q2JJ17	1	Q2JQT4	1	G6FTR9
	B1XHW6	30S ribosomal protein S20 OS=Synechococcus sp. (strain ATCC 27264 / PCC 7002 / PR-6) GN=rpsT	rpsT rps20 SYNPCC7002_A2048	1	D7E2K9	1	KDR58344	1	A2BT59	1	Q3M5D2	1	B1WZT9	1	Cy51472DRAFT_2351	1	Q063W2	1	Q8DJN4	1	VBISynSp67927_1021	1	gi 497996900	1	Q0I7L4	1	Q3AHX3	1	Q3AZA6	1	Q7VA27	1	Q7TU38	0		1	W6FX61	1	B5VU91	1	D4THJ2	1	Q110G9	1	Q2JI48	1	Q2JVV4	1	G6FTS3
	B1XHY6	Protein Thf1 OS=Synechococcus sp. (strain ATCC 27264 / PCC 7002 / PR-6) GN=thf1	thf1 SYNPCC7002_A0732	1	D7DZ24	1	KDR58428	0		1	Q3M4B2	1	B1WNF0	1	Cy51472DRAFT_3549	0		1	Q8DJT8	0		1	gi 497994720	0		0		0		0		0		1	A3IRC2	1	A0ZEW1	1	B5VUX4	1	D4TKH0	1	Q116P5	1	P0C1D1	1	Q2JSQ3	1	G6FYZ5
	B1XHY7	ATP synthase gamma chain OS=Synechococcus sp. (strain ATCC 27264 / PCC 7002 / PR-6) GN=atpG	atpG atpC SYNPCC7002_A0733	1	D7E2I5	1	KDR58828	1	A2BT63	1	Q3M9W1	1	B1WUI3	1	Cy51472DRAFT_0436	1	Q064R3	1	Q8DLU1	1	VBISynSp67927_1067	1	gi 497996775	1	Q0I7R3	1	Q3AHK6	1	Q3AZM0	1	Q7VA64	1	Q7V038	0		1	A0ZEZ4	1	B5W2W8	1	D4TJF3	1	Q112Z7	1	Q2JIG1	1	Q2JSW2	1	G6FU23
	B1XHY9	ATP synthase subunit delta OS=Synechococcus sp. (strain ATCC 27264 / PCC 7002 / PR-6) GN=atpH	atpH atpD SYNPCC7002_A0735	1	D7E2I3	1	KDR58830	1	A2BT24	1	Q3M9V9	1	B1WUI1	1	Cy51472DRAFT_0438	1	Q064R1	1	Q8DLP4	1	VBISynSp67927_1065	1	gi 497996779	1	Q0I7R1	1	Q3AHK4	1	Q3AZM2	1	Q7VA62	1	Q7V036	0		1	A0ZEZ6	1	B5W2X0	1	D4TJF1	1	Q112Z5	1	Q2JIF9	1	Q2JSW0	1	G6FU25
	B1XHZ0	ATP synthase subunit b 1 OS=Synechococcus sp. (strain ATCC 27264 / PCC 7002 / PR-6) GN=atpF1	atpF1 SYNPCC7002_A0736	1	D7E2I2	1	KDR58831	1	A2BT26	1	Q3M9V8	1	B1WUI0	1	Cy51472DRAFT_0439	1	Q064R0	1	Q8DLP5	1	VBISynSp67927_1064	1	gi 497996780	1	Q0I7R0	0		1	Q3AZM3	1	Q7VA61	1	Q7V035	0		1	W6FQB1	1	B5W2X1	1	D4TJF0	1	Q112Z4	1	Q2JIF8	1	Q2JSV9	1	G6FU26
	B1XHZ1	ATP synthase subunit b' OS=Synechococcus sp. (strain ATCC 27264 / PCC 7002 / PR-6) GN=atpG	atpG SYNPCC7002_A0737	1	D7E2I1	1	KDR58832	1	A2BT27	1	Q3M9V7	1	B1WUH9	1	Cy51472DRAFT_0440	1	Q064Q9	1	Q8DLP6	1	VBISynSp67927_1063	1	gi 497996782	1	Q0I7Q9	1	Q3AHK2	1	Q3AZM4	1	Q7VA60	1	Q7V034	0		1	A0ZEZ8	1	B5W2X2	1	D4TJE9	1	Q112Z3	1	Q2JIF7	1	Q2JSV8	1	G6FU27
	B1XHZ2	ATP synthase subunit c OS=Synechococcus sp. (strain ATCC 27264 / PCC 7002 / PR-6) GN=atpE	atpE atpH SYNPCC7002_A0738	1	D7E2I0	1	KDR58833	1	A2BT28	1	Q3M9V6	1	B1WUH8	1	Cy51472DRAFT_0441	1	Q064Q8	1	Q8DLP7	1	VBISynSp67927_1062	1	gi 497996784	1	Q0I7Q8	1	Q3AHK1	1	Q3AZM5	1	Q7VA59	1	Q7V033	1	A3IIQ5	1	A0ZEZ9	1	B5W2X3	1	D4TJE8	1	Q112Z2	1	Q2JIF6	1	Q2JSV7	1	G6FU28
	B1XHZ3	ATP synthase subunit a 1 OS=Synechococcus sp. (strain ATCC 27264 / PCC 7002 / PR-6) GN=atpB1	atpB1 atpI1 SYNPCC7002_A0739	1	D7E2H9	1	KDR58834	1	A2BT29	1	Q3M9V5	1	B1WUH7	1	Cy51472DRAFT_0442	1	Q064Q7	1	Q8DLP8	1	VBISynSp67927_1061	1	gi 497996785	1	Q0I7Q7	1	Q3AHK0	1	Q3AZM6	1	Q7VA58	1	Q7V032	1	A3IIP9	1	A0ZF00	1	B5W2X4	1	D4TJE7	1	Q112Z1	1	Q2JIF4	1	Q2JSV5	1	G6FU29
	B1XHZ7	4-hydroxy-3-methylbut-2-en-1-yl diphosphate synthase (ferredoxin) OS=Synechococcus sp. (strain ATCC 27264 / PCC 7002 / PR-6) GN=ispG	ispG SYNPCC7002_A0743	1	D7DZD2	1	KDR55442	1	A2BT30	1	Q3MG27	1	B1WQF1	1	Cy51472DRAFT_1990	1	Q066T8	1	Q8DK70	1	VBISynSp67927_2188	1	gi 497995238	1	Q0I9J4	1	Q3AK30	1	Q3AXP3	1	Q7VBS7	1	Q7V215	1	A3IKT8	1	A0ZD10	1	B5VWH4	1	D4THP9	1	Q10W70	1	Q2JPZ9	1	Q2JS69	1	G6FYS3
	B1XI04	ATP synthase epsilon chain OS=Synechococcus sp. (strain ATCC 27264 / PCC 7002 / PR-6) GN=atpC	atpC SYNPCC7002_A0750	1	D7DWB0	1	KDR56034	1	A2BQF6	1	Q3MAS1	1	B1WU98	1	Cy51472DRAFT_1506	1	Q064T0	1	Q8DLG7	1	VBISynSp67927_1087	1	gi 497996727	1	Q0I7U0	1	Q3AHM1	1	Q3AZK6	1	Q7VA75	1	Q7TU42	1	A3IL03	1	A0ZCG6	1	B5W3B2	1	D4TFJ8	1	Q10Z37	1	Q2JJK2	1	Q2JUB3	1	G6FMT6
	B1XI06	Ribosome maturation factor RimP OS=Synechococcus sp. (strain ATCC 27264 / PCC 7002 / PR-6) GN=rimP	rimP SYNPCC7002_A0752	1	D7E0V5	1	KDR56385	0		1	Q3MBZ3	1	B1WZP0	1	Cy51472DRAFT_2670	1	Q067W7	1	Q8DHL1	1	VBISynSp67927_1015	1	gi 497996915	1	Q0I7K5	1	Q3AHW4	1	Q3AZB4	1	Q7VA23	0		1	A3IMP3	1	A0ZFT9	1	B5W8F2	1	D4TCH3	1	Q10XM0	1	Q2JJI0	1	Q2JX22	1	G6FXN4
	B1XI09	Translation initiation factor IF-2 OS=Synechococcus sp. (strain ATCC 27264 / PCC 7002 / PR-6) GN=infB	infB SYNPCC7002_A0755	1	D7E0V8	1	KDR56382	1	A2BT13	1	Q3MBZ7	1	B1WZN7	1	Cy51472DRAFT_2667	1	Q064B9	1	Q8DK04	1	VBISynSp67927_1010	1	gi 497996934	1	Q0I7K2	1	Q3AHW1	1	Q3AZB7	1	Q7VA20	1	Q7UZZ9	1	A3IMP6	1	W6FLB7	1	B5W8E8	1	D4TCH0	1	Q10XM3	1	Q2JMD7	1	Q2JSB7	0
	B1XI10	Deoxyribose-phosphate aldolase OS=Synechococcus sp. (strain ATCC 27264 / PCC 7002 / PR-6) GN=deoC	deoC SYNPCC7002_A0756	1	D7DYV5	1	KDR57346	0		1	Q3MF82	1	B1WW41	1	Cy51472DRAFT_4703	0		1	Q8DJZ1	0		1	gi 915393420	0		0		0		0		0		1	A3IJS7	1	A0ZMH8	1	B5W8C1	1	D4TFA6	1	Q10VZ6	1	Q2JIQ8	1	Q2JQL4	1	G6FQ25
	B1XI62	30S ribosomal protein S10 OS=Synechococcus sp. (strain ATCC 27264 / PCC 7002 / PR-6) GN=rpsJ	rpsJ rps10 SYNPCC7002_A2060	1	D7E102	1	KDR58573	1	A2BT70	1	Q3MDM6	1	B1WQY3	1	Cy51472DRAFT_0819	1	Q060Z2	1	Q8DI41	1	VBISynSp67927_0785	1	gi 493967218	1	Q0ID60	1	Q3AMT7	1	Q3AW52	1	Q7VA06	1	Q7UZY8	1	A3ISJ2	1	A0ZFC2	1	B5W7Y0	1	D4TDJ4	1	Q118Z1	1	Q2JMX6	1	Q2JUX3	1	G6FRK3
	B1XI63	Elongation factor Tu OS=Synechococcus sp. (strain ATCC 27264 / PCC 7002 / PR-6) GN=tuf	tuf SYNPCC7002_A2061	1	D7E101	1	KDR58574	1	A2BT82	1	Q3MDM5	1	B1WQY4	1	Cy51472DRAFT_0818	1	Q060Z1	1	Q8DI42	1	VBISynSp67927_0786	1	gi 497997725	1	Q0ID59	1	Q3AMT6	1	Q3AW53	1	Q7VA05	1	Q7UZY7	1	A3ISJ3	1	A0ZFC1	1	B5W7Y1	1	D4TDJ3	1	Q118Z2	1	Q2JMX7	1	Q2JUX4	1	G6FRK2
	B1XI65	30S ribosomal protein S7 OS=Synechococcus sp. (strain ATCC 27264 / PCC 7002 / PR-6) GN=rpsG	rpsG rps7 SYNPCC7002_A2063	1	D7E0Z9	1	KDR58576	1	A2BT83	1	Q3MDM3	1	B1WQY6	1	Cy51472DRAFT_0816	1	Q060Y9	1	Q8DI44	1	VBISynSp67927_0788	1	gi 497997720	1	Q0ID57	1	Q3AMT4	1	Q3AW55	1	Q7VA03	1	Q7UZY5	1	A3ISJ5	1	W6FLI0	0		1	D4TDJ1	1	Q118Z4	1	Q2JMX9	1	Q2JUX6	1	G6FRK0
	B1XI66	30S ribosomal protein S12 OS=Synechococcus sp. (strain ATCC 27264 / PCC 7002 / PR-6) GN=rpsL	rpsL rps12 SYNPCC7002_A2064	1	D7E0Z8	1	KDR58577	1	A2BT85	1	Q3MDM2	1	B1WQY7	1	Cy51472DRAFT_0815	1	Q060Y8	1	P59168	1	VBISynSp67927_0789	1	gi 497997718	1	Q0ID56	1	Q3AMT3	1	Q3AW56	1	Q7VA02	1	Q7UZY4	1	A3ISJ6	0		1	B5W3X6	1	D4TDJ0	1	Q118Z5	1	Q2JMY0	1	Q2JUX7	1	G6FRJ9
	B1XI84	30S ribosomal protein S4 OS=Synechococcus sp. (strain ATCC 27264 / PCC 7002 / PR-6) GN=rpsD	rpsD rps4 SYNPCC7002_A2083	1	D7E456	1	KDR58846	1	A2BT86	1	Q3M534	1	B1X067	1	Cy51472DRAFT_3737	1	Q060K7	1	P59134	1	VBISynSp67927_2595	1	gi 497989800	1	Q0ICH5	1	Q3ALH7	1	Q3AWW5	1	Q7VDG7	1	Q7V2R1	1	A3IK81	1	A0ZL44	1	B5VYE4	1	D4TLA6	1	Q119M5	1	Q2JMH0	1	Q2JUD6	1	G6FX61
	B1XI93	NAD(P)H-quinone oxidoreductase subunit O OS=Synechococcus sp. (strain ATCC 27264 / PCC 7002 / PR-6) GN=ndhO	ndhO SYNPCC7002_A2094	1	D7E302	1	KDR56490	1	A2BPN7	1	Q3MDP0	1	B1WZP7	1	Cy51472DRAFT_2676	1	Q063P5	1	Q8DMU4	1	VBISynSp67927_0173	1	gi 497997395	1	Q0I708	1	Q3AH38	1	Q3B027	1	Q7VE72	1	Q7V3F4	1	A3IMN4	1	A0ZB94	1	B5W4Y7	1	D4TJM8	1	Q117D1	1	Q2JHE4	1	Q2JU56	1	G6FQU1
	B1XI94	Phycocyanobilin lyase CpcT OS=Synechococcus sp. (strain ATCC 27264 / PCC 7002 / PR-6) GN=cpcT PE=1	cpcT SYNPCC7002_A2095	1	D7DXH5	1	KDR57076	0		1	Q3M9Z2	1	B1WWK6	1	Cy51472DRAFT_1191	1	Q05Z89	1	Q8DH04	1		1	gi 497997654	0		0		0		0		0		1	A3IPJ6	1	A0ZMG2	1	B5VW51	1	D4TD06	1	Q10UX2	1	Q2JI96	1	Q2JT26	1	G6FSQ9
	B1XI96	Dihydroorotase OS=Synechococcus sp. (strain ATCC 27264 / PCC 7002 / PR-6) GN=pyrC	pyrC SYNPCC7002_A2097	0		0		1	A2BNR6	0		0		0		1	Q065U6	0		1	VBISynSp67927_2319	1	gi 497995523	1	Q0I8U7	1	Q3AKY8	1	Q3AYG9	1	Q7VD18	1	Q7V2B2	1	A3IWJ3	1	A0ZI98	0		0		0		0		0		0
	B1XIA1	N-acetyl-gamma-glutamyl-phosphate reductase OS=Synechococcus sp. (strain ATCC 27264 / PCC 7002 / PR-6) GN=argC	argC SYNPCC7002_A2102	1	D7E503	1	KDR57619	1	A2BQ50	1	Q3M7B3	1	B1WYI6	1	Cy51472DRAFT_0109	1	Q067C7	1	P59312	1	VBISynSp67927_1955	1	gi 497994457	1	Q0IAD3	1	Q3AJT9	1	Q3AXW4	1	Q7VBZ8	1	Q7V1H9	1	A3IRK4	1	W6FVM4	1	B5W273	1	D4TF53	1	Q110V5	1	Q2JPJ5	1	Q2JWJ7	1	G6FNH3
	B1XIC0	Urease accessory protein UreD OS=Synechococcus sp. (strain ATCC 27264 / PCC 7002 / PR-6) GN=ureD	ureD SYNPCC7002_A2123	0		1	KDR56269	0		1	Q3M708	0		0		0		1	Q8DLF7	0		0		0		0		0		0		0		0		1	A0ZB05	1	B5VZT2	1	D4TDA2	0		0		0		1	G6FQ03
	B1XIE1	Photosystem II reaction center protein H OS=Synechococcus sp. (strain ATCC 27264 / PCC 7002 / PR-6) GN=psbH	psbH SYNPCC7002_A0808	1	D7DW95	1	KDR57225	1	A2BR42	1	Q3M4N8	1	B1WS17	1	Cy51472DRAFT_3111	1	Q061F6	1	Q8DJ43	1	VBISynSp67927_0728	1	gi 497997912	1	Q0IDC8	1	Q3AMZ3	1	Q3AUQ6	1	Q7VDT5	1	Q7V341	1	A3IQY7	1	A0Z9N8	1	B5W767	1	D4TCI7	1	Q110N3	1	Q2JLQ8	1	Q2JUV4	1	G6FYG3
	B1XIE2	Protein PsbN OS=Synechococcus sp. (strain ATCC 27264 / PCC 7002 / PR-6) GN=psbN	psbN SYNPCC7002_A0809	1	D7DW97	1	KDR57226	1	A2BP50	1	Q3M4N7	1	B1WUD5	1	Cy51472DRAFT_0483	1	Q061F8	1	Q8DJ42	1	VBISynSp67927_0727	1	gi 657837166	1	Q0IDC9	1	Q3AMZ4	1	Q3AUQ9	0		1	Q7V340	1	A3IU94	1	W6FPR7	1	B5W766	1	D4TCI8	1	Q110N4	1	Q2JLQ9	1	Q2JUV5	1	G6FYG2
	B1XIE7	Nucleoside diphosphate kinase OS=Synechococcus sp. (strain ATCC 27264 / PCC 7002 / PR-6) GN=ndk	ndk SYNPCC7002_A0814	1	D7DVT8	1	KDR57422	1	A2BP51	1	Q3M7K5	1	B1WQB7	1	Cy51472DRAFT_2948	1	Q061R6	1	Q8DM56	1	VBISynSp67927_0305	1	gi 497991344	1	Q0I6J3	1	Q3AGP0	1	Q3AVV5	1	Q7VEG3	1	Q7V3M8	1	A3IYQ9	1	A0ZD27	1	B5W6K2	1	D4TH42	1	Q116S1	1	Q2JPL4	1	Q2JVI1	1	G6FSD2
	B1XIF6	Uroporphyrinogen decarboxylase OS=Synechococcus sp. (strain ATCC 27264 / PCC 7002 / PR-6) GN=hemE	hemE SYNPCC7002_A0823	1	D7E046	1	KDR55410	1	A2BNH4	1	Q3MC76	1	B1WVY1	1	Cy51472DRAFT_4455	1	Q065X4	1	Q8DKW0	1	VBISynSp67927_1742	1	gi 497993294	1	Q0I8Y1	1	Q3AKV7	1	Q3AYE3	1	Q7VBL3	1	Q7V2A0	1	A3INF9	1	A0ZMR0	1	B5VWC8	1	D4TCL1	1	Q114U6	1	Q2JKH3	1	Q2JX97	1	G6FVK0
	B1XIG4	Phosphomethylpyrimidine synthase OS=Synechococcus sp. (strain ATCC 27264 / PCC 7002 / PR-6) GN=thiC	thiC SYNPCC7002_A0831	1	D7E5D1	1	KDR57391	1	A2BQ64	1	Q3MGA3	1	B1WW40	1	Cy51472DRAFT_4704	1	Q062V2	1	Q8DLZ2	1	VBISynSp67927_0539	1	gi 497998200	1	Q0IDV6	1	Q3AND3	1	Q3B0I6	1	Q7V9Q8	1	Q7UZP7	1	A3IJQ8	1	A0ZG18	0		1	D4TEG6	1	Q111Z9	1	Q2JPK6	1	Q2JY68	1	G6FZJ6
	B1XIH9	50S ribosomal protein L28 OS=Synechococcus sp. (strain ATCC 27264 / PCC 7002 / PR-6) GN=rpmB	rpmB rpl28 SYNPCC7002_A0846	1	D7E4M5	1	KDR58892	1	A2BTJ3	1	Q3MGW8	1	B1WZC2	1	Cy51472DRAFT_0043	1	Q067E4	1	Q8DG62	1	VBISynSp67927_1984	1	gi 497994550	1	Q0IAB7	1	Q3AJS3	1	Q3AXY2	1	Q7VC09	1	Q7V1H0	1	A3IZ80	1	A0ZE13	1	B5W1H8	1	D4THP2	1	Q10X90	1	Q2JMK8	1	Q2JQF8	1	G6FZC7
	B1XIL4	4-hydroxy-tetrahydrodipicolinate reductase OS=Synechococcus sp. (strain ATCC 27264 / PCC 7002 / PR-6) GN=dapB	dapB SYNPCC7002_A0881	1	D7DW84	1	KDR56424	1	A2BR32	1	Q3MFY8	1	B1WVV1	1	Cy51472DRAFT_4428	1	Q065M4	1	Q8DHH2	1	VBISynSp67927_2226	1	gi 497995315	1	Q0IAU2	1	Q3AIK8	1	Q3AYN5	1	Q7VC38	1	Q7V1N1	1	A3IP23	1	A0ZBM1	1	B5VUP2	1	D4TJK8	1	Q10YI1	1	Q2JMX5	1	Q2JUX2	1	G6FT79
	B1XIL5	Adenylosuccinate synthetase OS=Synechococcus sp. (strain ATCC 27264 / PCC 7002 / PR-6) GN=purA	purA SYNPCC7002_A0882	1	D7E3G3	1	KDR57025	1	A2BRB1	1	Q3MBG1	1	B1WSJ0	1	Cy51472DRAFT_0692	1	Q05YI6	1	Q8DLG2	1	VBISynSp67927_1706	1	gi 497993185	1	Q0I8J6	1	Q3ALR7	1	Q3AWR7	1	Q7VD77	1	Q7V2H1	1	A3IQS4	1	W6FUM8	1	B5VXV3	1	D4TGQ3	1	Q10ZD0	1	Q2JQ36	1	Q2JQX5	1	G6FWZ5
	B1XIM6	Chorismate synthase OS=Synechococcus sp. (strain ATCC 27264 / PCC 7002 / PR-6) GN=aroC	aroC SYNPCC7002_A2147	1	D7E1M8	1	KDR57227	1	A2BPY8	1	Q3MFM3	1	B1WRV7	1	Cy51472DRAFT_0712	1	Q061B2	1	Q8DLM1	1	VBISynSp67927_0769	1	gi 497997778	1	Q0ID82	1	Q3AMV2	1	Q3AUR6	1	P46894	1	Q7V364	1	A3IMJ5	1	A0ZEB2	1	B5W765	1	D4TCL4	1	Q110N5	1	Q2JLD4	1	Q2JXD0	1	G6FXL9
	B1XIN0	Photosystem II reaction center protein M OS=Synechococcus sp. (strain ATCC 27264 / PCC 7002 / PR-6) GN=psbM	psbM SYNPCC7002_A2151	1	D7E0B2	0		1	A2BP22	0		1	B1WS50	0		1	Q05Z64	1	Q8DHA7	0		1	gi 497997683	1	Q0ICR0	1	Q3AMD6	1	Q3AUY3	1	Q7VDL9	1	Q7TUF5	0		1	A0ZC60	0		0		0		0		1	Q2JWK3	1	G6FQL8
	B1XIP3	Photosystem II protein D1 3 OS=Synechococcus sp. (strain ATCC 27264 / PCC 7002 / PR-6) GN=psbA3	psbA3 SYNPCC7002_A2164	1	D7E1M6	1	KDR56882	1	A2BPB8	1	Q3MB78	1	P51759	1	Cy51472DRAFT_2340	1	Q05Z16	1	Q8DIV4	1	VBISynSp67927_1770	1	gi 497995918	1	Q0I912	1	Q3AM89	1	Q3AV15	1	P46895	1	Q7V365	1	A3IMM5	1	A0ZF30	1	B5W8J7	1	D4TGG4	1	Q10VK7	1	Q2JP67	1	Q2JTJ2	1	G6FPK6
	B1XIQ9	50S ribosomal protein L20 OS=Synechococcus sp. (strain ATCC 27264 / PCC 7002 / PR-6) GN=rplT	rplT rpl20 SYNPCC7002_A2180	1	D7DWK2	1	KDR56889	1	A2BP21	1	Q3M7I1	1	B1WXF7	1	Cy51472DRAFT_4504	1	Q062M3	1	Q8DH02	1	VBISynSp67927_0467	1	gi 497998558	1	Q0IE26	1	Q3ANJ6	1	Q3B0U9	1	Q7V9L1	1	Q7UZK1	1	A3IJW9	1	A0ZI57	1	B5W9E7	1	D4TJG3	1	Q114D6	1	Q2JI02	1	Q2JR49	1	G6FZ54
	B1XIR0	50S ribosomal protein L35 OS=Synechococcus sp. (strain ATCC 27264 / PCC 7002 / PR-6) GN=rpmI	rpmI rpl35 SYNPCC7002_A2181	1	D7DWK3	1	KDR56890	1	A2BTP3	1	Q3M7I2	1	B1WXF8	1	Cy51472DRAFT_4505	1	Q062M4	1	Q8DH01	1	VBISynSp67927_0466	1	gi 497998561	1	Q0IE25	1	Q3ANJ5	1	Q3B0U8	1	Q7V9L2	1	Q7UZK2	0		1	A0ZI58	1	B5W9E8	1	D4TJG2	1	Q114D7	1	Q2JI03	1	Q2JR50	1	G6FZ55
	B1XIT5	Glutamate-1-semialdehyde 2,1-aminomutase OS=Synechococcus sp. (strain ATCC 27264 / PCC 7002 / PR-6) GN=hemL	hemL SYNPCC7002_A2206	1	D7DZR9	1	KDR57558	1	A2BTP2	1	Q3M3B9	1	B1X023	1	Cy51472DRAFT_0010	1	Q05YM1	1	Q8DLK8	1	VBISynSp67927_1283	1	gi 497996126	1	Q0I8G1	1	Q3ALU9	1	Q3AWP4	1	Q7VDA1	1	Q7V2J3	1	A3IRH5	1	A0ZMC1	1	B5VZW8	1	D4TCK8	1	Q110Z9	1	Q2JMP7	1	Q2JS70	1	G6FN75
	B1XIV9	Ribosomal RNA small subunit methyltransferase A OS=Synechococcus sp. (strain ATCC 27264 / PCC 7002 / PR-6) GN=rsmA	rsmA ksgA SYNPCC7002_A0897	1	D7E4C0	1	KDR55679	1	A2BPW6	1	Q3M3F3	1	B1WRJ7	1	Cy51472DRAFT_1809	1	Q066I5	1	P59157	1	VBISynSp67927_1831	1	gi 497993853	1	Q0I9S3	1	Q3AKE0	1	Q3AXF3	1	Q7VCH7	1	Q7V1E1	1	A3INV7	1	A0ZGS9	1	B5W4A7	1	D4TF32	1	Q118D2	1	Q2JMR8	1	Q2JVW2	1	G6FNV6
	B1XIZ3	N utilization substance protein B homolog OS=Synechococcus sp. (strain ATCC 27264 / PCC 7002 / PR-6) GN=nusB	nusB SYNPCC7002_A0931	1	D7E4L0	1	KDR58702	0		1	Q3MGI4	1	B1WXY6	1	Cy51472DRAFT_1424	0		1	Q8DKS0	1	VBISynSp67927_0557	1	gi 497998451	1	Q0IE73	0		0		0		0		1	A3IKI6	1	A0ZE02	1	B5W2M2	1	D4TEL6	1	Q118A6	0		0		1	G6FZD9
	B1XJ08	Putative Holliday junction resolvase OS=Synechococcus sp. (strain ATCC 27264 / PCC 7002 / PR-6) GN=SYNPCC7002_A0946	SYNPCC7002_A0946	1	D7DW11	1	KDR54173	1	A2BR00	1	Q3M6H7	1	B1WX86	1	Cy51472DRAFT_1284	1	Q065H6	1	Q8DGI8	1	VBISynSp67927_2143	1	gi 760034707	1	Q0I9F1	1	Q3AIG9	1	Q3AYS6	1	Q7VC75	0		1	A3IP21	1	A0ZK69	1	B5VXJ1	1	D4TD18	1	Q10WK5	1	Q2JKS4	1	Q2JWE3	1	G6FYI4
	B1XJ13	Ribosome-recycling factor OS=Synechococcus sp. (strain ATCC 27264 / PCC 7002 / PR-6) GN=frr	frr SYNPCC7002_A0952	1	D7DVB1	1	KDR57898	1	A2BQS8	1	Q3MFI3	1	B1X0Q1	1	Cy51472DRAFT_2252	1	Q060T6	1	Q8DM64	1	VBISynSp67927_1688	1	gi 497993098	1	Q0I8L4	1	Q3ALP8	1	Q3AV97	1	Q7VD62	1	Q7V2F9	1	A3IPX0	1	W6FME2	1	B5W5U3	1	D4TCP7	1	Q10Y49	1	Q2JHW2	1	Q2JWE8	1	G6FWX0
	B1XJ17	Transcriptional repressor NrdR OS=Synechococcus sp. (strain ATCC 27264 / PCC 7002 / PR-6) GN=nrdR	nrdR SYNPCC7002_A0956	0		1	KDR56051	1	A2BQ02	0		1	B1WNA0	1	Cy51472DRAFT_3499	1	Q05Z67	1	Q8DHT4	1	VBISynSp67927_0810	1	gi 497997671	1	Q0ICR4	1	Q3AMD9	1	Q3AWE9	1	Q7VDM4	1	Q7V2Y6	1	A3IUP3	0		1	B5VXZ4	0		1	Q10VU2	1	Q2JK90	1	Q2JVG1	0
	B1XJ18	Photosystem II reaction center protein T OS=Synechococcus sp. (strain ATCC 27264 / PCC 7002 / PR-6) GN=psbT	psbT SYNPCC7002_A0957	1	D7E5J6	1	KDR56052	1	A2BPB4	1	Q3MD07	1	B1WNA1	0		0		0		0		1	gi 497997673	1	Q0ICR3	0		1	Q3AWF0	1	Q7VDM3	1	Q7V2Y5	1	A3IUP2	0		1	B5VXZ5	1	D4TDP7	1	Q10VU1	0		0		1	G6FYV7
	B1XJ47	2,3-bisphosphoglycerate-independent phosphoglycerate mutase OS=Synechococcus sp. (strain ATCC 27264 / PCC 7002 / PR-6) GN=gpmI	gpmI SYNPCC7002_A2233	1	D7DYW3	1	KDR57706	1	A2BPB5	1	Q3MF89	1	B1WZI7	1	Cy51472DRAFT_2618	1	Q064T8	1	P59177	1	VBISynSp67927_1097	1	gi 497996712	1	Q0I7U9	1	Q3AHM9	1	Q3AZJ6	1	Q7VA78	1	Q7V051	1	A3IYF4	1	A0ZMJ6	1	B5W4Z5	1	D4TGC3	1	Q117D6	1	Q2JIE9	1	Q2JSV1	1	G6G0F1
	B1XJ88	Histidine--tRNA ligase OS=Synechococcus sp. (strain ATCC 27264 / PCC 7002 / PR-6) GN=hisS	hisS SYNPCC7002_A2275	0		1	KDR58368	1	A2BT08	0		1	B1WVZ0	1	Cy51472DRAFT_5054	1	Q063D5	1	Q8DHP7	1	VBISynSp67927_0633	1	gi 497998078	1	Q0IDK4	1	Q3AN68	1	Q3B0D3	1	Q7VCG1	1	Q7V263	1	A3IHC4	0		1	B5W3T8	0		0		1	Q2JNI7	1	Q2JRX6	0
	B1XJ90	DNA replication and repair protein RecF OS=Synechococcus sp. (strain ATCC 27264 / PCC 7002 / PR-6) GN=recF	recF SYNPCC7002_A2277	1	D7DVN9	1	KDR54914	1	A2BQA4	1	Q3M7N8	1	B1WT39	1	Cy51472DRAFT_1695	1	Q05ZD9	1	Q8DG79	1	VBISynSp67927_0883	1	gi 657837153	1	Q0ICY6	1	Q3AML2	1	Q3AW99	1	Q7V9U6	1	Q7UZT2	1	A3INE0	1	A0ZB75	1	B5VZ19	1	D4TCC9	1	Q114T6	1	Q2JIB8	1	Q2JQG8	1	G6FUE4
	B1XJC4	Photosystem II reaction center protein Ycf12 OS=Synechococcus sp. (strain ATCC 27264 / PCC 7002 / PR-6) GN=ycf12	ycf12 SYNPCC7002_A0981	1	D7E1X6	1	KDR54076	0		0		1	B1WZK3	1	Cy51472DRAFT_2634	0		1	Q8DJI1	0		0		0		0		0		0		0		1	A3IKC3	0		1	B5VWN5	1	D4TIL8	1	Q112P6	0		0		1	G6FXQ2
	B1XJD1	50S ribosomal protein L34 OS=Synechococcus sp. (strain ATCC 27264 / PCC 7002 / PR-6) GN=rpmH	rpmH rpl34 SYNPCC7002_A0988	1	D7E123	0		1	A2BTF2	1	Q3M7J7	1	B1WWJ3	1	Cy51472DRAFT_1178	0		1	Q8DL94	0		1	gi 497989709	1	Q0I8C2	1	Q3AM28	1	Q3AV42	1	Q7VB02	1	Q7V0S1	1	A3IZT1	0		0		0		1	Q10VQ4	1	Q2JHS2	1	Q223N7	1	G6FWF7
	B1XJD2	Ribonuclease P protein component OS=Synechococcus sp. (strain ATCC 27264 / PCC 7002 / PR-6) GN=rnpA	rnpA SYNPCC7002_A0989	1	D7E124	1	KDR56075	0		1	Q3M7J6	1	B1WWJ2	1	Cy51472DRAFT_1177	0		1	Q8DL95	0		0		0		0		0		0		0		1	A3IZT0	1	A0ZDC1	1	B5W8W5	1	D4TKF4	1	Q10VQ3	1	Q2JHS3	0		1	G6FWF6
	B1XJF0	tRNA N6-adenosine threonylcarbamoyltransferase OS=Synechococcus sp. (strain ATCC 27264 / PCC 7002 / PR-6) GN=tsaD	tsaD gcp SYNPCC7002_A1007	1	D7DZ80	1	KDR59236	1	A2BS99	1	Q3MD34	1	B1X058	1	Cy51472DRAFT_3729	1	Q05YP8	1	Q8DLI9	1	VBISynSp67927_2523	1	gi 497989593	1	Q0I865	1	Q3ALX3	1	Q3AWM4	1	Q7VDB5	1	Q7V2K6	1	A3IQL3	1	A0ZBQ4	1	B5W2N6	1	D4TDK1	1	Q115B3	1	Q2JI25	1	Q2JXG9	1	G6FY35
	B1XJF2	Photosystem I reaction center subunit IX OS=Synechococcus sp. (strain ATCC 27264 / PCC 7002 / PR-6) GN=psaJ	psaJ SYNPCC7002_A1009	1	D7DZ82	1	KDR59234	0		1	P23080	1	B1WVQ2	1	Cy51472DRAFT_1104	1	Q05YQ0	1	P0A429	1	VBISynSp67927_2525	1	gi 497989598	1	Q0I867	1	Q3ALX5	1	Q3AWM2	1	Q9X7I5	1	Q7V2K8	1	A3IQ53	1	A0ZBQ2	1	B5W2N8	1	D4TDJ9	1	Q115B5	1	Q2JI23	1	Q2JXH1	1	G6FY37
	B1XJG7	Acyl carrier protein OS=Synechococcus sp. (strain ATCC 27264 / PCC 7002 / PR-6) GN=acpP	acpP SYNPCC7002_A1024	1	D7E506	1	KDR56048	1	A2BPV2	1	Q3M6Y3	1	B1WRM4	1	Cy51472DRAFT_0789	1	Q062X5	1	Q8DHS3	1	VBISynSp67927_0536	1	gi 497998192	1	Q0IDV3	1	Q3AND0	1	Q3B0I3	1	Q7V9R0	1	Q7UZQ0	1	A3IN11	1	A0ZK82	1	B5VXZ0	1	D4TJQ0	1	Q119B3	1	Q2JKZ8	1	Q2JQZ8	1	G6FT70
	B1XJG8	Glutamyl-tRNA(Gln) amidotransferase subunit A OS=Synechococcus sp. (strain ATCC 27264 / PCC 7002 / PR-6) GN=gatA	gatA SYNPCC7002_A1025	1	D7DWS7	1	KDR58005	1	A2BTJ0	1	Q3M6N4	1	B1WYP3	1	Cy51472DRAFT_2539	1	Q067M5	1	Q8DK65	1	VBISynSp67927_1815	1	gi 497993798	1	Q0I9N6	1	Q3AKH0	1	Q3AVK4	1	Q7VCJ0	1	Q7V1D0	1	A3IPN2	1	A0Z9Z6	1	B5W0F7	1	D4TJS8	1	Q113L8	1	Q2JL51	1	Q2JUM6	1	G6FVB2
	B1XJG9	50S ribosomal protein L7/L12 OS=Synechococcus sp. (strain ATCC 27264 / PCC 7002 / PR-6) GN=rplL	rplL rpl12 SYNPCC7002_A1026	1	D7E2M2	1	KDR57358	1	A2BQY7	1	Q3MA16	1	B1X073	1	Cy51472DRAFT_3743	1	Q061P8	1	Q8DM25	1	VBISynSp67927_0285	1	gi 497991266	1	Q0I6L0	1	Q3AGT2	1	Q3AUJ8	1	Q7VDY8	1	Q7V384	1	A3IVE5	1	A0ZHA5	1	B5W8A8	1	D4TE60	1	Q119S9	1	Q2JM48	1	Q2JTQ2	1	G6FVJ4
	B1XJH0	50S ribosomal protein L10 OS=Synechococcus sp. (strain ATCC 27264 / PCC 7002 / PR-6) GN=rplJ	rplJ rpl10 SYNPCC7002_A1027	1	D7E2M3	1	KDR57359	1	A2BNZ6	1	Q3MA17	1	B1X074	1	Cy51472DRAFT_3744	1	Q061P9	1	Q8DM26	1	VBISynSp67927_0286	1	gi 497991270	1	Q0I6K9	1	Q3AGT1	1	Q3AUJ7	1	Q7VDY7	1	Q7V383	1	A3IVE6	1	W6FL51	0		1	D4TE59	1	Q119S8	1	Q2JM49	1	Q2JTQ3	1	G6FVJ3
	B1XJH1	50S ribosomal protein L1 OS=Synechococcus sp. (strain ATCC 27264 / PCC 7002 / PR-6) GN=rplA	rplA rpl1 SYNPCC7002_A1028	1	D7E2M4	1	KDR57360	1	A2BNZ7	1	Q3MA18	1	B1X075	1	Cy51472DRAFT_3745	1	Q061Q0	1	Q8DM27	1	VBISynSp67927_0287	1	gi 497991274	1	Q0I6K8	1	Q3AGT0	1	Q3AUJ6	1	Q7VDY6	1	Q7V382	1	A3IVE7	1	A0ZHA7	0		1	D4TE58	1	Q119S7	1	Q2JM50	1	Q2JTQ5	1	G6FVJ2
	B1XJH2	50S ribosomal protein L11 OS=Synechococcus sp. (strain ATCC 27264 / PCC 7002 / PR-6) GN=rplK	rplK rpl11 SYNPCC7002_A1029	1	D7E2M5	1	KDR57361	1	A2BNZ8	1	Q3MA19	1	B1X076	1	Cy51472DRAFT_3746	1	Q061Q1	1	Q8DM28	1	VBISynSp67927_0288	1	gi 497991278	1	Q0I6K7	1	Q3AGS9	1	Q3AUJ5	1	Q7VDY5	1	Q7V381	1	A3IVE8	1	A0ZHA8	0		1	D4TE57	1	Q119S6	1	Q2JM51	1	Q2JTQ6	1	G6FVJ1
	B1XJH5	50S ribosomal protein L19 OS=Synechococcus sp. (strain ATCC 27264 / PCC 7002 / PR-6) GN=rplS	rplS rpl19 SYNPCC7002_A1033	1	D7E2M8	1	KDR57364	1	A2BNZ9	1	Q3MA22	1	B1WR94	1	Cy51472DRAFT_3056	1	Q05YN7	1	Q8DJC4	1	VBISynSp67927_1269	1	gi 497996181	1	Q0I855	1	Q3ALW5	1	Q3AWM9	1	Q7VDB0	1	Q7V2K1	1	A3IWF1	1	W6FL55	1	B5VZK3	1	D4TJI6	1	Q119S3	1	Q2JHW3	1	Q2JU45	1	G6FVI8
	B1XJH8	Peptide chain release factor 1 OS=Synechococcus sp. (strain ATCC 27264 / PCC 7002 / PR-6) GN=prfA	prfA SYNPCC7002_A1036	1	D7DZ03	1	KDR56847	1	A2BPV7	1	Q3MF91	1	B1WQU1	1	Cy51472DRAFT_0858	1	Q060V0	1	Q8DMG9	1	VBISynSp67927_0931	1	gi 497997454	1	Q0ID34	1	Q3AMQ9	1	Q3AW64	1	Q7V9Z0	1	Q7UZX1	1	A3IQ34	1	A0ZG45	1	B5W6Q2	1	D4TGC2	1	Q110D7	1	Q2JL68	1	Q2JUK1	1	G6FQQ6
	B1XJH9	50S ribosomal protein L31 OS=Synechococcus sp. (strain ATCC 27264 / PCC 7002 / PR-6) GN=rpmE	rpmE rpl31 SYNPCC7002_A1037	1	D7DZ02	1	KDR56844	1	A2BTA9	1	Q3MF92	1	B1WQU0	1	Cy51472DRAFT_0859	1	Q060U9	1	Q8DMK6	1	VBISynSp67927_0930	1	gi 497997458	1	Q0ID33	1	Q3AMQ8	1	Q3AW65	1	Q7V9Y9	1	Q7UZX0	1	A3IQ33	1	A0ZG46	1	B5W6Q3	1	D4TGC1	1	Q110D6	1	Q2JL69	1	Q2JUK0	1	G6FQQ5
	B1XJI0	30S ribosomal protein S9 OS=Synechococcus sp. (strain ATCC 27264 / PCC 7002 / PR-6) GN=rpsI	rpsI rps9 SYNPCC7002_A1038	1	D7DZ01	1	KDR56843	1	A2BTB0	1	Q3MF93	1	B1WQT9	1	Cy51472DRAFT_0860	1	Q060U8	1	Q8DMK7	1	VBISynSp67927_0929	1	gi 497997461	1	Q0ID32	1	Q3AMQ7	1	Q3AW66	1	O07828	1	Q7UZW9	1	A3IQ32	1	A0ZG47	1	B5W6Q4	1	D4TGC0	1	Q110D5	1	Q2JL70	1	Q2JUJ9	1	G6FQQ4
	B1XJI1	50S ribosomal protein L13 OS=Synechococcus sp. (strain ATCC 27264 / PCC 7002 / PR-6) GN=rplM	rplM rpl13 SYNPCC7002_A1039	1	D7DZ00	1	KDR56842	1	A2BTB1	1	Q3MF94	1	B1WQT8	1	Cy51472DRAFT_0861	1	Q060U7	1	Q8DMK8	1	VBISynSp67927_0928	1	gi 657837143	1	Q0ID31	1	Q3AMQ6	1	Q3AW67	1	Q7V9Y8	1	Q7UZW8	1	A3IQ31	1	A0ZG48	1	B5W6Q5	1	D4TGB9	1	Q110D4	1	Q2JL71	1	Q2JUJ8	1	G6FQQ3
	B1XJI2	tRNA pseudouridine synthase A OS=Synechococcus sp. (strain ATCC 27264 / PCC 7002 / PR-6) GN=truA	truA SYNPCC7002_A1040	1	D7DYZ9	1	KDR56841	1	A2BTB2	1	Q3MF95	1	B1WQT7	1	Cy51472DRAFT_0862	1	Q060U6	1	Q8CWM6	1	VBISynSp67927_0927	1	gi 657837144	1	Q0ID30	1	Q3AMQ5	1	Q3AW68	1	Q7V9Y7	1	Q7TU31	1	A3IQ30	1	A0ZG49	1	B5W6Q6	1	D4TGB8	1	Q110D3	1	Q2JL72	1	Q2JUJ7	1	G6FQQ2
	B1XJI3	50S ribosomal protein L17 OS=Synechococcus sp. (strain ATCC 27264 / PCC 7002 / PR-6) GN=rplQ	rplQ rpl17 SYNPCC7002_A1041	1	D7DYZ8	1	KDR56840	1	A2BTB3	1	Q3MF96	1	B1WQT6	1	Cy51472DRAFT_0863	1	Q060U5	1	Q8DMK9	1	VBISynSp67927_0926	1	gi 497997467	1	Q0ID29	1	Q3AMQ4	1	Q3AW69	1	Q7V9Y6	1	Q7UZW7	1	A3IQ29	1	A0ZG50	1	B5W6Q7	1	D4TGB7	1	Q110D2	1	Q2JL73	1	Q2JUJ6	1	G6FQQ1
	B1XJI6	30S ribosomal protein S13 OS=Synechococcus sp. (strain ATCC 27264 / PCC 7002 / PR-6) GN=rpsM	rpsM rps13 SYNPCC7002_A1044	1	D7DYZ5	1	KDR56837	1	A2BTB4	1	Q3MF99	1	B1WQT3	1	Cy51472DRAFT_0866	1	Q060U2	1	Q8DML1	1	VBISynSp67927_0923	1	gi 497997472	1	Q0ID26	1	Q3AMQ1	1	Q3AW72	1	Q7V9Y3	1	Q7UZW4	1	A3IQ26	1	A0ZG53	1	B5W6R0	1	D4TGB3	1	Q110C9	1	Q2JL76	1	Q2JUJ3	1	G6FQP8
	B1XJJ0	50S ribosomal protein L15 OS=Synechococcus sp. (strain ATCC 27264 / PCC 7002 / PR-6) GN=rplO	rplO SYNPCC7002_A1048	1	D7DYZ0	1	KDR56833	1	A2BTB7	1	Q3MFA4	1	B1WQS8	1	Cy51472DRAFT_0870	0		1	Q8DML6	1	VBISynSp67927_0919	1	gi 497997481	1	Q0ID22	1	Q3AMP7	1	Q3AW76	1	Q7V9X9	1	Q7UZW1	1	A3IQ21	1	A0ZG58	1	B5W6R4	1	D4TGA9	1	Q110C4	1	Q2JIL0	1	Q2JV94	1	G6FQP4
	B1XJJ1	30S ribosomal protein S5 OS=Synechococcus sp. (strain ATCC 27264 / PCC 7002 / PR-6) GN=rpsE	rpsE rps5 SYNPCC7002_A1049	1	D7DYY9	1	KDR56832	1	A2BTC0	1	Q3MFA5	1	B1WQS7	1	Cy51472DRAFT_0871	1	Q05ZH5	1	P59126	1	VBISynSp67927_0918	1	gi 497997484	1	Q0ID21	1	Q3AMP6	1	Q3AW77	1	Q7V9X8	1	Q7UZW0	1	A3IQ20	1	A0ZG59	1	B5W6R5	1	D4TGA8	1	Q110C3	1	Q2JIL1	1	Q2JV93	1	G6FQP3
	B1XJJ2	50S ribosomal protein L18 OS=Synechococcus sp. (strain ATCC 27264 / PCC 7002 / PR-6) GN=rplR	rplR rpl18 SYNPCC7002_A1050	1	D7DYY8	1	KDR56831	1	A2BTC1	1	Q3MFA6	1	B1WQS6	1	Cy51472DRAFT_0872	1	Q05ZH4	1	Q8DML7	1	VBISynSp67927_0917	1	gi 497997487	1	Q0ID20	1	Q3AMP5	1	Q3AW78	1	Q7V9X7	1	Q7UZV9	1	A3IQ19	1	A0ZG60	1	B5W6R6	1	D4TGA7	1	Q110C2	1	Q2JIL2	1	Q2JV92	1	G6FQP2
	B1XJJ3	50S ribosomal protein L6 OS=Synechococcus sp. (strain ATCC 27264 / PCC 7002 / PR-6) GN=rplF	rplF rpl6 SYNPCC7002_A1051	1	D7DYY7	1	KDR56830	1	A2BTC2	1	Q3MFA7	1	B1WQS5	1	Cy51472DRAFT_0873	1	Q05ZH3	1	Q8DML8	1	VBISynSp67927_0916	1	gi 497997489	1	Q0ID19	1	Q3AMP4	1	Q3AW79	1	Q7V9X6	1	Q7UZV8	1	A3IQ18	1	A0ZG61	1	B5W6R7	1	D4TGA6	1	Q110C1	1	Q2JIL3	1	Q2JQN4	1	G6FQP1
	B1XJK0	Methylthioribose-1-phosphate isomerase OS=Synechococcus sp. (strain ATCC 27264 / PCC 7002 / PR-6) GN=mtnA	mtnA SYNPCC7002_A2308	1	D7E515	1	KDR57353	0		1	Q3M785	1	B1WQH2	1	Cy51472DRAFT_1969	1	Q05Z46	1	Q8DK09	1	VBISynSp67927_0088	1	gi 497990396	1	Q0I7A2	1	Q3AMB7	1	Q3AWF5	0		0		1	A3IVP2	1	A0ZDJ9	1	B5W8B3	1	D4TL16	1	Q113K5	0		0		1	G6FVJ7
	B1XJM0	Serine--tRNA ligase OS=Synechococcus sp. (strain ATCC 27264 / PCC 7002 / PR-6) GN=serS	serS SYNPCC7002_A2328	1	D7DZW5	1	KDR55600	1	A2BNU4	1	Q3MCE0	1	B1WSU8	1	Cy51472DRAFT_3175	1	Q05YV9	1	Q8DIN0	1	VBISynSp67927_0028	1	gi 497990177	1	Q0I8C9	1	Q3AM35	1	Q3AV47	1	Q7VAZ8	1	Q7V0R7	1	A3ISD8	1	A0ZDA5	1	B5VU21	1	D4TKH8	1	Q10YR2	1	Q2JKN4	1	Q2JXL1	1	G6FZH7
	B1XJM1	Urease accessory protein UreF OS=Synechococcus sp. (strain ATCC 27264 / PCC 7002 / PR-6) GN=ureF	ureF SYNPCC7002_A2329	0		1	KDR56774	0		1	Q3M454	0		0		0		1	Q8DJ63	0		0		0		0		0		0		0		0		1	A0ZI53	1	B5VX00	1	D4TGT1	0		0		0		1	G6FP27
	B1XJP0	Peptide deformylase OS=Synechococcus sp. (strain ATCC 27264 / PCC 7002 / PR-6) GN=def	def SYNPCC7002_A2348	1	D7DZV8	1	KDR56321	1	A2BQ75	1	Q3MEY2	1	B1WVG6	1	Cy51472DRAFT_0320	1	Q064H1	1	Q8DIB4	1	VBISynSp67927_0084	1	gi 497990382	1	Q0I7A5	1	Q3AHC4	1	Q3AZU8	1	Q7VED2	1	Q7V3K7	1	A3IZD1	1	A0ZD89	1	B5W5I1	1	D4TIW1	1	Q117U9	1	Q2JI68	1	Q2JXX2	1	G6FQ48
	B1XJS6	30S ribosomal protein S8 OS=Synechococcus sp. (strain ATCC 27264 / PCC 7002 / PR-6) GN=rpsH	rpsH rps8 SYNPCC7002_A1052	1	D7DYY6	1	KDR56829	1	A2BSA4	1	Q3MFA8	1	B1WQS4	1	Cy51472DRAFT_0874	1	Q05ZH2	1	Q8DML9	1	VBISynSp67927_0915	1	gi 497997492	1	Q0ID18	1	Q3AMP3	1	Q3AW80	1	Q7V9X5	1	Q7UZV7	1	A3IQ17	1	A0ZG62	1	B5W6R8	1	D4TGA5	1	Q110C0	1	Q2JIL4	1	Q2JQN3	1	G6FQP0
	B1XJS7	50S ribosomal protein L5 OS=Synechococcus sp. (strain ATCC 27264 / PCC 7002 / PR-6) GN=rplE	rplE rpl5 SYNPCC7002_A1053	1	D7DYY5	1	KDR56828	1	A2BNK7	1	Q3MFA9	1	B1WQS3	1	Cy51472DRAFT_0875	1	Q05ZH1	1	Q8DMM0	1	VBISynSp67927_0914	1	gi 497997495	1	Q0ID17	1	Q3AMP2	1	Q3AW81	1	Q7V9X4	1	Q7UZV6	1	A3IQ16	1	A0ZG63	1	B5W6R9	1	D4TGA4	1	Q110B9	1	Q2JIL5	1	Q2JQN2	1	G6FQN9
	B1XJS8	50S ribosomal protein L24 OS=Synechococcus sp. (strain ATCC 27264 / PCC 7002 / PR-6) GN=rplX	rplX rpl24 SYNPCC7002_A1054	1	D7DYY4	1	KDR56827	1	A2BTC4	1	Q3MFB0	1	B1WQS1	1	Cy51472DRAFT_0876	1	Q05ZH0	1	Q8DMM1	1	VBISynSp67927_0913	1	gi 497997496	1	Q0ID16	1	Q3AMP1	1	Q3AW82	1	Q7V9X3	1	Q7UZV5	1	A3IQ14	1	A0ZG64	1	B5W6S0	1	D4TGA3	1	Q110B8	1	Q2JIL6	1	Q2JQN1	1	G6FQN8
	B1XJS9	50S ribosomal protein L14 OS=Synechococcus sp. (strain ATCC 27264 / PCC 7002 / PR-6) GN=rplN	rplN rpl14 SYNPCC7002_A1055	1	D7DYY3	1	KDR56826	1	A2BTC5	1	Q3MFB1	1	B1WQS0	1	Cy51472DRAFT_0877	1	Q05ZG9	1	Q8DMM2	1	VBISynSp67927_0912	1	gi 497997498	1	Q0ID15	1	Q3AMP0	1	Q3AW83	1	Q7V9X2	1	Q7TU29	1	A3IQ13	1	A0ZG65	1	B5W6S1	1	D4TGA2	1	Q110B7	1	Q2JIL7	1	Q2JV91	1	G6FQN7
	B1XJT1	50S ribosomal protein L29 OS=Synechococcus sp. (strain ATCC 27264 / PCC 7002 / PR-6) GN=rpmC	rpmC rpl29 SYNPCC7002_A1057	1	D7DYY1	1	KDR56824	1	A2BTC6	1	Q3MFB3	1	B1WQR8	1	Cy51472DRAFT_0879	1	Q05ZG7	1	Q8DMM4	1	VBISynSp67927_0910	1	gi 497997501	1	Q0ID13	1	Q3AMN8	1	Q3AW85	1	Q7V9X0	1	Q7UZV4	1	A3IQ11	1	A0ZG67	1	B5W6S3	1	D4TGA0	1	Q110B5	1	Q2JIL9	1	Q2JV89	1	G6FQN5
	B1XJT2	50S ribosomal protein L16 OS=Synechococcus sp. (strain ATCC 27264 / PCC 7002 / PR-6) GN=rplP	rplP rpl16 SYNPCC7002_A1058	1	D7DYY0	1	KDR56823	1	A2BTC7	1	Q3MFB4	1	B1WQR7	1	Cy51472DRAFT_0880	1	Q05ZG6	1	Q8DMM5	1	VBISynSp67927_0909	1	gi 657837145	1	Q0ID12	1	Q3AMN7	1	Q3AUW9	1	Q7V9W9	1	Q7UZV3	1	A3IQ10	1	A0ZG68	1	B5W6S4	1	D4TG99	1	Q110B4	1	Q2JIM0	1	Q2JV88	1	G6FQN4
	B1XJT3	30S ribosomal protein S3 OS=Synechococcus sp. (strain ATCC 27264 / PCC 7002 / PR-6) GN=rpsC	rpsC rps3 SYNPCC7002_A1059	1	D7DYX9	1	KDR56822	1	A2BTC9	1	Q3MFB5	1	B1WQR6	1	Cy51472DRAFT_0881	1	Q05ZG5	1	P59187	1	VBISynSp67927_0908	1	gi 497997503	1	Q0ID11	1	Q3AMN6	1	Q3AUX0	1	Q7V9W8	1	Q7UZV2	1	A3IQ09	1	A0ZG69	1	B5WA30	1	D4TG98	1	Q110B3	1	Q2JIM1	1	Q2JV87	1	G6FQN3
	B1XJT4	50S ribosomal protein L22 OS=Synechococcus sp. (strain ATCC 27264 / PCC 7002 / PR-6) GN=rplV	rplV rpl22 SYNPCC7002_A1060	1	D7DYX8	1	KDR56821	1	A2BTD0	1	Q3MFB6	1	B1WQR5	1	Cy51472DRAFT_0882	1	Q05ZG4	1	Q8DMM6	1	VBISynSp67927_0907	1	gi 497997506	1	Q0ID10	1	Q3AMN5	1	Q3AUW7	1	Q7V9W7	1	Q7UZV1	1	A3IQ08	1	A0ZG70	1	B5WA31	1	D4TG97	1	Q110B2	1	Q2JIM2	1	Q2JV86	1	G6FQN2
	B1XJT5	30S ribosomal protein S19 OS=Synechococcus sp. (strain ATCC 27264 / PCC 7002 / PR-6) GN=rpsS	rpsS rps19 SYNPCC7002_A1061	1	D7DYX7	1	KDR56820	1	A2BTD1	1	Q3MFB7	1	B1WQR4	1	Cy51472DRAFT_0883	1	Q05ZG3	1	Q8DMM7	1	VBISynSp67927_0906	1	gi 497997509	1	Q0ID09	1	Q3AMN4	1	Q3AUW8	1	Q7V9W6	1	Q7TU27	1	A3IQ07	1	A0ZG71	1	B5WA32	1	D4TG96	1	Q110B1	1	Q2JIM3	1	Q2JV85	1	G6FQN1
	B1XJT6	50S ribosomal protein L2 OS=Synechococcus sp. (strain ATCC 27264 / PCC 7002 / PR-6) GN=rplB	rplB rpl2 SYNPCC7002_A1062	1	D7DYX6	1	KDR56819	1	A2BTD2	1	Q3MFB8	1	B1WQR3	1	Cy51472DRAFT_0884	1	Q05ZG2	1	Q8DMM8	1	VBISynSp67927_0905	1	gi 497997511	1	Q0ID08	1	Q3AMN3	1	Q3AUW0	1	Q7V9W5	1	Q7UZV0	1	A3IQ06	1	A0ZG72	1	B5WA33	1	D4TG95	1	Q110B0	1	Q2JIM4	1	Q2JV84	1	G6FQN0
	B1XJT9	50S ribosomal protein L3 OS=Synechococcus sp. (strain ATCC 27264 / PCC 7002 / PR-6) GN=rplC	rplC rpl3 SYNPCC7002_A1065	1	D7DYX3	1	KDR56816	1	A2BTD3	1	Q3MFC1	1	B1WQQ9	1	Cy51472DRAFT_0887	1	Q05ZF9	1	Q8DMN1	1	VBISynSp67927_0902	1	gi 497997519	1	Q0ID05	1	Q3AMN0	1	Q3AUW3	1	Q7V9W2	1	Q7UZU7	1	A3IQ03	1	W6FVQ6	1	B5WA94	1	D4TG92	1	Q110A7	1	Q2JIM7	1	Q2JV81	1	G6FQM7
	B1XJU0	Polyribonucleotide nucleotidyltransferase OS=Synechococcus sp. (strain ATCC 27264 / PCC 7002 / PR-6) GN=pnp	pnp SYNPCC7002_A1066	1	D7E2Q1	1	KDR56709	1	A2BTD4	1	Q3M7Z9	1	B1WQ52	1	Cy51472DRAFT_4849	1	Q05YW2	1	Q8DGW9	1	VBISynSp67927_0034	1	gi 497990190	1	Q0I8D2	1	Q3AM38	1	Q3AV44	1	Q7VAZ5	1	Q7V0R5	1	A3IXQ9	1	A0ZD23	1	B5W2I2	1	D4TER0	1	Q115K2	1	Q2JLJ5	1	Q2JQF4	1	G6FTQ1
	B1XJW1	UPF0754 membrane protein SYNPCC7002_A1087 OS=Synechococcus sp. (strain ATCC 27264 / PCC 7002 / PR-6) GN=SYNPCC7002_A1087	SYNPCC7002_A1087	1	D7DWL0	1	KDR58657	0		1	Q3MD92	1	B1WSD1	1	Cy51472DRAFT_1739	0		1	Q8DGM9	0		0		0		0		0		0		0		1	A3IUE4	1	A0ZI64	1	B5W900	1	D4TCK1	1	Q10XM6	1	Q2JHS8	1	Q2JVQ8	1	G6FZS6
	B1XJY4	tRNA uridine 5-carboxymethylaminomethyl modification enzyme MnmG OS=Synechococcus sp. (strain ATCC 27264 / PCC 7002 / PR-6) GN=mnmG	mnmG gidA SYNPCC7002_A1112	1	D7DY21	1	KDR54021	1	A2BTD7	1	Q3M790	1	B1WRG0	1	Cy51472DRAFT_1844	1	Q061U3	1	Q8DLF8	1	VBISynSp67927_0337	1	gi 497991483	1	Q0I6D8	1	Q3AGK9	1	Q3AUG9	1	Q7V9J7	1	Q7TU19	1	A3IHD2	1	W6FQ33	1	B5W149	1	D4TCN1	1	Q110Q9	1	Q2JI26	1	Q2JXG8	1	G6FTH0
	B1XJZ5	33 kDa chaperonin OS=Synechococcus sp. (strain ATCC 27264 / PCC 7002 / PR-6) GN=hslO	hslO SYNPCC7002_A1123	1	D7E2L3	1	KDR58291	1	A2BSA7	1	Q3M5D7	1	B1WQX7	1	Cy51472DRAFT_0826	1	Q066S2	1	Q8DKQ1	1	VBISynSp67927_2203	1	gi 497995266	1	Q0IAP2	1	Q3AK46	1	Q3AXM7	1	Q7VBR5	1	Q7V226	1	A3IY77	1	A0ZH90	1	B5W4U9	1	D4THI8	1	Q112R6	1	Q2JLK3	1	Q2JQD7	1	G6FMC4
	B1XK17	Methylenetetrahydrofolate--tRNA-(uracil-5-)-methyltransferase TrmFO OS=Synechococcus sp. (strain ATCC 27264 / PCC 7002 / PR-6) GN=trmFO	trmFO SYNPCC7002_A2394	1	D7DY67	0		1	A2BTQ6	1	Q3MA89	1	B1WR77	1	Cy51472DRAFT_3040	1	Q05ZU1	1	P59109	0		1	gi 497989108	1	Q0IB24	1	Q3AIZ7	1	Q3AX63	1	Q7VD04	1	Q7TU75	1	A3IPH6	1	A0ZGL8	0		1	D4TLV8	0		1	Q2JQ64	1	Q2JRF7	1	G6FVF0
	B1XK39	4-diphosphocytidyl-2-C-methyl-D-erythritol kinase OS=Synechococcus sp. (strain ATCC 27264 / PCC 7002 / PR-6) GN=ispE	ispE SYNPCC7002_A2416	1	D7E4B9	1	KDR55680	1	A2BQE5	1	Q3M3F2	1	B1WVT0	1	Cy51472DRAFT_1130	1	Q066I6	1	Q8DLJ1	1	VBISynSp67927_1832	1	gi 497993856	1	Q0I9S4	1	Q3AKD9	1	Q3AXF4	1	Q7VCH6	1	Q7V1E2	1	A3IMJ9	1	A0ZGT0	1	B5W4A6	1	D4TF31	1	Q10VR1	1	Q2JLP6	1	Q2JQU4	1	G6FNV7
	B1XK44	Elongation factor 4 OS=Synechococcus sp. (strain ATCC 27264 / PCC 7002 / PR-6) GN=lepA	lepA SYNPCC7002_A2421	1	D7E311	1	KDR57017	1	A2BRU5	1	Q3MG20	1	B1WWD8	1	Cy51472DRAFT_0217	1	Q060J9	1	Q8DM20	1	VBISynSp67927_0026	1	gi 497990170	1	Q0ICF2	1	Q3ALG5	1	Q3AWX3	1	Q7VDF7	1	Q7V2Q1	1	A3IVA8	1	W6FKE7	1	B5VXW4	1	D4TI43	1	Q112D2	1	Q2JQ51	1	Q2JWR1	1	G6FUC4
	B1XK45	Catalase-peroxidase OS=Synechococcus sp. (strain ATCC 27264 / PCC 7002 / PR-6) GN=katG	katG SYNPCC7002_A2422	0		0		0		0		0		0		0		0		0		0		0		1	Q3AN75	0		0		0		1	A3IP51	0		0		0		0		0		0		0
	B1XK66	Acetyl-coenzyme A carboxylase carboxyl transferase subunit alpha OS=Synechococcus sp. (strain ATCC 27264 / PCC 7002 / PR-6) GN=accA	accA SYNPCC7002_A2443	1	D7E2V9	1	KDR58541	1	A2BR01	1	Q3MA36	1	B1WPW6	1	Cy51472DRAFT_4266	1	Q060R9	1	Q8DJB6	1	VBISynSp67927_1669	1	gi 497992769	1	Q0I8N1	1	Q3ALN0	1	Q3AV54	1	Q7VD49	1	Q7V2E6	1	A3IMW9	1	A0Z9X3	1	B5W0K7	1	D4TEY0	1	Q117H3	1	Q2JI82	1	Q2JSS7	1	G6FV24
	B1XK79	Glycine--tRNA ligase beta subunit OS=Synechococcus sp. (strain ATCC 27264 / PCC 7002 / PR-6) GN=glyS	glyS SYNPCC7002_A2456	1	D7E1A4	1	KDR54820	1	A2BPP8	1	Q3MF18	1	B1WW07	1	Cy51472DRAFT_4738	1	Q066M7	1	Q8DGX0	1	VBISynSp67927_1870	1	gi 497994039	1	Q0IAN3	1	Q3AK99	1	Q3AXJ5	1	Q7VCB0	1	Q7V1U6	1	A3INN8	1	A0ZCB7	1	B5VYQ2	1	D4TEU8	1	Q10WA6	1	Q2JIU4	1	Q2JR10	1	G6FSL5
	B1XK80	10 kDa chaperonin OS=Synechococcus sp. (strain ATCC 27264 / PCC 7002 / PR-6) GN=groS	groS groES SYNPCC7002_A2457	1	D7E0R1	1	KDR56311	1	A2BQ15	1	Q3M703	1	B1WWG9	1	Cy51472DRAFT_1156	1	Q064T3	1	P0A347	1	VBISynSp67927_1089	1	gi 497996723	1	Q0I7U2	1	Q3AHM3	1	Q3AZK4	1	Q7TV92	1	Q7TU43	1	A3IYB8	1	A0ZB13	1	B5W5J2	1	D4TK14	1	Q10WQ5	1	Q2JL42	1	Q2JUN8	1	G6FV70
	B1XK83	Probable cytosol aminopeptidase OS=Synechococcus sp. (strain ATCC 27264 / PCC 7002 / PR-6) GN=pepA	pepA SYNPCC7002_A2460	1	D7DWG6	1	KDR58165	1	A2BQP4	1	Q3M9J6	1	B1WR01	1	Cy51472DRAFT_2967	1	Q064Z0	1	Q8DI46	1	VBISynSp67927_1141	0		1	Q0I816	1	Q3AHT4	1	Q3AZE8	1	Q7VAP4	1	Q7V0D4	1	A3IQB6	1	A0ZJ16	1	B5W5Z3	1	D4TIK9	1	Q11A96	1	Q2JKL5	1	Q2JRU4	1	G6FUZ9
	B1XK97	NAD(P)H-quinone oxidoreductase subunit N OS=Synechococcus sp. (strain ATCC 27264 / PCC 7002 / PR-6) GN=ndhN	ndhN SYNPCC7002_A1143	1	D7DYX2	1	KDR56002	1	A2BT11	1	Q3MFC2	1	B1WYX9	1	Cy51472DRAFT_2445	1	Q05ZF7	1	Q8DJU2	1	VBISynSp67927_0901	1	gi 497997521	1	Q0ID04	1	Q3AMM9	1	Q3AUW5	1	Q7V9W1	1	Q7UZU6	1	A3IT03	1	A0ZG77	1	B5W374	1	D4TG91	1	Q110A6	1	Q2JIJ7	1	Q2JVL1	1	G6FQM6
	B1XKA0	3-dehydroquinate synthase OS=Synechococcus sp. (strain ATCC 27264 / PCC 7002 / PR-6) GN=aroB	aroB SYNPCC7002_A1146	1	D7E058	1	KDR57325	1	A2BSQ4	1	Q3M4V2	1	B1WUD4	1	Cy51472DRAFT_0484	1	Q067H7	1	Q8DKS3	1	VBISynSp67927_2091	1	gi 497994757	1	Q0IA87	1	Q3AJM8	1	Q3AY13	1	Q7VBT3	1	Q7V209	1	A3IU93	1	A0ZI93	1	B5W999	1	D4TJ04	1	Q10V03	1	Q2JHG6	1	Q2JTI2	1	G6FU83
	B1XKB3	Protoheme IX farnesyltransferase OS=Synechococcus sp. (strain ATCC 27264 / PCC 7002 / PR-6) GN=ctaB	ctaB SYNPCC7002_A1160	1	D7E3J3	1	KDR55143	1	A2BTD8	1	Q3MFT6	1	B1WVF8	1	Cy51472DRAFT_0328	1	Q05YS2	1	Q8DHQ2	1	VBISynSp67927_2549	1	gi 657836742	1	Q0I891	1	Q3ALZ8	1	Q3AV04	1	Q7VDD5	1	Q7V2M7	1	A3IH86	1	A0ZA51	1	B5VVN2	1	D4TEG1	1	Q114N4	1	Q2JNL3	1	Q2JQK9	1	G6FYD8
	B1XKC3	tRNA modification GTPase MnmE OS=Synechococcus sp. (strain ATCC 27264 / PCC 7002 / PR-6) GN=mnmE	mnmE trmE SYNPCC7002_A1170	1	D7DW83	1	KDR54837	1	A2BQG2	1	Q3MBM5	1	B1WVF4	1	Cy51472DRAFT_0331	1	Q061L5	1	P0C8P1	1	VBISynSp67927_0264	1	gi 497991117	1	Q0I6N5	1	Q3AGU7	1	Q3AVY3	1	Q7VE01	1	Q7V395	1	A3INM4	1	A0Z9M9	1	B5VYS0	1	D4TKU1	1	Q10VJ7	1	Q2JIE6	1	Q2JSU8	1	G6FUU5
	B1XKC5	1-deoxy-D-xylulose-5-phosphate synthase OS=Synechococcus sp. (strain ATCC 27264 / PCC 7002 / PR-6) GN=dxs	dxs SYNPCC7002_A1172	1	D7DWQ2	1	KDR59181	1	A2BPT0	1	Q3M4F6	1	B1WWM7	1	Cy51472DRAFT_1210	1	Q067F7	1	Q8DL74	1	VBISynSp67927_2046	1	gi 497994675	1	Q0IAA6	1	Q3AJP8	1	Q3AXZ4	1	Q7VC14	1	Q7V1G6	1	A3IW79	1	A0ZDJ7	1	B5W9K4	1	D4THN6	1	Q10ZY2	1	Q2JK64	1	Q2JTX2	1	G6FVJ8
	B1XKC8	Putative membrane protein insertion efficiency factor OS=Synechococcus sp. (strain ATCC 27264 / PCC 7002 / PR-6) GN=SYNPCC7002_A1175	SYNPCC7002_A1175	1	D7DVC8	1	KDR58728	1	A2BNY4	1	Q3M5B5	1	B1WR39	1	Cy51472DRAFT_3002	1	Q060K6	1	Q8DLD1	1	VBISynSp67927_2594	1	gi 915393348	1	Q0ICH4	1	Q3ALH6	1	Q3AWW6	1	Q7VDG6	1	Q7V2R0	1	A3IPS0	1	W6FP37	1	B5W2Q2	1	D4TJ26	1	Q10VR4	1	Q2JNV4	1	Q2JQD1	1	G6FWK4
	B1XKE8	tRNA dimethylallyltransferase OS=Synechococcus sp. (strain ATCC 27264 / PCC 7002 / PR-6) GN=miaA	miaA SYNPCC7002_A1195	1	D7E0K5	1	KDR56678	1	A2BR27	1	Q3MA53	1	B1X0D2	1	Cy51472DRAFT_2697	1	Q062R6	1	Q8CWM5	1	VBISynSp67927_0589	1	gi 497998288	1	Q0IDZ4	1	Q3ANG7	1	Q3B0M1	1	Q7TV89	1	Q7TU25	1	A3IVR5	1	A0ZJC7	1	B5W1G3	1	D4TFK9	1	Q10XN7	1	Q2JK09	1	Q2JY05	1	G6FUP4
	B1XKF6	LL-diaminopimelate aminotransferase OS=Synechococcus sp. (strain ATCC 27264 / PCC 7002 / PR-6) GN=dapL	dapL SYNPCC7002_A1203	1	D7E3Y9	1	KDR56381	1	A2BPN8	1	Q3MAL4	1	B1WSG7	1	Cy51472DRAFT_1703	1	Q061A0	1	Q8DH57	1	VBISynSp67927_0775	1	gi 497997755	1	Q0ID68	1	Q3AMU5	1	Q3AW44	1	Q7VA14	1	Q7UZZ3	1	A3INN1	1	A0ZK97	1	B5W8E7	1	D4TD09	1	Q10ZC3	1	Q2JLL9	1	Q2JS04	1	G6FX46
	B1XKH1	Asparagine--tRNA ligase OS=Synechococcus sp. (strain ATCC 27264 / PCC 7002 / PR-6) GN=asnS	asnS SYNPCC7002_A2468	1	D7E3P6	1	KDR57409	0		1	Q3M700	1	B1WPR2	1	Cy51472DRAFT_2018	0		1	Q8DG51	0		0		0		0		0		0		0		1	A3IMS5	1	A0ZB18	0		1	D4TI33	1	Q112U9	1	Q2JMA8	1	Q2JTZ2	1	G6FV67
	B1XKM7	CinA-like protein OS=Synechococcus sp. (strain ATCC 27264 / PCC 7002 / PR-6) GN=SYNPCC7002_A2525	SYNPCC7002_A2525	1	D7DYF8	1	KDR54115	1	A2BTL7	1	Q3MBD6	1	B1WSM0	1	Cy51472DRAFT_0663	1	Q061G5	1	Q8DH31	1	VBISynSp67927_0719	1	gi 497997930	1	Q0IDD6	1	Q3AN01	1	Q3AW20	1	Q7VDS9	1	Q7TUG2	1	A3IL94	1	W6FM24	1	B5VWT0	1	D4TCE9	1	Q111G9	1	Q2JJG4	1	Q2JWU2	1	G6FNU5
	B1XKN8	Aspartyl/glutamyl-tRNA(Asn/Gln) amidotransferase subunit B OS=Synechococcus sp. (strain ATCC 27264 / PCC 7002 / PR-6) GN=gatB	gatB SYNPCC7002_A2536	1	D7DWN4	1	KDR55636	1	A2BT75	1	Q3M629	1	B1WYK7	1	Cy51472DRAFT_1470	1	Q061R3	1	Q8DGC4	1	VBISynSp67927_0301	1	gi 497991333	1	Q0I6J5	1	Q3AGQ3	1	Q3AVV7	1	Q7VEG1	1	Q7V3M7	1	A3IW12	1	W6FXB7	1	B5VU68	1	D4TL26	1	Q10XY9	1	Q2JNH3	1	Q2JXB3	1	G6FY99
	B1XKQ0	Chromosomal replication initiator protein DnaA OS=Synechococcus sp. (strain ATCC 27264 / PCC 7002 / PR-6) GN=dnaA	dnaA SYNPCC7002_A0001	0		1	KDR55388	1	A2BP56	1	Q3MHA9	1	B1X0X6	1	Cy51472DRAFT_2180	1	Q065U0	1	Q8DL93	1	VBISynSp67927_1614	1	gi 497992514	1	Q0I8T6	1	Q3AL01	1	Q3AYH5	1	Q51896	1	P0A3A2	1	A3IW08	1	A0ZAK2	1	B5VW91	0		1	Q11AE3	1	Q2JHS1	1	Q2JQW9	1	G6FMM7
	B1XKV1	Elongation factor P OS=Synechococcus sp. (strain ATCC 27264 / PCC 7002 / PR-6) GN=efp	efp SYNPCC7002_A0053	1	D7E1K6	1	KDR55252	1	A2BNH6	1	Q3MAQ3	1	B1WNP3	1	Cy51472DRAFT_3900	1	Q062J3	1	Q8DJD3	1	VBISynSp67927_0493	1	gi 497998504	1	Q0IE51	1	Q3ANM0	1	Q3B0X4	1	Q7VEI7	1	Q7V3P5	1	A3IRM1	1	W6G915	1	B5W8H5	1	D4TE94	1	Q116D6	1	Q2JP65	1	Q2JUZ8	1	G6FSR5
	B1XKV6	Acetyl-coenzyme A carboxylase carboxyl transferase subunit beta OS=Synechococcus sp. (strain ATCC 27264 / PCC 7002 / PR-6) GN=accD	accD SYNPCC7002_A0058	1	D7E277	1	KDR58439	1	A2BQ46	1	Q3MGS5	1	B1WNK3	1	Cy51472DRAFT_2896	1	Q065I5	1	Q8DIE7	1	VBISynSp67927_2152	1	gi 497995108	1	Q0I9G1	1	Q3AIH7	1	Q3AYR8	1	Q7VC83	1	Q7V1S1	1	A3IM63	1	A0ZLX4	1	B5W3Z3	1	D4TF73	1	Q111F1	1	Q2JIG8	1	Q2JSX0	1	G6FU12
	B1XKY8	Ribosome maturation factor RimM OS=Synechococcus sp. (strain ATCC 27264 / PCC 7002 / PR-6) GN=rimM	rimM SYNPCC7002_A1245	1	D7DYH6	1	KDR55687	1	A2BNF2	1	Q3ME71	1	B1WZK0	1	Cy51472DRAFT_2631	1	Q062Y0	1	Q8DK05	1	VBISynSp67927_0519	1	gi 497998158	1	Q0IDP0	1	Q3ANC6	1	Q3B0H7	1	Q7V9R4	1	Q7UZQ3	1	A3IKC0	1	A0ZGI1	1	B5W499	1	D4TIE5	1	Q10VX5	1	Q2JPG6	1	Q2JUD0	1	G6FWR1
	B1XKZ0	Ribosomal protein L11 methyltransferase OS=Synechococcus sp. (strain ATCC 27264 / PCC 7002 / PR-6) GN=prmA	prmA SYNPCC7002_A1247	1	D7DWZ8	1	KDR56939	0		1	Q3M6M1	1	B1WNQ4	1	Cy51472DRAFT_3910	1	Q064V3	1	Q8DM00	0		1	gi 497996677	1	Q0I7W9	1	Q3AHP4	1	Q3AZI1	1	Q7VAM5	1	Q7TU56	1	A3IP61	1	A0Z9L5	1	B5VXF0	1	D4TJZ1	1	Q10X25	1	Q2JNI5	1	Q2JRX8	1	G6FUE2
	B1XL01	Photosystem II reaction center Psb28 protein OS=Synechococcus sp. (strain ATCC 27264 / PCC 7002 / PR-6) GN=psb28	psb28 SYNPCC7002_A1258	1	D7E137	1	KDR55675	1	A2BQS1	1	Q3MFL9	1	B1WXW2	1	Cy51472DRAFT_1400	1	Q066J5	1	Q8DLJ8	0		1	gi 497993884	1	Q0I9T4	1	Q3AKD0	1	Q3AXG3	1	Q7VCG9	1	Q7TU94	1	A3IN21	1	W6FMC9	1	B5W4B0	1	D4TF56	1	Q112E8	1	Q2JL50	1	Q2JUM7	1	G6FQF6
	B1XL02	Protein translocase subunit SecA OS=Synechococcus sp. (strain ATCC 27264 / PCC 7002 / PR-6) GN=secA	secA SYNPCC7002_A1259	1	D7E2D5	1	KDR56451	1	A2BTI7	1	Q3MB92	1	B1X0K6	1	Cy51472DRAFT_2764	1	Q062R0	1	Q8DHU4	1	VBISynSp67927_0584	1	gi 497998312	1	Q0IDZ9	1	Q3ANH2	1	Q3B0N0	1	Q7V9M9	1	Q7UZM1	1	A3IKL1	1	A0ZGE7	1	B5VWZ1	1	D4THP3	1	Q10VW7	1	Q2JJ09	1	Q2JW99	1	G6FZP7
	B1XL11	Ribose-5-phosphate isomerase A OS=Synechococcus sp. (strain ATCC 27264 / PCC 7002 / PR-6) GN=rpiA	rpiA SYNPCC7002_A1269	1	D7DWQ4	1	KDR55590	1	A2BR07	1	Q3M4J7	1	B1WZ89	1	Cy51472DRAFT_0073	1	Q063V9	1	Q8DJF2	1	VBISynSp67927_1019	1	gi 497996906	1	Q0I7L2	1	Q3AHX1	1	Q3AZA8	1	Q7VA25	1	Q7V003	1	A3IQD5	1	A0ZDJ5	1	B5VU11	1	D4THN5	1	Q111U2	1	Q2JK16	1	Q2JSC9	1	G6FPJ2
	B1XL12	Holliday junction ATP-dependent DNA helicase RuvA OS=Synechococcus sp. (strain ATCC 27264 / PCC 7002 / PR-6) GN=ruvA	ruvA SYNPCC7002_A1270	1	D7DY55	1	KDR54796	0		1	Q3M9A3	1	B1WUV7	1	Cy51472DRAFT_1028	0		1	Q8DLG1	1	VBISynSp67927_1819	1	gi 497993811	1	Q0I9P0	0		0		0		0		1	A3ILF8	1	A0ZAZ3	1	B5VYM9	1	D4TEV9	0		1	Q2JNW8	1	Q2JWZ2	1	G6FWC8
	B1XL18	Trigger factor OS=Synechococcus sp. (strain ATCC 27264 / PCC 7002 / PR-6) GN=tig	tig SYNPCC7002_A1276	1	D7E168	1	KDR56684	1	A2BTM1	1	Q3M725	1	B1WV64	1	Cy51472DRAFT_4406	1	Q062N2	0		1	VBISynSp67927_0459	1	gi 497998575	1	Q0IE18	1	Q3ANI7	1	Q3B0U0	1	Q7V9L7	1	Q7UZK8	1	A3ITJ8	1	A0ZER7	1	B5W1F6	1	D4THW5	1	Q118P4	1	Q2JQ33	1	Q2JV31	1	G6FVW0
	B1XL20	Ketol-acid reductoisomerase OS=Synechococcus sp. (strain ATCC 27264 / PCC 7002 / PR-6) GN=ilvC	ilvC SYNPCC7002_A1278	1	D7DZG9	1	KDR56974	1	A2BT65	1	Q3MGX7	1	B1WNP1	1	Cy51472DRAFT_3898	1	Q060G4	1	Q8DGR0	1	VBISynSp67927_2619	1	gi 497990037	1	Q0IC80	1	Q3ALC5	1	Q3AVC2	1	Q7VAR8	1	Q7V0F0	1	A3IRL9	1	A0ZCX4	1	B5W6B2	1	D4TIV1	1	Q10WP7	1	Q2JKN5	1	Q2JXL2	1	G6FT11
	B1XL23	Putative 8-amino-7-oxononanoate synthase OS=Synechococcus sp. (strain ATCC 27264 / PCC 7002 / PR-6) GN=bioF	bioF SYNPCC7002_A1281	1	D7DY56	1	KDR56360	0		1	Q3M9A4	1	B1WRQ8	1	Cy51472DRAFT_0756	0		1	Q8DJ97	0		0		0		0		0		0		0		1	A3IYD2	1	A0ZAZ4	1	B5W5E3	1	D4TEV8	1	Q119K2	0		0		1	G6FWD0
	B1XL26	1,4-dihydroxy-2-naphthoyl-CoA hydrolase OS=Synechococcus sp. (strain ATCC 27264 / PCC 7002 / PR-6) GN=SYNPCC7002_A1284	SYNPCC7002_A1284	1	D7E3W8	1	KDR58460	0		1	Q3MG63	1	B1WZN0	1	Cy51472DRAFT_2660	1	Q061J1	1	Q8DLK3	1	VBISynSp67927_0245	1	gi 497991046	1	Q0I6T4	1	Q3AGW5	1	Q3AVZ5	1	Q7VE16	0		1	A3IV05	1	A0ZEN9	1	B5W2U5	1	D4TJE0	1	Q10XE8	0		0		1	G6FY01
	B1XL39	Adenine phosphoribosyltransferase OS=Synechococcus sp. (strain ATCC 27264 / PCC 7002 / PR-6) GN=apt	apt SYNPCC7002_A2549	1	D7DXK9	1	KDR58175	1	A2BTN6	1	Q3MAA1	1	B1WQD7	1	Cy51472DRAFT_2004	1	Q065L9	1	Q8DGH9	1	VBISynSp67927_2221	1	gi 497995306	1	Q0IAT7	1	Q3AIK3	1	Q3AYP0	1	Q7VAL5	1	Q7V0X5	1	A3ITI1	1	A0ZB30	1	B5W603	1	D4THA8	1	Q119D0	1	Q2JI33	1	Q2JT47	1	G6FUS3
	B1XL79	Ferrochelatase OS=Synechococcus sp. (strain ATCC 27264 / PCC 7002 / PR-6) GN=hemH	hemH SYNPCC7002_A2589	1	D7DWW3	1	KDR56776	1	A2BSN6	1	Q3MCT9	1	B1WSD0	1	Cy51472DRAFT_1740	1	Q060T0	1	Q8DGU6	0		1	gi 497993078	1	Q0I8L9	1	Q3ALP2	1	Q3AV63	1	Q7VD58	1	Q7V2F5	1	A3IUE5	1	A0ZF47	1	B5VX02	1	D4TIU8	1	Q10WR6	1	Q2JHZ4	1	Q2JVK5	1	G6FTD7
	B1XLA4	Gamma-glutamyl phosphate reductase OS=Synechococcus sp. (strain ATCC 27264 / PCC 7002 / PR-6) GN=proA	proA SYNPCC7002_A2614	1	D7E3X4	1	KDR54106	1	A2BRV3	1	Q3MH53	1	B1WS54	1	Cy51472DRAFT_3149	1	Q065Y3	1	Q8DKU1	1	VBISynSp67927_1751	1	gi 497993321	1	Q0I8Z0	1	Q3AKU8	1	Q3AYD4	1	Q7VBM1	1	Q7V293	1	A3ILS8	1	A0ZEB1	1	B5VWS1	1	D4TCX4	1	Q112S1	1	Q2JN71	1	Q2JQB4	1	G6FY07
	B1XLC7	3-hydroxyacyl-[acyl-carrier-protein] dehydratase FabZ OS=Synechococcus sp. (strain ATCC 27264 / PCC 7002 / PR-6) GN=fabZ	fabZ SYNPCC7002_A0070	1	D7E464	1	KDR53980	1	A2BQ06	1	Q3MH14	1	B1WTC2	1	Cy51472DRAFT_1613	1	Q064Y4	1	Q8DI01	1	VBISynSp67927_1135	1	gi 497996629	1	Q0I811	1	Q3AHS6	1	Q3AZF3	1	Q7TV98	1	Q7V0D0	1	A3IH62	1	A0ZG90	1	B5W104	1	D4TG82	1	Q10ZA2	1	Q2JI59	1	Q2JTA0	1	G6FRQ5
	B1XLD0	Enolase OS=Synechococcus sp. (strain ATCC 27264 / PCC 7002 / PR-6) GN=eno	eno SYNPCC7002_A0073	1	D7E504	1	KDR55682	1	A2BQ71	1	Q3M7B2	1	B1WNS7	1	Cy51472DRAFT_3932	1	Q061Q6	1	Q8DL40	1	VBISynSp67927_0293	1	gi 497991300	1	Q0I6K2	1	Q3AGS4	1	Q3AVW5	1	Q7VDY0	1	Q7V377	1	A3ILH5	1	A0ZE26	1	B5W4A4	1	D4TF44	1	Q110V4	1	Q2JIT3	1	Q2JRS2	1	G6FNH4
	B1XLD1	Ribosome-binding factor A OS=Synechococcus sp. (strain ATCC 27264 / PCC 7002 / PR-6) GN=rbfA	rbfA SYNPCC7002_A0074	1	D7DZ41	1	KDR57388	1	A2BSQ8	1	Q3M9Q8	1	B1WW94	1	Cy51472DRAFT_0257	1	Q063R1	1	Q8DIF9	1	VBISynSp67927_0161	1	gi 497997361	1	Q0I721	1	Q3AH50	1	Q3B014	1	Q7VE81	1	Q7V3G3	1	A3ILU2	1	A0ZC09	0		1	D4TFQ5	1	Q110L1	1	Q2JPS6	1	Q2JW85	1	G6FP56
	B1XLE7	Homoserine kinase OS=Synechococcus sp. (strain ATCC 27264 / PCC 7002 / PR-6) GN=thrB	thrB SYNPCC7002_A0091	1	D7E0Q6	1	KDR54872	1	A2BP03	1	Q3M9C9	1	B1WP79	1	Cy51472DRAFT_3613	1	Q065Y8	1	Q8DI27	1	VBISynSp67927_1760	1	gi 497993567	1	Q0I8Z9	1	Q3AKU3	1	Q3AYC9	1	Q7VBM6	1	Q7V289	1	A3IXG7	1	W6FUR1	1	B5VYW2	1	D4TCU3	1	Q117D0	1	Q2JKD2	1	Q2JU42	1	G6FRP2
	B1XLF1	Glucose-1-phosphate adenylyltransferase OS=Synechococcus sp. (strain ATCC 27264 / PCC 7002 / PR-6) GN=glgC	glgC SYNPCC7002_A0095	1	D7DXN2	1	KDR56856	1	A2BNQ7	1	Q3MBJ4	1	B1WT08	1	Cy51472DRAFT_4143	1	Q066P2	1	Q8DJE0	1	VBISynSp67927_1884	1	gi 497994086	1	Q0I9I1	1	Q3AK72	1	Q3AXK5	1	Q7VCA0	1	Q7V1T6	1	A3IWM1	1	A0ZBE6	1	B5W6N9	1	D4TEM5	1	Q10WJ1	1	Q2JMJ3	1	Q2JU94	1	G6FQ43
	B1XLH8	GTPase Der OS=Synechococcus sp. (strain ATCC 27264 / PCC 7002 / PR-6) GN=der	der engA SYNPCC7002_A0123	1	D7E3J0	1	KDR58659	1	A2BQ76	1	Q3M929	1	B1X0B0	1	Cy51472DRAFT_3777	1	Q067W0	1	Q8DKI1	1	VBISynSp67927_0977	1	gi 497997098	1	Q0ICK8	1	Q3AI13	1	Q3AZ65	1	Q7VDI8	1	Q7V2S6	1	A3IQT2	1	A0ZLA7	1	B5W8Z8	1	D4THK6	1	Q119L7	1	Q2JM09	1	Q2JV46	1	G6FN66
	B1XLJ0	Photosystem II reaction center protein Z OS=Synechococcus sp. (strain ATCC 27264 / PCC 7002 / PR-6) GN=psbZ	psbZ SYNPCC7002_A0135	1	D7DWJ3	1	KDR57149	0		1	Q3MCF9	1	B1WWA0	1	Cy51472DRAFT_0252	1	Q062P9	1	Q8DHJ2	1	VBISynSp67927_0577	1	gi 497998372	1	Q0IE04	1	Q3ANH7	1	Q3B0S1	0		0		1	A3IKV5	1	A0ZKU2	1	B5W6T6	1	D4TLW5	1	Q115U4	1	Q2JJZ7	1	Q2JXZ7	0
	B1XLJ1	6,7-dimethyl-8-ribityllumazine synthase OS=Synechococcus sp. (strain ATCC 27264 / PCC 7002 / PR-6) GN=ribH	ribH SYNPCC7002_A0136	1	D7DWJ5	1	KDR57150	1	A2BQQ4	1	Q3MCG0	1	B1WW99	1	Cy51472DRAFT_0253	1	Q062Q0	1	Q8DMP4	1	VBISynSp67927_0578	1	gi 497998371	1	Q0IE03	1	Q3ANH6	1	Q3B0Q0	1	Q7V9M7	1	Q7UZL7	1	A3IKV6	1	A0ZKU3	1	B5W6T7	1	D4TLW4	1	Q115U3	1	Q2JHJ4	1	Q2JVG5	1	G6FZU4
	B1XLK5	D-fructose 1,6-bisphosphatase class 2/sedoheptulose 1,7-bisphosphatase OS=Synechococcus sp. (strain ATCC 27264 / PCC 7002 / PR-6) GN=SYNPCC7002_A1301	SYNPCC7002_A1301	1	D7E0H6	1	KDR56407	1	A2BPL9	1	Q3M6T3	1	B1WQ07	1	Cy51472DRAFT_0924	1	Q066P0	1	Q8DJE9	1	VBISynSp67927_1882	1	gi 497994080	1	Q0I9I3	1	Q3AK74	1	Q3AXK3	1	Q7TVA4	1	Q7V1T8	1	A3IJG0	1	A0ZBB7	1	B5VUM8	1	D4TDL6	1	Q117I5	1	Q2JJG9	1	Q2JWU7	1	G6FT48
	B1XLK6	Glutamyl-tRNA reductase OS=Synechococcus sp. (strain ATCC 27264 / PCC 7002 / PR-6) GN=hemA	hemA SYNPCC7002_A1302	1	D7E0H5	1	KDR56408	1	A2BNY4	1	Q3M6T2	1	B1WQ09	1	Cy51472DRAFT_0923	1	Q066P1	1	Q8DI53	1	VBISynSp67927_1883	1	gi 497994084	1	Q0I9I2	1	Q3AK73	1	Q3AXK4	1	Q7VCA1	1	Q7V1T7	0		1	A0ZBB6	1	B5VUM9	1	D4TDL5	1	Q117I4	1	Q2JJG8	1	Q2JWU6	1	G6FT49
	B1XLM3	Urease subunit gamma OS=Synechococcus sp. (strain ATCC 27264 / PCC 7002 / PR-6) GN=ureA	ureA SYNPCC7002_A1319	0		1	KDR56270	1	A2BTM4	1	Q3M709	0		0		1	Q062A0	1	Q8DK85	1	VBISynSp67927_0387	1	gi 497991748	1	Q0I658	1	Q3AGD2	1	Q3AVR3	0		1	Q7V1B4	0		1	W6FWS1	1	B5VZT3	1	D4TDA1	1	Q117Z9	1	Q2JJ72	0		1	G6FQ02
	B1XLP1	UPF0145 protein SYNPCC7002_A1337 OS=Synechococcus sp. (strain ATCC 27264 / PCC 7002 / PR-6) GN=SYNPCC7002_A1337	SYNPCC7002_A1337	0		0		0		1	Q3MG40	0		0		0		0		0		0		0		0		0		0		0		0		1	A0ZAI4	0		0		1	Q10Y33	1	Q2JLT0	1	Q2JSI0	1	G6FWL8
	B1XLP7	Sulfate adenylyltransferase OS=Synechococcus sp. (strain ATCC 27264 / PCC 7002 / PR-6) GN=sat	sat SYNPCC7002_A1344	1	D7E4K3	1	KDR58775	0		1	Q3MAI6	1	B1WW78	1	Cy51472DRAFT_0273	0		1	Q8DK26	0		0		0		0		0		0		0		1	A3IWF9	1	A0ZIY3	1	B5VW77	1	D4TE06	1	Q111K4	1	Q2JHJ0	1	Q2JU97	1	G6FQE9
	B1XLQ0	Photosystem II protein Y OS=Synechococcus sp. (strain ATCC 27264 / PCC 7002 / PR-6) GN=psbY	psbY SYNPCC7002_A1347	1	D7DZF7	1	KDR57387	0		1	Q3M6U8	1	B1WXD2	1	Cy51472DRAFT_1328	1	Q066G7	0		1	VBISynSp67927_2381	1	gi 497989072	1	Q0I7S6	1	Q3AIZ6	1	Q3AY59	0		0		1	A3IGY6	1	A0ZCY6	1	B5W1X1	1	D4TDW1	1	Q10WA3	0		0		1	G6FUW7
	B1XLQ6	3-isopropylmalate dehydratase large subunit OS=Synechococcus sp. (strain ATCC 27264 / PCC 7002 / PR-6) GN=leuC	leuC SYNPCC7002_A1353	1	D7DZB6	1	KDR56159	1	A2BQQ2	1	Q3M614	1	B1WZV3	1	Cy51472DRAFT_2337	1	Q061G4	1	Q8DKF0	1	VBISynSp67927_0720	1	gi 497997928	1	Q0IDD5	1	Q3AN00	1	Q3AW21	1	Q7VDT0	1	Q7V336	1	A3IP72	1	A0ZK75	1	B5W642	1	D4TD35	0		1	Q2JPG2	1	Q2JQU3	1	G6FWS6
	B1XLQ9	2-isopropylmalate synthase OS=Synechococcus sp. (strain ATCC 27264 / PCC 7002 / PR-6) GN=leuA	leuA SYNPCC7002_A1356	1	D7DWL3	1	KDR56307	1	A2BQQ3	1	Q3MBA3	1	B1WQQ4	1	Cy51472DRAFT_0892	1	Q065B6	1	Q8DJ32	1	VBISynSp67927_2478	1	gi 497989493	1	Q0IBI3	1	Q3AIA2	1	Q3AYY2	1	Q7VBG1	1	Q7V121	1	A3IRU3	1	A0ZGD0	0		1	D4TLB2	1	Q112U2	1	Q2JLJ8	1	Q2JSL4	1	G6FN60
	B1XLR4	Cyclic pyranopterin monophosphate synthase OS=Synechococcus sp. (strain ATCC 27264 / PCC 7002 / PR-6) GN=moaA	moaA SYNPCC7002_A1361	0		1	KDR58845	0		1	Q3MC34	1	B1X0G3	1	Cy51472DRAFT_2727	0		0		0		0		0		0		0		0		0		0		1	W6FNY9	0		1	D4TLA5	1	Q119N9	1	Q2JI46	0		1	G6FQX7
	B1XLR5	GMP synthase [glutamine-hydrolyzing] OS=Synechococcus sp. (strain ATCC 27264 / PCC 7002 / PR-6) GN=guaA	guaA SYNPCC7002_A1362	1	D7E4I6	1	KDR54097	1	A2BQW6	1	Q3MEA8	1	B1WY30	1	Cy51472DRAFT_4631	1	Q062K6	1	Q8DGA5	1	VBISynSp67927_0477	1	gi 497998537	1	Q0IE37	1	Q3ANK7	1	Q3B0W1	1	Q7VEH5	1	Q7V3N7	1	A3IXZ0	1	A0ZK34	1	B5VWR2	1	D4TFQ9	1	Q117L8	1	Q2JMA1	1	Q2JU00	1	G6FUI6
	B1XLT6	Bifunctional protein GlmU OS=Synechococcus sp. (strain ATCC 27264 / PCC 7002 / PR-6) GN=glmU	glmU SYNPCC7002_A2633	1	D7DXX6	1	KDR56767	1	A2BP55	1	Q3MC88	1	B1X1J7	1	Cy51472DRAFT_2890	1	Q067R1	1	Q8DLT5	1	VBISynSp67927_1785	1	gi 497993682	1	Q0I9Y4	1	Q3AKJ8	1	Q3AVF3	1	Q7VBP2	1	Q7V274	1	A3IM69	1	W6FQA8	0		1	D4TH66	1	Q118R6	1	Q2JII9	1	Q2JVA4	1	G6FN52
	B1XLV0	DNA ligase OS=Synechococcus sp. (strain ATCC 27264 / PCC 7002 / PR-6) GN=ligA	ligA SYNPCC7002_A2647	1	D7E4X8	1	KDR58511	0		1	Q3MGE7	1	B1WZL6	1	Cy51472DRAFT_2646	1	Q061V1	1	Q8DKK2	0		1	gi 657836823	1	Q0I6C8	1	Q3AGK2	1	Q3AUH7	1	Q7V9J2	0		1	A3IV19	1	A0ZIL0	1	B5W916	1	D4TGC8	1	Q112N5	1	Q2JLU3	1	Q2JW63	1	G6FNI2
	B1XLW1	PKHD-type hydroxylase SYNPCC7002_A2658 OS=Synechococcus sp. (strain ATCC 27264 / PCC 7002 / PR-6) GN=SYNPCC7002_A2658	SYNPCC7002_A2658	0		0		1	A2BRP4	0		1	B1X0X7	1	Cy51472DRAFT_2179	1	Q060W8	1	Q8DHN8	0		0		1	Q0I9X3	1	Q3AJA6	1	Q3AUN6	1	Q7VB29	0		1	A3IV50	0		0		0		0		1	Q2JHA7	1	Q2JRM5	1	G6FQA2
	B1XM04	Translation initiation factor IF-3 OS=Synechococcus sp. (strain ATCC 27264 / PCC 7002 / PR-6) GN=infC	infC SYNPCC7002_A2702	1	D7DXR2	1	KDR58400	1	A2BNG3	1	Q3MBH6	1	B1WSE0	1	Cy51472DRAFT_1730	1	Q062R5	1	Q8DIG8	1	VBISynSp67927_0588	1	gi 497998290	1	Q0IDZ5	1	Q3ANG8	1	Q3B0M2	1	Q7V9N2	1	Q7TU24	1	A3IUD5	1	A0ZFF6	1	B5VWW5	1	D4TKD1	1	Q117J9	1	Q2JNY5	1	Q2JST0	1	G6FXJ8
	B1XM11	tRNA-specific 2-thiouridylase MnmA OS=Synechococcus sp. (strain ATCC 27264 / PCC 7002 / PR-6) GN=mnmA	mnmA SYNPCC7002_A2709	1	D7E4K5	1	KDR56069	1	A2BQ92	1	Q3M5R7	1	B1X0U7	1	Cy51472DRAFT_2209	1	Q060D5	1	Q8CWM0	1	VBISynSp67927_1215	1	gi 760034960	1	Q0IC49	1	Q3AL87	1	Q3AV73	1	Q7VAT9	1	Q7TTQ1	1	A3IKX7	1	A0ZIY0	1	B5W9M8	1	D4TKC0	1	Q118B7	1	Q2JM78	1	Q2JY34	1	G6FPQ3
	B1XM20	UPF0367 protein SYNPCC7002_A0153 OS=Synechococcus sp. (strain ATCC 27264 / PCC 7002 / PR-6) GN=SYNPCC7002_A0153	SYNPCC7002_A0153	1	D7E495	1	KDR54552	1	A2BS76	1	Q3MA58	1	B1WPH9	1	Cy51472DRAFT_3973	1	Q063N2	1	Q8DKQ5	1	VBISynSp67927_0184	1	gi 657836792	1	Q0I6Z6	1	Q3AH24	1	Q3B039	1	Q7VE69	1	Q7V3F1	1	A3ING2	1	W6FXU1	0		1	D4TEB9	1	Q116J4	1	Q2JIJ2	1	Q2JVL6	1	G6FXW3
	B1XM22	Deoxyuridine 5'-triphosphate nucleotidohydrolase OS=Synechococcus sp. (strain ATCC 27264 / PCC 7002 / PR-6) GN=dut	dut SYNPCC7002_A0155	0		1	KDR54963	0		0		1	B1WN93	1	Cy51472DRAFT_3491	0		0		0		0		0		0		0		0		0		1	A3ILK0	0		1	B5VZ69	0		1	Q113K0	0		0		0
	B1XM75	D-aminoacyl-tRNA deacylase OS=Synechococcus sp. (strain ATCC 27264 / PCC 7002 / PR-6) GN=dtd	dtd SYNPCC7002_A0209	1	D7E139	1	KDR55296	0		0		1	B1WXL2	1	Cy51472DRAFT_4688	0		0		0		0		0		0		0		0		0		1	A3IT88	0		1	B5VVD8	0		1	Q119C3	0		0		1	G6FQF7
	B1XM86	UPF0758 protein SYNPCC7002_A0220 OS=Synechococcus sp. (strain ATCC 27264 / PCC 7002 / PR-6) GN=SYNPCC7002_A0220	SYNPCC7002_A0220	0		1	KDR56341	0		1	Q3MGT8	1	B1WRJ4	1	Cy51472DRAFT_1812	0		1	Q8DI83	0		0		0		0		0		0		0		1	A3INV4	1	A0ZDF2	1	B5W5G2	1	D4TJS5	1	Q111G4	1	Q2JK53	1	Q2JTY3	1	G6FSR2
	B1XMA0	Holliday junction ATP-dependent DNA helicase RuvB OS=Synechococcus sp. (strain ATCC 27264 / PCC 7002 / PR-6) GN=ruvB	ruvB SYNPCC7002_A1390	1	D7DVX5	1	KDR58155	1	A2BSL2	1	Q3MEF4	1	B1WP72	1	Cy51472DRAFT_3606	1	Q062U7	1	Q8DGR1	1	VBISynSp67927_0544	1	gi 497998210	1	Q0IDW1	1	Q3AND8	1	Q3B0J1	1	Q7V9Q4	1	Q7UZP3	1	A3IWU2	1	A0ZGN8	1	B5W7S8	1	D4TJK3	1	Q115Z7	1	Q2JP68	1	Q2JTM7	1	G6FWP6
	B1XMC5	CTP synthase OS=Synechococcus sp. (strain ATCC 27264 / PCC 7002 / PR-6) GN=pyrG	pyrG SYNPCC7002_A1420	1	D7E5F3	1	KDR56447	1	A2BNR9	1	Q3MAV1	1	B1WV74	1	Cy51472DRAFT_4416	1	Q061Y1	1	Q8DKT7	1	VBISynSp67927_0372	1	gi 497991679	1	Q0I677	1	Q3AGF7	1	Q3AUG4	1	Q7V9I0	1	Q7UZH7	1	A3IN19	1	A0ZDH2	1	B5VWY4	1	D4TDZ2	1	Q110M9	1	Q2JLG7	1	Q2JUH1	1	G6FQD5
	B1XMC7	N-acetylmuramic acid 6-phosphate etherase OS=Synechococcus sp. (strain ATCC 27264 / PCC 7002 / PR-6) GN=murQ	murQ SYNPCC7002_A1422	1	D7DXA9	1	KDR56268	0		1	Q3MGL8	1	B1WPP6	1	Cy51472DRAFT_2033	1	Q067D1	1	Q8DJQ1	1	VBISynSp67927_1959	1	gi 497994468	1	Q0IAC9	1	Q3AJT5	1	Q3AXW8	1	Q7VC01	0		1	A3IUH4	1	A0ZDU7	1	B5VZT1	1	D4TD34	1	Q119L1	1	Q2JMP1	0		1	G6G0B6
	B1XMK4	NAD(P)H-quinone oxidoreductase subunit K OS=Synechococcus sp. (strain ATCC 27264 / PCC 7002 / PR-6) GN=ndhK	ndhK SYNPCC7002_A2749	1	D7E3C0	1	KDR55477	1	A2BP21	1	Q9XBL7	1	B1WZG1	1	Cy51472DRAFT_2592	1	Q063E6	1	Q8DKZ4	1	VBISynSp67927_0671	1	gi 497998054	1	Q0IDJ3	1	Q3AN52	1	Q3B0C2	1	Q7VDP4	1	Q7V303	1	A3INU0	1	A0ZI43	1	B5W2V8	1	D4TKM9	1	Q10YT4	1	Q2JJA9	1	Q2JT69	1	G6FZY0
	B1XMM7	Putative chromophore lyase CpcV OS=Synechococcus sp. (strain ATCC 27264 / PCC 7002 / PR-6) GN=cpcV	cpcV SYNPCC7002_A2772	1	D7E2N3	0		0		1	Q3MA29	0		0		0		0		0		0		0		0		0		0		0		0		1	A0ZMS0	0		1	D4TJI9	0		0		0		1	G6FVH9
	B1XMN4	Photosystem II reaction center protein K OS=Synechococcus sp. (strain ATCC 27264 / PCC 7002 / PR-6) GN=psbK	psbK SYNPCC7002_A2779	1	D7E0B4	0		1	A2BTJ7	1	Q3M4K0	1	B1WUL2	1	Cy51472DRAFT_0408	1	Q063I0	1	Q9F1K9	1	VBISynSp67927_0702	1	gi 497997967	1	Q0IDF4	1	Q3AN19	1	Q3B089	1	Q7VDR4	1	Q7V323	1	A3IKA1	1	A0ZC58	1	B5W945	1	D4TGE0	1	Q10XU6	1	Q2JHR3	1	Q2JTC3	1	G6FQL6
	B1XMP0	Anhydro-N-acetylmuramic acid kinase OS=Synechococcus sp. (strain ATCC 27264 / PCC 7002 / PR-6) GN=anmK	anmK SYNPCC7002_A2790	1	D7E5A1	1	KDR58552	0		1	Q3M7P3	1	B1WUB0	1	Cy51472DRAFT_1494	1	Q064E0	1	Q8DGC2	0		1	gi 497990559	1	Q0I762	1	Q3AH85	1	Q3AZX9	1	Q7VEB3	0		1	A3IM04	1	A0ZKT2	1	B5W0J3	1	D4TH89	1	Q10ZB8	1	Q2JK57	0		1	G6FQW1
	B1XN05	Adenylyl-sulfate kinase OS=Synechococcus sp. (strain ATCC 27264 / PCC 7002 / PR-6) GN=cysC	cysC SYNPCC7002_A1494	0		1	KDR56374	1	A2BTS1	0		1	B1WQ05	1	Cy51472DRAFT_4227	1	Q061H6	1	Q8DGK5	1	VBISynSp67927_0231	1	gi 497990994	1	Q0I6U8	1	Q3AGY0	1	Q3AW09	1	Q7VE24	1	Q7V3B6	1	A3IR64	0		1	B5W9C4	1	D4TGJ4	1	Q10XN1	1	Q2JLM3	1	Q2JUC0	1	G6FT29
	B1XN07	UPF0176 protein SYNPCC7002_A1496 OS=Synechococcus sp. (strain ATCC 27264 / PCC 7002 / PR-6) GN=SYNPCC7002_A1496	SYNPCC7002_A1496	1	D7DVL5	0		1	A2BP93	1	Q3M998	1	B1X1A1	1	Cy51472DRAFT_2799	1	Q05ZR0	0		1	VBISynSp67927_2421	1	gi 497989336	1	Q0IBC6	1	Q3AJ48	1	Q3AX81	1	Q7VBJ1	1	Q7V100	1	A3IX75	1	A0ZKB8	0		1	D4TM14	0		0		0		1	G6FQ68
	B1XN08	Phosphoadenosine phosphosulfate reductase OS=Synechococcus sp. (strain ATCC 27264 / PCC 7002 / PR-6) GN=cysH	cysH SYNPCC7002_A1497	0		1	KDR55010	1	A2BP71	0		1	B1X0A8	1	Cy51472DRAFT_3775	1	Q064E6	1	Q8DK35	1	VBISynSp67927_0118	1	gi 657836781	1	Q0I768	1	Q3AH91	1	Q3AZX3	1	Q7VEB8	1	Q7V3J4	1	A3IMJ7	0		1	B5W7K7	0		1	Q110R3	0		0		0
	B1XN09	50S ribosomal protein L9 OS=Synechococcus sp. (strain ATCC 27264 / PCC 7002 / PR-6) GN=rplI	rplI rpl9 SYNPCC7002_A1498	1	D7E147	1	KDR59045	1	A2BNW1	1	Q3MGD1	1	B1WTN1	1	Cy51472DRAFT_0526	1	Q061T7	1	P0A499	1	VBISynSp67927_0335	1	gi 497991476	1	Q0I6E0	1	Q3AGL2	1	Q3AUG8	1	Q7V9J9	1	Q7UZJ1	1	A3IPV3	1	W6FWU9	1	B5W0M9	1	D4TGH1	1	Q115S4	1	Q2JMI4	1	Q2JUA5	1	G6FT97
	B1XN32	GTPase Obg OS=Synechococcus sp. (strain ATCC 27264 / PCC 7002 / PR-6) GN=obg	obg SYNPCC7002_A1521	1	D7E4Y0	1	KDR57122	1	A2BRS3	1	Q3MCS7	1	B1X0M2	1	Cy51472DRAFT_2779	1	Q05Z26	1	Q8DGG4	1	VBISynSp67927_0997	1	gi 497997035	1	Q0I7I2	1	Q3AM97	1	Q3AV08	1	Q7VDW9	1	Q7V368	1	A3IV59	1	A0ZJI7	1	B5W8R3	1	D4TCM3	1	Q10XA1	1	Q2JJ90	1	Q2JS78	1	G6FQI7
	B1XN45	ATP-dependent Clp protease ATP-binding subunit ClpX OS=Synechococcus sp. (strain ATCC 27264 / PCC 7002 / PR-6) GN=clpX	clpX SYNPCC7002_A1534	1	D7E170	1	KDR56681	1	A2BNM1	1	Q3M727	1	B1WUD2	1	Cy51472DRAFT_0486	1	Q062N0	1	Q8DLI1	1	VBISynSp67927_0461	1	gi 497998571	1	Q0IE20	1	Q3ANI9	1	Q3B0U2	1	Q7V9L5	1	Q7UZK6	1	A3IU91	1	W6G9D7	1	B5W1F8	1	D4THW3	1	Q118P6	1	Q2JLU2	1	Q2JW64	1	G6FVV8
	B1XN58	Proton extrusion protein PcxA OS=Synechococcus sp. (strain ATCC 27264 / PCC 7002 / PR-6) GN=pcxA	pcxA SYNPCC7002_A2799	1	D7E1E2	1	KDR57735	0		1	Q3MDY0	1	B1X0Z7	1	Cy51472DRAFT_3803	0		1	P59112	0		1	gi 497994217	0		0		0		0		0		1	A3IGQ7	1	A0ZED8	1	B5VV00	1	D4TIG8	1	Q10YZ5	1	Q2JN84	1	Q2JRR7	1	G6FNW5
	B1XN65	Argininosuccinate synthase OS=Synechococcus sp. (strain ATCC 27264 / PCC 7002 / PR-6) GN=argG	argG SYNPCC7002_A2806	1	D7DYE8	1	KDR55940	1	A2BTQ4	1	Q3MBE6	1	B1WTK3	1	Cy51472DRAFT_0552	1	Q062E9	1	Q8DKY7	1	VBISynSp67927_0436	1	gi 497998613	1	Q0I607	1	Q3AG78	1	Q3AVL9	1	Q7V9F8	1	Q7UZG0	1	A3IYI3	1	A0ZGF4	1	B5W9K9	1	D4TCE0	1	Q117P0	1	Q2JKS2	1	Q2JWE1	1	G6FNV4
	B1XN66	Ribonuclease Z OS=Synechococcus sp. (strain ATCC 27264 / PCC 7002 / PR-6) GN=rnz	rnz SYNPCC7002_A2807	1	D7DX75	1	KDR53919	1	A2BP15	1	Q3MAG6	1	B1WQW1	1	Cy51472DRAFT_0840	1	Q064V7	1	Q8DKE4	1	VBISynSp67927_1117	1	gi 497996666	1	Q0I7X5	1	Q3AHP8	1	Q3AZH7	1	Q7VAN0	1	Q7V0B9	1	A3IYW3	1	A0ZMX8	1	B5W1U9	1	D4TE70	1	Q118J2	1	Q2JL25	1	Q2JU19	1	G6FTF5
	B1XN71	Putative pterin-4-alpha-carbinolamine dehydratase OS=Synechococcus sp. (strain ATCC 27264 / PCC 7002 / PR-6) GN=SYNPCC7002_A2812	SYNPCC7002_A2812	1	D7E459	1	KDR58186	1	A2BTN8	1	Q3MA60	1	B1WWK3	1	Cy51472DRAFT_1188	1	Q05YK9	1	Q8DHW8	1	VBISynSp67927_1733	1	gi 497993275	1	Q0I8H5	1	Q3ALT5	1	Q3AV31	1	Q7VD93	1	Q7V2I5	1	A3IPJ4	1	A0ZKD0	1	B5W614	1	D4TLA3	1	Q116J2	1	Q2JHX8	1	Q2JVJ6	1	G6FPP8
	B1XNB2	N-(5'-phosphoribosyl)anthranilate isomerase OS=Synechococcus sp. (strain ATCC 27264 / PCC 7002 / PR-6) GN=trpF	trpF SYNPCC7002_A2854	1	D7E2W5	1	KDR55629	1	A2BTT9	1	Q3MA33	1	B1WT19	1	Cy51472DRAFT_4132	1	Q060R6	1	Q8DGP3	1	VBISynSp67927_1665	1	gi 497992756	1	Q0I8N5	1	Q3ALM7	1	Q3AV48	1	Q7VD45	1	Q7V2E3	1	A3IL51	1	A0Z9X0	1	B5VU54	1	D4TCQ7	1	Q10XS2	1	Q2JPT2	1	Q2JW90	1	G6FV27
	B1XND1	Cysteine--tRNA ligase OS=Synechococcus sp. (strain ATCC 27264 / PCC 7002 / PR-6) GN=cysS	cysS SYNPCC7002_A2873	1	D7E141	1	KDR57156	1	A2BSS2	1	Q3M6R3	1	B1WP78	1	Cy51472DRAFT_3612	1	Q063U8	1	Q8DHW6	0		1	gi 497996241	1	Q0IBN5	1	Q3AI74	1	Q3AZ17	1	Q7VB63	1	Q7V0W1	1	A3IVP5	1	A0ZCX0	1	B5W6U4	1	D4TF58	1	Q10XJ9	1	Q2JKL2	1	Q2JTF4	1	G6FQG0
	B1XNE1	Biotin synthase OS=Synechococcus sp. (strain ATCC 27264 / PCC 7002 / PR-6) GN=bioB	bioB SYNPCC7002_A0309	1	D7DZZ0	1	KDR58237	1	A2BPX4	1	Q3M4U9	1	B1WTI3	1	Cy51472DRAFT_0572	1	Q05ZQ8	1	Q8DL38	1	VBISynSp67927_2422	1	gi 760033920	1	Q0IBC8	1	Q3AJ51	1	Q3AX82	0		0		1	A3INZ7	1	A0ZK03	1	B5W204	1	D4TJ03	1	Q10YQ3	0		1	Q2JRI4	1	G6FU81
	B1XNE8	Phosphopantetheine adenylyltransferase OS=Synechococcus sp. (strain ATCC 27264 / PCC 7002 / PR-6) GN=coaD	coaD SYNPCC7002_A0316	1	D7E229	1	KDR57844	1	A2BQ18	1	Q3MBP8	1	B1WS35	1	Cy51472DRAFT_3129	1	Q067B1	1	Q8DJQ7	1	VBISynSp67927_1941	1	gi 497994375	1	Q0IAF3	1	Q3AJW3	1	Q3AXV0	1	Q7VBZ0	1	Q7V1I7	1	A3ISY6	1	A0ZCW4	1	B5W5M5	1	D4TDC7	1	Q115H2	1	Q2JJM6	1	Q2JRG2	1	G6FR27
	B1XNE9	Phosphoribosylaminoimidazole-succinocarboxamide synthase OS=Synechococcus sp. (strain ATCC 27264 / PCC 7002 / PR-6) GN=purC	purC SYNPCC7002_A0317	1	D7E467	1	KDR57991	0		1	Q3MH17	1	B1WQL8	1	Cy51472DRAFT_1926	1	Q064Y0	1	Q8DIT5	1	VBISynSp67927_1132	1	gi 497996636	1	Q0I808	1	Q3AHS3	1	Q3AZF6	1	Q7VAN8	1	Q7V0C7	1	A3IY72	1	W6FVS8	1	B5W229	1	D4TCW0	1	Q10VV0	1	Q2JKP0	1	Q2JXL8	1	G6FRQ2
	B1XNG1	Fructose-1,6-bisphosphatase class 1 OS=Synechococcus sp. (strain ATCC 27264 / PCC 7002 / PR-6) GN=fbp	fbp SYNPCC7002_A0329	1	D7E2R4	1	KDR57975	0		1	Q3MCI4	1	B1WX40	1	Cy51472DRAFT_0181	0		1	Q8DLF2	0		0		0		0		0		0		0		1	A3IKJ6	1	A0ZH34	0		1	D4TFV9	1	Q118F5	1	Q2JK61	1	Q2JTX5	1	G6FXI9
	B1XNH7	Phosphoribosylformylglycinamidine cyclo-ligase OS=Synechococcus sp. (strain ATCC 27264 / PCC 7002 / PR-6) GN=purM	purM SYNPCC7002_A0345	1	D7E1W1	1	KDR54771	1	A2BS39	0		1	B1WPZ0	1	Cy51472DRAFT_4242	1	Q05ZB7	1	Q8DHY2	1	VBISynSp67927_0855	1	gi 497997622	1	Q0ICW4	1	Q3AMJ2	1	Q3AUU9	1	Q7V9S9	1	Q7UZR7	1	A3IR82	1	A0ZEF4	1	B5VYK2	1	D4TFP4	1	Q110U7	1	Q2JL07	1	Q2JQY9	1	G6G072
	B1XNI3	Glycine cleavage system H protein OS=Synechococcus sp. (strain ATCC 27264 / PCC 7002 / PR-6) GN=gcvH	gcvH SYNPCC7002_A0351	1	D7DYD2	1	KDR58209	1	A2BRS2	1	Q3M9G2	1	B1WT69	1	Cy51472DRAFT_1666	1	Q061T3	1	Q8DIB2	1	VBISynSp67927_0330	1	gi 497991454	1	Q0I6E5	1	Q3AGL5	1	Q3AUL9	1	Q7V9K3	1	Q7TU20	0		1	A0ZGP6	1	B5W061	1	D4TIZ6	1	Q10UY0	1	Q2JPE6	1	Q2JX00	1	G6FVF4
	B1XNK6	Cytochrome b6-f complex subunit 5 OS=Synechococcus sp. (strain ATCC 27264 / PCC 7002 / PR-6) GN=petG	petG SYNPCC7002_A0374	1	D7DWY7	0		1	A2BR50	1	Q3M5W2	1	B1WY29	1	Cy51472DRAFT_4632	1	Q067U8	1	Q8DKI2	1	VBISynSp67927_2491	1	gi 497989524	1	Q0IBJ2	0		0		1	Q7VBF3	1	Q7V129	1	A3IXY9	1	A0ZBG0	1	B5W1P8	0		1	Q113E9	1	Q2JJ29	1	Q2JRH8	1	G6FW16
	B1XNN1	Aspartyl/glutamyl-tRNA(Asn/Gln) amidotransferase subunit C OS=Synechococcus sp. (strain ATCC 27264 / PCC 7002 / PR-6) GN=gatC	gatC SYNPCC7002_A1565	1	D7DW38	1	KDR53968	1	A2BTH0	1	Q3M691	1	B1X0Z4	1	Cy51472DRAFT_3800	1	Q061C9	1	Q8DIQ7	1	VBISynSp67927_0753	1	gi 497997853	1	Q0IDA2	1	Q3AMW9	1	Q3AW42	1	Q7VDV3	1	Q7V354	1	A3IGR0	1	A0ZAL7	1	B5W0Y8	1	D4TG14	1	Q10W19	1	Q2JJK5	1	Q2JUT8	1	G6FVT2
	B1XNN2	Photosystem I assembly protein Ycf3 OS=Synechococcus sp. (strain ATCC 27264 / PCC 7002 / PR-6) GN=ycf3	ycf3 SYNPCC7002_A1566	1	D7DW37	1	KDR53969	1	A2BTQ0	1	Q3M690	1	B1X0Z5	1	Cy51472DRAFT_3801	1	Q063M6	1	Q8DIQ6	1	VBISynSp67927_0190	1	gi 497990858	1	Q0I6Y9	1	Q3AH18	1	Q3B045	1	Q7VE59	1	Q7V3E4	1	A3IGQ9	1	A0ZAL9	1	B5W0Y9	1	D4TG15	1	Q10W18	1	Q2JJK6	1	Q2JUT9	1	G6FVT1
	B1XNQ0	D-alanine--D-alanine ligase OS=Synechococcus sp. (strain ATCC 27264 / PCC 7002 / PR-6) GN=ddl	ddl SYNPCC7002_A1584	1	D7DYP2	1	KDR54689	1	A2BRN6	1	Q3MGA0	1	B1WWF5	1	Cy51472DRAFT_0203	1	Q060F4	1	Q8DLH0	1	VBISynSp67927_2610	1	gi 497990003	1	Q0IC71	1	Q3ALB5	1	Q3AV89	1	Q7VAS4	1	Q7V0F6	1	A3IZM9	1	A0ZN24	1	B5W845	1	D4TFX1	1	Q10X06	0		0		1	G6FZT9
	B1XNQ1	Phosphoglycerate kinase OS=Synechococcus sp. (strain ATCC 27264 / PCC 7002 / PR-6) GN=pgk	pgk SYNPCC7002_A1585	1	D7DW75	1	KDR57858	1	A2BP33	1	Q3MF40	1	B1WSI8	1	Cy51472DRAFT_0694	1	Q061M3	1	Q8DGP7	1	VBISynSp67927_0270	1	gi 497991178	1	Q0I6M5	1	Q3AGU1	1	Q3AVX6	1	Q7VDZ4	1	Q7V390	1	A3IQS2	1	W6FM33	1	B5W5L0	1	D4TKA4	1	Q10Z46	1	Q2JKX6	1	Q2JXF0	1	G6FP38
	B1XNS2	Phospho-N-acetylmuramoyl-pentapeptide-transferase OS=Synechococcus sp. (strain ATCC 27264 / PCC 7002 / PR-6) GN=mraY	mraY SYNPCC7002_A1607	1	D7E136	1	KDR55406	1	A2BNS6	1	Q3MDP5	1	B1WST3	1	Cy51472DRAFT_3162	1	Q062F2	1	Q8DK95	1	VBISynSp67927_0439	1	gi 657837215	1	Q0I604	1	Q3AG75	1	Q3AVL6	1	Q7V9F5	1	Q7UZF8	1	A3IMS1	1	A0ZB89	1	B5VWC4	1	D4TD58	1	Q10W09	1	Q2JMC1	1	Q2JT76	1	G6FQU7
	B1XNV4	Glycine--tRNA ligase alpha subunit OS=Synechococcus sp. (strain ATCC 27264 / PCC 7002 / PR-6) GN=glyQ	glyQ SYNPCC7002_A0387	1	D7E246	1	KDR57365	1	A2BSM7	1	Q3M502	1	B1WQ23	1	Cy51472DRAFT_0909	1	Q060H6	1	Q8DK36	1	VBISynSp67927_2624	1	gi 497990055	1	Q0IC87	1	Q3ALF2	1	Q3AWZ4	1	Q7VB32	1	Q7V0T8	1	A3IMQ3	1	A0ZI50	1	B5VZK2	1	D4TE99	1	Q10XW9	1	Q2JQ49	1	Q2JWQ9	1	G6FW76
	B1XNV8	30S ribosomal protein S14 OS=Synechococcus sp. (strain ATCC 27264 / PCC 7002 / PR-6) GN=rpsN	rpsN rps14 SYNPCC7002_A0391	1	D7DZW2	1	KDR56021	1	A2BNZ0	1	Q3MCD2	1	B1WZ67	1	Cy51472DRAFT_0095	1	Q05YW1	1	Q8DHW7	1	VBISynSp67927_0032	1	gi 497990187	1	Q0I8D1	1	Q3AM37	1	Q3AV45	1	Q7VAZ6	1	Q7TU67	1	A3IKL8	1	W6G449	1	B5W394	1	D4TFM3	1	Q10ZE2	1	Q2JLR9	1	Q2JVE0	1	G6FQ54
	B1XNY9	Aspartate--tRNA(Asp/Asn) ligase OS=Synechococcus sp. (strain ATCC 27264 / PCC 7002 / PR-6) GN=aspS	aspS SYNPCC7002_A0422	1	D7DZ96	1	KDR55760	1	A2BTU1	1	Q3MGL3	1	B1WRQ9	1	Cy51472DRAFT_0755	1	Q061X9	1	Q8DJS8	1	VBISynSp67927_0369	1	gi 497991670	1	Q0I681	1	Q3AGF9	1	Q3AVS9	1	Q7V9I1	1	Q7UZH8	1	A3IYD3	1	W6FK97	1	B5W9R0	1	D4TL49	1	Q112K0	1	Q2JMA8	1	Q2JTZ2	1	G6FQZ9
	B1XP08	30S ribosomal protein S6 OS=Synechococcus sp. (strain ATCC 27264 / PCC 7002 / PR-6) GN=rpsF	rpsF rps6 SYNPCC7002_A0443	1	D7DYF3	1	KDR56388	1	A2BS79	1	Q3MBE2	1	B1WU11	1	Cy51472DRAFT_1585	1	Q062E7	1	Q8DJE6	1	VBISynSp67927_0434	1	gi 497998618	1	Q0I609	1	Q3AG80	1	Q3AVM1	1	Q7V9F9	1	Q7UZG1	1	A3IH83	1	A0ZMJ0	1	B5W8F5	1	D4TCE4	1	Q10XV0	1	Q2JKZ9	1	Q2JQZ7	1	G6FNV0
	B1XP15	Phosphoglucosamine mutase OS=Synechococcus sp. (strain ATCC 27264 / PCC 7002 / PR-6) GN=glmM	glmM SYNPCC7002_A0450	1	D7E0N8	1	KDR55553	1	A2BSA6	1	Q3M6L2	1	B1WR00	1	Cy51472DRAFT_2966	1	Q061E1	1	Q8DI20	1	VBISynSp67927_0743	1	gi 915393434	1	Q0IDB3	1	Q3AMX9	1	Q3AW32	1	Q7VDU7	1	Q7V349	1	A3IN56	1	A0ZBK7	1	B5VX92	1	D4TJP7	1	Q116W4	0		0		1	G6FTC5
	B1XP37	Probable transcriptional regulatory protein SYNPCC7002_A1640 OS=Synechococcus sp. (strain ATCC 27264 / PCC 7002 / PR-6) GN=SYNPCC7002_A1640	SYNPCC7002_A1640	1	D7E2U2	1	KDR55107	0		1	Q3MDT4	1	B1WS51	1	Cy51472DRAFT_3146	1	Q064W9	1	Q8DME3	1	VBISynSp67927_1120	1	gi 497996660	1	Q0I7Z0	1	Q3AHR1	1	Q3AZG7	0		0		1	A3ILS5	1	A0ZGY9	1	B5W183	1	D4THF0	1	Q113G4	1	Q2JLT1	1	Q2JSH9	1	G6FYQ7
	B1XP39	Diaminopimelate epimerase OS=Synechococcus sp. (strain ATCC 27264 / PCC 7002 / PR-6) GN=dapF PE=1	dapF SYNPCC7002_A1642	1	D7E3Y4	1	KDR58797	1	A2BTS0	1	Q3M8I9	1	B1WRQ3	1	Cy51472DRAFT_0761	1	Q067B7	1	Q8DGM2	1	VBISynSp67927_1947	1	gi 915393390	1	Q0IAE7	1	Q3AJV7	1	Q3AXV6	1	Q7VBZ4	1	Q7V1I3	1	A3IPP9	1	A0ZFP0	1	B5W4D7	1	D4TCL8	1	Q116P1	1	Q2JLR0	1	Q2JUV6	1	G6G040
	B1XP49	Light-independent protochlorophyllide reductase subunit B OS=Synechococcus sp. (strain ATCC 27264 / PCC 7002 / PR-6) GN=chlB	chlB SYNPCC7002_A1652	1	D7E3G7	1	KDR54193	0		1	Q3M7G3	1	B1X0L5	1	Cy51472DRAFT_2772	0		1	Q8DGC6	0		0		0		0		0		0		0		1	A3IPD0	1	A0ZCE6	1	B5W6E6	1	D4TIS1	1	Q10Y17	1	Q2JJM9	1	Q2JVX9	1	G6FZ51
	B1XP50	Methionyl-tRNA formyltransferase OS=Synechococcus sp. (strain ATCC 27264 / PCC 7002 / PR-6) GN=fmt	fmt SYNPCC7002_A1653	1	D7E4P8	1	KDR58179	1	A2BTT8	1	Q3M7E8	1	B1WSX0	1	Cy51472DRAFT_4182	1	Q066U9	1	Q8DHS1	1	VBISynSp67927_2177	1	gi 497995207	1	Q0IAL3	1	Q3AK21	1	Q3AXQ4	1	Q7VBU5	0		1	A3ISE6	1	A0ZCR1	1	B5W607	1	D4TJN0	1	Q114P5	1	Q2JK54	1	Q2JTY2	1	G6FRW1
	B1XP53	Proline--tRNA ligase OS=Synechococcus sp. (strain ATCC 27264 / PCC 7002 / PR-6) GN=proS	proS SYNPCC7002_A1656	1	D7DYH5	1	KDR58836	1	A2BP40	1	Q3MAQ7	1	B1WUF4	1	Cy51472DRAFT_0466	1	Q05YI4	1	Q8DKT0	1	VBISynSp67927_1704	1	gi 497993180	1	Q0I8J8	1	Q3ALR5	1	Q3AWR9	1	Q7VD75	1	Q7V2H0	1	A3IVH7	1	A0ZHD0	1	B5W2X9	1	D4TE97	1	Q116D3	1	Q2JMD8	1	Q2JSB6	1	G6FSS0
	B1XP68	Alanine--tRNA ligase OS=Synechococcus sp. (strain ATCC 27264 / PCC 7002 / PR-6) GN=alaS	alaS SYNPCC7002_A1672	1	D7E1R7	1	KDR54126	1	A2BR46	1	Q3MGN4	1	B1WYQ5	1	Cy51472DRAFT_2551	1	Q061R8	1	Q8DH56	1	VBISynSp67927_0315	1	gi 497991374	1	Q0I6G6	1	Q3AGN4	1	Q3AVV3	1	Q7VEG5	1	Q7V3N0	1	A3IW40	1	W6FSS2	1	B5VWU3	1	D4TJI2	1	Q10VG8	1	Q2JLC4	1	Q2JTG8	1	G6FQH0
	B1XP73	Ribosomal RNA small subunit methyltransferase H OS=Synechococcus sp. (strain ATCC 27264 / PCC 7002 / PR-6) GN=rsmH	rsmH mraW SYNPCC7002_A1677	1	D7DWH8	1	KDR54840	1	A2BRA1	1	Q3M882	1	B1WZ70	1	Cy51472DRAFT_0092	1	Q061I7	1	Q8DH87	1	VBISynSp67927_0241	1	gi 915393358	1	Q0I6T7	1	Q3AGW9	1	Q3AW00	1	Q7VE18	1	Q7V3B1	1	A3IH20	1	A0ZL52	1	B5VYS3	1	D4TM06	1	Q10VG1	1	Q2JLV1	1	Q2JSF0	1	G6FSH4
	B1XP88	Bifunctional protein PyrR OS=Synechococcus sp. (strain ATCC 27264 / PCC 7002 / PR-6) GN=pyrR	pyrR SYNPCC7002_A1692	1	D7DX10	1	KDR55829	1	A2BPZ0	1	Q3M8F0	1	B1WSM2	1	Cy51472DRAFT_0662	1	Q064T9	1	Q8DGJ7	1	VBISynSp67927_1098	1	gi 497996710	1	Q0I7V0	1	Q3AHN0	1	Q3AZJ5	1	Q7VA79	1	Q7V052	1	A3IL93	1	A0ZLC8	1	B5W1I4	1	D4TD79	1	Q114G0	1	Q2JJ22	1	Q2JX67	1	G6FVQ5
	B1XP90	Leucine--tRNA ligase OS=Synechococcus sp. (strain ATCC 27264 / PCC 7002 / PR-6) GN=leuS	leuS SYNPCC7002_A1694	1	D7DW33	1	KDR54122	1	A2BNH2	1	Q3M3A3	1	B1WSK6	1	Cy51472DRAFT_0675	1	Q067B9	1	Q8DH61	1	VBISynSp67927_1949	1	gi 915393391	1	Q0IAE0	1	Q3AJU8	1	Q3AXV7	1	Q7VBZ5	1	Q7V1I2	1	A3IQR2	1	A0ZA94	1	B5VWT9	1	D4TI95	1	Q114V5	1	Q2JHX0	1	Q2JV13	1	G6FXR6
	B1XP99	Aminomethyltransferase OS=Synechococcus sp. (strain ATCC 27264 / PCC 7002 / PR-6) GN=gcvT	gcvT SYNPCC7002_A1703	1	D7DYD1	1	KDR56999	1	A2BNW6	1	Q3M9G3	1	B1WTH9	1	Cy51472DRAFT_0576	1	Q061X8	1	Q8DKV6	1	VBISynSp67927_0368	1	gi 497991666	1	Q0I682	1	Q3AGG0	1	Q3AVT0	1	Q7V9I2	1	Q7TU18	1	A3IP00	1	A0ZGP5	1	B5VZ77	1	D4TIZ5	1	Q113P0	1	Q2JMC6	1	Q2JV26	1	G6FVF3
	B1XPA6	UPF0272 protein SYNPCC7002_A1710 OS=Synechococcus sp. (strain ATCC 27264 / PCC 7002 / PR-6) GN=SYNPCC7002_A1710	SYNPCC7002_A1710	1	D7DZ48	1	KDR56415	0		1	Q3M9N1	1	B1WYR5	1	Cy51472DRAFT_2561	0		1	Q8DGM0	1	VBISynSp67927_1290	0		1	Q0I8G8	0		0		0		0		1	A3IXZ5	1	A0ZC15	1	B5VUN6	1	D4TFQ2	1	Q118I3	1	Q2JPU4	1	Q2JVS9	1	G6FP52
	B1XPB0	S-adenosylmethionine synthase OS=Synechococcus sp. (strain ATCC 27264 / PCC 7002 / PR-6) GN=metK	metK SYNPCC7002_A1714	1	D7DYB3	1	KDR57038	1	A2BT07	1	Q3MF32	1	B1WZM0	1	Cy51472DRAFT_2650	1	Q05Z70	1	Q8DK88	1	VBISynSp67927_0813	1	gi 497997666	1	Q0ICR7	1	Q3AME2	1	Q3AWE6	1	Q7VDM7	1	Q7V2Y8	1	A3IV15	1	A0ZEU0	1	B5VXQ5	1	D4TJY0	1	Q10VU5	1	Q2JIN3	1	Q2JV74	1	G6FZ15
	B1XPD9	50S ribosomal protein L27 OS=Synechococcus sp. (strain ATCC 27264 / PCC 7002 / PR-6) GN=rpmA	rpmA rpl27 SYNPCC7002_A0489	1	D7E066	1	KDR54181	1	A2BR45	1	Q3MCZ8	1	B1WWL8	1	Cy51472DRAFT_1202	1	Q064X2	1	Q8DMF2	1	VBISynSp67927_1124	1	gi 497996651	1	Q0I800	1	Q3AHR5	1	Q3AZG4	1	Q7VAN2	1	Q7V0C1	1	A3IW88	1	A0ZKY5	1	B5W6C4	1	D4TK49	1	Q10ZG7	1	Q2JNE2	1	Q2JT19	1	G6FVZ6
	B1XPE0	50S ribosomal protein L21 OS=Synechococcus sp. (strain ATCC 27264 / PCC 7002 / PR-6) GN=rplU	rplU rpl21 SYNPCC7002_A0490	1	D7E065	1	KDR54180	1	A2BTR9	1	Q3MCZ7	1	B1WWL7	1	Cy51472DRAFT_1201	1	Q064X3	1	Q8DMF1	1	VBISynSp67927_1125	1	gi 497996649	1	Q0I801	1	Q3AHR6	1	Q3AZG3	1	Q7VAN3	1	Q7V0C2	1	A3IW89	1	A0ZKY6	1	B5W6C1	1	D4TK50	1	Q10ZG6	1	Q2JNE1	1	Q2JT18	1	G6FVZ5
	B1XPE2	5'-nucleotidase SurE OS=Synechococcus sp. (strain ATCC 27264 / PCC 7002 / PR-6) GN=surE	surE SYNPCC7002_A0492	1	D7E2D0	1	KDR57433	1	A2BPB2	1	Q3MB98	1	B1WXT3	1	Cy51472DRAFT_1372	1	Q060B0	1	Q8DI06	1	VBISynSp67927_1186	1	gi 497996461	1	Q0IC13	1	Q3AL65	1	Q3AVE5	1	Q7VAV8	1	Q7V0I6	1	A3IY69	1	A0ZGE1	1	B5W3W3	1	D4TH52	1	Q10YV3	1	Q2JN14	1	Q2JVR3	1	G6FZP2
	B1XPG7	4-hydroxy-3-methylbut-2-enyl diphosphate reductase OS=Synechococcus sp. (strain ATCC 27264 / PCC 7002 / PR-6) GN=ispH	ispH SYNPCC7002_A0517	1	D7E3C9	1	KDR56206	1	A2BSR8	1	Q3M8X6	1	B1WTZ2	1	Cy51472DRAFT_0933	1	Q063J0	1	Q8DK29	1	VBISynSp67927_0711	1	gi 497997948	1	Q0IDE5	1	Q3AN10	1	Q3B080	1	Q7VDS2	1	Q7V329	1	A3IW72	1	A0ZJU9	1	B5W033	1	D4THD8	1	Q10WA8	1	Q2JII4	1	Q2JVA7	1	G6FZ08
	B1XPH6	Phosphate acyltransferase OS=Synechococcus sp. (strain ATCC 27264 / PCC 7002 / PR-6) GN=plsX	plsX SYNPCC7002_A0526	1	D7DWG5	1	KDR57447	1	A2BSR7	1	Q3M9J5	1	B1WXU8	1	Cy51472DRAFT_1387	1	Q063M3	1	Q8DKL5	1	VBISynSp67927_0193	1	gi 760034136	1	Q0I6Y6	1	Q3AH15	1	Q3B048	1	Q7VE56	1	Q7V3E1	1	A3IXF0	1	W6FTH7	1	B5W3X1	1	D4TDR5	1	Q114K1	1	Q2JJA1	1	Q2JS89	1	G6FUF4
	B1XPL6	30S ribosomal protein S21 OS=Synechococcus sp. (strain ATCC 27264 / PCC 7002 / PR-6) GN=rpsU	rpsU rps21 SYNPCC7002_A1741	1	D7DW92	1	KDR53952	1	A2BSJ2	1	Q3M4P1	1	B1X100	1	Cy51472DRAFT_3806	1	Q066B7	1	Q8DMS3	1	VBISynSp67927_0081	1	gi 497990376	1	Q0I7A8	1	Q3AKR1	1	Q3AY98	1	Q7VCZ9	1	Q7TU88	1	A3IGQ3	1	A0Z9P2	1	B5W0V8	1	D4THZ5	1	Q10VZ7	1	Q2JM43	1	Q2JXR2	1	G6FYG6
	B1XPL7	UPF0284 protein SYNPCC7002_A1742 OS=Synechococcus sp. (strain ATCC 27264 / PCC 7002 / PR-6) GN=SYNPCC7002_A1742	SYNPCC7002_A1742	1	D7E2Z7	1	KDR58405	0		1	Q3M8L3	1	B1WTW9	1	Cy51472DRAFT_4047	0		1	Q8DGL0	0		0		0		0		0		0		0		1	A3IQF5	1	A0ZJR4	1	B5VUU7	1	D4TH96	1	Q115I9	1	Q2JH77	1	Q2JUQ7	1	G6FW64
	B1XPN9	Endoribonuclease YbeY OS=Synechococcus sp. (strain ATCC 27264 / PCC 7002 / PR-6) GN=ybeY	ybeY SYNPCC7002_A1764	1	D7DZ93	1	KDR59164	0		1	Q3M9E1	1	B1WV40	1	Cy51472DRAFT_4382	1	Q061K1	1	Q8DIK0	1	VBISynSp67927_0257	1	gi 497991085	1	Q0I6S3	1	Q3AGV6	1	Q3AUM7	1	Q7VE08	1	Q7V3A1	1	A3ILV6	1	A0ZG39	1	B5W8X9	1	D4TDQ5	1	Q10UY5	1	Q2JKD4	1	Q2JU40	1	G6FQD8
	B1XPQ6	Glutamate 5-kinase OS=Synechococcus sp. (strain ATCC 27264 / PCC 7002 / PR-6) GN=proB	proB SYNPCC7002_A1782	1	D7DW14	1	KDR54169	1	A2BP63	1	Q3M6H4	1	A1KYH0	1	Cy51472DRAFT_3695	1	Q065H9	1	Q8DH42	1	VBISynSp67927_2146	1	gi 497995091	1	Q0I9F4	1	Q3AIH2	1	Q3AYS3	1	Q7VC78	1	Q7V1R7	1	A3IMG9	1	A0ZK72	1	B5VXJ5	1	D4TD21	1	Q114A6	1	Q2JNZ0	1	Q2JSQ2	1	G6FNU3
	B1XPQ9	Sugar fermentation stimulation protein homolog OS=Synechococcus sp. (strain ATCC 27264 / PCC 7002 / PR-6) GN=sfsA	sfsA SYNPCC7002_A1785	1	D7E4T3	1	KDR57935	1	A2BNS9	1	Q3M3I0	1	B1WT42	1	Cy51472DRAFT_1692	1	Q063J2	1	Q8DI93	1	VBISynSp67927_0712	1	gi 497997946	1	Q0IDE3	1	Q3AN08	1	Q3B078	1	Q7VDS4	1	Q7V331	1	A3IWN7	1	A0ZEI7	1	B5W931	1	D4TKZ4	1	Q111B4	1	Q2JPQ5	1	Q2JX13	1	G6FYU4
	B1XPT1	Enolase-phosphatase E1 OS=Synechococcus sp. (strain ATCC 27264 / PCC 7002 / PR-6) GN=mtnC	mtnC SYNPCC7002_A0552	0		0		0		0		0		0		1	Q05Z48	0		1	VBISynSp67927_0957	0		0		1	Q3AMB9	1	Q3AWF3	0		0		0		0		0		0		0		0		0		0
	B1XPT2	Acireductone dioxygenase OS=Synechococcus sp. (strain ATCC 27264 / PCC 7002 / PR-6) GN=mtnD	mtnD SYNPCC7002_A0553	0		0		0		0		0		0		1	Q063V4	0		1	VBISynSp67927_0971	1	gi 497997111	1	Q0ICL5	1	Q3AI20	1	Q3AZ58	0		0		0		0		0		0		0		0		0		0
	B1XPT3	Methylthioribulose-1-phosphate dehydratase OS=Synechococcus sp. (strain ATCC 27264 / PCC 7002 / PR-6) GN=mtnB	mtnB SYNPCC7002_A0554	0		0		0		0		0		0		1	Q05Z47	0		0		0		0		1	Q3AMB8	0		0		0		0		0		0		0		0		0		0		0
	B1XPU8	NAD(P)H-quinone oxidoreductase subunit M OS=Synechococcus sp. (strain ATCC 27264 / PCC 7002 / PR-6) GN=ndhM	ndhM SYNPCC7002_A0569	1	D7DZV0	1	KDR55068	1	A2BRE1	1	Q3MGF7	1	B1WTG3	1	Cy51472DRAFT_0590	1	Q063L2	1	Q8DLN5	1	VBISynSp67927_0204	1	gi 497990911	1	Q0I6X5	1	Q3AH04	1	Q3B058	1	Q7VE46	1	Q7V3D1	1	A3IMS3	1	A0ZLJ3	1	B5W1B5	1	D4TG86	1	Q110L9	1	Q2JNM8	1	Q2JT01	1	G6FX97
	B1XPV1	50S ribosomal protein L33 OS=Synechococcus sp. (strain ATCC 27264 / PCC 7002 / PR-6) GN=rpmG	rpmG rpl33 SYNPCC7002_A0572	1	D7E053	0		1	A2BQS5	1	Q3MDJ2	1	B1WYB2	1	Cy51472DRAFT_2489	1	Q066Y5	1	Q8DH99	1	VBISynSp67927_1917	1	gi 497994281	1	Q0IAH7	1	Q3AJZ0	1	Q3AVJ5	1	Q7VBX5	1	Q7TU99	1	A3IXH6	0		0		0		1	Q10Y90	1	Q2JL27	1	Q2JU21	1	G6FMM1
	B1XPV8	Glutamate racemase OS=Synechococcus sp. (strain ATCC 27264 / PCC 7002 / PR-6) GN=murI	murI SYNPCC7002_A0579	1	D7E1P8	1	KDR56050	1	A2BP61	1	Q3MD46	1	B1WRG5	1	Cy51472DRAFT_1839	1	Q067Q4	1	Q8DLM3	0		0		1	Q0I9W7	1	Q3AKJ1	1	Q3AXC2	1	Q7VBP9	0		1	A3IM29	1	A0ZBP0	1	B5VXZ2	1	D4TJZ3	1	Q11A19	1	Q2JPD5	1	Q2JSP9	1	G6FW06
	B1XPX4	Triosephosphate isomerase OS=Synechococcus sp. (strain ATCC 27264 / PCC 7002 / PR-6) GN=tpiA	tpiA SYNPCC7002_A0595	1	D7E2Q7	1	KDR55229	1	A2BNT9	1	Q3M7Y8	1	B1WSS3	1	Cy51472DRAFT_0614	1	Q065M8	1	Q8DKA0	1	VBISynSp67927_2237	1	gi 657837011	1	Q0IAV3	1	Q3AIL2	1	Q3AYN1	1	Q7VC41	1	Q7V1N4	1	A3IPC8	1	W6FRW4	1	B5VVY4	1	D4TER5	1	Q115Y7	1	Q2JJQ9	1	Q2JX75	1	G6FNE5
	B1XPX8	Arginine--tRNA ligase OS=Synechococcus sp. (strain ATCC 27264 / PCC 7002 / PR-6) GN=argS	argS SYNPCC7002_A0599	1	D7DWT7	1	KDR55290	1	A2BR65	1	Q3M769	1	B1X0N5	1	Cy51472DRAFT_2267	1	Q061L3	1	Q8DKN4	1	VBISynSp67927_0262	1	gi 497991100	1	Q0I6R7	1	Q3AGU9	1	Q3AVY5	1	Q7VE03	1	Q7V396	1	A3ILR9	1	W6FVJ0	1	B5VVC6	1	D4TG11	1	Q10XL4	0		0		1	G6FPR5
	B1XPZ2	DNA-directed RNA polymerase subunit omega OS=Synechococcus sp. (strain ATCC 27264 / PCC 7002 / PR-6) GN=rpoZ	rpoZ SYNPCC7002_A0614	1	D7DZS6	1	KDR54760	1	A2BQ98	1	Q3MBJ9	1	B1X081	1	Cy51472DRAFT_3750	1	Q064U4	1	Q8DGQ8	1	VBISynSp67927_1103	1	gi 497996698	1	Q0I7V6	1	Q3AHN5	1	Q3AZJ0	1	Q7VA81	1	Q7V054	1	A3IVF4	1	W6FZQ0	1	B5VYJ0	1	D4TFD3	1	Q10YY8	1	Q2JJC6	1	Q2JXT8	1	G6FTI2
	B1XPZ7	Ribosomal protein S12 methylthiotransferase RimO OS=Synechococcus sp. (strain ATCC 27264 / PCC 7002 / PR-6) GN=rimO	rimO SYNPCC7002_A0619	1	D7E075	1	KDR54356	1	A2BRB4	1	Q3MFH1	1	B1WUD1	1	Cy51472DRAFT_0487	1	Q063S3	1	Q8DIL8	1	VBISynSp67927_0148	1	gi 657837136	1	Q0I735	1	Q3AH63	1	Q3B002	1	Q7VE92	1	Q7V3H3	1	A3IU90	1	A0ZD69	1	B5WA47	1	D4TEH1	1	Q10Y85	1	Q2JK17	1	Q2JSD0	1	G6FMV6
	B1XPZ8	ATP phosphoribosyltransferase OS=Synechococcus sp. (strain ATCC 27264 / PCC 7002 / PR-6) GN=hisG	hisG SYNPCC7002_A0620	1	D7DY45	1	KDR56293	1	A2BNY2	1	Q3M4Z2	1	B1WSL8	1	Cy51472DRAFT_0665	1	Q065T4	1	Q8DMD9	1	VBISynSp67927_1606	1	gi 497992484	1	Q0I8S9	1	Q3AL07	1	Q3AYI1	1	Q7VD22	1	Q7V2C0	1	A3IMB8	1	A0ZJT3	1	B5VZV7	1	D4THG6	0		1	Q2JL97	1	Q2JQM6	1	G6FT16
	B1XPZ9	ATP phosphoribosyltransferase regulatory subunit OS=Synechococcus sp. (strain ATCC 27264 / PCC 7002 / PR-6) GN=hisZ	hisZ SYNPCC7002_A0621	1	D7E215	1	KDR56380	0		1	Q3MEH7	1	B1WU69	1	Cy51472DRAFT_1530	0		1	Q8DMD8	0		0		0		0		0		0		0		1	A3ISP2	1	A0ZGC0	1	B5W8E3	1	D4TGS6	0		1	Q2JMG5	1	Q2JUD2	1	G6FVC7
	B1XQ35	3-methyl-2-oxobutanoate hydroxymethyltransferase OS=Synechococcus sp. (strain ATCC 27264 / PCC 7002 / PR-6) GN=panB	panB SYNPCC7002_A1829	1	D7DWZ6	1	KDR57211	1	A2BT05	1	Q3M672	1	B1X124	1	Cy51472DRAFT_3831	1	Q060F9	1	Q8DM44	0		1	gi 657836755	1	Q0IC75	1	Q3ALB9	1	Q3AVB7	1	Q93JX5	1	Q7TU60	1	A3INK8	1	W6G2I0	1	B5W783	1	D4TJH0	1	Q10WG3	1	Q2JNI1	1	Q2JRY1	1	G6FWQ4
	B1XQ41	Probable 2-phosphosulfolactate phosphatase OS=Synechococcus sp. (strain ATCC 27264 / PCC 7002 / PR-6) GN=comB	comB SYNPCC7002_A1835	1	D7E485	1	KDR54637	1	A2BNP5	1	Q3MFW5	1	B1WTQ3	1	Cy51472DRAFT_4114	1	Q067Q7	1	Q8DLS5	1	VBISynSp67927_1791	1	gi 497993716	1	Q0I9X0	1	Q3AKJ4	1	Q3AXB9	1	Q7VBP6	1	Q7V271	1	A3IW53	1	W6FLQ1	1	B5VZN8	1	D4TD05	1	Q116L2	1	Q2JPJ7	1	Q2JWJ9	1	G6FNS1
	B1XQ51	UPF0296 protein SYNPCC7002_A1845 OS=Synechococcus sp. (strain ATCC 27264 / PCC 7002 / PR-6) GN=SYNPCC7002_A1845	SYNPCC7002_A1845	1	D7DZ85	1	KDR57639	0		1	Q3MD39	1	B1WVE8	1	Cy51472DRAFT_0336	0		1	Q8DGI6	0		0		0		0		0		0		0		1	A3INL8	1	A0ZBP8	1	B5W754	1	D4TDJ6	1	Q110R5	1	Q2JQ60	1	Q2JQC0	1	G6FY40
	B1XQ70	Hydroxyacylglutathione hydrolase OS=Synechococcus sp. (strain ATCC 27264 / PCC 7002 / PR-6) GN=gloB	gloB SYNPCC7002_A1864	1	D7E148	1	KDR57610	1	A2BQ41	1	Q3MGD2	1	B1WUT9	1	Cy51472DRAFT_1011	1	Q065T3	1	Q8DIF1	1	VBISynSp67927_1605	1	gi 497992480	1	Q0I8S8	1	Q3AL08	1	Q3AYI2	1	Q7VD23	1	Q7V2C1	1	A3ILE8	1	A0ZE69	1	B5W2C3	1	D4TI91	1	Q10Y41	1	Q2JPX4	1	Q2JVC3	1	G6FT96
	B1XQC0	Protein translocase subunit SecF OS=Synechococcus sp. (strain ATCC 27264 / PCC 7002 / PR-6) GN=secF	secF SYNPCC7002_A0657	1	D7DX85	1	KDR54920	1	A2BSN1	1	Q3MD24	1	B1WW65	1	Cy51472DRAFT_0286	1	Q066J0	1	Q8DMB9	1	VBISynSp67927_1836	1	gi 657836929	1	Q0I9S9	1	Q3AKD5	1	Q3AXF8	1	Q7VCH2	1	Q7V1E6	1	A3IPA7	1	A0ZBR4	1	B5VZ23	1	D4TFW8	1	Q10UU5	1	Q2JKR7	1	Q2JY12	1	G6FY22
	B1XQE1	Protein-L-isoaspartate O-methyltransferase OS=Synechococcus sp. (strain ATCC 27264 / PCC 7002 / PR-6) GN=pcm	pcm SYNPCC7002_A0678	0		0		0		0		0		0		0		0		0		0		0		0		0		0		0		0		0		0		0		0		1	Q2JJN4	1	Q2JVW6	0
	B1XQE7	Probable alpha-L-glutamate ligase OS=Synechococcus sp. (strain ATCC 27264 / PCC 7002 / PR-6) GN=rimK	rimK SYNPCC7002_A0684	0		1	KDR56499	0		0		1	B1WT72	1	Cy51472DRAFT_1663	0		0		0		1	gi 388549094	0		0		0		0		0		1	A3IIX9	0		1	B5W3Q5	0		1	Q113P2	0		0		0
	B1XQF6	Chaperone protein DnaJ OS=Synechococcus sp. (strain ATCC 27264 / PCC 7002 / PR-6) GN=dnaJ	dnaJ SYNPCC7002_A0693	1	D7DWD9	1	KDR58321	1	A2BQ95	1	Q3MG81	1	B1WVR2	1	Cy51472DRAFT_1113	1	Q062I4	1	Q8DKR7	1	VBISynSp67927_0503	1	gi 497998483	1	Q0IE60	1	Q3ANM9	1	Q3B0Y3	1	Q7VEJ6	1	Q7V3Q3	1	A3IKD2	1	A0ZLJ9	1	B5W2A6	1	D4TEC4	1	Q114R3	1	Q2JH49	1	Q2JW78	1	G6FTK9
	B1XQH8	Probable dual-specificity RNA methyltransferase RlmN OS=Synechococcus sp. (strain ATCC 27264 / PCC 7002 / PR-6) GN=rlmN	rlmN SYNPCC7002_A0715	1	D7E232	1	KDR58289	1	A2BQ40	1	Q3M9B9	1	B1WU13	1	Cy51472DRAFT_1584	1	Q067U1	1	Q8DG98	1	VBISynSp67927_1028	1	gi 915393423	1	Q0I7M1	1	Q3AHX9	1	Q3AZA0	1	Q7VA32	1	Q7V010	1	A3IV26	1	A0ZE81	1	B5W4V1	1	D4THK7	1	Q110I1	1	Q2JMN2	1	Q2JRQ8	1	G6FR19
	B1XQI2	1-(5-phosphoribosyl)-5-[(5-phosphoribosylamino)methylideneamino] imidazole-4-carboxamide isomerase OS=Synechococcus sp. (strain ATCC 27264 / PCC 7002 / PR-6) GN=hisA	hisA SYNPCC7002_A1890	1	D7DZX7	1	KDR54300	1	A2BR05	1	Q3M7Q7	1	B1WRP7	1	Cy51472DRAFT_0766	1	Q065H0	1	Q8DMA5	1	VBISynSp67927_2121	1	gi 657836994	1	Q0I9E5	1	Q3AIG3	1	Q3AYT2	1	Q7VC70	1	Q7TUA7	1	A3ISI1	1	A0ZBD0	1	B5W1R2	1	D4TEJ5	1	Q10Y87	1	Q2JK82	1	Q2JRV8	1	G6FN39
	B1XQI5	50S ribosomal protein L32 OS=Synechococcus sp. (strain ATCC 27264 / PCC 7002 / PR-6) GN=rpmF	rpmF rpl32 SYNPCC7002_A1893	1	D7DXY2	1	KDR58746	1	A2BNE3	1	Q3M717	1	B1WY20	1	Cy51472DRAFT_4641	1	Q066W7	1	Q8DHN1	1	VBISynSp67927_2162	1	gi 497995139	1	Q0IAJ5	0		1	Q3AXR9	1	Q7VBW1	1	Q7V1L2	1	A3IXX9	1	A0ZES6	1	B5W7M6	0		1	Q118B3	1	Q2JHQ5	1	Q2JVC0	1	G6FVW9
	B1XQK7	tRNA-2-methylthio-N(6)-dimethylallyladenosine synthase OS=Synechococcus sp. (strain ATCC 27264 / PCC 7002 / PR-6) GN=miaB	miaB SYNPCC7002_A1915	1	D7DZ95	1	KDR58694	1	A2BT57	1	Q3M8N9	1	B1WU96	1	Cy51472DRAFT_1507	1	Q060F3	1	Q8DJB2	1	VBISynSp67927_2609	1	gi 497990001	1	Q0IC70	1	Q3ALB4	1	Q3AV90	1	Q7VAS5	1	Q7V0F7	1	A3IQV1	1	A0ZDG5	1	B5W2N4	1	D4TL50	1	Q119H9	1	Q2JKY0	1	Q2JQX6	1	G6FZT1
	B1XQL0	Cell division protein SepF OS=Synechococcus sp. (strain ATCC 27264 / PCC 7002 / PR-6) GN=sepF	sepF SYNPCC7002_A1918	1	D7DWR7	1	KDR58663	1	A2BQT3	1	Q3M925	1	B1WT40	1	Cy51472DRAFT_1694	1	Q063U7	1	Q8DJK7	0		0		0		1	Q3AI17	0		1	Q7VDI4	1	Q7V2S2	1	A3IWN9	1	A0ZMZ2	0		1	D4TM10	1	Q10V94	0		1	Q2JW12	1	G6FS96
	B1XQL3	Cytochrome c biogenesis protein CcsA OS=Synechococcus sp. (strain ATCC 27264 / PCC 7002 / PR-6) GN=ccsA	ccsA SYNPCC7002_A1921	1	D7DVJ0	1	KDR57058	1	A2BR89	1	Q3MFU9	1	B1WP68	1	Cy51472DRAFT_3603	1	Q066N7	1	Q8DIH3	1	VBISynSp67927_1880	1	gi 497994073	1	Q0IAM4	1	Q3AK79	1	Q3AXK1	1	Q7VCA3	1	Q7V1U0	1	A3IWE2	1	A0ZA39	1	B5VW29	1	D4TG74	1	Q118J9	1	Q2JQ31	1	Q2JV29	1	G6FNT3
	B1XQM2	Allophycocyanin alpha subunit OS=Synechococcus sp. (strain ATCC 27264 / PCC 7002 / PR-6) GN=apcA PE=1	apcA SYNPCC7002_A1930	1	D7DY32	1	KDR58999	0		1	Q3M9V1	1	B1WV59	1	Cy51472DRAFT_4402	1	Q064Q3	1	P50030	1	VBISynSp67927_1057	1	gi 497996794	1	Q0I7Q2	1	Q3AHJ6	1	Q3AZN0	0		0		1	A3ITK2	1	A0ZF12	1	B5VUA1	1	D4TJC0	1	Q10YG0	1	Q2JLK2	1	Q2JSL0	1	G6FU34
	B1XQQ0	Elongation factor Ts OS=Synechococcus sp. (strain ATCC 27264 / PCC 7002 / PR-6) GN=tsf	tsf SYNPCC7002_A1958	1	D7DYE5	1	KDR59158	1	A2BSM6	1	Q3MBF4	1	B1WQZ7	1	Cy51472DRAFT_2963	1	Q066M1	1	Q8DIA3	1	VBISynSp67927_1865	1	gi 497994022	1	Q0IAN8	1	Q3AKA4	1	Q3AXJ0	1	Q7VCB5	1	Q7TUA9	1	A3IN59	1	A0ZGG4	1	B5VYG2	1	D4TCD4	1	Q116Q3	1	Q2JLB2	1	Q2JQK3	1	G6FVG9
	B1XQQ1	30S ribosomal protein S2 OS=Synechococcus sp. (strain ATCC 27264 / PCC 7002 / PR-6) GN=rpsB	rpsB rps2 SYNPCC7002_A1959	1	D7DYE6	1	KDR59159	1	A2BPM3	1	Q3MBF3	1	B1WQZ8	1	Cy51472DRAFT_2964	1	Q066M0	1	Q8DIA2	1	VBISynSp67927_1864	1	gi 497994020	1	Q0IAN9	1	Q3AKA5	1	Q3AXI9	1	Q7VCB6	1	Q7V1V0	1	A3IN58	1	A0ZGG3	1	B5VYG3	1	D4TCD5	1	Q116Q2	1	Q2JLB3	1	Q2JU28	1	G6FVH0
	B1XRK3	ATP synthase subunit a 2 OS=Synechococcus sp. (strain ATCC 27264 / PCC 7002 / PR-6) GN=atpB2	atpB2 atpI2 SYNPCC7002_G0148	0		0		0		0		1	B1WXB4	1	Cy51472DRAFT_1310	1	Q064Q7	0		0		0		0		1	Q3AHK0	1	Q3AZM6	0		0		1	A3IYM8	1	A0ZFR5	0		0		0		0		0		0
	B1XRK5	ATP synthase subunit b 2 OS=Synechococcus sp. (strain ATCC 27264 / PCC 7002 / PR-6) GN=atpF2	atpF2 SYNPCC7002_G0150	0		0		0		0		1	B1WXB2	1	Cy51472DRAFT_1308	0		0		0		0		0		0		0		0		0		1	A3IYM6	1	A0ZFR7	0		0		0		0		0		0
	O65979	Glucosylglycerol-phosphate synthase OS=Synechococcus sp. (strain ATCC 27264 / PCC 7002 / PR-6) GN=ggpS PE=2	ggpS SYNPCC7002_A2851	0		1	KDR55961	0		0		1	B1WQM9	1	Cy51472DRAFT_1915	0		0		1	VBISynSp67927_1974	1	gi 497994512	1	Q0IAB5	1	Q3AJS1	1	Q3AXY4	0		0		1	A3IGS4	0		1	B5W0Q6	0		0		0		0		0
	O68611	Photosystem I assembly protein Ycf4 OS=Synechococcus sp. (strain ATCC 27264 / PCC 7002 / PR-6) GN=ycf4	ycf4 SYNPCC7002_A1093	1	D7E2N8	1	KDR56028	1	A2BQP0	1	Q3MDS1	1	B1WNU3	1	Cy51472DRAFT_3948	1	Q067S3	1	Q8DJ41	1	VBISynSp67927_1226	1	gi 497988592	1	Q0IBR1	1	Q3AI50	1	Q3AZ40	1	Q7VB45	1	Q7V0U6	1	A3IV80	1	W6FWZ6	1	B5W3A5	1	D4TJJ5	1	Q118V7	1	Q2JHG9	1	Q2JUG5	1	G6FZK7
	O68616	Cytochrome c biogenesis protein CcsB OS=Synechococcus sp. (strain ATCC 27264 / PCC 7002 / PR-6) GN=ccsB	ccsB ccs1 SYNPCC7002_A1088	1	D7E417	1	KDR55460	0		1	Q3M6F7	1	B1WRN9	1	Cy51472DRAFT_0774	1	Q064P6	1	Q8DL16	1	VBISynSp67927_1052	1	gi 497996805	1	Q0I7P7	0		1	Q3AZN7	0		0		1	A3IN15	1	A0ZHU0	1	B5W7Z9	1	D4TKC7	1	Q118K5	1	Q2JNP5	1	Q2JXK6	1	G6FZP9
	O68973	Phycobiliprotein ApcE OS=Synechococcus sp. (strain ATCC 27264 / PCC 7002 / PR-6) GN=apcE PE=1	apcE SYNPCC7002_A2009	1	D7DY30	1	KDR57924	0		1	Q3M9V2	1	B1WSU1	1	Cy51472DRAFT_3168	1	Q064Q4	1	Q8DGF2	1	VBISynSp67927_1058	1	gi 657837102	1	Q0I7Q4	1	Q3AHJ7	1	Q3AZM9	0		0		1	A3IMR4	1	A0ZF10	0		1	D4TJB8	1	Q112Y5	1	Q2JP69	1	Q2JTJ0	1	G6FU33
	P14582	Protein RecA OS=Synechococcus sp. (strain ATCC 27264 / PCC 7002 / PR-6) GN=recA	recA SYNPCC7002_A0426	1	D7E1E7	1	KDR57173	1	A2BQN9	1	P14167	1	B1WW59	1	Cy51472DRAFT_0290	1	Q05ZF3	1	Q8DH70	1	VBISynSp67927_0897	1	gi 497997530	1	Q0ID00	1	Q3AMM5	1	Q3AUV9	1	Q7V9V8	1	Q7UZU3	1	A3IPB2	1	A0ZKA5	1	B5W6W4	1	D4TGE3	1	Q111E0	1	Q2JK85	1	Q2JVF7	1	G6FN79
	P19737	TPR repeat-containing protein SYNPCC7002_A0425 OS=Synechococcus sp. (strain ATCC 27264 / PCC 7002 / PR-6) GN=SYNPCC7002_A0425	SYNPCC7002_A0425	0		0		0		0		0		0		0		0		0		0		0		0		0		0		0		0		1	A0ZAI3	1	B5VY82	0		1	Q10WF0	0		0		0
	P20898	Photosystem II D2 protein OS=Synechococcus sp. (strain ATCC 27264 / PCC 7002 / PR-6) GN=psbD1	psbD1 SYNPCC7002_A1560; psbD2 SYNPCC7002_A2199	1	D7E2N9	1	KDR56029	1	A2BTE1	1	Q3MA59	1	B1WQ89	1	Cy51472DRAFT_1822	1	Q063N3	1	Q8CM25	0		0		1	Q0I6Z7	1	Q3AH25	1	Q3B038	1	Q7VB44	1	Q93P10	1	A3IM51	1	A0ZKS1	1	B5W6S5	1	D4TEB8	1	Q116J3	1	Q2JKT8	1	Q2JRJ5	1	G6FXW1
	P26293	Cytochrome f OS=Synechococcus sp. (strain ATCC 27264 / PCC 7002 / PR-6) GN=petA	petA SYNPCC7002_A1910	1	D7DWC6	1	KDR54232	1	A2BT99	1	Q9L3P8	1	B1WVX4	1	Cy51472DRAFT_4450	1	Q05YQ5	1	P0C8N5	1	VBISynSp67927_2531	1	gi 657836738	1	Q0I873	1	Q3ALY1	1	Q3AWL6	1	Q7VDC1	1	Q7V2L5	1	A3INI8	1	A0ZJ62	1	B5VYD6	1	D4TJ00	1	Q114L7	1	Q2JL40	1	Q2JUP0	1	G6FW21
	P28056	Cytochrome b6 OS=Synechococcus sp. (strain ATCC 27264 / PCC 7002 / PR-6) GN=petB PE=1	petB SYNPCC7002_A0842	1	D7E556	1	KDR59179	1	A2BT99	1	P0A385	1	B1WWK9	1	Cy51472DRAFT_1194	1	Q05Z51	1	P0C8M7	1	VBISynSp67927_0953	1	gi 497990651	1	Q0ICP8	1	Q3AMC3	1	Q3AUX3	1	Q7VDK9	1	Q7V2X6	1	A3IMK9	1	A0ZKH0	1	B5W0M0	1	D4THA1	1	Q116S5	1	Q2JL32	1	Q2JTP0	1	G6FU18
	P28057	Cytochrome b6-f complex subunit 4 OS=Synechococcus sp. (strain ATCC 27264 / PCC 7002 / PR-6) GN=petD	petD SYNPCC7002_A0841	1	D7E555	1	KDR59178	1	A2BTA0	1	Q9L3Q0	1	B1WWL0	1	Cy51472DRAFT_1195	1	Q05Z50	1	P0C8N3	1	VBISynSp67927_0954	1	gi 497990647	1	Q0ICP7	1	Q3AMC2	1	Q3AWF1	1	Q7VDK8	1	Q7TUF3	1	A3IMK8	1	A0ZKG9	1	B5W0M1	1	D4THA2	1	Q116S6	1	Q2JL31	1	Q2JTN9	1	G6FU20
	P28605	Glutamine synthetase OS=Synechococcus sp. (strain ATCC 27264 / PCC 7002 / PR-6) GN=glnA	glnA SYNPCC7002_A1630	1	D7E443	1	KDR56541	1	A2BS57	1	Q3MGW3	1	B1WUC6	1	Cy51472DRAFT_0492	1	Q066K3	1	Q8DIJ7	1	VBISynSp67927_1848	1	gi 497993925	1	Q0I9U8	1	Q3AKC2	1	Q3AXH1	1	Q7VBQ4	1	Q7V1F3	1	A3IVG2	1	A0ZHQ7	1	B5W3K0	1	D4TH64	1	Q10XZ7	1	Q2JI42	1	Q2JUS8	1	G6FMJ2
	P28606	Uncharacterized protein SYNPCC7002_A1628 OS=Synechococcus sp. (strain ATCC 27264 / PCC 7002 / PR-6) GN=SYNPCC7002_A1628	SYNPCC7002_A1628	0		1	KDR58988	0		1	Q3M886	0		0		1	Q05ZX0	0		1	VBISynSp67927_1210	1	gi 497996415	1	Q0IC45	1	Q3AIS1	1	Q3AX40	0		0		1	A3IXM3	1	A0ZEV3	1	B5VWV6	0		1	Q114J1	1	Q2JMV5	1	Q2JXP4	0
	P31087	Photosystem I iron-sulfur center OS=Synechococcus sp. (strain ATCC 27264 / PCC 7002 / PR-6) GN=psaC PE=1	psaC SYNPCC7002_A1589	1	D7E0T3	1	KDR56046	1	A2BPU5	1	P0A411	1	B1WYT0	1	Cy51472DRAFT_2576	1	Q062X6	1	P0A415	1	VBISynSp67927_0535	1	gi 493904410	1	Q0IDV2	1	Q3ANC9	1	Q3B0I2	1	Q7V9R1	1	Q7UZQ1	1	A3IRR7	1	W6FPY2	1	B5VXY8	0		1	Q119B1	1	Q2JNW5	1	Q2JWZ0	1	G6FW50
	P31157	Iron stress-induced chlorophyll-binding protein OS=Synechococcus sp. (strain ATCC 27264 / PCC 7002 / PR-6) GN=isiA PE=2	isiA SYNPCC7002_A1292	1	D7E2P0	1	KDR56313	1	A2BPU4	1	Q3MDR9	1	B1WZI3	1	Cy51472DRAFT_2614	1	Q066G8	1	Q8DK20	1	VBISynSp67927_1225	1	gi 497996307	1	Q0I7R9	1	Q3AJ93	1	Q3AY58	1	Q7VC57	1	O07295	1	A3IP11	1	A0ZCF9	1	B5W5J0	1	D4TJJ8	1	Q114Y6	1	Q2JHB0	1	Q2JRN2	1	G6FW42
	P31158	Flavodoxin OS=Synechococcus sp. (strain ATCC 27264 / PCC 7002 / PR-6) GN=isiB PE=2	isiB SYNPCC7002_A1291	0		0		1	A2BPC6	1	Q3M193	1	B1WW46	1	Cy51472DRAFT_4698	1	Q060X5	0		0		0		1	Q0I8R9	1	Q3AJ99	1	Q3AUP4	1	Q7VBD1	0		1	A3IMK4	1	A0ZCF7	0		0		1	O52659	1	Q2JHB1	1	Q2JRN1	1	G6FR84
	P31525	Uncharacterized protein SYNPCC7002_A1590 OS=Synechococcus sp. (strain ATCC 27264 / PCC 7002 / PR-6) GN=SYNPCC7002_A1590	SYNPCC7002_A1590	1	D7E105	1	KDR58570	0		1	Q3MDM9	1	B1X0K4	1	Cy51472DRAFT_2762	0		1	Q8DI79	0		0		0		0		0		0		0		1	A3ILQ5	1	A0ZFC5	1	B5W7X6	1	D4TDP4	0		0		0		1	G6FRK6
	P31526	Uncharacterized protein SYNPCC7002_A1588 OS=Synechococcus sp. (strain ATCC 27264 / PCC 7002 / PR-6) GN=SYNPCC7002_A1588	SYNPCC7002_A1588	0		1	KDR57355	0		0		1	B1WP73	1	Cy51472DRAFT_3607	0		1	Q8DIC1	0		0		0		0		0		0		0		1	A3INT3	0		1	B5W8B1	0		0		0		0		0
	P31968	Phycocyanobilin lyase subunit beta OS=Synechococcus sp. (strain ATCC 27264 / PCC 7002 / PR-6) GN=cpcF PE=1	cpcF SYNPCC7002_A2214	1	D7E333	1	KDR54418	0		1	Q3M8Z0	1	B1WQE7	1	Cy51472DRAFT_1994	0		1	P50038	1	VBISynSp67927_0851	1	gi 497997633	1	Q0ICW0	0		1	Q3AUV3	0		0		1	A3IUN5	1	A0ZKM4	1	B5VV46	1	D4TI22	1	Q10UX0	1	Q2JMW0	0		1	G6FPL1
	P31969	Photosystem I reaction center subunit IV OS=Synechococcus sp. (strain ATCC 27264 / PCC 7002 / PR-6) GN=psaE PE=1	psaE SYNPCC7002_A1393	1	D7E304	1	KDR56488	1	A2BR13	1	P31090	1	B1WTF8	1	Cy51472DRAFT_0595	1	Q05Z44	1	P0A423	1	VBISynSp67927_0960	1	gi 497997286	1	Q0ICP0	1	Q3AMB5	1	Q3AWF7	1	Q7VDK5	1	Q7V2X3	1	A3INC0	1	A0ZB92	1	B5W4Y9	1	D4TD37	1	Q117D3	1	Q2JM27	1	Q2JXQ1	1	G6FQU3
	P31970	Glutamate--tRNA ligase OS=Synechococcus sp. (strain ATCC 27264 / PCC 7002 / PR-6) GN=gltX	gltX SYNPCC7002_A1394	1	D7E1Q5	1	KDR56165	1	A2BTI9	1	Q3M3H8	1	B1WYU1	1	Cy51472DRAFT_2587	1	Q05YP0	1	Q8DLI5	0		1	gi 497996222	1	Q0I858	1	Q3ALW7	1	Q3AWM6	1	Q7VDB2	1	Q7V2K3	1	A3INU6	1	A0ZMP7	1	B5W4R0	1	D4TG03	1	Q119Z5	1	Q2JKY3	1	Q2JRD6	1	G6FZM2
	P31971	NAD(P)H-quinone oxidoreductase chain 5 OS=Synechococcus sp. (strain ATCC 27264 / PCC 7002 / PR-6) GN=ndhF	ndhF SYNPCC7002_A0854	1	D7DVF7	1	KDR55282	1	A2BQA8	1	Q3MCB8	1	B1WQD4	1	Cy51472DRAFT_2007	1	Q063K8	1	Q8DKX9	1	VBISynSp67927_0209	1	gi 497990924	1	Q0I6X1	1	Q3AH00	1	Q3B062	1	Q7VE42	1	Q7TUH4	1	A3ITI4	1	A0ZJY5	1	B5W561	1	D4TEY9	1	Q118H5	1	Q2JQ05	1	Q2JS65	1	G6FR52
	P31972	Uncharacterized protein SYNPCC7002_A1392 OS=Synechococcus sp. (strain ATCC 27264 / PCC 7002 / PR-6) GN=SYNPCC7002_A1392	SYNPCC7002_A1392	1	D7DWH4	0		0		1	Q3MFY0	1	B1WTF9	1	Cy51472DRAFT_0594	0		0		0		0		0		0		0		0		0		1	A3INB9	1	A0ZEI1	0		0		0		0		0		1	G6FWU4
	P32039	Uncharacterized protein SYNPCC7002_A0852 OS=Synechococcus sp. (strain ATCC 27264 / PCC 7002 / PR-6) GN=SYNPCC7002_A0852	SYNPCC7002_A0852	0		1	KDR58534	0		1	Q3M874	1	B1WRU8	1	Cy51472DRAFT_0720	0		1	Q8DKE8	0		0		0		0		0		0		0		1	A3IMI6	1	A0ZA61	1	B5W0L0	0		1	Q118C6	1	Q2JP01	1	Q2JR31	1	G6FVX1
	P34882	Modification methylase AquI subunit alpha OS=Synechococcus sp. (strain ATCC 27264 / PCC 7002 / PR-6) GN=aquIMA	aquIMA dcm SYNPCC7002_A1188	1	D7E461	1	KDR56539	0		1	Q3MH09	1	B1WQN9	1	Cy51472DRAFT_0906	0		0		0		0		0		0		0		0		0		1	A3IT85	1	A0ZG87	1	B5W3K4	0		1	Q118U1	0		0		1	G6FRZ1
	P34883	Modification methylase AquI subunit beta OS=Synechococcus sp. (strain ATCC 27264 / PCC 7002 / PR-6) GN=aquIMB	aquIMB SYNPCC7002_A1188.1	0		1	KDR57131	0		0		0		0		0		0		0		0		0		0		0		0		0		0		1	A0ZAT2	1	B5VVX7	0		0		0		0		1	G6FWI2
	P47908	Light-repressed protein A OS=Synechococcus sp. (strain ATCC 27264 / PCC 7002 / PR-6) GN=lrtA PE=2	hpf lrtA SYNPCC7002_A0263	1	D7E1D2	1	KDR54451	1	A2BSS5	1	Q3M699	1	B1WZE1	1	Cy51472DRAFT_0024	1	Q063T8	1	Q8DKM6	1	VBISynSp67927_1155	1	gi 497996590	1	Q0ICJ8	1	Q3AI28	1	Q3AZ51	1	Q7VDH9	1	Q7V2R9	1	A3IRI7	1	A0ZCI5	1	B5VV76	1	D4TD46	1	Q10ZL6	1	Q2JIS4	1	Q2JS19	1	G6FX39
	P74765	Photosystem II 12 kDa extrinsic protein OS=Synechococcus sp. (strain ATCC 27264 / PCC 7002 / PR-6) GN=psbU PE=1	psbU SYNPCC7002_A0322	1	D7E080	1	KDR57697	0		1	Q3MFH7	1	O50291	1	Cy51472DRAFT_1683	1	Q05YG2	1	Q9F1L5	0		1	gi 497997327	0		1	Q3AH66	1	Q3AZZ9	0		0		1	A3INE8	1	W6FV47	1	B5VY19	1	D4TEH7	1	Q10VH7	0		0		1	G6FUZ1
	Q44176	Ribulose bisphosphate carboxylase large chain OS=Synechococcus sp. (strain ATCC 27264 / PCC 7002 / PR-6) GN=cbbL PE=1	cbbL rbcL SYNPCC7002_A1798	1	D7DWZ4	1	KDR56968	1	A2BR36	1	Q3M674	1	B1WXH3	1	Cy51472DRAFT_4520	1	Q060Q0	1	Q8DIS5	1	VBISynSp67927_1628	1	gi 657836870	1	Q0I8Q2	1	Q3ALL1	1	Q3AWU1	1	Q7VD33	1	Q7V2D0	1	A3INA5	1	A0Z9K8	1	B5VXI0	1	D4TJG9	1	Q10WH6	1	Q2JIP3	1	Q2JV67	1	G6FWQ2
	Q44178	Ribulose bisphosphate carboxylase small chain OS=Synechococcus sp. (strain ATCC 27264 / PCC 7002 / PR-6) GN=cbbS	cbbS rbcS SYNPCC7002_A1796	1	D7DWZ2	1	KDR56966	1	A2BPD2	1	Q3M676	1	B1WXH1	1	Cy51472DRAFT_4518	1	Q060P9	1	Q8DIS7	1	VBISynSp67927_1627	1	gi 497992561	1	Q0I8Q3	1	Q3ALL0	1	Q3AWU2	1	Q7VD32	1	Q7V2C9	1	A3INA7	1	A0Z9K6	1	B5VXH8	1	D4TJG7	1	Q10WH8	1	Q2JIP5	1	Q2JV65	1	G6FWQ0
	Q54751	Uncharacterized protein SYNPCC7002_A2622 OS=Synechococcus sp. (strain ATCC 27264 / PCC 7002 / PR-6) GN=SYNPCC7002_A2622	SYNPCC7002_A2622	0		1	KDR55620	0		1	Q3M9L1	1	B1WX85	1	Cy51472DRAFT_1283	0		1	Q8DJF9	0		0		0		0		0		0		0		0		1	A0ZMQ5	1	B5VU44	1	D4TID5	1	Q115G3	1	Q2JQ18	1	Q2JW93	1	G6FU60
	Q54752	Photosystem I reaction center subunit VIII OS=Synechococcus sp. (strain ATCC 27264 / PCC 7002 / PR-6) GN=psaI	psaI SYNPCC7002_A2621	1	D7E3B3	1	KDR56771	0		0		1	B1WPZ5	1	Cy51472DRAFT_4237	1	Q060V7	1	P0A427	1	VBISynSp67927_0939	1	gi 497997429	0		0		1	Q3AUT9	0		0		1	A3IR75	0		1	B5VWZ7	0		1	Q116L3	1	Q2JLE5	1	Q2JY44	0
	Q54753	Photosystem I reaction center subunit XI OS=Synechococcus sp. (strain ATCC 27264 / PCC 7002 / PR-6) GN=psaL	psaL SYNPCC7002_A2620	1	D7DZ83	1	KDR56772	1	A2BNU3	1	P31092	1	B1WPZ7	1	Cy51472DRAFT_4235	1	Q060V8	1	Q8DGB4	1	VBISynSp67927_0940	1	gi 497997427	1	Q0ID43	1	Q3AMR9	1	Q3AUT8	1	O87787	1	Q7UZX6	1	A3IR73	1	A0ZBQ1	1	B5VWZ8	1	D4TDJ8	1	Q116L4	1	Q2JI22	1	Q2JXH2	1	G6FY38
	Q55085	DNA-directed RNA polymerase subunit gamma OS=Synechococcus sp. (strain ATCC 27264 / PCC 7002 / PR-6) GN=rpoC1	rpoC1 SYNPCC7002_A2044	1	D7E2K5	1	KDR58347	1	A2BRQ4	1	Q3M5C9	1	B1WP07	1	Cy51472DRAFT_4206	1	Q064C1	1	Q8DL56	1	VBISynSp67927_1025	1	gi 497996894	1	Q0I7L8	1	Q3AHX6	1	Q3AZA3	1	P42076	1	Q7V007	1	A3IY03	1	A0ZH97	1	B5VU94	1	D4THJ6	1	Q110H2	1	Q2JJ18	1	Q2JQT5	1	G6FTS0
	Q55210	Cytochrome c-550 OS=Synechococcus sp. (strain ATCC 27264 / PCC 7002 / PR-6) GN=psbV PE=1	psbV cytCLP SYNPCC7002_A0112	1	D7E275	1	KDR58438	0		1	Q3M9H7	1	B1WVX0	1	Cy51472DRAFT_4447	1	Q064V6	1	P0A386	1	VBISynSp67927_1116	1	gi 657837092	1	Q0I7X4	1	Q3AHP7	1	Q3AZH8	0		0		1	A3INJ0	1	A0ZF54	1	B5W3Z1	1	D4TF74	1	Q111E9	1	Q2JIS8	1	Q2JTY6	1	G6FWH5
	Q6L8L5	Circadian clock protein kinase KaiC OS=Synechococcus sp. (strain ATCC 27264 / PCC 7002 / PR-6) GN=kaiC	kaiC SYNPCC7002_A0287	1	D7E002	1	KDR54185	1	A2BNS8	1	Q3MEE6	1	B1WND1	1	Cy51472DRAFT_3530	1	Q064X6	1	Q79V60	1	VBISynSp67927_1128	1	gi 497996644	1	Q0I804	1	Q3AHR9	1	Q3AZG0	1	Q7VAN5	1	Q7V0C4	1	A3IRE2	1	A0ZME7	1	B5W6D6	1	D4TDX5	1	Q10Y24	1	Q2JP20	1	Q2JTF0	1	G6FZN2
	Q6L8L7	Circadian clock protein KaiA OS=Synechococcus sp. (strain ATCC 27264 / PCC 7002 / PR-6) GN=kaiA	kaiA SYNPCC7002_A0289	0		1	KDR54187	0		0		1	B1WND3	1	Cy51472DRAFT_3532	1	Q064X4	1	Q79V62	1	VBISynSp67927_1126	1	gi 497996647	1	Q0I802	0		1	Q3AZG2	0		0		1	A3IRE0	0		1	B5W6D8	0		1	Q10Y26	1	Q2JP18	1	Q2JTE8	0
	Q8KX22	Hydrogenase nickel incorporation protein HypA OS=Synechococcus sp. (strain ATCC 27264 / PCC 7002 / PR-6) GN=hypA	hypA SYNPCC7002_A0202	1	D7E4S2	1	KDR54528	0		0		0		0		0		0		1	VBISynSp67927_2253	1	gi 497993006	0		0		0		0		0		0		0		1	B5W8N8	1	D4TFX5	0		0		0		0
	Q8KX32	Tryptophan synthase alpha chain OS=Synechococcus sp. (strain ATCC 27264 / PCC 7002 / PR-6) GN=trpA	trpA SYNPCC7002_A0562	1	D7DZ54	1	KDR56196	1	A2BNS2	1	Q3MBD2	1	B1WNQ1	1	Cy51472DRAFT_3907	1	Q065V0	1	Q8DLN9	1	VBISynSp67927_1326	1	gi 497996006	1	Q0I8V8	1	Q3AKY4	1	Q3AYG5	1	Q7VD15	1	Q7TUC8	1	A3ISK9	1	W6FKL9	1	B5W021	1	D4TM26	1	Q10W95	1	Q2JHJ9	1	Q2JUY2	1	G6FP45
	Q8KX34	NAD(P)H-quinone oxidoreductase subunit L OS=Synechococcus sp. (strain ATCC 27264 / PCC 7002 / PR-6) GN=ndhL	ndhL SYNPCC7002_A0560	1	D7DZ52	1	KDR56194	1	A2BQF7	1	Q3MBD4	1	B1WNP9	1	Cy51472DRAFT_3905	1	Q065U8	1	Q8DKZ3	1	VBISynSp67927_1328	1	gi 657837059	1	Q0I8V6	1	Q3AKY6	1	Q3AYG7	1	Q7VD17	1	Q7V2B1	1	A3ISK7	1	A0ZC22	1	B5W019	1	D4TM24	1	Q10W93	0		0		1	G6FP47
	Q8KX37	NAD(P)H-quinone oxidoreductase subunit H OS=Synechococcus sp. (strain ATCC 27264 / PCC 7002 / PR-6) GN=ndhH	ndhH SYNPCC7002_A2541	1	D7E4T1	1	KDR54839	1	A2BPC5	1	Q3M880	1	B1WWD7	1	Cy51472DRAFT_0218	1	Q061I8	1	Q8DJD9	1	VBISynSp67927_0242	1	gi 497991039	1	Q0I6T6	1	Q3AGW8	1	Q3AVZ9	1	Q7VE17	1	Q7V3B0	1	A3IU17	1	A0ZL53	1	B5VYS2	1	D4TJH1	1	Q10VG2	1	Q2JN25	1	Q2JWB1	1	G6FSH5
	Q8KX38	NAD(P)H-quinone oxidoreductase subunit J OS=Synechococcus sp. (strain ATCC 27264 / PCC 7002 / PR-6) GN=ndhJ	ndhJ SYNPCC7002_A2750	1	D7E3C1	1	KDR55478	1	A2BPM8	1	Q9XBL6	1	B1WZG0	1	Cy51472DRAFT_2591	1	Q063E7	1	Q8DJ01	1	VBISynSp67927_0672	1	gi 497998052	1	Q0IDJ2	1	Q3AN51	1	Q3B0C1	1	Q7VDP5	1	Q7V304	1	A3INU1	1	A0ZI44	1	B5W2V9	1	D4TKN0	1	Q10YT5	1	Q2JJA8	1	Q2JT68	1	G6FZX9
	Q8KX40	NAD(P)H-quinone oxidoreductase subunit 3 OS=Synechococcus sp. (strain ATCC 27264 / PCC 7002 / PR-6) GN=ndhC	ndhC SYNPCC7002_A2748	1	D7E3B9	1	KDR55476	1	A2BP10	1	P0A3S6	1	B1WZG2	1	Cy51472DRAFT_2593	1	Q063E5	1	Q8DJ02	1	VBISynSp67927_0670	1	gi 497998056	1	Q0IDJ4	1	Q3AN53	1	Q3B0C3	1	Q7VDP3	1	Q7TUF8	1	A3INT9	1	W6FYK4	0		1	D4TKM8	1	Q10YT3	1	Q2JJB0	1	Q2JT70	1	G6FZY1
	Q8KX56	NAD(P)H-quinone oxidoreductase subunit 2 OS=Synechococcus sp. (strain ATCC 27264 / PCC 7002 / PR-6) GN=ndhB	ndhB SYNPCC7002_A2547	1	D7DXC3	1	KDR56350	1	A2BQ32	1	Q3MB63	1	B1WUS5	1	Cy51472DRAFT_0997	1	Q05YT6	1	Q8DMR6	1	VBISynSp67927_2564	1	gi 497989680	1	Q0I8A7	1	Q3AM12	1	Q3AWJ7	1	Q7VDE7	1	Q7V2N8	1	A3IXV9	1	A0ZI72	1	B5W5F4	1	D4TD26	1	Q111U1	1	Q2JLH4	1	Q2JUG6	1	G6FYJ6
	Q8KX60	NAD(P)H-quinone oxidoreductase subunit 1 OS=Synechococcus sp. (strain ATCC 27264 / PCC 7002 / PR-6) GN=ndhA	ndhA SYNPCC7002_A0926	1	D7DZK7	1	KDR55618	1	A2BT95	1	Q3M9K9	1	B1WPK4	1	Cy51472DRAFT_3998	1	Q063J5	1	Q8DL32	1	VBISynSp67927_0222	1	gi 657836799	1	Q0I6V9	1	Q3AGY8	1	Q3B075	1	Q7VE30	1	Q7V3C1	1	A3ISX0	1	A0ZMQ3	1	B5VU42	1	D4TID7	1	Q115G5	1	Q2JHK3	1	Q2JWB3	1	G6FU62
	Q8RSW0	Photosystem II reaction center protein J OS=Synechococcus sp. (strain ATCC 27264 / PCC 7002 / PR-6) GN=psbJ	psbJ SYNPCC7002_A0233	1	D7E3B4	1	KDR55470	1	A2BT60	1	Q3MC12	1	B1WVR6	1	Cy51472DRAFT_1117	0		1	P59087	1	VBISynSp67927_0664	1	gi 497998071	1	Q0IDK0	1	Q3AN59	0		1	Q7VDN7	1	Q7V2Z7	1	A3IRK8	1	A0ZI37	1	B5W809	1	D4TH78	1	Q10YS7	1	Q2JLE7	0		0
	Q8RSW1	Photosystem II reaction center protein L OS=Synechococcus sp. (strain ATCC 27264 / PCC 7002 / PR-6) GN=psbL	psbL SYNPCC7002_A0232	0		1	KDR55471	1	A2BSR5	1	Q3MC11	1	B1WVR7	1	Cy51472DRAFT_1118	1	Q063E0	1	Q8DIN8	1	VBISynSp67927_0665	1	gi 497998068	1	Q0IDJ9	1	Q3AN58	1	Q3B0C8	1	Q7VDN8	1	Q7V2Z8	0		0		1	B5W810	0		1	Q10YS8	1	Q2JLE8	1	Q2JS36	0
	Q8RSW2	Cytochrome b559 subunit beta OS=Synechococcus sp. (strain ATCC 27264 / PCC 7002 / PR-6) GN=psbF	psbF SYNPCC7002_A0231	1	D7E3B5	1	KDR55472	1	A2BSR6	1	Q3MC10	1	B1WVR8	1	Cy51472DRAFT_1119	1	Q063E1	1	Q8DIN9	1	VBISynSp67927_0666	1	gi 497998065	1	Q0IDJ8	1	Q3AN57	1	Q3B0C7	1	Q7VDN9	1	Q7V2Z9	1	A3IRK9	1	W6FL36	1	B5W811	0		1	Q10YS9	1	Q2JLE9	1	Q2JS35	1	G6FZY5
	Q8RSW3	Cytochrome b559 subunit alpha OS=Synechococcus sp. (strain ATCC 27264 / PCC 7002 / PR-6) GN=psbE	psbE SYNPCC7002_A0230	1	D7E3B6	1	KDR55473	1	A2BQ53	1	Q3MC09	1	B1WVS0	1	Cy51472DRAFT_1120	1	Q063E2	1	Q8DIP0	1	VBISynSp67927_0667	1	gi 497998063	1	Q0IDJ7	1	Q3AN56	1	Q3B0C6	1	Q7VDP0	1	Q7V300	1	A3IRL0	1	A0ZI39	1	B5W812	1	D4TH77	1	Q10YT0	1	Q2JLF0	1	Q2JS34	1	G6FZY4
	Q8RSW4	Ycf48-like protein OS=Synechococcus sp. (strain ATCC 27264 / PCC 7002 / PR-6) GN=SYNPCC7002_A0229	SYNPCC7002_A0229	1	D7E3B7	1	KDR55474	1	A2BQ51	1	Q3MC08	1	B1WVS1	1	Cy51472DRAFT_1121	1	Q063E3	1	Q8DI95	1	VBISynSp67927_0668	1	gi 497998061	1	Q0IDJ6	1	Q3AN55	1	Q3B0C5	1	Q7VDP1	1	Q7V301	1	A3IRL1	1	A0ZI40	1	B5W813	1	D4TKM6	1	Q10YT1	1	Q2JJR3	1	Q2JW20	1	G6FZY3
	A1XQW6	Conserved outer membrane protein OS=Synechococcus sp. (strain ATCC 27264 / PCC 7002 / PR-6) GN=porB	porB SYNPCC7002_G0011	1	D7DZS1	0		0		1	Q3M4F2	0		0		0		0		0		0		0		1	Q3AJ92	0		0		0		0		0		0		0		0		0		0		1	G6FPX4
	A1XQW7	CbbR2 OS=Synechococcus sp. (strain ATCC 27264 / PCC 7002 / PR-6) GN=cbbR2	cbbR2 SYNPCC7002_A1198	1	D7DVF3	1	KDR58949	1	A2BNW7	1	Q3MCB5	1	B1WU68	1	Cy51472DRAFT_1531	1	Q063L0	1	Q8DJL6	1	VBISynSp67927_0206	1	gi 497990918	1	Q0I6X3	1	Q3AH02	1	Q3B060	1	Q7VE44	1	Q7TUH5	1	A3ISP1	1	A0ZJY1	1	B5W5R6	1	D4TEY6	1	Q113R7	1	Q2JJD8	1	Q2JS46	1	G6FR49
	A1XQW8	SbtA OS=Synechococcus sp. (strain ATCC 27264 / PCC 7002 / PR-6) GN=sbtA	sbtA SYNPCC7002_A0470	0		1	KDR55641	0		1	Q3M8P9	1	B1WVV4	1	Cy51472DRAFT_4431	0		0		0		0		0		0		0		0		0		1	A3IPU9	1	A0ZD00	0		0		0		0		0		0
	A5A545	Lycopene cyclase OS=Synechococcus sp. (strain ATCC 27264 / PCC 7002 / PR-6) GN=cruA	cruA SYNPCC7002_A2153	1	D7DY95	1	KDR57067	0		1	Q3M864	1	B1WZ10	1	Cy51472DRAFT_2415	0		1	Q8DJT3	0		0		0		0		0		0		0		1	A3IHA1	1	A0ZJV7	1	B5VW39	1	D4TG69	1	Q114Q2	1	Q2JPB8	1	Q2JU85	1	G6FR58
	A5A546	Lycopene cyclase OS=Synechococcus sp. (strain ATCC 27264 / PCC 7002 / PR-6) GN=cruP	cruP SYNPCC7002_A0043	1	D7DXH0	1	KDR56779	0		1	Q3M4G7	1	B1WUS2	1	Cy51472DRAFT_0994	0		0		0		0		0		0		0		0		0		1	A3IVW2	1	W6FTH6	1	B5VX05	1	D4TLE4	1	Q118X4	1	Q2JIT6	1	Q2JXR6	1	G6FN89
	A5A547	Beta-carotene desaturase OS=Synechococcus sp. (strain ATCC 27264 / PCC 7002 / PR-6) GN=crtU	crtU SYNPCC7002_A1248	0		1	KDR54411	0		1	Q3MH74	1	B1WPL3	1	Cy51472DRAFT_4007	0		0		0		0		0		0		0		0		0		1	A3INS0	1	A0ZBY5	1	B5VV40	0		1	Q10YL3	0		0		0
	A8HTL7	Uncharacterized protein OS=Synechococcus sp. (strain ATCC 27264 / PCC 7002 / PR-6) GN=SYNPCC7002_A1820	SYNPCC7002_A1820	1	D7DXN9	1	KDR56456	0		1	Q3MGX4	1	B1WTL0	1	Cy51472DRAFT_0546	0		1	Q8DHT8	0		0		0		0		0		0		0		1	A3ISR6	1	A0ZGZ1	1	B5VY06	1	D4TKD4	1	Q10YC6	0		0		1	G6FZV2
	A8HTL9	NblA OS=Synechococcus sp. (strain ATCC 27264 / PCC 7002 / PR-6) GN=nblA	nblA SYNPCC7002_A1821	1	D7E598	1	KDR58243	0		1	Q3M7P6	0		0		0		0		0		0		0		0		0		0		0		0		1	A0ZKT4	1	B5W1Z7	1	D4TH90	0		0		0		1	G6FQV7
	A8HTM5	30S ribosomal protein S15 OS=Synechococcus sp. (strain ATCC 27264 / PCC 7002 / PR-6) GN=rpsO	rpsO rps15 SYNPCC7002_A1823	1	D7E4U5	1	KDR55101	1	A2BP92	1	Q3M438	1	B1WRN0	1	Cy51472DRAFT_0783	1	Q067M1	1	Q8DJL5	1	VBISynSp67927_1818	1	gi 497993807	1	Q0I9N9	1	Q3AKG7	1	Q3AVK1	1	Q7VCI7	1	Q7TU92	1	A3INF4	1	A0ZC70	1	B5W193	1	D4TIB2	1	Q11A13	1	Q2JPU2	1	Q2JR73	1	G6FZX6
	A8HTM7	Hypothetical ABC-type Co2+ transport system permease component OS=Synechococcus sp. (strain ATCC 27264 / PCC 7002 / PR-6) GN=SYNPCC7002_A1824	SYNPCC7002_A1824	1	D7E4U4	1	KDR55100	1	A2BP94	1	Q3M439	1	B1WWW8	1	Cy51472DRAFT_4803	1	Q067M2	0		0		0		0		0		1	Q3AVK3	1	Q7VCI8	1	Q7V1D2	1	A3IPR4	1	A0ZC71	1	B5W194	1	D4TIB3	1	Q11A12	1	Q2JPU3	1	Q2JR74	1	G6FZX5
	A8HTM9	Putative ATP-dependent protease OS=Synechococcus sp. (strain ATCC 27264 / PCC 7002 / PR-6) GN=SYNPCC7002_A2052	SYNPCC7002_A2052	0		0		0		0		0		0		0		0		0		0		0		0		0		0		0		1	A3IIH3	0		0		0		0		0		0		1	G6FZI5
	A8HTN4	Putative ribonuclease D OS=Synechococcus sp. (strain ATCC 27264 / PCC 7002 / PR-6) GN=rnd	rnd SYNPCC7002_A2054	1	D7DYS9	1	KDR54757	1	A2BNU4	1	Q3MBV0	1	B1WT37	1	Cy51472DRAFT_4116	1	Q05ZC4	1	Q8DJY7	1	VBISynSp67927_0869	1	gi 915393430	1	Q0ICX3	1	Q3AMJ9	1	Q3AUV4	1	Q7V9T4	1	Q7UZS1	1	A3IW51	1	W6FW70	1	B5VYI5	1	D4TEF4	1	Q115C4	1	Q2JLS0	1	Q2JVE1	1	G6FZ68
	B0AZI0	Putative nitrilase OS=Synechococcus sp. (strain ATCC 27264 / PCC 7002 / PR-6) GN=SYNPCC7002_A2012	SYNPCC7002_A2012	1	D7DXL9	1	KDR59233	1	A2BQ75	1	Q3M2X8	1	B1WNA4	1	Cy51472DRAFT_3503	1	Q067Q6	1	Q8DKD9	1	VBISynSp67927_1792	1	gi 497993717	1	Q0I9W9	1	Q3AKJ3	1	Q3AXC0	1	Q7VBP7	1	Q7V270	1	A3ITN0	1	A0ZAL0	1	B5W2N9	1	D4TH09	1	Q115B6	1	Q2JM88	1	Q2JY22	1	G6FR29
	B0FYI1	Uncharacterized protein OS=Synechococcus sp. (strain ATCC 27264 / PCC 7002 / PR-6) GN=SYNPCC7002_A2096	SYNPCC7002_A2096	0		0		0		1	Q3MBF5	0		0		0		0		0		0		0		0		0		0		0		0		0		0		1	D4TCD3	0		0		0		1	G6FVG8
	B0FYI3	Malate dehydrogenase OS=Synechococcus sp. (strain ATCC 27264 / PCC 7002 / PR-6) GN=mdh	mdh SYNPCC7002_A2093	0		1	KDR56491	0		1	Q3MDN9	1	B1WZP8	1	Cy51472DRAFT_2677	0		0		0		0		0		0		0		0		0		1	A3IMN3	1	A0ZB96	1	B5W4Y6	0		0		0		1	Q2JRH2	1	G6FQU0
	B1XHP1	Uncharacterized protein OS=Synechococcus sp. (strain ATCC 27264 / PCC 7002 / PR-6) GN=SYNPCC7002_A1972	SYNPCC7002_A1972	0		0		0		0		0		0		0		0		0		0		0		0		0		0		0		0		0		0		0		0		0		0		0
	B1XHP3	Uncharacterized protein OS=Synechococcus sp. (strain ATCC 27264 / PCC 7002 / PR-6) GN=SYNPCC7002_A1974	SYNPCC7002_A1974	0		0		0		0		0		0		0		0		0		0		0		0		0		0		0		0		0		0		0		0		0		0		0
	B1XHP4	Uncharacterized protein OS=Synechococcus sp. (strain ATCC 27264 / PCC 7002 / PR-6) GN=SYNPCC7002_A1975	SYNPCC7002_A1975	0		0		0		0		0		0		0		0		0		0		0		0		0		0		0		0		0		0		0		0		0		0		0
	B1XHP5	Glycosyl transferase, group 1 family protein OS=Synechococcus sp. (strain ATCC 27264 / PCC 7002 / PR-6) GN=SYNPCC7002_A1976	SYNPCC7002_A1976	0		0		0		0		0		0		0		0		0		0		0		0		0		0		0		0		0		0		0		1	Q10ZL9	0		0		0
	B1XHP6	AMP-binding enzyme OS=Synechococcus sp. (strain ATCC 27264 / PCC 7002 / PR-6) GN=SYNPCC7002_A1977	SYNPCC7002_A1977	0		1	KDR58129	0		1	Q3M5M8	1	B1X1S6	1	Cy51472DRAFT_2091	0		0		0		0		0		0		0		0		0		1	A3IGN8	1	A0Z9Q3	1	B5VUB3	0		1	Q10ZL8	0		0		1	G6FSF6
	B1XHP7	Oxidoreductase, short chain dehydrogenase/reductase family OS=Synechococcus sp. (strain ATCC 27264 / PCC 7002 / PR-6) GN=SYNPCC7002_A1978	SYNPCC7002_A1978	0		1	KDR59098	0		0		0		0		0		0		0		0		0		0		0		0		0		0		0		1	B5W7A6	0		1	Q10ZA7	0		1	Q2JVU3	0
	B1XHP8	AMP-binding enzyme OS=Synechococcus sp. (strain ATCC 27264 / PCC 7002 / PR-6) GN=SYNPCC7002_A1979	SYNPCC7002_A1979	0		0		0		0		0		0		0		0		0		0		0		0		0		0		0		0		0		0		0		1	Q113H9	0		0		0
	B1XHP9	Uncharacterized protein OS=Synechococcus sp. (strain ATCC 27264 / PCC 7002 / PR-6) GN=SYNPCC7002_A1981	SYNPCC7002_A1981	1	D7E2F9	1	KDR55721	1	A2BPR7	1	Q3MBL5	1	B1WRA8	1	Cy51472DRAFT_1898	1	Q05YN1	1	Q8DKJ6	1	VBISynSp67927_1275	1	gi 497996164	1	Q0I850	1	Q3ALV9	1	Q3AWN5	1	Q7VDA5	1	Q7V2J6	1	A3IKD7	1	W6FIG5	1	B5W4G4	1	D4TH02	1	Q110Z5	1	Q2JHW0	1	Q2JWF0	1	G6FZU7
	B1XHQ0	Conserved hypothetical membrane protein OS=Synechococcus sp. (strain ATCC 27264 / PCC 7002 / PR-6) GN=SYNPCC7002_A1982	SYNPCC7002_A1982	0		0		1	A2BNV4	1	Q3MBL4	0		0		0		1	Q8DJX6	1	VBISynSp67927_1276	1	gi 497996155	0		0		0		0		1	Q7V168	0		1	A0ZF59	0		1	D4TH81	1	Q110Z6	1	Q2JIJ1	1	Q2JVE7	1	G6FZU8
	B1XHQ2	1,4-dihydroxy-2-naphthoate phytyltransferase OS=Synechococcus sp. (strain ATCC 27264 / PCC 7002 / PR-6) GN=menA	menA SYNPCC7002_A1984	1	D7E3X2	1	KDR58479	0		1	Q3M9T9	1	B1WUH3	1	Cy51472DRAFT_0446	1	Q061J4	1	Q8DGW6	1	VBISynSp67927_0249	0		0		1	Q3AGW2	1	Q3AVZ2	0		0		1	A3IWL3	1	A0ZEN6	1	B5W2S5	1	D4TJE3	1	Q10XE2	1	Q2JJD4	1	Q2JS08	1	G6FY05
	B1XHQ3	Imidazoleglycerol-phosphate dehydratase OS=Synechococcus sp. (strain ATCC 27264 / PCC 7002 / PR-6) GN=hisB	hisB SYNPCC7002_A1985	1	D7E2P3	1	KDR58763	1	A2BNV5	1	Q3M7Z3	1	B1WY54	1	Cy51472DRAFT_4950	1	Q063G2	1	Q8DMI3	1	VBISynSp67927_0687	1	gi 657837172	1	Q0IDH6	1	Q3AN36	1	Q3B0A6	1	Q7VDQ5	1	Q7V314	1	A3IHS5	1	A0ZMA5	1	B5W7B4	1	D4TEQ4	1	Q93DQ9	1	Q2JNK3	1	Q2JRL0	1	G6FYZ0
	B1XHQ4	Uncharacterized protein OS=Synechococcus sp. (strain ATCC 27264 / PCC 7002 / PR-6) GN=SYNPCC7002_A1986	SYNPCC7002_A1986	1	D7E0R5	1	KDR58918	0		1	Q3MGC8	1	B1WW44	1	Cy51472DRAFT_4700	1	Q060D7	1	Q8DJW9	1	VBISynSp67927_1163	1	gi 497996560	1	Q0IC51	1	Q3AL89	1	Q3AV80	0		0		1	A3IJR9	1	A0ZE79	1	B5VUU1	1	D4TJF4	1	Q115R6	1	Q2JK33	1	Q2JSM6	1	G6FTA0
	B1XHQ5	Peptidyl-prolyl cis-trans isomerase OS=Synechococcus sp. (strain ATCC 27264 / PCC 7002 / PR-6) GN=ytfC	ytfC SYNPCC7002_A1987	1	D7E145	1	KDR58917	1	A2BPA0	1	Q3MGC9	1	B1WW43	1	Cy51472DRAFT_4701	1	Q060D8	1	Q8DJW8	1	VBISynSp67927_1162	1	gi 497996563	1	Q0IC52	1	Q3AL90	1	Q3AV79	1	Q7VAT7	1	Q7V0G6	1	A3IJS1	1	A0ZE78	1	B5VUU0	1	D4TJF5	1	Q115R7	1	Q2JP99	1	Q2JU72	1	G6FT99
	B1XHQ6	Uncharacterized protein OS=Synechococcus sp. (strain ATCC 27264 / PCC 7002 / PR-6) GN=SYNPCC7002_A1988	SYNPCC7002_A1988	0		0		0		0		0		0		0		0		0		0		0		0		0		0		0		0		0		0		0		0		0		0		0
	B1XHQ7	Possible syn-2, delta 9 acyl-lipid fatty acid desaturase OS=Synechococcus sp. (strain ATCC 27264 / PCC 7002 / PR-6) GN=desF	desF SYNPCC7002_A1989	1	D7E3I2	1	KDR54246	1	A2BP99	1	Q3MAU1	1	B1WTD9	1	Cy51472DRAFT_1597	1	Q061T6	1	Q8DI71	1	VBISynSp67927_0334	1	gi 497995900	1	Q0I6E1	1	Q3AGL3	1	Q3AUL6	1	Q7V9K0	1	Q7UZJ2	1	A3IH72	1	A0ZKJ6	1	B5W728	1	D4TCG3	1	Q115U2	1	Q2JN33	1	Q2JSA6	1	G6FT45
	B1XHQ8	Coproporphyrinogen-III oxidase OS=Synechococcus sp. (strain ATCC 27264 / PCC 7002 / PR-6) GN=hemN	hemN SYNPCC7002_A1990	1	D7E2X1	0		0		1	Q3M4U5	1	B1WQG4	1	Cy51472DRAFT_1977	0		1	Q8DI70	0		1	gi 497995911	0		0		0		0		0		1	A3IVA4	1	A0ZFN6	0		1	D4TCQ8	0		0		0		1	G6FTG2
	B1XHQ9	Heme oxygenase 2 OS=Synechococcus sp. (strain ATCC 27264 / PCC 7002 / PR-6) GN=ho2	ho2 SYNPCC7002_A1991	1	D7E0N6	1	KDR54908	1	A2BP98	1	Q3M6L4	1	B1WQG3	1	Cy51472DRAFT_1978	1	Q063A9	1	Q8DI69	1	VBISynSp67927_0625	1	gi 497998109	1	Q0IDM0	1	Q3AN90	1	Q3B0F7	1	Q7V9S7	1	Q7UZR4	1	A3IVA3	1	W6FLB1	1	B5VZ12	1	D4TJP6	1	Q119L5	1	Q2JJ20	1	Q2JX65	1	G6FSE0
	B1XHR0	Magnesium-protoporphyrin IX monomethyl ester [oxidative] cyclase OS=Synechococcus sp. (strain ATCC 27264 / PCC 7002 / PR-6) GN=acsF	acsF SYNPCC7002_A1992	1	D7E2X4	1	KDR57679	1	A2BRX8	1	Q3M3R3	1	B1WTP5	1	Cy51472DRAFT_0512	1	Q066V3	1	Q8DI68	1	VBISynSp67927_2174	1	gi 497995197	1	Q0IAL0	1	Q3AK18	1	Q3AXQ7	1	Q7VBV0	1	Q7V1M1	1	A3IXI7	1	W6FVX6	1	B5VY40	1	D4TEW2	1	Q118B4	1	Q2JM18	1	Q2JRE8	1	G6FTG4
	B1XHR1	Putative transcriptional regulator OS=Synechococcus sp. (strain ATCC 27264 / PCC 7002 / PR-6) GN=SYNPCC7002_A1993	SYNPCC7002_A1993	0		1	KDR58042	0		1	Q3ME99	0		0		0		0		0		0		0		0		0		0		0		0		0		1	B5VYB2	0		1	Q10X03	0		0		1	G6FWR0
	B1XHR2	Polysaccharide deacetylase domain containing protein OS=Synechococcus sp. (strain ATCC 27264 / PCC 7002 / PR-6) GN=SYNPCC7002_A1994	SYNPCC7002_A1994	1	D7E0Z1	1	KDR54774	0		1	Q3M3P2	0		0		0		1	Q8DK37	0		0		0		0		0		0		0		1	A3IMM8	1	W6FK01	1	B5VYK5	1	D4TDI5	1	Q110V0	0		0		1	G6FRJ0
	B1XHR3	ABC transporter family protein OS=Synechococcus sp. (strain ATCC 27264 / PCC 7002 / PR-6) GN=SYNPCC7002_A1995	SYNPCC7002_A1995	1	D7E213	1	KDR58498	0		1	Q3MFY9	1	B1WUL5	1	Cy51472DRAFT_0405	0		1	Q8DHF3	1	VBISynSp67927_0377	1	gi 657837070	1	Q0I667	0		0		0		0		1	A3IK98	1	W6FUA3	1	B5VYT3	1	D4TDZ3	1	Q11A53	1	Q2JNB3	1	Q2JRL4	1	G6FYW4
	B1XHR4	ABC transporter family protein OS=Synechococcus sp. (strain ATCC 27264 / PCC 7002 / PR-6) GN=SYNPCC7002_A1996	SYNPCC7002_A1996	1	D7E0H4	0		0		1	Q3MFZ2	1	B1WW10	1	Cy51472DRAFT_4735	1	Q061Z2	1	Q8DH46	1	VBISynSp67927_1000	1	gi 497996140	1	Q0I666	1	Q3AGE0	1	Q3AVS1	0		0		1	A3INN5	1	A0ZBB0	0		1	D4TG88	0		1	Q2JQA1	1	Q2JRL5	1	G6FYW5
	B1XHR5	Carbonic anhydrase OS=Synechococcus sp. (strain ATCC 27264 / PCC 7002 / PR-6) GN=icfA	icfA SYNPCC7002_A1997	0		0		0		1	Q3MB51	1	B1WPN7	1	Cy51472DRAFT_4031	0		0		0		0		0		0		0		0		0		1	A3IRQ4	0		0		0		0		0		0		0
	B1XHR6	PIN domain protein OS=Synechococcus sp. (strain ATCC 27264 / PCC 7002 / PR-6) GN=SYNPCC7002_A1998	SYNPCC7002_A1998	0		0		0		0		1	B1WYD0	1	Cy51472DRAFT_0165	0		0		0		0		0		0		0		0		0		1	A3IRW4	0		0		0		0		0		0		0
	B1XHR7	Uncharacterized protein OS=Synechococcus sp. (strain ATCC 27264 / PCC 7002 / PR-6) GN=SYNPCC7002_A1999	SYNPCC7002_A1999	0		1	KDR56633	0		1	Q3M6F1	1	B1WYD1	1	Cy51472DRAFT_0164	0		0		0		0		0		0		0		0		0		1	A3IRW5	1	A0ZM22	1	B5W514	0		0		0		0		0
	B1XHR9	Uncharacterized protein OS=Synechococcus sp. (strain ATCC 27264 / PCC 7002 / PR-6) GN=SYNPCC7002_A2001	SYNPCC7002_A2001	0		0		0		0		0		0		0		0		0		0		0		0		0		0		0		0		0		0		0		0		0		0		0
	B1XHS0	Rhodanese-like domain containing protein OS=Synechococcus sp. (strain ATCC 27264 / PCC 7002 / PR-6) GN=SYNPCC7002_A2002	SYNPCC7002_A2002	1	D7E2T7	1	KDR58136	0		1	Q3MCK1	1	B1WWL5	1	Cy51472DRAFT_1199	1	Q061H2	1	Q8DMR7	1	VBISynSp67927_0226	1	gi 497990973	1	Q0I6V5	1	Q3AGY4	1	Q3AW13	1	Q7VE27	1	Q7V3B8	1	A3IW91	1	A0ZLY7	1	B5VUA5	1	D4TCN6	1	Q118C8	1	Q2JN30	0		1	G6FPV3
	B1XHS1	Heat-inducible transcription repressor HrcA OS=Synechococcus sp. (strain ATCC 27264 / PCC 7002 / PR-6) GN=hrcA	hrcA SYNPCC7002_A2003	1	D7E2T8	1	KDR55239	0		1	Q3MCK2	1	B1WWL4	1	Cy51472DRAFT_1198	0		1	Q8DKU4	0		0		0		0		0		0		0		1	A3IW92	1	A0ZLY6	1	B5VVZ4	1	D4TCN7	1	Q118C9	1	Q2JJ73	1	Q2JRN9	1	G6FPV2
	B1XHS2	Uncharacterized protein OS=Synechococcus sp. (strain ATCC 27264 / PCC 7002 / PR-6) GN=SYNPCC7002_A2004	SYNPCC7002_A2004	0		0		0		0		0		0		0		0		0		0		0		0		0		0		0		0		0		0		0		0		0		0		0
	B1XHS4	Uncharacterized protein OS=Synechococcus sp. (strain ATCC 27264 / PCC 7002 / PR-6) GN=SYNPCC7002_A2006	SYNPCC7002_A2006	1	D7DXB0	1	KDR56267	1	A2BP97	1	Q3MGL9	1	B1WPP5	1	Cy51472DRAFT_2034	1	Q067D2	1	Q8DM11	1	VBISynSp67927_1960	1	gi 497994471	1	Q0IAC8	1	Q3AJT4	1	Q3AXW9	1	Q7VC02	1	Q7V1H6	1	A3IUH5	1	W6G345	1	B5VZT0	1	D4TIS0	1	Q119L0	0		0		1	G6G0B7
	B1XHS5	Uncharacterized protein OS=Synechococcus sp. (strain ATCC 27264 / PCC 7002 / PR-6) GN=SYNPCC7002_A2007	SYNPCC7002_A2007	0		0		0		0		0		0		0		0		0		0		0		0		0		0		0		0		0		0		0		0		0		0		0
	B1XHS6	Uncharacterized protein OS=Synechococcus sp. (strain ATCC 27264 / PCC 7002 / PR-6) GN=SYNPCC7002_A2008	SYNPCC7002_A2008	0		0		0		0		0		0		0		0		0		0		0		0		0		0		0		0		0		0		0		0		0		0		0
	B1XHS9	Uncharacterized protein OS=Synechococcus sp. (strain ATCC 27264 / PCC 7002 / PR-6) GN=SYNPCC7002_A2011	SYNPCC7002_A2011	0		0		0		1	Q3MB38	1	B1WTW3	1	Cy51472DRAFT_4053	0		0		0		0		0		0		0		0		0		1	A3IK51	1	A0ZAF9	1	B5W309	0		0		0		0		0
	B1XHT1	Uncharacterized protein OS=Synechococcus sp. (strain ATCC 27264 / PCC 7002 / PR-6) GN=SYNPCC7002_A2013	SYNPCC7002_A2013	0		0		0		0		0		0		0		0		0		0		0		0		0		0		0		0		0		0		0		0		0		0		0
	B1XHT3	Acetyl-CoA synthetase OS=Synechococcus sp. (strain ATCC 27264 / PCC 7002 / PR-6) GN=acs	acs SYNPCC7002_A2015	0		1	KDR58815	0		1	Q3M425	0		0		0		1	Q8DJG8	0		0		0		0		0		0		0		0		1	A0ZDX6	1	B5W864	1	D4TKT5	0		1	Q2JPP4	1	Q2JX06	1	G6FZF6
	B1XHT4	Uncharacterized protein OS=Synechococcus sp. (strain ATCC 27264 / PCC 7002 / PR-6) GN=SYNPCC7002_A2016	SYNPCC7002_A2016	1	D7E2Z1	0		0		1	Q3M679	1	B1WVC8	1	Cy51472DRAFT_0354	0		0		0		0		0		0		0		0		0		1	A3IW01	1	A0ZKL0	0		0		1	Q10WB9	0		0		1	G6FZ00
	B1XHT5	Acetyltransferase family protein OS=Synechococcus sp. (strain ATCC 27264 / PCC 7002 / PR-6) GN=SYNPCC7002_A2017	SYNPCC7002_A2017	0		1	KDR57894	0		0		1	B1WQC7	1	Cy51472DRAFT_2957	0		0		0		0		0		0		0		0		0		1	A3IKD4	1	A0ZMD8	1	B5W5U8	0		0		0		1	Q2JSJ8	1	G6FZ47
	B1XHT6	Predicted Zn-dependent proteases like protein OS=Synechococcus sp. (strain ATCC 27264 / PCC 7002 / PR-6) GN=SYNPCC7002_A2018	SYNPCC7002_A2018	1	D7E316	1	KDR56529	0		1	Q3MGH7	1	B1WSV6	1	Cy51472DRAFT_4195	0		0		0		0		0		0		0		0		0		1	A3ISD1	1	A0ZDT2	1	B5W3L5	1	D4TFJ1	1	Q116V3	0		0		1	G6FUT7
	B1XHT7	Putative bacterial extracellular solute-binding protein OS=Synechococcus sp. (strain ATCC 27264 / PCC 7002 / PR-6) GN=SYNPCC7002_A2019	SYNPCC7002_A2019	1	D7E371	1	KDR57581	0		1	Q3MC54	1	B1WR72	1	Cy51472DRAFT_3035	0		1	Q8DKP9	0		0		0		0		0		0		0		1	A3IWP0	1	W6FXA0	1	B5VZZ9	1	D4TF41	1	Q10VP2	1	Q2JNA8	1	Q2JXJ3	1	G6FRG2
	B1XHT8	Uncharacterized protein OS=Synechococcus sp. (strain ATCC 27264 / PCC 7002 / PR-6) GN=SYNPCC7002_A2020	SYNPCC7002_A2020	1	D7DWI0	1	KDR54056	0		1	Q3MCG8	1	B1WT88	1	Cy51472DRAFT_1648	0		0		0		0		0		0		0		0		0		1	A3INH0	1	A0ZAA8	1	B5VWI1	1	D4TJY6	1	Q10ZF5	0		0		1	G6FP31
	B1XHT9	Uncharacterized protein OS=Synechococcus sp. (strain ATCC 27264 / PCC 7002 / PR-6) GN=SYNPCC7002_A2021	SYNPCC7002_A2021	0		1	KDR57865	1	A2BP96	0		0		0		1	Q061Y9	0		1	VBISynSp67927_1398	0		1	Q0ID80	1	Q3AGE8	1	Q3AVS4	1	Q7VCL3	1	Q7V1B7	0		0		1	B5W5K3	0		0		0		0		0
	B1XHU0	Putative sucrose phosphorylase OS=Synechococcus sp. (strain ATCC 27264 / PCC 7002 / PR-6) GN=SYNPCC7002_A2022	SYNPCC7002_A2022	0		1	KDR57259	1	A2BNU1	0		1	B1WY02	1	Cy51472DRAFT_1437	1	Q061Y8	0		1	VBISynSp67927_1397	0		1	Q0ID79	1	Q3AGE9	1	Q3AVS5	1	Q7VCL2	1	Q7V1B8	1	A3IX64	0		1	B5W088	0		0		0		0		0
	B1XHU1	Putative hydrolase, HAD superfamily protein OS=Synechococcus sp. (strain ATCC 27264 / PCC 7002 / PR-6) GN=SYNPCC7002_A2023	SYNPCC7002_A2023	0		1	KDR56024	0		0		0		0		1	Q061Y7	0		1	VBISynSp67927_1396	0		0		0		0		1	Q7VCL1	0		0		0		1	B5W397	0		0		0		0		0
	B1XHU2	Uncharacterized protein OS=Synechococcus sp. (strain ATCC 27264 / PCC 7002 / PR-6) GN=SYNPCC7002_A2024	SYNPCC7002_A2024	0		0		0		0		0		0		0		0		0		0		0		0		0		0		0		0		0		0		0		0		0		0		0
	B1XHU3	Uncharacterized protein OS=Synechococcus sp. (strain ATCC 27264 / PCC 7002 / PR-6) GN=SYNPCC7002_A2025	SYNPCC7002_A2025	1	D7E4P0	1	KDR57218	1	A2BQZ0	1	Q3M3C8	1	B1WZX2	1	Cy51472DRAFT_2318	1	Q060Q3	1	Q8DM15	1	VBISynSp67927_1633	1	gi 915393371	1	Q0I8P9	1	Q3ALL4	1	Q3AWT8	1	Q7VD35	1	Q7V2D3	1	A3IML6	1	A0ZKL7	1	B5W773	1	D4TDQ9	1	Q10Z27	1	Q2JNW2	1	Q2JWY7	1	G6FYX3
	B1XHU4	Pentapeptide repeat protein OS=Synechococcus sp. (strain ATCC 27264 / PCC 7002 / PR-6) GN=SYNPCC7002_A2026	SYNPCC7002_A2026	1	D7DW62	1	KDR57848	0		1	Q3M9F1	1	B1WP61	1	Cy51472DRAFT_3597	1	Q061P2	1	Q8DKN7	1	VBISynSp67927_0722	1	gi 497997923	1	Q0IDD3	1	Q3AMZ8	1	Q3AW23	1	Q7VCD0	1	Q7V239	1	A3IP06	1	A0ZIY7	1	B5W5M0	1	D4TKU0	1	Q10Y51	1	Q2JPP0	1	Q2JQS9	1	G6FXZ3
	B1XHU5	Uncharacterized protein OS=Synechococcus sp. (strain ATCC 27264 / PCC 7002 / PR-6) GN=SYNPCC7002_A2027	SYNPCC7002_A2027	1	D7E2B0	1	KDR54827	0		1	Q3MG50	0		0		0		0		0		0		0		0		0		0		0		0		1	A0ZEH7	1	B5VYQ9	0		1	Q111M4	0		0		1	G6FWX5
	B1XHU6	Cell envelope-related transcriptional attenuator domain containing protein OS=Synechococcus sp. (strain ATCC 27264 / PCC 7002 / PR-6) GN=SYNPCC7002_A2028	SYNPCC7002_A2028	1	D7E2A9	1	KDR54826	0		1	Q3MG49	1	B1WXZ4	1	Cy51472DRAFT_1430	0		1	Q8DGG3	0		0		0		0		0		0		0		1	A3INW4	1	A0ZEH6	1	B5VYQ8	1	D4THC9	1	Q111M5	1	Q2JHJ6	1	Q2JVG7	1	G6FWX4
	B1XHU7	Uncharacterized protein OS=Synechococcus sp. (strain ATCC 27264 / PCC 7002 / PR-6) GN=SYNPCC7002_A2029	SYNPCC7002_A2029	0		0		0		0		0		0		0		0		0		0		0		0		0		0		0		0		0		0		0		0		0		0		0
	B1XHU8	Phosphoribosylglycinamide formyltransferase 2 OS=Synechococcus sp. (strain ATCC 27264 / PCC 7002 / PR-6) GN=purT	purT SYNPCC7002_A2030	1	D7E281	0		1	A2BQY9	1	Q3M8Q4	0		0		1	Q062F5	0		1	VBISynSp67927_0449	1	gi 497998599	1	Q0I600	1	Q3AG69	1	Q3AUF2	1	Q7VBB3	1	Q7V179	0		1	A0ZIA5	0		0		0		0		0		1	G6FVU2
	B1XHU9	Glycosyl transferase family protein myxoxanthophyll biosynthesis OS=Synechococcus sp. (strain ATCC 27264 / PCC 7002 / PR-6) GN=cruG	cruG SYNPCC7002_A2031	1	D7E069	1	KDR57642	0		1	Q3MD01	1	B1WX29	1	Cy51472DRAFT_0191	0		1	Q8DHE0	0		0		0		0		0		0		0		1	A3IN78	1	W6FPT8	1	B5W751	1	D4TK46	0		1	Q2JPV0	1	Q2JVS4	1	G6FVZ9
	B1XHV0	Gamma-carotene 1' hydroxylase myxoxanthophyll biosynthesis protein OS=Synechococcus sp. (strain ATCC 27264 / PCC 7002 / PR-6) GN=cruF	cruF SYNPCC7002_A2032	1	D7E068	1	KDR57710	0		1	Q3MD00	1	B1WX30	1	Cy51472DRAFT_0190	0		1	Q8DLR4	0		0		0		0		0		0		0		1	A3IN77	1	W6FLQ5	1	B5W4Z8	1	D4TK47	0		1	Q2JHM7	1	Q2JUC3	1	G6FVZ8
	B1XHV1	Two-component response regulator OS=Synechococcus sp. (strain ATCC 27264 / PCC 7002 / PR-6) GN=SYNPCC7002_A2033	SYNPCC7002_A2033	1	D7DXW9	1	KDR55146	1	A2BTG4	1	Q3MAX9	1	B1WUN6	1	Cy51472DRAFT_0960	0		1	Q8DGA0	0		0		0		0		0		0		0		1	A3IYR7	1	W6FX10	1	B5VWD3	1	D4TK12	1	Q10WQ7	1	Q2JML6	1	Q2JVV2	1	G6FV68
	B1XHV2	Cytidyltransferase-related domain containing protein OS=Synechococcus sp. (strain ATCC 27264 / PCC 7002 / PR-6) GN=SYNPCC7002_A2034	SYNPCC7002_A2034	0		1	KDR59302	0		0		0		0		0		1	Q8DIJ2	0		0		0		0		0		0		0		0		0		1	B5W9K1	0		1	Q10ZY5	0		0		0
	B1XHV3	GUN4-like protein putative Mg-protoporphyrin IX binding protein OS=Synechococcus sp. (strain ATCC 27264 / PCC 7002 / PR-6) GN=SYNPCC7002_A2035	SYNPCC7002_A2035	1	D7E3A2	1	KDR59190	1	A2BQ96	1	Q3M3K9	1	B1WNJ7	1	Cy51472DRAFT_3593	1	Q066J7	1	Q8DIJ1	1	VBISynSp67927_1841	1	gi 497993892	1	Q0I9T6	1	Q3AKC8	1	Q3AXG5	1	Q7VCG7	1	Q7V1E9	1	A3IWC5	1	W6FWS6	1	B5W9J8	1	D4TFC9	1	Q10ZY7	1	Q2JPK8	1	Q2JY65	1	G6FW95
	B1XHV4	ABC transporter, ATPase subunit OS=Synechococcus sp. (strain ATCC 27264 / PCC 7002 / PR-6) GN=SYNPCC7002_A2036	SYNPCC7002_A2036	0		0		0		0		0		0		0		0		0		0		0		0		0		0		0		0		0		0		0		0		0		0		0
	B1XHV5	ABC transporter, permease subunit OS=Synechococcus sp. (strain ATCC 27264 / PCC 7002 / PR-6) GN=SYNPCC7002_A2037	SYNPCC7002_A2037	0		0		0		0		0		0		0		0		0		0		0		0		0		0		0		0		0		0		0		0		0		0		0
	B1XHV6	ABC transporter, periplasmic binding protein OS=Synechococcus sp. (strain ATCC 27264 / PCC 7002 / PR-6) GN=SYNPCC7002_A2038	SYNPCC7002_A2038	0		0		0		0		0		0		0		0		0		0		0		0		0		0		0		0		0		0		0		0		0		0		0
	B1XHV8	Uncharacterized protein OS=Synechococcus sp. (strain ATCC 27264 / PCC 7002 / PR-6) GN=SYNPCC7002_A2040	SYNPCC7002_A2040	0		0		0		0		1	B1X2T0	1	Cy51472DRAFT_4873	0		0		0		0		0		0		0		0		0		1	A3IUX9	0		1	B5VYH6	0		0		0		1	Q2JUB5	0
	B1XHV9	Aspartate ammonia-lyase OS=Synechococcus sp. (strain ATCC 27264 / PCC 7002 / PR-6) GN=aspA	aspA SYNPCC7002_A2041	1	D7DZT7	0		1	A2BRI0	1	Q3M774	1	B1WNA5	1	Cy51472DRAFT_3504	1	Q067R6	1	Q8DIP7	1	VBISynSp67927_2125	1	gi 497995039	1	Q0I7N9	1	Q3AI01	1	Q3AZ81	1	Q7VA47	1	Q7V024	1	A3ITM9	1	A0ZJP9	0		1	D4THF2	1	Q116C7	1	Q2JNY3	1	Q2JST2	1	G6FSG4
	B1XHW0	Uncharacterized protein OS=Synechococcus sp. (strain ATCC 27264 / PCC 7002 / PR-6) GN=SYNPCC7002_A2042	SYNPCC7002_A2042	1	D7E2I7	0		0		1	Q3MBY4	1	B1WV88	1	Cy51472DRAFT_0395	0		0		0		0		0		0		0		0		0		1	A3IMJ8	1	A0ZAC7	0		0		0		1	Q2JN56	1	Q2JRT4	0
	B1XHW3	DNA-directed RNA polymerase subunit beta OS=Synechococcus sp. (strain ATCC 27264 / PCC 7002 / PR-6) GN=rpoB	rpoB SYNPCC7002_A2045	1	D7E2K6	1	KDR58346	1	A2BP81	1	Q3M5D0	1	B1WZT7	1	Cy51472DRAFT_2353	1	Q064C0	1	Q8DL55	1	VBISynSp67927_1024	1	gi 497996896	1	Q0I7L7	1	Q3AHX5	1	Q3AZA4	1	Q7VA29	1	Q7V006	0		1	W6FJQ1	1	B5W833	1	D4THJ5	1	Q110H1	1	Q2JJ19	1	Q2JX64	1	G6FTS1
	B1XHW4	Uncharacterized protein OS=Synechococcus sp. (strain ATCC 27264 / PCC 7002 / PR-6) GN=SYNPCC7002_A2046	SYNPCC7002_A2046	0		0		0		0		0		0		0		0		0		0		0		0		0		0		0		0		0		0		0		0		0		0		0
	B1XHW5	Putative deoxyribonuclease OS=Synechococcus sp. (strain ATCC 27264 / PCC 7002 / PR-6) GN=SYNPCC7002_A2047	dtd3 SYNPCC7002_A2047	1	D7E2K8	1	KDR58345	1	A2BSL4	1	Q3M5D1	1	B1WZT8	1	Cy51472DRAFT_2352	1	Q063W1	1	Q8DJN5	1	VBISynSp67927_1022	1	gi 497996898	1	Q0I7L5	1	Q3AHX4	1	Q3AZA5	1	Q7VA28	1	Q7V005	1	A3IJJ4	1	A0ZH95	1	B5VU92	1	D4THJ3	1	Q110H0	1	Q2JIZ6	1	Q2JR81	1	G6FTS2
	B1XHW7	Histidinol dehydrogenase OS=Synechococcus sp. (strain ATCC 27264 / PCC 7002 / PR-6) GN=hisD	hisD SYNPCC7002_A2049	1	D7E2L0	1	KDR58343	1	A2BTQ3	1	Q3M5D3	1	B1WUL4	1	Cy51472DRAFT_0406	1	Q063W0	1	Q8DGR2	1	VBISynSp67927_1020	1	gi 497996902	1	Q0I7L3	1	Q3AHX2	1	Q3AZA7	1	Q7VA26	1	Q7V004	1	A3IK99	1	A0ZH93	1	B5VU90	1	D4THJ1	1	Q110G8	1	Q2JQ42	1	Q2JWQ2	1	G6FTR7
	B1XHW8	Uncharacterized protein OS=Synechococcus sp. (strain ATCC 27264 / PCC 7002 / PR-6) GN=SYNPCC7002_A2050	SYNPCC7002_A2050	1	D7E5H5	1	KDR55117	0		1	Q3M7A8	1	B1WP75	1	Cy51472DRAFT_3609	0		1	Q8DH30	0		0		0		0		0		0		0		1	A3INT5	1	A0ZHF8	1	B5W173	1	D4THB2	1	Q113A8	0		0		1	G6FUN5
	B1XHW9	Uncharacterized protein OS=Synechococcus sp. (strain ATCC 27264 / PCC 7002 / PR-6) GN=SYNPCC7002_A2051	SYNPCC7002_A2051	1	D7E2L2	1	KDR58290	0		1	Q3M5D6	1	B1X0H5	1	Cy51472DRAFT_2738	0		1	Q8DHY7	0		0		0		0		0		0		0		1	A3IPQ9	1	A0ZH91	1	B5W4V0	1	D4THI9	1	Q112R5	1	Q2JH80	1	Q2JUQ4	1	G6FMC5
	B1XHX0	Sec-independent protein translocase protein TatA OS=Synechococcus sp. (strain ATCC 27264 / PCC 7002 / PR-6) GN=B	B E tatA SYNPCC7002_A0716	1	D7DW94	1	KDR57224	1	A2BTH5	1	Q3M4N9	1	B1WS18	1	Cy51472DRAFT_3112	0		1	Q8DJ44	1	VBISynSp67927_0729	1	gi 497997910	1	Q0IDC7	0		0		1	Q7VDT6	0		1	A3IQY6	1	A0Z9P0	1	B5W768	1	D4TCI6	1	Q110N2	1	Q2JH86	1	Q2JWA0	1	G6FYG4
	B1XHX1	Uncharacterized protein OS=Synechococcus sp. (strain ATCC 27264 / PCC 7002 / PR-6) GN=SYNPCC7002_A0717	SYNPCC7002_A0717	1	D7E1P5	1	KDR57955	0		1	Q3MD43	1	B1WPY7	1	Cy51472DRAFT_4245	0		1	Q8DIC8	0		0		0		0		0		0		0		1	A3IIV2	1	A0ZBP3	1	B5W3H7	1	D4TKA7	1	Q11A22	0		0		1	G6FW09
	B1XHX2	Glycosyl transferase, group 1 family protein OS=Synechococcus sp. (strain ATCC 27264 / PCC 7002 / PR-6) GN=SYNPCC7002_A0718	SYNPCC7002_A0718	1	D7DYV8	1	KDR54492	1	A2BR98	1	Q3MF85	1	B1WW74	1	Cy51472DRAFT_0277	1	Q063V7	1	Q8DLZ9	0		1	gi 497996600	1	Q0ICK2	1	Q3AI24	1	Q3AZ55	1	Q7VDI2	1	Q7TUD9	1	A3IPA2	1	W6FRC6	1	B5VV92	1	D4TFA9	1	Q10VY6	1	Q2JJY9	1	Q2JQV6	1	G6FQ28
	B1XHX3	Multidrug efflux transporter, MFS family protein OS=Synechococcus sp. (strain ATCC 27264 / PCC 7002 / PR-6) GN=SYNPCC7002_A0719	SYNPCC7002_A0719	1	D7DYV7	1	KDR58021	0		1	Q3MF84	1	B1WNH7	1	Cy51472DRAFT_3573	0		1	Q8DJ38	1	VBISynSp67927_1151	0		1	Q0ICK1	1	Q3AI25	0		0		0		1	A3IWR7	1	W6FRB4	1	B5W0H3	1	D4TFA8	1	Q10VZ4	1	Q2JJZ0	1	Q2JQV8	1	G6FQ27
	B1XHX4	Urease accessory protein UreE OS=Synechococcus sp. (strain ATCC 27264 / PCC 7002 / PR-6) GN=ureE	ureE SYNPCC7002_A0720	1	D7E422	1	KDR56775	0		1	Q3M455	0		0		1	Q061Z8	1	Q8DJ62	1	VBISynSp67927_0385	1	gi 497991740	0		1	Q3AGD4	1	Q3AVR5	0		0		0		1	A0ZI54	1	B5VX01	1	D4TGT0	0		1	Q2JK35	0		1	G6FP28
	B1XHX5	HD domain protein OS=Synechococcus sp. (strain ATCC 27264 / PCC 7002 / PR-6) GN=SYNPCC7002_A0721	SYNPCC7002_A0721	0		0		0		0		0		0		0		0		0		0		0		0		0		0		0		0		0		0		0		0		0		0		0
	B1XHX6	Uncharacterized protein OS=Synechococcus sp. (strain ATCC 27264 / PCC 7002 / PR-6) GN=SYNPCC7002_A0722	SYNPCC7002_A0722	0		0		0		0		0		0		0		0		0		0		0		0		0		0		0		0		0		0		0		0		0		0		0
	B1XHX7	Pentapeptide repeats protein OS=Synechococcus sp. (strain ATCC 27264 / PCC 7002 / PR-6) GN=SYNPCC7002_A0723	SYNPCC7002_A0723	0		0		0		0		1	B1X2T6	1	Cy51472DRAFT_4880	0		0		0		0		0		0		0		0		0		1	A3IPQ8	0		0		0		1	Q10Z10	0		0		0
	B1XHX8	Dehydrogenase subunit-like protein OS=Synechococcus sp. (strain ATCC 27264 / PCC 7002 / PR-6) GN=betA	betA SYNPCC7002_A0724	0		0		0		1	Q3M298	1	B1WRL9	1	Cy51472DRAFT_0794	0		0		1	VBISynSp67927_1334	1	gi 497995985	1	Q0I8T9	1	Q3AKZ6	0		0		0		0		0		0		0		1	Q119R7	0		0		1	G6FS80
	B1XHX9	Cytochrome oxidase II small subunit OS=Synechococcus sp. (strain ATCC 27264 / PCC 7002 / PR-6) GN=ctaEII	ctaEII SYNPCC7002_A0725	1	D7E3Q3	1	KDR55139	0		1	Q3M297	1	B1WRL8	1	Cy51472DRAFT_0795	0		1	Q8DHF0	1	VBISynSp67927_1333	1	gi 497995987	1	Q0I8U0	1	Q3AKZ5	0		0		0		1	A3IST3	1	A0ZAB8	1	B5VVM8	1	D4TLV1	1	Q119R6	1	Q2JID8	1	Q2JUD9	1	G6FYC9
	B1XHY4	2-isopropylmalate synthase/homocitrate synthase family protein OS=Synechococcus sp. (strain ATCC 27264 / PCC 7002 / PR-6) GN=SYNPCC7002_A0730	SYNPCC7002_A0730	1	D7DY92	1	KDR56802	0		1	Q3M862	1	B1X098	1	Cy51472DRAFT_3766	0		1	Q8DKK9	0		0		0		0		0		0		0		1	A3IY86	1	A0ZJV5	1	B5W5P9	1	D4TE40	1	Q119Q8	1	Q2JLX0	1	Q2JWS4	1	G6FR60
	B1XHY5	Uncharacterized protein OS=Synechococcus sp. (strain ATCC 27264 / PCC 7002 / PR-6) GN=SYNPCC7002_A0731	SYNPCC7002_A0731	0		0		0		0		0		0		0		0		0		0		0		0		0		0		0		0		0		1	B5W5L2	0		1	Q10X47	0		0		1	G6G099
	B1XHY8	ATP synthase subunit alpha OS=Synechococcus sp. (strain ATCC 27264 / PCC 7002 / PR-6) GN=atpA	atpA SYNPCC7002_A0734	1	D7E2I4	1	KDR58829	1	A2BR39	1	Q3M9W0	1	B1WUI2	1	Cy51472DRAFT_0437	1	Q064R2	1	Q8DLP3	1	VBISynSp67927_1066	1	gi 497996777	1	Q0I7R2	1	Q3AHK5	1	Q3AZM1	1	Q7VA63	1	Q7V037	1	A3IIS2	1	A0ZEZ5	1	B5W2W9	1	D4TJF2	1	Q112Z6	1	Q2JIG0	1	Q2JSW1	1	G6FU24
	B1XHZ4	ATP synthase subunit I OS=Synechococcus sp. (strain ATCC 27264 / PCC 7002 / PR-6) GN=atp1	atp1 SYNPCC7002_A0740	1	D7E2H8	1	KDR58835	0		1	Q3M9V4	1	B1WUH6	1	Cy51472DRAFT_0443	1	Q064Q6	1	Q8DLP9	0		0		1	Q0I7Q6	1	Q3AHJ9	1	Q3AZM7	0		0		0		1	W6FP21	1	B5W2X8	1	D4TJE6	1	Q112Z0	1	Q2JIF3	1	Q2JSV4	1	G6FU30
	B1XHZ5	Oxidoreductase, aldo/keto reductase family protein OS=Synechococcus sp. (strain ATCC 27264 / PCC 7002 / PR-6) GN=SYNPCC7002_A0741	SYNPCC7002_A0741	1	D7E2F3	0		1	A2BQW9	1	Q3M8L6	1	B1WS74	1	Cy51472DRAFT_1795	1	Q05ZB9	0		1	VBISynSp67927_0857	1	gi 497997618	1	Q0ICW6	1	Q3AMJ4	1	Q3AUU7	1	Q7VBA5	1	Q7V3M3	1	A3IH16	1	A0Z9M7	0		1	D4TCC3	1	Q113D5	0		0		1	G6FMC1
	B1XHZ6	Uncharacterized protein OS=Synechococcus sp. (strain ATCC 27264 / PCC 7002 / PR-6) GN=SYNPCC7002_A0742	SYNPCC7002_A0742	0		1	KDR55435	0		0		0		0		0		0		0		0		0		0		0		0		0		0		0		1	B5VWG7	0		0		0		0		0
	B1XHZ8	DRTGG domain protein OS=Synechococcus sp. (strain ATCC 27264 / PCC 7002 / PR-6) GN=SYNPCC7002_A0744	SYNPCC7002_A0744	1	D7E2F8	1	KDR57276	1	A2BQX0	1	Q3MBL6	1	B1WRX9	1	Cy51472DRAFT_3075	1	Q05YN2	1	Q8DHD3	1	VBISynSp67927_1274	1	gi 497996166	1	Q0I851	1	Q3ALW0	1	Q3AWN4	1	Q7VDA6	1	Q7V2J7	1	A3IKH9	1	A0ZF57	1	B5W066	1	D4TH01	1	Q110Z4	1	Q2JHH7	1	Q2JW67	1	G6FV78
	B1XHZ9	Uncharacterized protein OS=Synechococcus sp. (strain ATCC 27264 / PCC 7002 / PR-6) GN=SYNPCC7002_A0745	SYNPCC7002_A0745	1	D7E2F7	1	KDR57275	0		1	Q3MBL7	1	B1WRY0	1	Cy51472DRAFT_3076	0		1	Q8DHD4	0		0		0		0		0		0		0		1	A3IKI0	0		1	B5W067	1	D4TH00	1	Q110Z3	1	Q2JLW9	1	Q2JWS3	1	G6FV77
	B1XI00	tRNA-dihydrouridine synthase OS=Synechococcus sp. (strain ATCC 27264 / PCC 7002 / PR-6) GN=dusA	dusA SYNPCC7002_A0746	0		1	KDR55016	1	A2BQ28	0		1	B1WW32	1	Cy51472DRAFT_4712	1	Q062H9	0		1	VBISynSp67927_0509	1	gi 497998465	1	Q0IE68	1	Q3ANN5	1	Q3B0Y8	1	Q7TVB2	1	Q7V3Q6	1	A3IQK4	0		1	B5W7K2	0		0		0		0		1	G6FMP5
	B1XI01	Uncharacterized protein OS=Synechococcus sp. (strain ATCC 27264 / PCC 7002 / PR-6) GN=SYNPCC7002_A0747	SYNPCC7002_A0747	1	D7DWE5	1	KDR57530	1	A2BRG6	1	Q3M7F3	1	B1WXF6	1	Cy51472DRAFT_4503	1	Q063A0	1	Q8DG93	1	VBISynSp67927_0618	1	gi 497998130	0		1	Q3AN98	1	Q3B0G5	1	Q7V9S4	1	Q7UZR1	1	A3IJW7	1	A0ZCR6	1	B5W980	1	D4TJP2	1	Q114Q0	1	Q2JIT7	1	Q2JXR7	1	G6FZL5
	B1XI02	Ribosomal RNA small subunit methyltransferase G OS=Synechococcus sp. (strain ATCC 27264 / PCC 7002 / PR-6) GN=gidB	gidB rsmG SYNPCC7002_A0748	1	D7E1H0	1	KDR56335	1	A2BTK1	1	Q3M6A1	1	B1WPV1	1	Cy51472DRAFT_4279	0		1	Q8DI86	1	VBISynSp67927_1037	0		1	Q0I7M9	1	Q3AHY7	1	Q3AZ92	0		1	Q7V016	1	A3ITQ4	1	A0ZLK9	1	B5W5G8	1	D4THP8	1	Q10Y54	1	Q2JMA3	1	Q2JTZ8	1	G6FT83
	B1XI03	ATP synthase subunit beta OS=Synechococcus sp. (strain ATCC 27264 / PCC 7002 / PR-6) GN=atpD	atpD atpB SYNPCC7002_A0749	1	D7DWB1	1	KDR56035	1	A2BR09	1	Q3MAS0	1	B1WU99	1	Cy51472DRAFT_1505	1	Q064T1	1	Q8DLG8	1	VBISynSp67927_1088	1	gi 497996725	1	Q0I7U1	1	Q3AHM2	1	Q3AZK5	1	Q7VA76	1	Q7V049	1	A3IL04	1	A0ZCG7	1	B5W3B3	1	D4TFJ9	1	Q10Z38	1	Q2JIV9	1	Q2JX57	1	G6FMT7
	B1XI05	Probable 30S ribosomal protein PSRP-3 OS=Synechococcus sp. (strain ATCC 27264 / PCC 7002 / PR-6) GN=SYNPCC7002_A0751	SYNPCC7002_A0751	1	D7DVX0	1	KDR57626	1	A2BQU0	1	Q3M6B5	1	B1WYT6	1	Cy51472DRAFT_2582	1	Q064S9	1	P59327	1	VBISynSp67927_1078	1	gi 497996746	1	Q0I7T9	1	Q3AHM0	1	Q3AZK7	1	Q7VA74	1	Q7V048	1	A3IRR1	1	A0ZK08	1	B5W261	1	D4TFJ7	1	Q10YY1	1	Q2JKV8	1	Q2JXD5	1	G6FMT5
	B1XI07	Transcription termination/antitermination protein NusA OS=Synechococcus sp. (strain ATCC 27264 / PCC 7002 / PR-6) GN=nusA	nusA SYNPCC7002_A0753	1	D7E0V6	1	KDR56384	1	A2BT40	1	Q3MBZ4	1	B1WZN9	1	Cy51472DRAFT_2669	1	Q067W6	1	Q8DHL2	1		1	gi 497996917	1	Q0I7K4	1	Q3AHW3	1	Q3AZB5	1	Q7VA22	1	Q7V001	1	A3IMP4	1	W6FLB2	1	B5W8F1	1	D4TCH2	1	Q10XM1	1	Q2JJI1	1	Q2JX21	1	G6FXN3
	B1XI08	Uncharacterized protein OS=Synechococcus sp. (strain ATCC 27264 / PCC 7002 / PR-6) GN=SYNPCC7002_A0754	SYNPCC7002_A0754	1	D7E0V7	1	KDR56383	1	A2BT61	1	Q3MBZ5	1	B1WZN8	1	Cy51472DRAFT_2668	1	Q067W5	1	Q8DHL3	1	VBISynSp67927_1012	1	gi 657837108	1	Q0I7K3	1	Q3AHW2	1	Q3AZB6	1	Q7VA21	0		1	A3IMP5	1	A0ZFU1	1	B5WA92	1	D4TCH1	1	Q10XM2	1	Q2JMD5	1	Q2JSB8	1	G6FXN2
	B1XI11	DNA repair protein RecO OS=Synechococcus sp. (strain ATCC 27264 / PCC 7002 / PR-6) GN=recO	recO SYNPCC7002_A0757	1	D7DYV6	1	KDR57347	0		1	Q3MF83	1	B1WVA4	1	Cy51472DRAFT_0378	0		0		0		0		0		0		0		0		0		1	A3ISL6	1	A0ZMH9	1	B5W8C0	1	D4TFA7	1	Q10VZ5	0		0		1	G6FQ26
	B1XI12	Uncharacterized protein OS=Synechococcus sp. (strain ATCC 27264 / PCC 7002 / PR-6) GN=SYNPCC7002_A0758	SYNPCC7002_A0758	0		0		0		0		0		0		0		0		0		0		0		0		0		0		0		0		0		0		0		0		0		0		0
	B1XI13	Probable phosphonate ABC transporter OS=Synechococcus sp. (strain ATCC 27264 / PCC 7002 / PR-6) GN=phnE	phnE SYNPCC7002_A0759	0		0		0		0		0		0		0		0		0		0		0		1	Q3AK36	0		1	Q7VBS1	0		0		1	W6FM71	0		0		0		0		0		1	G6FUK6
	B1XI14	Ycf66-like protein OS=Synechococcus sp. (strain ATCC 27264 / PCC 7002 / PR-6) GN=SYNPCC7002_A0760	SYNPCC7002_A0760	1	D7DVD4	0		0		0		1	B1WR30	1	Cy51472DRAFT_2992	0		0		0		1	gi 497990359	0		0		0		0		1	Q7V3L2	1	A3IMY3	1	A0ZA45	0		1	D4TCQ3	1	Q10YA6	0		0		0
	B1XI15	WD40-like Beta Propeller Repeat Protein OS=Synechococcus sp. (strain ATCC 27264 / PCC 7002 / PR-6) GN=SYNPCC7002_A0761	SYNPCC7002_A0761	1	D7DVD5	1	KDR55137	0		1	Q3MFU2	1	B1WR31	1	Cy51472DRAFT_2993	0		0		0		0		0		0		0		0		0		1	A3IMY2	1	W6FI01	1	B5VVM5	1	D4TCQ2	0		1	Q2JQ45	1	Q2JWQ5	1	G6FNG6
	B1XI16	Uncharacterized protein OS=Synechococcus sp. (strain ATCC 27264 / PCC 7002 / PR-6) GN=SYNPCC7002_A0762	SYNPCC7002_A0762	0		1	KDR57692	0		0		1	B1WQI3	1	Cy51472DRAFT_1960	0		0		0		0		0		0		0		0		0		1	A3IMV5	0		1	B5VY24	0		0		0		0		0
	B1XI17	Hydrolase, alpha/beta fold family OS=Synechococcus sp. (strain ATCC 27264 / PCC 7002 / PR-6) GN=SYNPCC7002_A0763	SYNPCC7002_A0763	1	D7E0S4	1	KDR58973	0		1	Q3MD14	1	B1WUQ3	1	Cy51472DRAFT_0975	0		1	Q8DLY6	0		0		0		0		0		0		0		1	A3IS94	0		1	B5W3F7	0		1	Q119R1	0		0		1	G6FR87
	B1XI18	ABC-type transport protein OS=Synechococcus sp. (strain ATCC 27264 / PCC 7002 / PR-6) GN=SYNPCC7002_A0764	SYNPCC7002_A0764	1	D7DYW5	1	KDR56849	1	A2BT62	1	Q3MF90	1	B1WQ04	1	Cy51472DRAFT_4228	1	Q064D5	0		1	VBISynSp67927_0125	1	gi 497990566	1	Q0I756	1	Q3AH81	1	Q3AZY4	1	Q7VEA8	1	Q7V3I6	1	A3IR66	1	W6FRD2	1	B5W6Q0	1	D4TG88	1	Q10Z29	1	Q2JKT5	0		1	G6G0F3
	B1XI19	O-methyltransferase OS=Synechococcus sp. (strain ATCC 27264 / PCC 7002 / PR-6) GN=SYNPCC7002_A0765	SYNPCC7002_A0765	1	D7DVL4	0		0		1	Q3MAE2	1	B1WWA4	1	Cy51472DRAFT_0248	0		0		0		0		0		0		0		0		0		1	A3IVP7	1	A0ZKB7	0		1	D4TFX2	1	Q10ZE9	0		0		1	G6FQ65
	B1XI20	Glycosyl transferase, group 2 family protein OS=Synechococcus sp. (strain ATCC 27264 / PCC 7002 / PR-6) GN=SYNPCC7002_A0766	SYNPCC7002_A0766	0		1	KDR56803	0		1	Q3MAM2	1	B1X188	1	Cy51472DRAFT_3485	1	Q063A4	0		1	VBISynSp67927_0652	1	gi 915393429	0		1	Q3AN94	1	Q3B0G1	1	Q7VDJ6	0		1	A3IXX7	0		1	B5W5P8	1	D4TDI3	1	Q117V3	1	Q2JLK4	1	Q2JQD8	0
	B1XI21	Signal peptidase I OS=Synechococcus sp. (strain ATCC 27264 / PCC 7002 / PR-6) GN=lepB	lepB SYNPCC7002_A0767	1	D7E3B1	1	KDR57019	1	A2BT64	1	Q3MEN1	1	B1WP51	1	Cy51472DRAFT_4312	1	Q05ZI3	1	Q8DLS3	1	VBISynSp67927_1777	1	gi 915393382	1	Q0I9Z2	1	Q3AKK4	1	Q3AVF5	1	Q7VBN7	1	Q7V278	1	A3IK41	1	A0ZGQ6	1	B5VXW2	1	D4THH8	1	Q116D9	1	Q2JP49	1	Q2JSG4	1	G6FVA7
	B1XI22	Conserved hypothetical membrane protein OS=Synechococcus sp. (strain ATCC 27264 / PCC 7002 / PR-6) GN=SYNPCC7002_A0768	SYNPCC7002_A0768	1	D7E3S7	1	KDR54348	0		1	Q3MCL3	1	B1WV84	1	Cy51472DRAFT_4425	0		0		0		0		0		0		0		0		0		1	A3IZY8	0		0		0		1	Q10YX6	0		0		1	G6G0F4
	B1XI23	ABC-type transport protein OS=Synechococcus sp. (strain ATCC 27264 / PCC 7002 / PR-6) GN=SYNPCC7002_A0769	SYNPCC7002_A0769	1	D7DWP9	1	KDR56524	1	A2BPF4	1	Q3MCM5	1	B1X1E9	1	Cy51472DRAFT_2845	1	Q066N5	1	Q8DIL3	1	VBISynSp67927_1878	1	gi 497994068	1	Q0IAM6	1	Q3AK81	1	Q3AXJ9	1	Q7VCA5	1	Q7V1U1	1	A3IR40	1	A0ZHM8	1	B5W3M2	1	D4TKN6	1	Q112S4	1	Q2JJ61	1	Q2JV54	1	G6FS12
	B1XI24	Uncharacterized protein OS=Synechococcus sp. (strain ATCC 27264 / PCC 7002 / PR-6) GN=SYNPCC7002_A0770	SYNPCC7002_A0770	1	D7DWP8	1	KDR56525	0		1	Q3MCM4	1	B1X1F0	1	Cy51472DRAFT_2846	0		1	Q8DIL2	0		0		1	Q0IAM7	1	Q3AK82	1	Q3AVI8	0		0		1	A3IR39	1	W6G115	1	B5W3M1	1	D4TKN7	1	Q112S3	1	Q2JKK6	1	Q2JW44	1	G6FS14
	B1XI25	Molybdopterin biosynthesis protein OS=Synechococcus sp. (strain ATCC 27264 / PCC 7002 / PR-6) GN=moeA	moeA SYNPCC7002_A0771	1	D7E052	1	KDR57177	0		1	Q3MAI8	1	B1WRV5	1	Cy51472DRAFT_0714	0		0		0		0		0		0		0		0		0		1	A3IMJ2	1	A0ZC89	1	B5W6W9	1	D4TDW8	1	Q117Y0	1	Q2JPS1	0		1	G6FWG5
	B1XI26	Conserved hypothetical membrane protein OS=Synechococcus sp. (strain ATCC 27264 / PCC 7002 / PR-6) GN=SYNPCC7002_A0772	SYNPCC7002_A0772	0		1	KDR57640	0		1	Q3M4J8	1	B1WWC0	1	Cy51472DRAFT_0234	0		1	Q8DKH6	0		0		0		0		0		0		0		1	A3IKW3	0		1	B5W753	0		1	Q10WR7	0		0		1	G6FTC9
	B1XI27	Glutamate dehydrogenase OS=Synechococcus sp. (strain ATCC 27264 / PCC 7002 / PR-6) GN=gdhA	gdhA SYNPCC7002_A0773	0		1	KDR58028	0		1	Q3MDV8	1	B1WT18	1	Cy51472DRAFT_4133	0		0		0		0		0		0		0		0		0		1	A3IL52	1	A0ZB83	1	B5W8D8	0		1	Q10WR8	0		0		1	G6FZL3
	B1XI28	Uncharacterized protein OS=Synechococcus sp. (strain ATCC 27264 / PCC 7002 / PR-6) GN=SYNPCC7002_A0774	SYNPCC7002_A0774	1	D7DYI1	1	KDR57030	1	A2BPM5	1	Q3M6Q7	1	B1WNJ9	1	Cy51472DRAFT_2892	1	Q067Q0	1	Q8DG48	1	VBISynSp67927_1798	0		1	Q0I9W2	1	Q3AKI7	1	Q3AXC6	1	Q7VCG4	1	Q7V266	1	A3IM67	1	W6FLZ3	1	B5VXR5	1	D4TDT2	1	Q117L3	1	Q2JKI2	1	Q2JX91	1	G6FT32
	B1XI29	Uncharacterized protein OS=Synechococcus sp. (strain ATCC 27264 / PCC 7002 / PR-6) GN=SYNPCC7002_A0775	SYNPCC7002_A0775	0		0		0		0		0		0		0		0		0		0		0		0		0		0		0		0		0		0		0		0		0		0		0
	B1XI30	Uncharacterized protein OS=Synechococcus sp. (strain ATCC 27264 / PCC 7002 / PR-6) GN=SYNPCC7002_A0776	SYNPCC7002_A0776	0		0		0		0		0		0		0		0		0		0		0		0		0		0		0		0		0		0		0		0		0		0		0
	B1XI31	Uncharacterized protein OS=Synechococcus sp. (strain ATCC 27264 / PCC 7002 / PR-6) GN=SYNPCC7002_A0777	SYNPCC7002_A0777	1	D7E4Y6	0		0		1	Q3M472	1	B1WR50	1	Cy51472DRAFT_3012	0		0		0		0		0		0		0		0		0		1	A3IWP6	1	A0ZJJ6	0		1	D4TKZ6	0		1	Q2JNR0	0		1	G6FTI7
	B1XI32	Uncharacterized protein OS=Synechococcus sp. (strain ATCC 27264 / PCC 7002 / PR-6) GN=SYNPCC7002_A0778	SYNPCC7002_A0778	0		0		0		0		0		0		0		0		0		0		0		0		0		0		0		0		0		0		0		0		0		0		0
	B1XI33	Uncharacterized protein OS=Synechococcus sp. (strain ATCC 27264 / PCC 7002 / PR-6) GN=SYNPCC7002_A0779	SYNPCC7002_A0779	1	D7E1N0	1	KDR57885	0		1	Q3M441	0		0		0		0		0		0		0		0		0		0		0		1	A3IVB5	1	A0ZAY2	1	B5W5V7	1	D4TL88	0		0		0		1	G6FQH4
	B1XI34	Uncharacterized protein OS=Synechococcus sp. (strain ATCC 27264 / PCC 7002 / PR-6) GN=SYNPCC7002_A0780	SYNPCC7002_A0780	1	D7DYK7	0		0		0		0		0		0		1	Q8DMJ3	0		0		0		0		0		0		0		1	A3INA2	1	W6FXF4	0		0		0		0		0		0
	B1XI35	Conserved hypothetical membrane protein OS=Synechococcus sp. (strain ATCC 27264 / PCC 7002 / PR-6) GN=SYNPCC7002_A0781	SYNPCC7002_A0781	0		0		0		1	Q3M3F1	1	B1WTZ0	1	Cy51472DRAFT_0931	0		1	Q8DHV3	0		0		0		0		0		0		0		1	A3IW70	1	A0ZGT1	0		1	D4TF30	0		0		0		1	G6FNV8
	B1XI37	Pentapeptide repeats protein OS=Synechococcus sp. (strain ATCC 27264 / PCC 7002 / PR-6) GN=SYNPCC7002_A0783	SYNPCC7002_A0783	1	D7DZI1	1	KDR54163	1	A2BT25	1	Q3M9P5	1	B1WPI3	1	Cy51472DRAFT_3977	1	Q066I3	1	Q8DMT7	1	VBISynSp67927_2603	1	gi 497989988	1	Q0IC64	1	Q3ALA8	1	Q3AV94	0		1	Q7V1S8	1	A3IQ93	1	A0ZBW2	1	B5W9F2	1	D4TM08	1	Q110D8	1	Q2JIY2	1	Q2JVT0	1	G6FZE9
	B1XI38	Lipoyl synthase OS=Synechococcus sp. (strain ATCC 27264 / PCC 7002 / PR-6) GN=lipA	lipA SYNPCC7002_A0785	1	D7E0F4	1	KDR55513	1	A2BNI9	1	Q3ME00	1	B1WR60	1	Cy51472DRAFT_3022	1	Q060Y3	1	Q8DL83	1	VBISynSp67927_0794	1	gi 497997706	1	Q0ID51	1	Q3AMS8	1	Q3AW61	1	Q7V9Z9	1	Q7UZY1	1	A3ISG4	1	A0ZIV8	1	B5VX63	1	D4TGI1	1	Q113W4	1	Q2JME7	1	Q2JSA8	1	G6FXB8
	B1XI39	Uncharacterized protein OS=Synechococcus sp. (strain ATCC 27264 / PCC 7002 / PR-6) GN=SYNPCC7002_A0786	SYNPCC7002_A0786	1	D7DZT6	1	KDR55286	0		1	Q3M655	1	B1WW81	1	Cy51472DRAFT_0270	0		0		0		0		0		0		0		0		0		1	A3IP35	1	A0ZJQ0	1	B5W620	0		0		1	Q2JK44	1	Q2JTD8	1	G6FS20
	B1XI40	Cysteine desulfurase OS=Synechococcus sp. (strain ATCC 27264 / PCC 7002 / PR-6) GN=nifS	nifS SYNPCC7002_A0787	1	D7E315	1	KDR55412	1	A2BPW1	1	Q3MG23	1	B1X0Y9	1	Cy51472DRAFT_3795	1	Q061I5	1	Q8DMK1	1	VBISynSp67927_0239	1	gi 497991027	1	Q0I6U0	1	Q3AGX1	1	Q3AW02	1	Q7VE19	1	Q7V3B2	1	A3IGR5	1	A0ZDT9	1	B5VWD0	1	D4TJJ9	1	Q10XG6	1	Q2JP80	1	Q2JTL5	1	G6FRZ4
	B1XI41	Ribonuclease E OS=Synechococcus sp. (strain ATCC 27264 / PCC 7002 / PR-6) GN=rne	rne SYNPCC7002_A0788	1	D7E107	1	KDR58566	1	A2BNE0	1	Q3MDN1	1	B1X0C7	1	Cy51472DRAFT_3793	1	Q060Z8	1	Q8DL99	0		1	gi 497997752	1	Q0ID66	1	Q3AMU3	1	Q3AW46	1	Q7VA12	0		1	A3IGR7	1	A0ZFC7	1	B5W7X4	1	D4TDP2	1	Q118Y5	1	Q2JKL0	1	Q2JW46	1	G6FRK8
	B1XI42	MazG family protein OS=Synechococcus sp. (strain ATCC 27264 / PCC 7002 / PR-6) GN=SYNPCC7002_A0789	SYNPCC7002_A0789	1	D7DZC0	1	KDR55267	1	A2BTH8	1	Q3M911	1	B1WP52	1	Cy51472DRAFT_4311	1	Q061X3	1	Q8DKQ0	1	VBISynSp67927_0360	1	gi 497991637	1	Q0I689	1	Q3AGG6	1	Q3AVT5	1	Q7V9I6	1	Q7UZI1	1	A3IK42	1	A0ZEA3	1	B5W548	1	D4TDV1	1	Q10UX8	1	Q2JHV8	1	Q2JWF4	1	G6FQ80
	B1XI43	Uncharacterized protein OS=Synechococcus sp. (strain ATCC 27264 / PCC 7002 / PR-6) GN=SYNPCC7002_A0790	SYNPCC7002_A0790	0		0		0		0		1	B1WWL6	1	Cy51472DRAFT_1200	0		0		0		0		0		0		0		0		0		1	A3IW90	0		0		0		0		0		0		0
	B1XI44	Transcriptional regulator, gntR family protein OS=Synechococcus sp. (strain ATCC 27264 / PCC 7002 / PR-6) GN=SYNPCC7002_A0791	SYNPCC7002_A0791	1	D7E174	1	KDR54371	1	A2BT49	1	Q3M6P7	1	B1WWE7	1	Cy51472DRAFT_0209	1	Q062R4	1	Q8DH43	1	VBISynSp67927_0586	1	gi 497998299	1	Q0IDZ7	1	Q3ANH0	1	Q3B0M3	1	Q7V9N1	1	Q7UZM3	1	A3IXM2	1	A0ZER3	1	B5VV07	1	D4TIE2	1	Q111W3	1	Q2JJX6	1	Q2JRZ5	1	G6FVV6
	B1XI45	Probable Thioredoxin reductase OS=Synechococcus sp. (strain ATCC 27264 / PCC 7002 / PR-6) GN=trxB	trxB SYNPCC7002_A0792	0		0		0		1	Q3M7Q3	0		0		0		0		0		0		0		0		0		0		0		0		0		0		0		0		1	Q2JPG4	1	Q2JUC7	0
	B1XI46	AhpC/TSA family protein OS=Synechococcus sp. (strain ATCC 27264 / PCC 7002 / PR-6) GN=SYNPCC7002_A0793	SYNPCC7002_A0793	1	D7E1D7	1	KDR58543	0		1	Q3M358	1	B1WX05	1	Cy51472DRAFT_4481	0		0		0		0		1	Q0ICB5	0		0		0		0		1	A3IGW3	1	A0ZEQ0	1	B5W0K5	1	D4THG4	1	Q11A18	0		0		1	G6FUK5
	B1XI47	Sodium/sulfate symporter OS=Synechococcus sp. (strain ATCC 27264 / PCC 7002 / PR-6) GN=sac1	sac1 SYNPCC7002_A0794	0		0		0		0		0		0		0		0		0		0		0		0		0		0		0		0		0		0		0		0		0		0		0
	B1XI48	Sulfate-binding protein OS=Synechococcus sp. (strain ATCC 27264 / PCC 7002 / PR-6) GN=sbpA	sbpA SYNPCC7002_A0795	1	D7E3N7	1	KDR58303	0		1	Q3M3X4	1	B1WNZ9	1	Cy51472DRAFT_4214	0		1	Q8DM49	0		0		0		0		0		0		0		0		1	W6G958	1	B5W874	1	D4TK33	0		1	Q2JPP5	1	Q2JX07	1	G6FMN9
	B1XI49	Uncharacterized protein OS=Synechococcus sp. (strain ATCC 27264 / PCC 7002 / PR-6) GN=SYNPCC7002_A0796	SYNPCC7002_A0796	1	D7E3N4	0		0		1	Q3M3X8	1	B1WNZ8	1	Cy51472DRAFT_4215	0		0		0		0		0		0		0		0		0		0		0		0		0		0		0		0		0
	B1XI50	Sulfate ABC transporter, permease protein cysT OS=Synechococcus sp. (strain ATCC 27264 / PCC 7002 / PR-6) GN=cysT	cysT SYNPCC7002_A0797	1	D7E3N6	1	KDR58302	0		1	Q3M3X6	1	B1WNZ7	1	Cy51472DRAFT_4216	0		1	Q8DM48	0		0		0		0		0		0		0		0		1	A0ZL14	0		1	D4TK34	0		1	Q2JPP7	1	Q2JX09	1	G6FMP0
	B1XI53	Uncharacterized protein OS=Synechococcus sp. (strain ATCC 27264 / PCC 7002 / PR-6) GN=SYNPCC7002_A0800	SYNPCC7002_A0800	0		1	KDR58304	0		0		1	B1WP01	1	Cy51472DRAFT_4212	0		0		0		0		0		0		0		0		0		0		0		1	B5W873	0		0		0		0		0
	B1XI57	Conserved hypotheical protein (DUF924) OS=Synechococcus sp. (strain ATCC 27264 / PCC 7002 / PR-6) GN=SYNPCC7002_A2055	SYNPCC7002_A2055	0		0		0		0		0		0		0		0		0		0		0		0		0		0		0		1	A3IY17	1	A0ZAN1	0		0		1	Q119U2	0		0		1	G6FNB7
	B1XI58	Uncharacterized protein OS=Synechococcus sp. (strain ATCC 27264 / PCC 7002 / PR-6) GN=SYNPCC7002_A2056	SYNPCC7002_A2056	1	D7DZQ1	1	KDR56611	1	A2BT14	1	Q3M7N4	1	B1WYX1	1	Cy51472DRAFT_2452	1	Q060V3	1	Q8DGP2	1	VBISynSp67927_0934	1	gi 497997439	1	Q0ID38	1	Q3AMR5	1	Q3AUS9	1	Q7V9Z7	1	Q7UZX8	1	A3IWK9	1	W6FL82	1	B5W0E6	1	D4TGE5	1	Q111C5	0		0		1	G6FWY2
	B1XI59	OsmC-like protein OS=Synechococcus sp. (strain ATCC 27264 / PCC 7002 / PR-6) GN=SYNPCC7002_A2057	SYNPCC7002_A2057	0		0		0		0		0		0		0		0		0		0		0		0		0		0		0		0		0		0		0		0		0		0		0
	B1XI60	GTP binding protein OS=Synechococcus sp. (strain ATCC 27264 / PCC 7002 / PR-6) GN=SYNPCC7002_A2058	SYNPCC7002_A2058	1	D7E2Q8	1	KDR58076	0		1	Q3M7Y7	1	B1WYJ9	1	Cy51472DRAFT_1462	0		1	Q8DJD7	0		0		0		0		0		0		0		1	A3IU41	1	A0ZCT2	1	B5W4R6	1	D4TER6	1	Q118X0	1	Q2JQ47	1	Q2JWQ7	1	G6FMQ5
	B1XI61	Putative ATP-dependent proteinase OS=Synechococcus sp. (strain ATCC 27264 / PCC 7002 / PR-6) GN=SYNPCC7002_A2059	SYNPCC7002_A2059	1	D7E103	1	KDR58572	1	A2BT68	1	Q3MDM7	1	B1WW85	1	Cy51472DRAFT_0265	1	Q060Z3	1	Q8DG63	1	VBISynSp67927_0784	1	gi 497997740	1	Q0ID61	1	Q3AMT8	1	Q3AW51	1	Q7VA07	1	Q7UZY9	1	A3IYF2	1	A0ZFC3	1	B5W7X9	1	D4TDJ5	1	Q118Z0	1	Q2JP14	1	Q2JTE4	1	G6FRK4
	B1XI64	Elongation factor G OS=Synechococcus sp. (strain ATCC 27264 / PCC 7002 / PR-6) GN=fusA	fusA SYNPCC7002_A2062	1	D7E100	1	KDR58575	1	A2BT69	1	Q3MDM4	1	B1WQY5	1	Cy51472DRAFT_0817	1	Q060Z0	1	Q8DI43	1	VBISynSp67927_0787	1	gi 497997722	1	Q0ID58	1	Q3AMT5	1	Q3AW54	1	Q7VA04	1	Q7UZY6	1	A3ISJ4	1	A0ZFC0	1	B5W7Y2	1	D4TDJ2	1	Q118Z3	1	Q2JMX8	1	Q2JUX5	1	G6FRK1
	B1XI67	HesB-like domain protein OS=Synechococcus sp. (strain ATCC 27264 / PCC 7002 / PR-6) GN=SYNPCC7002_A2065	SYNPCC7002_A2065	1	D7E0Z7	1	KDR58578	0		1	Q3MDM1	1	B1WQY8	1	Cy51472DRAFT_0814	0		1	Q8DLM0	0		0		0		0		0		0		0		1	A3ISJ7	1	A0ZFB7	1	B5W3X7	1	D4TDI9	1	Q118Z6	1	Q2JL23	1	Q2JU18	1	G6FRJ8
	B1XI68	Mannose-6-phosphate isomerase OS=Synechococcus sp. (strain ATCC 27264 / PCC 7002 / PR-6) GN=SYNPCC7002_A2066	SYNPCC7002_A2066	1	D7E0Z5	1	KDR58579	1	A2BNN1	1	Q3MDM0	1	B1WU57	1	Cy51472DRAFT_1542	1	Q062X8	1	Q8DMU3	1	VBISynSp67927_0520	1	gi 497998160	1	Q0IDS5	1	Q3ANC7	1	Q3B0H8	1	Q7V9R3	1	Q7V0R0	1	A3ISJ0	1	A0ZFB6	1	B5W3X8	1	D4TDI8	1	Q118Z7	1	Q2JJF0	1	Q2JY51	1	G6FRJ7
	B1XI69	tRNA-specific adenosine deaminase OS=Synechococcus sp. (strain ATCC 27264 / PCC 7002 / PR-6) GN=tadA	tadA SYNPCC7002_A2067	1	D7E0H8	1	KDR58557	1	A2BQ87	1	Q3MB74	1	B1WVN7	1	Cy51472DRAFT_1090	1	Q066K6	1	Q8DME2	0		1	gi 760035077	1	Q0I9V2	1	Q3AKB9	1	Q3AXH4	1	Q7VBQ6	1	Q7V1F5	1	A3IP58	1	W6FM97	1	B5W7V8	1	D4TDL7	1	Q10XC7	1	Q2JNN6	1	Q2JRA2	1	G6FRM9
	B1XI70	Glutaredoxin OS=Synechococcus sp. (strain ATCC 27264 / PCC 7002 / PR-6) GN=grxC	grxC SYNPCC7002_A2068	1	D7DW80	1	KDR58735	1	A2BQP9	1	Q3MC29	1	B1X1K0	1	Cy51472DRAFT_2166	1	Q061J7	1	Q8DKF2	1	VBISynSp67927_0253	1	gi 497991069	1	Q0I6S6	1	Q3AGV9	1	Q3AVY9	1	Q7VE11	1	Q7V3A4	1	A3IMZ9	1	A0ZBB8	1	B5W2P5	1	D4TKX6	1	Q10XD7	1	Q2JPZ5	1	Q2JWV1	1	G6FTM5
	B1XI71	Adenosylhomocysteinase OS=Synechococcus sp. (strain ATCC 27264 / PCC 7002 / PR-6) GN=ahcY	ahcY SYNPCC7002_A2069	1	D7E1N9	0		1	A2BQA1	0		0		0		1	Q062T0	0		1	VBISynSp67927_0603	1	gi 497998250	1	Q0IDX7	1	Q3ANF4	1	Q3B0K7	1	Q7V9P3	1	Q7UZN3	0		0		0		0		0		0		0		0
	B1XI72	Dihydroorotase OS=Synechococcus sp. (strain ATCC 27264 / PCC 7002 / PR-6) GN=pyrC	pyrC SYNPCC7002_A2070	1	D7DW58	1	KDR58699	0		1	Q3M6Y0	1	B1WT53	1	Cy51472DRAFT_1681	0		1	Q8DIP8	0		0		0		0		0		0		0		1	A3IPT3	1	A0ZHM3	1	B5W2M6	1	D4TL24	1	Q113B4	1	Q2JMN8	1	Q2JU09	1	G6FN64
	B1XI73	Urease accessory protein UreG OS=Synechococcus sp. (strain ATCC 27264 / PCC 7002 / PR-6) GN=ureG	ureG SYNPCC7002_A2071	0		1	KDR57179	1	A2BRL9	1	Q3M453	0		0		1	Q061Z6	1	Q8DMQ4	1	VBISynSp67927_0383	1	gi 497991725	1	Q0I662	1	Q3AGD6	1	Q3AVR7	0		1	Q7V1B0	0		1	A0ZI52	1	B5WA72	1	D4TGT2	1	Q117Z7	1	Q2JN20	1	Q2JWN7	1	G6FRT4
	B1XI74	Uncharacterized protein OS=Synechococcus sp. (strain ATCC 27264 / PCC 7002 / PR-6) GN=SYNPCC7002_A2072	SYNPCC7002_A2072	0		0		0		0		0		0		0		0		0		0		0		0		0		0		0		0		0		0		0		0		0		0		0
	B1XI75	Uncharacterized protein OS=Synechococcus sp. (strain ATCC 27264 / PCC 7002 / PR-6) GN=SYNPCC7002_A2073	SYNPCC7002_A2073	0		1	KDR57799	0		1	Q3M3R7	1	B1WZJ6	1	Cy51472DRAFT_2627	1	Q05ZK2	0		0		0		0		0		0		0		0		1	A3IRY3	1	A0ZFQ2	1	B5VUE7	0		1	Q117T3	0		0		1	G6FTX9
	B1XI76	Uncharacterized protein OS=Synechococcus sp. (strain ATCC 27264 / PCC 7002 / PR-6) GN=SYNPCC7002_A2074	SYNPCC7002_A2074	0		1	KDR58692	1	A2BQR2	1	Q3M981	1	B1X013	1	Cy51472DRAFT_2279	1	Q067H4	1	Q8DJG5	1	VBISynSp67927_2064	1	gi 497994741	1	Q0IA90	1	Q3AJN2	1	Q3AY10	1	Q7VC25	1	Q7V1W3	1	A3ILQ8	1	A0ZEM2	1	B5W5Z0	1	D4TL54	1	Q11AB6	1	Q2JPC0	1	Q2JTN1	1	G6FTJ0
	B1XI77	ATP-dependent Clp protease adapter protein ClpS OS=Synechococcus sp. (strain ATCC 27264 / PCC 7002 / PR-6) GN=clpS	clpS SYNPCC7002_A2075	1	D7DX01	1	KDR58182	1	A2BT90	1	Q3M980	1	B1X012	1	Cy51472DRAFT_2280	1	Q067H2	1	Q8DJY3	1	VBISynSp67927_2062	1	gi 497994735	1	Q0IA93	1	Q3AJN4	1	Q3AY08	1	Q7VAA9	1	Q7UZZ4	1	A3ILQ7	0		1	B5W610	1	D4TL53	1	Q10Y18	1	Q2JH78	1	Q2JUQ6	1	G6FTJ1
	B1XI78	Ribonuclease PH OS=Synechococcus sp. (strain ATCC 27264 / PCC 7002 / PR-6) GN=rph	rph SYNPCC7002_A2077	1	D7E4G9	1	KDR54481	0		1	Q3M9Q2	1	B1WUL8	1	Cy51472DRAFT_0401	1	Q061E9	1	Q8DLA4	1	VBISynSp67927_0735	1	gi 497997898	1	Q0IDC1	1	Q3AMY6	1	Q3AUQ5	0		0		1	A3IK95	1	A0ZK91	1	B5VVA7	1	D4TJ24	1	Q113J5	1	Q2JKT3	1	Q2JRJ9	1	G6FTB8
	B1XI79	TPR domain containing protein OS=Synechococcus sp. (strain ATCC 27264 / PCC 7002 / PR-6) GN=SYNPCC7002_A2078	SYNPCC7002_A2078	0		1	KDR58620	0		1	Q3M7Y3	0		0		0		0		0		0		0		0		0		0		0		1	A3IIK6	1	A0ZDE9	0		1	D4TG60	1	Q111C7	0		0		1	G6FUH8
	B1XI80	Translation elongation factor EF-G OS=Synechococcus sp. (strain ATCC 27264 / PCC 7002 / PR-6) GN=fus	fus SYNPCC7002_A2079	1	D7DYP7	1	KDR56800	0		1	Q3M7Y4	0		0		0		1	Q8DGF8	0		0		0		0		0		0		0		0		0		1	B5W5Q1	0		1	Q110X0	0		0		1	G6FUH9
	B1XI81	Uncharacterized protein OS=Synechococcus sp. (strain ATCC 27264 / PCC 7002 / PR-6) GN=SYNPCC7002_A2080	SYNPCC7002_A2080	1	D7E1B4	1	KDR57836	1	A2BRS5	1	Q3M6E7	1	B1WYW7	1	Cy51472DRAFT_2456	1	Q063L7	1	Q8DG67	1	VBISynSp67927_0198	1	gi 497990889	1	Q0I6Y0	1	Q3AH09	0		1	Q7VE50	1	Q7V3D6	1	A3IKK0	1	A0ZCK7	1	B5W0B6	1	D4TFP6	1	Q116Z2	1	Q2JI10	1	Q2JW05	1	G6FYW1
	B1XI82	Uncharacterized protein OS=Synechococcus sp. (strain ATCC 27264 / PCC 7002 / PR-6) GN=SYNPCC7002_A2081	SYNPCC7002_A2081	0		0		0		0		0		0		0		0		0		0		0		0		0		0		0		0		0		0		0		0		0		0		0
	B1XI83	Uncharacterized protein OS=Synechococcus sp. (strain ATCC 27264 / PCC 7002 / PR-6) GN=SYNPCC7002_A2082	SYNPCC7002_A2082	0		1	KDR55144	0		1	Q3M2Z8	1	B1X0T7	1	Cy51472DRAFT_2219	0		0		0		0		0		0		0		0		0		1	A3IT63	1	A0ZDN9	1	B5VVN3	0		1	Q10YP1	0		0		1	G6FZ22
	B1XI85	Uncharacterized protein OS=Synechococcus sp. (strain ATCC 27264 / PCC 7002 / PR-6) GN=SYNPCC7002_A2085	SYNPCC7002_A2085	1	D7E1W4	1	KDR54225	0		1	Q3MEJ4	1	B1WVH0	1	Cy51472DRAFT_0316	1	Q05YP2	1	Q8DK98	1	VBISynSp67927_1265	1	gi 497996226	1	Q0I860	0		1	Q3AV68	0		0		1	A3IZD5	1	A0ZEF8	1	B5W9N7	0		1	Q110M5	1	Q2JK12	1	Q2JY07	1	G6FND0
	B1XI86	Uncharacterized protein OS=Synechococcus sp. (strain ATCC 27264 / PCC 7002 / PR-6) GN=SYNPCC7002_A2086	SYNPCC7002_A2086	1	D7E4Z2	1	KDR57419	0		1	Q3M420	1	B1WTT3	1	Cy51472DRAFT_4086	0		1	Q8DHU3	0		0		0		0		0		0		0		1	A3ILL7	1	A0ZJI9	1	B5W6K5	1	D4THM4	0		1	Q2JJN0	1	Q2JVX7	1	G6FZI7
	B1XI87	Uncharacterized protein OS=Synechococcus sp. (strain ATCC 27264 / PCC 7002 / PR-6) GN=SYNPCC7002_A2087	SYNPCC7002_A2087	0		0		0		0		0		0		0		0		0		0		0		0		0		0		0		0		0		0		0		0		0		0		0
	B1XI88	Molybdate ABC transporter, permease protein OS=Synechococcus sp. (strain ATCC 27264 / PCC 7002 / PR-6) GN=modB	modB SYNPCC7002_A2088	1	D7E1E1	1	KDR57423	0		1	Q3MGL7	1	A1KYF4	1	Cy51472DRAFT_3680	0		1	Q8DM47	0		0		0		0		0		0		0		1	A3IL47	1	A0ZBZ4	1	B5W6K1	1	D4TIH0	1	Q10X68	1	Q2JP96	1	Q2JTJ5	1	G6FNN0
	B1XI89	Uncharacterized protein OS=Synechococcus sp. (strain ATCC 27264 / PCC 7002 / PR-6) GN=SYNPCC7002_A2090	SYNPCC7002_A2090	1	D7DZT8	1	KDR58859	0		1	Q3M775	1	B1WR33	1	Cy51472DRAFT_2995	0		1	Q8DKJ0	0		0		0		0		0		0		0		1	A3IMX8	1	A0ZJP8	1	B5VYF7	1	D4THF3	1	Q10WK1	0		0		1	G6FSG5
	B1XI90	High-affinity branched-chain amino acid transport protein OS=Synechococcus sp. (strain ATCC 27264 / PCC 7002 / PR-6) GN=braE	braE SYNPCC7002_A2091	1	D7E0H3	0		0		1	Q3M6S6	1	B1WXG3	1	Cy51472DRAFT_4510	0		0		0		0		0		0		0		0		0		0		1	A0ZBA9	0		1	D4TGP8	0		0		1	Q2JRZ2	1	G6FR77
	B1XI91	4'-phosphopantetheinyl transferase OS=Synechococcus sp. (strain ATCC 27264 / PCC 7002 / PR-6) GN=hetI	hetI SYNPCC7002_A2092	1	D7E0S3	0		0		1	Q3M9X4	0		0		0		0		0		0		0		0		0		0		0		1	A3IGV7	1	W6FYG6	0		1	D4TGU8	1	Q10VS6	1	Q2JHJ7	0		1	G6FS58
	B1XI97	Permease protein of branched-chain amino acid ABC transporter OS=Synechococcus sp. (strain ATCC 27264 / PCC 7002 / PR-6) GN=SYNPCC7002_A2098	SYNPCC7002_A2098	0		0		0		0		0		0		0		1	Q8DLE5	0		1	gi 915393411	0		0		0		0		0		0		0		0		0		0		0		0		1	G6FYW6
	B1XI98	Permease protein of branched-chain amino acid ABC transporter OS=Synechococcus sp. (strain ATCC 27264 / PCC 7002 / PR-6) GN=SYNPCC7002_A2099	SYNPCC7002_A2099	0		0		0		1	Q3MFZ4	0		0		0		1	Q8DIB1	0		1	gi 497996137	0		0		0		0		0		0		0		0		0		1	Q11A50	1	Q2JHD0	1	Q2JQH8	1	G6FYW8
	B1XI99	Histidine kinase OS=Synechococcus sp. (strain ATCC 27264 / PCC 7002 / PR-6) GN=SYNPCC7002_A2100	SYNPCC7002_A2100	1	D7DZX5	0		0		1	Q3M7R1	1	B1WZW9	1	Cy51472DRAFT_2321	0		1	Q8DKD4	0		0		0		0		0		0		0		1	A3IMM4	1	A0ZFE0	0		1	D4TEJ8	0		1	Q2JN36	1	Q2JSA3	1	G6FN32
	B1XIA0	Uncharacterized protein OS=Synechococcus sp. (strain ATCC 27264 / PCC 7002 / PR-6) GN=SYNPCC7002_A2101	SYNPCC7002_A2101	0		0		0		0		0		0		0		0		0		0		0		0		0		0		0		0		0		0		0		0		0		0		0
	B1XIA2	DNA helicase OS=Synechococcus sp. (strain ATCC 27264 / PCC 7002 / PR-6) GN=SYNPCC7002_A2103	SYNPCC7002_A2103	1	D7DWK5	1	KDR54133	0		1	Q3MD88	1	B1WPQ6	1	Cy51472DRAFT_2024	0		1	Q8DM14	0		0		0		0		0		0		0		1	A3IUG7	1	A0ZI59	1	B5VWU9	1	D4TCJ6	1	Q111T9	0		0		1	G6FZT0
	B1XIA3	Uncharacterized protein OS=Synechococcus sp. (strain ATCC 27264 / PCC 7002 / PR-6) GN=SYNPCC7002_A2104	SYNPCC7002_A2104	0		0		0		0		0		0		0		0		0		0		0		0		0		0		0		0		0		0		0		0		0		0		0
	B1XIA4	RlpA-like protein OS=Synechococcus sp. (strain ATCC 27264 / PCC 7002 / PR-6) GN=SYNPCC7002_A2105	SYNPCC7002_A2105	0		0		0		0		0		0		0		0		0		0		0		0		0		0		0		0		0		0		0		0		0		0		0
	B1XIA5	ABC transporter family protein OS=Synechococcus sp. (strain ATCC 27264 / PCC 7002 / PR-6) GN=SYNPCC7002_A2106	SYNPCC7002_A2106	1	D7E589	1	KDR55251	1	A2BNW5	1	Q3M9P1	1	B1WPL0	1	Cy51472DRAFT_4004	1	Q061V7	1	Q8DMV1	1	VBISynSp67927_2029	1	gi 657836968	1	Q0I6B9	1	Q3AGJ7	1	Q3AUJ9	0		1	Q7V1A3	1	A3INS6	1	A0ZBV8	1	B5VY76	1	D4TEZ6	1	Q10Z16	1	Q2JLJ9	1	Q2JSL3	1	G6FTP8
	B1XIA6	Transposase OS=Synechococcus sp. (strain ATCC 27264 / PCC 7002 / PR-6) GN=SYNPCC7002_A2107	SYNPCC7002_A2107	0		0		0		1	Q3M2F2	1	B1X0L1	1	Cy51472DRAFT_2768	0		0		0		0		0		0		0		0		0		1	A3IYL9	1	W6FSP6	0		0		0		1	Q2JIE1	1	Q2JW84	0
	B1XIA7	Calcium-translocating P-type ATPase, PMCA-type OS=Synechococcus sp. (strain ATCC 27264 / PCC 7002 / PR-6) GN=SYNPCC7002_A2108	SYNPCC7002_A2108	0		1	KDR58909	0		0		1	B1WZD4	1	Cy51472DRAFT_0031	0		0		0		0		0		0		0		0		0		1	A3IYD8	0		1	B5W284	0		1	Q10VG7	0		0		0
	B1XIA8	Uncharacterized protein OS=Synechococcus sp. (strain ATCC 27264 / PCC 7002 / PR-6) GN=SYNPCC7002_A2109	SYNPCC7002_A2109	0		0		0		0		0		0		0		1	Q8DM07	0		0		0		0		0		0		0		0		0		0		0		0		0		0		0
	B1XIB1	Transglutaminase-like superfamily domain protein OS=Synechococcus sp. (strain ATCC 27264 / PCC 7002 / PR-6) GN=SYNPCC7002_A2113	SYNPCC7002_A2113	0		1	KDR57952	0		1	Q3MD40	1	B1WNS1	1	Cy51472DRAFT_3927	0		1	Q8DK82	0		0		0		0		0		0		0		1	A3IP81	1	A0ZBP6	1	B5W3I0	0		1	Q11A24	0		0		1	G6FW12
	B1XIB2	Two-component response regulator OS=Synechococcus sp. (strain ATCC 27264 / PCC 7002 / PR-6) GN=SYNPCC7002_A2115	SYNPCC7002_A2115	1	D7DYI2	1	KDR57032	0		1	Q3M6Q8	1	B1WY84	1	Cy51472DRAFT_2515	0		1	Q8DJR9	0		0		0		0		0		0		0		0		1	A0ZHX1	1	B5VXR3	1	D4TDT3	1	Q117K5	0		0		1	G6FNB4
	B1XIB3	Uncharacterized protein OS=Synechococcus sp. (strain ATCC 27264 / PCC 7002 / PR-6) GN=SYNPCC7002_A2116	SYNPCC7002_A2116	0		0		0		1	Q3MCU4	0		0		0		0		0		0		0		0		0		0		0		0		0		0		0		0		0		0		0
	B1XIB4	Uncharacterized protein OS=Synechococcus sp. (strain ATCC 27264 / PCC 7002 / PR-6) GN=SYNPCC7002_A2117	SYNPCC7002_A2117	0		0		0		1	Q3MCU2	0		0		0		0		0		0		0		0		0		0		0		0		0		0		0		0		0		0		0
	B1XIB5	Cellulose synthase catalytic subunit OS=Synechococcus sp. (strain ATCC 27264 / PCC 7002 / PR-6) GN=SYNPCC7002_A2118	SYNPCC7002_A2118	0		0		0		1	Q3MCU5	0		0		0		0		0		0		0		0		0		0		0		0		0		0		0		0		0		0		0
	B1XIB6	Anti-sigma factor antagonist OS=Synechococcus sp. (strain ATCC 27264 / PCC 7002 / PR-6) GN=SYNPCC7002_A2119	SYNPCC7002_A2119	1	D7DYI3	1	KDR57033	0		1	Q3MCU6	1	B1WY85	1	Cy51472DRAFT_2514	0		1	Q8DIL6	0		0		0		0		0		0		0		1	A3IWR5	1	A0ZHX0	1	B5VXR2	1	D4TDT4	1	Q117K6	1	Q2JIG7	1	Q2JSW9	1	G6FT34
	B1XIB8	Putative haloacid dehalogenase-like hydrolase OS=Synechococcus sp. (strain ATCC 27264 / PCC 7002 / PR-6) GN=SYNPCC7002_A2121	SYNPCC7002_A2121	1	D7DYA5	1	KDR57878	0		1	Q3MF03	1	B1WZD9	1	Cy51472DRAFT_0026	0		1	Q8DJT7	1	VBISynSp67927_0120	1	gi 497990546	0		0		0		0		0		1	A3IRI9	1	A0ZFZ7	1	B5W966	1	D4TH11	1	Q10YF2	1	Q2JJC2	1	Q2JV60	1	G6FRD2
	B1XIB9	Transposase OS=Synechococcus sp. (strain ATCC 27264 / PCC 7002 / PR-6) GN=SYNPCC7002_A2122	SYNPCC7002_A2122 SYNPCC7002_A2141 SYNPCC7002_A2864 SYNPCC7002_G0077	0		0		0		0		0		0		0		0		0		0		0		0		0		0		0		0		0		0		0		0		0		0		0
	B1XIC1	Uncharacterized protein OS=Synechococcus sp. (strain ATCC 27264 / PCC 7002 / PR-6) GN=SYNPCC7002_A2124	SYNPCC7002_A2124	0		0		0		0		0		0		0		0		0		0		0		0		0		0		0		0		0		0		0		0		0		0		0
	B1XIC2	Glycogen synthase OS=Synechococcus sp. (strain ATCC 27264 / PCC 7002 / PR-6) GN=glgA	glgA glgA2 SYNPCC7002_A2125	0		1	KDR57336	0		1	Q3M9U1	1	B1WYY0	1	Cy51472DRAFT_2444	0		0		0		0		0		0		0		0		0		1	A3IT02	0		0		1	D4THY8	0		1	Q2JNM6	1	Q2JSZ9	1	G6FXL8
	B1XIC3	Uncharacterized protein OS=Synechococcus sp. (strain ATCC 27264 / PCC 7002 / PR-6) GN=SYNPCC7002_A2126	SYNPCC7002_A2126	0		1	KDR57153	0		1	Q3M7R5	1	B1WYK2	1	Cy51472DRAFT_1465	0		0		0		0		0		0		0		0		0		1	A3IWQ9	1	W6FN81	1	B5W6U0	1	D4TGH4	1	Q119Z0	0		0		1	G6FN25
	B1XIC4	Acetyl-CoA carboxylase, biotin carboxylase OS=Synechococcus sp. (strain ATCC 27264 / PCC 7002 / PR-6) GN=accC	accC SYNPCC7002_A2127	1	D7DVJ3	1	KDR55159	1	A2BT76	1	Q3MFU6	1	B1WY39	1	Cy51472DRAFT_4624	1	Q064I4	1	Q8DHY5	1	VBISynSp67927_0070	1	gi 497990353	1	Q0I7B9	1	Q3AHD6	1	Q3AZT6	1	Q7VED9	1	Q7V3L5	1	A3IMV2	1	A0ZA42	1	B5VVP9	1	D4TCQ6	1	Q10YA8	1	Q2JLP5	1	Q2JW16	1	G6FNG2
	B1XIC5	Uncharacterized protein OS=Synechococcus sp. (strain ATCC 27264 / PCC 7002 / PR-6) GN=SYNPCC7002_A2128	SYNPCC7002_A2128	0		0		0		0		0		0		0		0		0		0		0		0		0		0		0		0		0		0		0		0		0		0		0
	B1XIC6	Putative YGGT family protein OS=Synechococcus sp. (strain ATCC 27264 / PCC 7002 / PR-6) GN=SYNPCC7002_A2129	SYNPCC7002_A2129	1	D7DVD1	1	KDR55158	1	A2BTR6	1	Q3MFU5	1	B1WQ79	1	Cy51472DRAFT_2913	1	Q064I3	1	Q8DIK7	1	VBISynSp67927_0071	1	gi 760034088	1	Q0I7B8	1	Q3AHD5	1	Q3AZT7	1	Q7VED8	1	Q7V3L4	1	A3IZC0	1	A0ZA43	1	B5VVP8	1	D4TCQ5	1	Q10YA7	1	Q2JKA0	1	Q2JRB9	1	G6FNG3
	B1XIC7	Uncharacterized protein OS=Synechococcus sp. (strain ATCC 27264 / PCC 7002 / PR-6) GN=SYNPCC7002_A2130	SYNPCC7002_A2130	1	D7E1Q4	0		0		1	Q3M887	0		0		0		0		0		0		0		0		0		0		0		0		1	A0ZMP6	1	B5W4R2	1	D4TG04	1	Q119Z4	0		0		1	G6FZM3
	B1XIC8	Homoserine dehydrogenase OS=Synechococcus sp. (strain ATCC 27264 / PCC 7002 / PR-6) GN=hom	hom SYNPCC7002_A2131	1	D7DYB6	1	KDR58668	1	A2BTL9	1	Q3MF29	1	B1WQJ8	1	Cy51472DRAFT_1946	1	Q067V3	1	Q8DM46	1	VBISynSp67927_2502	1	gi 497989547	1	Q0IBL8	1	Q3AI84	1	Q3AZ05	1	Q7VBE5	1	Q7V135	1	A3ITG3	1	A0ZEU3	0		1	D4TCF8	1	Q10W31	1	Q2JLL5	1	Q2JVF0	1	G6FZ12
	B1XIC9	DNA methyltransferase OS=Synechococcus sp. (strain ATCC 27264 / PCC 7002 / PR-6) GN=SYNPCC7002_A2132	SYNPCC7002_A2132	0		0		0		0		0		0		0		0		0		0		0		0		0		0		0		0		0		0		0		0		0		0		0
	B1XID0	Uncharacterized protein OS=Synechococcus sp. (strain ATCC 27264 / PCC 7002 / PR-6) GN=SYNPCC7002_A2133	SYNPCC7002_A2133	0		0		0		0		0		0		0		0		0		0		0		0		0		0		0		1	A3IR23	0		0		0		0		0		0		0
	B1XID1	Uncharacterized protein OS=Synechococcus sp. (strain ATCC 27264 / PCC 7002 / PR-6) GN=SYNPCC7002_A2134	SYNPCC7002_A2134	0		0		0		0		0		0		0		0		0		0		0		0		0		0		0		0		0		0		0		0		0		0		0
	B1XID2	Uncharacterized protein OS=Synechococcus sp. (strain ATCC 27264 / PCC 7002 / PR-6) GN=SYNPCC7002_A2135	SYNPCC7002_A2135	0		1	KDR54067	0		1	Q3MB14	1	B1WZC6	1	Cy51472DRAFT_0039	0		1	Q8DHZ4	0		0		0		0		0		0		0		1	A3IPH7	1	A0ZEA6	1	B5W2Z5	1	D4TII8	1	Q115V6	1	Q2JHE9	0		1	G6FXU5
	B1XID3	Uncharacterized protein OS=Synechococcus sp. (strain ATCC 27264 / PCC 7002 / PR-6) GN=SYNPCC7002_A2136	SYNPCC7002_A2136	1	D7E196	1	KDR55859	0		1	Q3M7C0	1	B1WRT6	1	Cy51472DRAFT_0730	0		0		0		0		0		0		0		0		0		1	A3IX87	1	W6FRD4	1	B5W699	1	D4TEW1	1	Q10WR1	1	Q2JNE6	1	Q2JT23	1	G6FP24
	B1XID4	Uncharacterized protein OS=Synechococcus sp. (strain ATCC 27264 / PCC 7002 / PR-6) GN=SYNPCC7002_A0801	SYNPCC7002_A0801	1	D7DVL1	1	KDR57683	1	A2BQU0	1	Q3M9S8	1	B1X0W1	1	Cy51472DRAFT_2195	1	Q063Z9	1	Q8DH22	1	VBISynSp67927_1033	1	gi 497996864	1	Q0I7M5	1	Q3AHY3	1	Q3AZ96	1	Q7VA34	1	Q7V012	1	A3IPS3	1	A0ZJG0	1	B5VY34	1	D4TIG0	1	Q111Q0	0		0		1	G6FTK0
	B1XID6	Ferrodoxin I OS=Synechococcus sp. (strain ATCC 27264 / PCC 7002 / PR-6) GN=SYNPCC7002_A0803	SYNPCC7002_A0803	1	D7DVK9	1	KDR57686	1	A2BT93	1	Q3M9S6	1	B1X0W3	1	Cy51472DRAFT_2193	1	Q063Z8	1	Q8DH20	1	VBISynSp67927_1035	1	gi 497996859	1	Q0I7M7	1	Q3AHY5	1	Q3AZ94	1	Q7VA36	1	Q7V014	1	A3IPS5	1	A0ZJF8	1	B5VY32	1	D4TIF8	1	Q111P8	0		0		1	G6FTJ8
	B1XID7	Uncharacterized protein OS=Synechococcus sp. (strain ATCC 27264 / PCC 7002 / PR-6) GN=SYNPCC7002_A0804	SYNPCC7002_A0804	0		0		0		0		0		1	Cy51472DRAFT_4457	0		0		0		0		0		0		0		0		0		0		0		0		0		0		0		0		0
	B1XID8	SAM dependent methyltransferase OS=Synechococcus sp. (strain ATCC 27264 / PCC 7002 / PR-6) GN=SYNPCC7002_A0805	SYNPCC7002_A0805	0		1	KDR54089	0		1	Q3MER7	0		0		0		1	Q8DHJ6	0		0		0		0		0		0		0		0		0		1	B5VWQ4	0		0		0		0		1	G6FVA9
	B1XID9	Uncharacterized protein OS=Synechococcus sp. (strain ATCC 27264 / PCC 7002 / PR-6) GN=SYNPCC7002_A0806	SYNPCC7002_A0806	0		1	KDR54414	0		1	Q3MCK0	1	B1WQZ0	1	Cy51472DRAFT_0812	0		0		0		0		0		0		0		0		0		1	A3IQD9	0		1	B5VV42	0		0		0		0		0
	B1XIE0	Serine/threonine kinase OS=Synechococcus sp. (strain ATCC 27264 / PCC 7002 / PR-6) GN=pknC	pknC SYNPCC7002_A0807	0		0		0		0		0		0		0		0		0		0		0		0		0		0		0		0		1	A0ZL57	0		0		0		0		0		1	G6FWR5
	B1XIE3	Imidazoleglycerol-phosphate dehydratase OS=Synechococcus sp. (strain ATCC 27264 / PCC 7002 / PR-6) GN=hisB	hisB SYNPCC7002_A0810	1	D7DVX1	1	KDR57625	1	A2BT81	1	Q3MD65	0		0		1	Q064S8	1	Q8DM23	1	VBISynSp67927_1077	1	gi 497996749	1	Q0I7T7	1	Q3AHL9	1	Q3AZK8	1	Q7VA73	1	Q7UZX3	0		1	A0ZK09	1	B5W262	1	D4TFJ3	1	Q10YY0	0		0		1	G6FSH3
	B1XIE5	Uncharacterized protein OS=Synechococcus sp. (strain ATCC 27264 / PCC 7002 / PR-6) GN=SYNPCC7002_A0812	SYNPCC7002_A0812	0		0		0		0		0		0		0		0		0		0		0		0		0		0		0		0		0		0		0		0		0		0		0
	B1XIE6	Membrane-associated 30 kD protein OS=Synechococcus sp. (strain ATCC 27264 / PCC 7002 / PR-6) GN=pspA	pspA SYNPCC7002_A0813	0		0		0		0		0		0		0		0		0		0		0		0		0		0		0		0		0		0		0		0		0		0		0
	B1XIE8	Uncharacterized protein OS=Synechococcus sp. (strain ATCC 27264 / PCC 7002 / PR-6) GN=SYNPCC7002_A0815	SYNPCC7002_A0815	0		0		0		1	Q3M567	0		0		0		0		0		0		0		0		0		0		0		0		1	A0ZAJ8	0		0		0		0		0		1	G6FWG4
	B1XIE9	D-alanyl-D-alanine carboxypeptidase/D-alanyl-D-alanine-endopeptidase OS=Synechococcus sp. (strain ATCC 27264 / PCC 7002 / PR-6) GN=dacB	dacB SYNPCC7002_A0816	0		0		0		1	Q3MFE3	1	B1WZH7	1	Cy51472DRAFT_2608	0		0		0		0		0		1	Q3AJW1	0		0		0		1	A3IRX9	1	A0ZA81	0		0		0		0		0		1	G6FZ24
	B1XIF0	Methyltransferase, UbiE/COQ5 family protein OS=Synechococcus sp. (strain ATCC 27264 / PCC 7002 / PR-6) GN=SYNPCC7002_A0817	SYNPCC7002_A0817	1	D7E2Y6	1	KDR57681	0		1	Q3M421	1	B1WS86	1	Cy51472DRAFT_1783	0		0		0		0		0		0		0		0		0		1	A3ISG2	1	A0ZA68	1	B5VY38	0		1	Q118F1	0		0		0
	B1XIF1	1-deoxy-D-xylulose 5-phosphate reductoisomerase OS=Synechococcus sp. (strain ATCC 27264 / PCC 7002 / PR-6) GN=dxr	dxr SYNPCC7002_A0818	1	D7E0Y7	1	KDR54004	1	A2BT84	1	Q3MDL2	1	B1WNP5	1	Cy51472DRAFT_3902	1	Q063V1	1	Q8DK30	1	VBISynSp67927_1257	1	gi 497996257	1	Q0IBN9	1	Q3AI71	1	Q3AZ20	1	Q7VB62	1	Q7V0W0	1	A3IKU1	1	W6FLF1	1	B5W112	1	D4TDH4	1	Q119E5	1	Q2JM39	1	Q2JXQ9	1	G6FRJ6
	B1XIF2	PIN domain protein OS=Synechococcus sp. (strain ATCC 27264 / PCC 7002 / PR-6) GN=SYNPCC7002_A0819	SYNPCC7002_A0819	0		0		0		0		1	B1WTX2	1	Cy51472DRAFT_4044	0		0		0		0		0		0		0		0		0		1	A3ITM3	0		0		0		0		0		0		0
	B1XIF3	Uncharacterized protein OS=Synechococcus sp. (strain ATCC 27264 / PCC 7002 / PR-6) GN=SYNPCC7002_A0820	SYNPCC7002_A0820	0		1	KDR57472	0		0		0		0		0		0		0		0		0		0		0		0		0		1	A3IQP7	0		1	B5W2Z1	0		0		0		0		0
	B1XIF4	ABC transporter protein OS=Synechococcus sp. (strain ATCC 27264 / PCC 7002 / PR-6) GN=SYNPCC7002_A0821	SYNPCC7002_A0821	1	D7E4E7	1	KDR57570	1	A2BSC1	1	Q3M8Q9	1	B1WYP6	1	Cy51472DRAFT_2542	1	Q05ZR7	1	Q8DLB9	1	VBISynSp67927_2405	1	gi 497989302	1	Q0IBB4	1	Q3AJ40	1	Q3AX74	1	Q7VBJ6	1	Q7V0Z5	1	A3IPN5	1	A0ZCH8	1	B5VZY0	1	D4TGU4	1	Q117T2	1	Q2JJQ4	1	Q2JX70	1	G6FW46
	B1XIF5	Uncharacterized protein OS=Synechococcus sp. (strain ATCC 27264 / PCC 7002 / PR-6) GN=SYNPCC7002_A0822	SYNPCC7002_A0822	1	D7E4H4	1	KDR57186	0		1	Q3M7I3	1	B1WYS9	1	Cy51472DRAFT_2575	0		0		0		0		0		0		0		0		0		1	A3IRR8	1	A0ZKG5	1	B5W9P6	1	D4TK53	1	Q116S8	1	Q2JJE7	1	Q2JY48	1	G6G0B4
	B1XIF7	L-asparagine amidohydrolase OS=Synechococcus sp. (strain ATCC 27264 / PCC 7002 / PR-6) GN=SYNPCC7002_A0824	SYNPCC7002_A0824	1	D7DXX7	1	KDR55448	0		1	Q3MC89	1	B1X002	1	Cy51472DRAFT_2288	0		1	Q8DKZ5	0		0		0		0		0		0		0		1	A3IQT9	1	A0ZLH8	1	B5W7Y6	1	D4TFA2	1	Q119T2	1	Q2JK42	0		1	G6FN51
	B1XIF8	Permease protein of ABC transporter OS=Synechococcus sp. (strain ATCC 27264 / PCC 7002 / PR-6) GN=SYNPCC7002_A0825	SYNPCC7002_A0825	0		1	KDR57374	0		1	Q3MHA6	1	B1WT12	1	Cy51472DRAFT_4139	0		0		0		0		0		0		0		0		0		1	A3ISY4	0		1	B5VZI9	0		0		0		0		0
	B1XIF9	DNA gyrase subunit A OS=Synechococcus sp. (strain ATCC 27264 / PCC 7002 / PR-6) GN=gyrA	gyrA SYNPCC7002_A0826	1	D7E0D1	1	KDR57208	1	A2BR15	1	Q3M4M4	1	B1WTN4	1	Cy51472DRAFT_0523	1	Q065B2	1	Q8DJ59	1	VBISynSp67927_2483	1	gi 760033951	1	Q0IBI6	1	Q3AI99	1	Q3AYY6	1	Q7VBF8	1	Q7V124	1	A3ILI6	1	A0ZF25	1	B5W785	1	D4TEX2	1	Q10X34	1	Q2JL47	1	Q2JUN0	1	G6FQA9
	B1XIG0	Competence protein OS=Synechococcus sp. (strain ATCC 27264 / PCC 7002 / PR-6) GN=comEc	comEc SYNPCC7002_A0827	0		0		0		0		0		0		0		0		0		0		0		0		0		0		0		0		0		0		0		0		0		0		0
	B1XIG1	Uncharacterized protein OS=Synechococcus sp. (strain ATCC 27264 / PCC 7002 / PR-6) GN=SYNPCC7002_A0828	SYNPCC7002_A0828	0		0		0		0		0		0		0		0		0		0		0		0		0		0		0		0		0		0		0		0		0		0		0
	B1XIG2	Uncharacterized protein OS=Synechococcus sp. (strain ATCC 27264 / PCC 7002 / PR-6) GN=SYNPCC7002_A0829	SYNPCC7002_A0829	0		0		0		0		0		0		0		0		0		0		0		0		0		0		0		0		0		0		0		0		0		0		0
	B1XIG3	Uncharacterized protein OS=Synechococcus sp. (strain ATCC 27264 / PCC 7002 / PR-6) GN=SYNPCC7002_A0830	SYNPCC7002_A0830	0		0		0		0		1	B1WWI8	1	Cy51472DRAFT_1173	0		0		0		0		0		0		0		0		0		1	A3IZS5	0		0		0		0		0		0		0
	B1XIG5	Acetyltransferase, GNAT family OS=Synechococcus sp. (strain ATCC 27264 / PCC 7002 / PR-6) GN=SYNPCC7002_A0832	SYNPCC7002_A0832	1	D7DZ71	1	KDR55542	1	A2BNX4	1	Q3MD26	1	B1WRW2	1	Cy51472DRAFT_0707	1	Q062P4	1	Q8DIA8	1	VBISynSp67927_0579	1	gi 657836866	1	Q0IE01	1	Q3ANH4	1	Q3B0S4	1	Q7V9M8	1	Q7UZM0	1	A3INK1	1	A0ZBR2	1	B5VX78	1	D4TDV4	1	Q115A5	1	Q2JLV7	1	Q2JQF0	1	G6FY24
	B1XIG6	Two-component sensor histidine kinase OS=Synechococcus sp. (strain ATCC 27264 / PCC 7002 / PR-6) GN=SYNPCC7002_A0834	SYNPCC7002_A0834	0		0		0		0		0		0		0		0		0		0		0		0		0		0		0		0		0		0		0		0		0		0		0
	B1XIG7	Uncharacterized protein OS=Synechococcus sp. (strain ATCC 27264 / PCC 7002 / PR-6) GN=SYNPCC7002_A0833	SYNPCC7002_A0833	0		0		0		0		0		0		0		0		0		0		0		0		0		0		0		0		0		0		0		0		0		0		0
	B1XIG8	Heterodisulfide reductase, subunit B OS=Synechococcus sp. (strain ATCC 27264 / PCC 7002 / PR-6) GN=hdrB	hdrB SYNPCC7002_A0835	1	D7E505	1	KDR56047	0		1	Q3M6Y2	1	B1WXN5	1	Cy51472DRAFT_4667	0		1	Q8DK87	0		0		0		0		0		0		0		1	A3IY54	1	W6FN86	1	B5VXY9	1	D4TJP9	1	Q119B2	1	Q2JLT3	0		1	G6FT69
	B1XIG9	Addiction module toxin, Txe/YoeB family OS=Synechococcus sp. (strain ATCC 27264 / PCC 7002 / PR-6) GN=SYNPCC7002_A0836	SYNPCC7002_A0836	0		0		0		1	Q3MDK1	1	B1WQW2	1	Cy51472DRAFT_0839	0		0		0		1	gi 497996495	0		0		0		0		0		1	A3IUU5	0		0		0		0		0		0		0
	B1XIH0	Probable antitoxin of toxin-antitoxin stability system OS=Synechococcus sp. (strain ATCC 27264 / PCC 7002 / PR-6) GN=SYNPCC7002_A0837	SYNPCC7002_A0837	0		0		0		0		1	B1WQW3	1	Cy51472DRAFT_0838	0		0		0		1	gi 497996493	0		0		0		0		0		1	A3IME7	0		0		0		0		0		0		0
	B1XIH1	Isocitrate dehydrogenase, NADP-dependent OS=Synechococcus sp. (strain ATCC 27264 / PCC 7002 / PR-6) GN=icd	icd SYNPCC7002_A0838	0		0		0		0		0		0		0		0		0		0		0		0		0		0		0		0		0		0		0		0		0		0		0
	B1XIH2	Uncharacterized protein OS=Synechococcus sp. (strain ATCC 27264 / PCC 7002 / PR-6) GN=SYNPCC7002_A0839	SYNPCC7002_A0839	0		0		0		0		0		0		0		0		0		0		0		0		0		0		0		0		1	W6G5N9	0		0		0		0		0		0
	B1XIH3	Uncharacterized protein OS=Synechococcus sp. (strain ATCC 27264 / PCC 7002 / PR-6) GN=SYNPCC7002_A0840	SYNPCC7002_A0840	0		0		0		0		0		0		0		0		0		0		0		0		0		0		0		0		1	W6FSG2	0		0		0		0		0		0
	B1XIH7	Probable Transport protein, Major Facilitator Superfamily protein OS=Synechococcus sp. (strain ATCC 27264 / PCC 7002 / PR-6) GN=SYNPCC7002_A0844	SYNPCC7002_A0844	0		1	KDR54376	0		0		1	B1WX43	1	Cy51472DRAFT_0178	0		0		0		0		0		0		0		0		0		1	A3ITJ0	0		1	B5VV13	0		0		0		0		0
	B1XIH8	Uncharacterized protein OS=Synechococcus sp. (strain ATCC 27264 / PCC 7002 / PR-6) GN=SYNPCC7002_A0845	SYNPCC7002_A0845	1	D7E5G7	1	KDR58777	0		1	Q3M4G9	1	B1X173	1	Cy51472DRAFT_3470	0		0		0		0		0		0		0		1	Q7VBQ8	0		1	A3IX44	1	A0ZGL7	1	B5VW79	1	D4THC6	1	Q114H0	1	Q2JI79	1	Q2JQF9	1	G6FN82
	B1XII0	NAD dependent epimerase/dehydratase family protein OS=Synechococcus sp. (strain ATCC 27264 / PCC 7002 / PR-6) GN=wcaG	wcaG SYNPCC7002_A0847	1	D7E471	1	KDR57077	1	A2BTK7	1	Q3MGG7	1	B1WVC9	1	Cy51472DRAFT_0353	1	Q062L8	1	Q8DLT0	1	VBISynSp67927_0472	1	gi 497998548	1	Q0IE31	1	Q3ANK1	1	Q3B0V4	1	Q7V9K7	1	Q7UZJ8	1	A3IW02	1	A0ZG97	1	B5VW52	1	D4TCV7	1	Q119G0	1	Q2JQ56	1	Q2JQS0	1	G6FRP7
	B1XII1	PleD protein OS=Synechococcus sp. (strain ATCC 27264 / PCC 7002 / PR-6) GN=pleD	pleD SYNPCC7002_A0848	0		0		0		0		0		0		0		0		0		0		0		0		0		0		0		0		0		0		0		0		0		0		0
	B1XII2	Cytosine-specific methyltransferase OS=Synechococcus sp. (strain ATCC 27264 / PCC 7002 / PR-6) GN=SYNPCC7002_A0849	SYNPCC7002_A0849	1	D7E461	1	KDR56539	0		1	Q3MH09	1	B1WQN9	1	Cy51472DRAFT_0906	0		0		0		0		0		0		0		0		0		1	A3IMQ7	1	A0ZG87	1	B5W3K4	1	D4TKM5	1	Q118U1	0		0		1	G6FRZ1
	B1XII3	UDP-N-acetylmuramoylalanine--D-glutamate ligase OS=Synechococcus sp. (strain ATCC 27264 / PCC 7002 / PR-6) GN=murD	murD SYNPCC7002_A0850	1	D7E1A5	1	KDR55801	1	A2BQW2	1	Q3MF19	1	B1X090	1	Cy51472DRAFT_3758	1	Q064U9	1	Q8DMN8	1	VBISynSp67927_1109	1	gi 657837093	1	Q0I7W5	1	Q3AHP0	1	Q3AZI5	1	Q7VAM1	1	Q7V0A5	1	A3IY81	1	A0ZCB8	1	B5W1L6	1	D4TEU7	1	Q10WA5	1	Q2JHP5	1	Q2JVR9	1	G6FSL6
	B1XII8	SipA possible regulator of histidine kinase NblS OS=Synechococcus sp. (strain ATCC 27264 / PCC 7002 / PR-6) GN=sipA	sipA SYNPCC7002_A0855	1	D7DYM3	1	KDR57415	1	A2BQM5	1	Q3MFX6	1	B1WUR6	1	Cy51472DRAFT_0988	1	Q066L1	1	Q8DG95	1	VBISynSp67927_1855	1	gi 657836939	1	Q0I9V8	1	Q3AKB4	1	Q3AXI0	1	Q7VBR2	1	Q7V1V8	1	A3IVV6	1	A0ZHG4	1	B5W6K9	1	D4TM03	1	Q110L0	1	Q2JHV7	1	Q2JUT0	1	G6FRV8
	B1XII9	Uncharacterized protein OS=Synechococcus sp. (strain ATCC 27264 / PCC 7002 / PR-6) GN=SYNPCC7002_A0856	SYNPCC7002_A0856	1	D7E267	0		0		1	Q3M4N0	1	B1WX07	1	Cy51472DRAFT_4483	0		0		0		0		0		0		0		0		0		1	A3IPR3	1	A0ZDS4	0		0		1	Q10VB6	1	Q2JND4	1	Q2JW61	1	G6FMF8
	B1XIJ0	Putative FAD-dependent dehydrogenase OS=Synechococcus sp. (strain ATCC 27264 / PCC 7002 / PR-6) GN=SYNPCC7002_A0857	SYNPCC7002_A0857	0		0		0		0		0		0		1	Q060S6	0		1	VBISynSp67927_1677	1	gi 497992841	1	Q0I8M3	1	Q3ALN8	1	Q3AV56	0		0		0		0		0		0		0		0		0		0
	B1XIJ1	High light inducible protein hli5 OS=Synechococcus sp. (strain ATCC 27264 / PCC 7002 / PR-6) GN=hliA	hliA SYNPCC7002_A0858	1	D7E3K4	1	KDR54688	1	A2BR74	1	Q3MGT5	1	B1X0P2	1	Cy51472DRAFT_2260	1	Q064H8	1	Q8DHN0	1	VBISynSp67927_2288	1	gi 657836891	1	Q0I7Z7	1	Q3AGH8	1	Q3AZU2	1	Q7VED5	1	Q7V009	1	A3IUI9	1	A0ZAH4	1	B5W846	1	D4TEL0	1	Q114A9	1	Q2JM25	1	Q2JXQ0	1	G6FMX8
	B1XIJ2	Two-component response regulator OS=Synechococcus sp. (strain ATCC 27264 / PCC 7002 / PR-6) GN=SYNPCC7002_A0859	SYNPCC7002_A0859	1	D7E4B7	1	KDR55613	0		1	Q3M3F0	0		0		0		0		0		0		0		0		0		0		0		0		1	A0ZGT2	0		1	D4TF29	0		0		0		0
	B1XIJ3	Putative cyanate ABC transporter, substrate binding protein OS=Synechococcus sp. (strain ATCC 27264 / PCC 7002 / PR-6) GN=SYNPCC7002_A0860	SYNPCC7002_A0860	0		1	KDR58253	0		0		0		0		0		0		0		0		0		0		0		0		1	Q7V2U3	0		0		1	B5W4T3	0		0		0		0		0
	B1XIJ4	Sulfonate/nitrate transport system permease protein OS=Synechococcus sp. (strain ATCC 27264 / PCC 7002 / PR-6) GN=cynB	cynB SYNPCC7002_A0861	0		1	KDR58254	0		1	Q3MET8	1	B1X114	1	Cy51472DRAFT_3820	0		1	Q8DJ77	0		0		0		0		0		0		1	Q7V2U2	1	A3IXW1	0		1	B5W4T2	1	D4TD69	0		1	Q2JNR2	1	Q2JVY2	1	G6FPF8
	B1XIJ6	Cyanate hydratase OS=Synechococcus sp. (strain ATCC 27264 / PCC 7002 / PR-6) GN=cynS	cynS SYNPCC7002_A0863	0		1	KDR58257	0		1	Q3M8R1	0		0		1	Q062C9	0		1	VBISynSp67927_0400	1	gi 497991822	1	Q0I634	1	Q3AG98	1	Q3AUI7	0		1	Q7V2U0	0		0		1	B5W4S8	1	D4TDU7	0		0		0		1	G6FNY8
	B1XIJ7	Uncharacterized protein OS=Synechococcus sp. (strain ATCC 27264 / PCC 7002 / PR-6) GN=SYNPCC7002_A0864	SYNPCC7002_A0864	0		1	KDR58256	0		0		0		0		0		0		0		0		0		1	Q3AKL2	0		0		1	Q7V2T4	0		0		1	B5W4T0	0		0		0		0		0
	B1XIJ8	Histidine kinase OS=Synechococcus sp. (strain ATCC 27264 / PCC 7002 / PR-6) GN=gidA	gidA SYNPCC7002_A0865	1	D7E087	1	KDR57942	0		1	Q3M458	1	B1WTN8	1	Cy51472DRAFT_0519	0		0		0		0		0		0		0		0		0		1	A3ILI2	1	A0ZB60	1	B5W3I8	0		0		0		0		1	G6FNF2
	B1XIJ9	Hydrolase, alpha/beta fold family protein OS=Synechococcus sp. (strain ATCC 27264 / PCC 7002 / PR-6) GN=todF	todF SYNPCC7002_A0866	1	D7E479	1	KDR56452	0		1	Q3M3Y1	1	B1WQH7	1	Cy51472DRAFT_1965	1	Q05ZQ1	0		0		0		1	Q0IBD5	1	Q3AJ58	1	Q3AX89	0		0		1	A3IVN7	1	A0ZH17	1	B5VWZ2	1	D4TCP4	1	Q10ZZ8	0		0		1	G6FQ18
	B1XIK0	Two-component hybrid sensor and regulator OS=Synechococcus sp. (strain ATCC 27264 / PCC 7002 / PR-6) GN=SYNPCC7002_A0867	SYNPCC7002_A0867	0		1	KDR57859	0		0		0		0		0		0		0		0		0		0		0		0		0		0		0		1	B5W5K9	0		0		0		0		0
	B1XIK1	S-(hydroxymethyl)glutathione dehydrogenase OS=Synechococcus sp. (strain ATCC 27264 / PCC 7002 / PR-6) GN=SYNPCC7002_A0868	SYNPCC7002_A0868	1	D7DXP1	1	KDR58531	0		1	Q3ME73	1	B1WXV1	1	Cy51472DRAFT_1390	0		0		0		0		1	Q0IA54	0		0		0		0		1	A3IPW8	1	A0ZN71	1	B5W0L3	0		1	Q110R0	0		0		1	G6FWR2
	B1XIK2	Putative esterase OS=Synechococcus sp. (strain ATCC 27264 / PCC 7002 / PR-6) GN=SYNPCC7002_A0869	SYNPCC7002_A0869	1	D7DXP0	0		0		1	Q3ME75	0		0		0		0		0		0		1	Q0IA55	0		0		0		0		0		0		0		0		1	Q110R2	0		0		1	G6G017
	B1XIK3	Serine/threonine kinase OS=Synechococcus sp. (strain ATCC 27264 / PCC 7002 / PR-6) GN=pknA	pknA SYNPCC7002_A0870	1	D7E4T5	1	KDR55604	0		1	Q3MGV7	0		0		0		1	Q8DJL7	0		0		0		0		0		0		0		1	A3IW48	1	A0ZIH8	1	B5VXF8	0		1	Q110S1	1	Q2JLC3	1	Q2JSC1	1	G6FY85
	B1XIK5	Ribosomal silencing factor RsfS OS=Synechococcus sp. (strain ATCC 27264 / PCC 7002 / PR-6) GN=rsfS	rsfS SYNPCC7002_A0872	1	D7DYT5	1	KDR58262	1	A2BRC5	1	Q3MF77	1	B1WTU4	1	Cy51472DRAFT_4075	1	Q065N6	1	Q8DJK1	1	VBISynSp67927_2296	1	gi 497995581	1	Q0IAW1	1	Q3AIM0	1	Q3AYM3	1	Q7VC47	1	Q7V1P0	1	A3IPE6	1	A0ZLR5	1	B5W4S0	1	D4TGQ8	1	Q10VW4	1	Q2JQ53	1	Q2JWR3	1	G6FQS9
	B1XIK6	Pentapeptide repeats protein OS=Synechococcus sp. (strain ATCC 27264 / PCC 7002 / PR-6) GN=SYNPCC7002_A0873	SYNPCC7002_A0873	1	D7DYB2	1	KDR58354	0		1	Q3MH90	1	B1WS62	1	Cy51472DRAFT_3155	1	Q061P2	1	Q8DKJ9	1	VBISynSp67927_0277	1	gi 497993838	1	Q0IDD3	1	Q3AMZ8	1	Q3AXF1	0		0		1	A3ILT8	1	A0ZIY7	1	B5W3S2	1	D4TKY8	1	Q119S0	1	Q2JM29	1	Q2JQS9	1	G6FXI3
	B1XIK7	UDP-N-acetylmuramyl tripeptide synthase OS=Synechococcus sp. (strain ATCC 27264 / PCC 7002 / PR-6) GN=SYNPCC7002_A0874	SYNPCC7002_A0874	1	D7E0C2	0		0		1	Q3M552	1	B1WNB6	1	Cy51472DRAFT_3515	0		0		0		0		0		0		0		0		0		1	A3IYA2	1	A0ZIX3	0		1	D4TGD2	0		0		0		1	G6FUL5
	B1XIK8	Uncharacterized protein OS=Synechococcus sp. (strain ATCC 27264 / PCC 7002 / PR-6) GN=SYNPCC7002_A0875	SYNPCC7002_A0875	1	D7DVU5	1	KDR58654	0		1	Q3MFQ7	1	B1WRP0	1	Cy51472DRAFT_0773	0		1	Q8DMV5	0		0		0		0		0		0		0		1	A3IN14	1	A0ZMB6	1	B5W903	1	D4THV0	1	Q10WS8	0		0		1	G6FSC2
	B1XIK9	O-Antigen Polymerase family protein OS=Synechococcus sp. (strain ATCC 27264 / PCC 7002 / PR-6) GN=SYNPCC7002_A0876	SYNPCC7002_A0876	1	D7E2J1	1	KDR57888	0		1	Q3M733	1	B1WSS1	1	Cy51472DRAFT_0616	0		0		0		0		0		0		0		0		0		1	A3IPC5	1	W6FRM1	1	B5W5V4	0		1	Q10W21	0		0		1	G6FVD2
	B1XIL0	CDP-diacylglycerol--glycerol-3-phosphate 3-phosphatidyltransferase OS=Synechococcus sp. (strain ATCC 27264 / PCC 7002 / PR-6) GN=pgsA	pgsA SYNPCC7002_A0877	1	D7DZT5	1	KDR54671	0		1	Q3MCM0	1	B1WXD9	1	Cy51472DRAFT_1335	1	Q065G7	1	Q8DJF0	1	VBISynSp67927_2118	1	gi 497995020	1	Q0I9E3	1	Q3AIG1	0		0		0		1	A3IV58	1	A0ZJQ1	1	B5VZL7	1	D4TL89	1	Q119P7	1	Q2JP16	1	Q2JTE6	1	G6FSG3
	B1XIL1	Nicotinate-nucleotide adenylyltransferase OS=Synechococcus sp. (strain ATCC 27264 / PCC 7002 / PR-6) GN=nadD	nadD SYNPCC7002_A0878	1	D7E2A5	1	KDR59050	1	A2BNJ9	1	Q3MG45	1	B1WU44	1	Cy51472DRAFT_1555	1	Q064S1	1	Q8DJP4	1	VBISynSp67927_1075	1	gi 657837098	1	Q0I7T2	1	Q3AHL4	1	Q3AZL3	1	Q7VA69	1	Q7V043	1	A3IX59	1	A0ZAI0	1	B5W0M4	1	D4TET1	1	Q119N0	0		0		1	G6FWL2
	B1XIL2	Uncharacterized protein OS=Synechococcus sp. (strain ATCC 27264 / PCC 7002 / PR-6) GN=SYNPCC7002_A0879	SYNPCC7002_A0879	1	D7DW85	1	KDR56423	1	A2BNK0	1	Q3MFY7	1	B1WRI9	1	Cy51472DRAFT_1817	0		1	Q8DMC0	1	VBISynSp67927_2225	0		0		0		0		1	Q7VC37	1	Q7V1N0	1	A3IM58	1	W6FUK7	1	B5VUP1	1	D4TJK9	1	Q10Y77	0		0		1	G6FT80
	B1XIL3	Uncharacterized protein OS=Synechococcus sp. (strain ATCC 27264 / PCC 7002 / PR-6) GN=SYNPCC7002_A0880	SYNPCC7002_A0880	0		0		0		1	Q3MEP5	0		0		0		0		0		0		0		0		0		0		0		0		1	A0ZG12	0		0		0		0		0		0
	B1XIL6	Ribosomal protein L25 OS=Synechococcus sp. (strain ATCC 27264 / PCC 7002 / PR-6) GN=rplY	rplY SYNPCC7002_A0883	1	D7E3G2	1	KDR57024	0		1	Q3MBG0	1	B1WSJ1	1	Cy51472DRAFT_0691	0		1	Q8DLG3	0		0		0		0		0		0		0		1	A3IQS5	1	A0ZIR2	1	B5VXV4	1	D4TGQ4	1	Q10ZC9	0		0		1	G6FWZ6
	B1XIL7	Uncharacterized protein OS=Synechococcus sp. (strain ATCC 27264 / PCC 7002 / PR-6) GN=SYNPCC7002_A2138	SYNPCC7002_A2138	0		0		0		0		0		0		0		0		0		0		0		0		0		0		0		0		0		0		0		0		0		0		0
	B1XIL8	Alpha-1,4 glucan phosphorylase OS=Synechococcus sp. (strain ATCC 27264 / PCC 7002 / PR-6) GN=SYNPCC7002_A2139	SYNPCC7002_A2139	1	D7E570	0		0		1	Q3M8T0	0		0		0		0		0		0		0		0		0		0		0		0		1	A0ZJ35	0		1	D4TER7	0		1	Q2JIE5	1	Q2JSU7	1	G6FYN8
	B1XIM1	Conserved hypothetical membrane protein OS=Synechococcus sp. (strain ATCC 27264 / PCC 7002 / PR-6) GN=SYNPCC7002_A2142	SYNPCC7002_A2142	0		0		0		0		1	B1X021	1	Cy51472DRAFT_2271	0		0		0		0		0		0		0		0		0		1	A3ILR5	0		0		0		0		0		0		0
	B1XIM2	Uncharacterized protein OS=Synechococcus sp. (strain ATCC 27264 / PCC 7002 / PR-6) GN=SYNPCC7002_A2143	SYNPCC7002_A2143	0		0		0		0		0		0		0		0		0		0		0		0		0		0		0		0		0		0		0		0		0		0		0
	B1XIM3	SWIM zinc finger domain protein OS=Synechococcus sp. (strain ATCC 27264 / PCC 7002 / PR-6) GN=SYNPCC7002_A2144	SYNPCC7002_A2144	1	D7E2Q3	0		0		1	Q3MF62	1	B1WW19	1	Cy51472DRAFT_4726	1	Q061S2	1	Q8DGL1	1	VBISynSp67927_0318	1	gi 497991384	1	Q0I6G3	0		1	Q3AUL0	1	Q7VEG7	0		1	A3ISZ8	1	A0ZD19	1	B5W632	1	D4TER2	1	Q119A9	0		0		1	G6FTQ4
	B1XIM4	Putative D-alanyl-D-alanine carboxypeptidase OS=Synechococcus sp. (strain ATCC 27264 / PCC 7002 / PR-6) GN=SYNPCC7002_A2145	SYNPCC7002_A2145	1	D7E4W7	1	KDR55049	1	A2BR24	1	Q3M750	1	B1WW20	1	Cy51472DRAFT_4725	1	Q066N0	1	Q8DKC7	1	VBISynSp67927_1873	1	gi 497994054	1	Q0IAN1	1	Q3AK86	1	Q3AXJ8	1	Q7VCA8	1	Q7V1U4	1	A3ISZ7	1	A0ZM79	1	B5W1E0	1	D4TE31	1	Q10WE2	1	Q2JMK1	1	Q2JWI0	1	G6FQC9
	B1XIM5	Auxin Efflux Carrier superfamily OS=Synechococcus sp. (strain ATCC 27264 / PCC 7002 / PR-6) GN=SYNPCC7002_A2146	SYNPCC7002_A2146	0		1	KDR55658	0		1	Q3M749	0		0		0		0		0		0		0		0		0		0		0		0		1	A0ZM80	0		0		0		1	Q2JII3	1	Q2JVA8	1	G6FQC8
	B1XIM7	Binding-protein-dependent transport systems inner membrane protein OS=Synechococcus sp. (strain ATCC 27264 / PCC 7002 / PR-6) GN=SYNPCC7002_A2148	SYNPCC7002_A2148	1	D7DVY9	1	KDR54425	1	A2BRM9	1	Q3MD03	1	B1WR73	1	Cy51472DRAFT_3036	1	Q067T4	1	Q8DJM5	0		1	gi 497989553	1	Q0IBM1	1	Q3AI81	1	Q3AZ08	1	Q7VBE2	1	Q7V138	1	A3IWP1	1	A0ZA58	1	B5VV53	1	D4TIZ2	1	Q115Y5	0		0		1	G6FYV2
	B1XIM8	Putative cobalt transport protein OS=Synechococcus sp. (strain ATCC 27264 / PCC 7002 / PR-6) GN=SYNPCC7002_A2149	SYNPCC7002_A2149	1	D7E3I9	1	KDR58660	0		1	Q3M928	1	B1WTP8	1	Cy51472DRAFT_0509	0		1	Q8DM39	0		0		0		0		0		0		0		1	A3IWK3	1	W6FRV8	1	B5W8Z7	1	D4THK5	1	Q10V99	1	Q2JLI6	1	Q2JUF6	1	G6FN67
	B1XIM9	Universal stress protein family OS=Synechococcus sp. (strain ATCC 27264 / PCC 7002 / PR-6) GN=SYNPCC7002_A2150	SYNPCC7002_A2150	1	D7E0B1	1	KDR57620	0		1	Q3M4K2	1	B1WSP1	1	Cy51472DRAFT_0643	1	Q05Z63	1	Q8DIQ5	1	VBISynSp67927_0805	1	gi 497997684	1	Q0ICQ9	1	Q3AMD5	1	Q3AUY4	0		0		1	A3IYG1	1	A0ZC61	1	B5W272	1	D4TGD8	1	Q10W85	1	Q2JNI9	1	Q2JRX4	1	G6FQL9
	B1XIN1	Putative ferredoxin (2Fe-2S) OS=Synechococcus sp. (strain ATCC 27264 / PCC 7002 / PR-6) GN=SYNPCC7002_A2152	SYNPCC7002_A2152	1	D7E0B3	1	KDR55691	1	A2BT53	1	Q3M4K1	1	B1WS49	1	Cy51472DRAFT_3144	1	Q05YI1	1	Q8DIQ2	1	VBISynSp67927_1699	1	gi 497993142	1	Q0I8K2	1	Q3ALR2	1	Q3AWS2	1	Q7VDM0	1	Q7V2Y3	1	A3ILS4	1	A0ZC59	1	B5W495	1	D4TGD9	1	Q10W84	1	Q2JPK4	1	Q2JQR8	1	G6FQL7
	B1XIN3	Putative haloacid dehalogenase-like hydrolase OS=Synechococcus sp. (strain ATCC 27264 / PCC 7002 / PR-6) GN=SYNPCC7002_A2154	SYNPCC7002_A2154	1	D7E5J4	1	KDR57037	0		1	Q3MD09	1	B1WZL9	1	Cy51472DRAFT_2649	0		1	Q8DIW1	0		0		0		0		0		0		0		1	A3IV16	1	A0ZA66	1	B5VXQ6	1	D4TK80	1	Q10VU4	0		0		1	G6FYV9
	B1XIN4	Ser/Thr protein phosphatase family protein OS=Synechococcus sp. (strain ATCC 27264 / PCC 7002 / PR-6) GN=SYNPCC7002_A2155	SYNPCC7002_A2155	0		0		0		0		1	B1WTW4	1	Cy51472DRAFT_4052	0		0		0		1	gi 497990399	1	Q0I911	1	Q3ALU0	0		0		0		1	A3IQA1	0		0		0		1	Q10ZC2	1	Q2JLW0	1	Q2JSF2	0
	B1XIN5	Uncharacterized protein OS=Synechococcus sp. (strain ATCC 27264 / PCC 7002 / PR-6) GN=SYNPCC7002_A2156	SYNPCC7002_A2156	0		0		0		0		0		0		0		0		0		0		0		0		0		0		0		0		0		0		0		0		0		0		0
	B1XIN6	Uncharacterized protein OS=Synechococcus sp. (strain ATCC 27264 / PCC 7002 / PR-6) GN=SYNPCC7002_A2157	SYNPCC7002_A2157	1	D7E3E1	0		0		1	Q3M3S6	1	B1WYW8	1	Cy51472DRAFT_2455	0		0		0		0		0		0		0		0		0		1	A3IWK6	1	A0ZHR0	0		1	D4THD5	0		0		0		1	G6FWT8
	B1XIN8	TPR domain containing protein OS=Synechococcus sp. (strain ATCC 27264 / PCC 7002 / PR-6) GN=SYNPCC7002_A2159	SYNPCC7002_A2159	1	D7DWN0	1	KDR58620	0		1	Q3MCI6	1	B1WPF7	1	Cy51472DRAFT_3689	0		0		0		0		0		0		0		0		0		1	A3IMH5	1	W6FX58	1	B5W1X8	1	D4TEA2	1	Q10YQ7	0		1	Q2JSZ1	1	G6FWR3
	B1XIN9	Chaperone protein DnaK OS=Synechococcus sp. (strain ATCC 27264 / PCC 7002 / PR-6) GN=dnaK PE=2	dnaK SYNPCC7002_A2160	1	D7DXU8	1	KDR58060	1	A2BT51	1	O05714	1	B1WWI2	1	Cy51472DRAFT_1168	1	Q062E4	1	Q8DH10	1	VBISynSp67927_0431	1	gi 497988401	1	Q0I612	1	Q3AG83	1	Q3AVM4	1	Q7V9G2	1	Q7UZG3	1	A3IPY7	1	A0ZGR9	1	B5W8G5	1	D4THY6	1	Q10XJ2	1	Q2JI64	1	Q2JXW2	1	G6FNC1
	B1XIP0	Chaperone protein dnaJ OS=Synechococcus sp. (strain ATCC 27264 / PCC 7002 / PR-6) GN=dnaJ	dnaJ SYNPCC7002_A2161	1	D7DXU9	1	KDR58059	0		1	Q3MG81	1	B1WWI1	1	Cy51472DRAFT_1167	1	Q062I4	1	Q8DH11	1	VBISynSp67927_0503	1	gi 497998483	0		1	Q3ANM9	1	Q3B0Y3	1	Q7VEJ6	0		1	A3IPY8	1	A0ZLJ9	1	B5W8G6	1	D4THY5	1	Q10XJ1	1	Q2JI63	1	Q2JXW1	1	G6FNC0
	B1XIP1	Pseudouridine synthase OS=Synechococcus sp. (strain ATCC 27264 / PCC 7002 / PR-6) GN=SYNPCC7002_A2162	SYNPCC7002_A2162	0		1	KDR54129	0		0		1	B1X0W4	1	Cy51472DRAFT_2192	0		0		1	VBISynSp67927_0236	1	gi 497991015	0		1	Q3AGX4	1	Q3AUK3	0		0		1	A3IPS6	0		1	B5VWU5	0		0		0		0		0
	B1XIP2	Putative small-conductance mechanosensitive channel OS=Synechococcus sp. (strain ATCC 27264 / PCC 7002 / PR-6) GN=SYNPCC7002_A2163	SYNPCC7002_A2163	0		0		0		0		0		0		0		0		0		0		0		0		0		0		0		0		0		0		0		0		0		0		0
	B1XIP4	Uncharacterized protein OS=Synechococcus sp. (strain ATCC 27264 / PCC 7002 / PR-6) GN=SYNPCC7002_A2165	SYNPCC7002_A2165	0		1	KDR57106	0		0		1	B1WYZ2	1	Cy51472DRAFT_2432	0		1	Q8DM36	0		1	gi 657837052	0		0		0		0		0		1	A3IWM9	0		0		0		0		0		0		0
	B1XIP5	Uncharacterized protein OS=Synechococcus sp. (strain ATCC 27264 / PCC 7002 / PR-6) GN=SYNPCC7002_A2166	SYNPCC7002_A2166	0		1	KDR57107	0		1	Q3M431	1	B1WWF7	1	Cy51472DRAFT_0201	0		1	Q8DM37	0		0		0		0		0		0		0		1	A3IUV7	1	A0ZIV1	1	B5W8S8	0		0		0		0		0
	B1XIP6	Sensory box/GGDEF domain/EAL domain protein OS=Synechococcus sp. (strain ATCC 27264 / PCC 7002 / PR-6) GN=SYNPCC7002_A2167	SYNPCC7002_A2167	1	D7E131	1	KDR55613	0		1	Q3M4R3	1	B1WW70	1	Cy51472DRAFT_0281	0		1	Q8DHT6	1	VBISynSp67927_2369	1	gi 497995515	1	Q0I6R3	0		0		0		0		1	A3IWY5	1	A0ZG01	1	B5VU37	0		1	Q10V30	0		0		1	G6FNS6
	B1XIP7	Uncharacterized protein OS=Synechococcus sp. (strain ATCC 27264 / PCC 7002 / PR-6) GN=SYNPCC7002_A2168	SYNPCC7002_A2168	0		0		0		0		0		0		0		0		0		0		0		0		0		0		0		0		0		0		0		0		0		0		0
	B1XIP8	Uncharacterized protein OS=Synechococcus sp. (strain ATCC 27264 / PCC 7002 / PR-6) GN=SYNPCC7002_A2169	SYNPCC7002_A2169	0		0		0		0		0		0		0		0		0		0		0		0		0		0		0		0		0		0		0		0		0		0		0
	B1XIP9	Uncharacterized protein OS=Synechococcus sp. (strain ATCC 27264 / PCC 7002 / PR-6) GN=SYNPCC7002_A2170	SYNPCC7002_A2170	0		0		0		0		0		0		0		0		0		0		0		0		0		0		0		0		0		0		0		0		0		0		0
	B1XIQ0	Uncharacterized protein OS=Synechococcus sp. (strain ATCC 27264 / PCC 7002 / PR-6) GN=SYNPCC7002_A2171	SYNPCC7002_A2171	0		0		0		0		0		0		0		0		0		0		0		0		0		0		0		0		0		0		0		0		0		0		0
	B1XIQ1	Conserved repeat domain protein OS=Synechococcus sp. (strain ATCC 27264 / PCC 7002 / PR-6) GN=SYNPCC7002_A2172	SYNPCC7002_A2172	0		0		0		1	Q3M389	0		0		0		0		0		0		0		0		0		0		0		0		0		0		0		0		0		0		1	G6FTW2
	B1XIQ2	Uncharacterized protein OS=Synechococcus sp. (strain ATCC 27264 / PCC 7002 / PR-6) GN=SYNPCC7002_A2173	SYNPCC7002_A2173	0		0		0		1	Q3M390	0		0		0		0		0		0		0		0		0		0		0		0		0		0		0		0		0		0		1	G6FTW3
	B1XIQ3	Uncharacterized protein OS=Synechococcus sp. (strain ATCC 27264 / PCC 7002 / PR-6) GN=SYNPCC7002_A2174	SYNPCC7002_A2174	0		0		0		1	Q3M391	0		0		0		0		0		0		0		0		0		0		0		0		0		0		0		0		0		0		1	G6FTW4
	B1XIQ4	Conserved repeat domain protein OS=Synechococcus sp. (strain ATCC 27264 / PCC 7002 / PR-6) GN=SYNPCC7002_A2175	SYNPCC7002_A2175	0		0		0		0		0		0		0		0		0		0		0		0		0		0		0		0		0		0		0		0		0		0		0
	B1XIQ5	TPR domain containing protein OS=Synechococcus sp. (strain ATCC 27264 / PCC 7002 / PR-6) GN=SYNPCC7002_A2176	SYNPCC7002_A2176	1	D7DWK0	1	KDR56888	1	A2BTA2	1	Q3M7H9	1	B1WVD4	1	Cy51472DRAFT_0349	1	Q062M2	1	Q8DGB3	1	VBISynSp67927_0468	1	gi 497998556	0		1	Q3ANJ7	1	Q3B0V0	1	Q7V9L0	1	Q7UZK0	1	A3IRP6	1	A0ZI55	0		1	D4TJG6	1	Q114D5	1	Q2JIE8	1	Q2JSV0	1	G6FZ52
	B1XIQ6	Uncharacterized protein OS=Synechococcus sp. (strain ATCC 27264 / PCC 7002 / PR-6) GN=SYNPCC7002_A2177	SYNPCC7002_A2177	0		0		0		0		0		0		0		0		0		0		0		0		0		0		0		0		0		0		0		0		0		0		0
	B1XIQ7	Uncharacterized protein OS=Synechococcus sp. (strain ATCC 27264 / PCC 7002 / PR-6) GN=SYNPCC7002_A2178	SYNPCC7002_A2178	0		0		0		0		0		0		0		0		0		0		0		0		0		0		0		0		0		1	B5W7T9	0		0		0		0		0
	B1XIQ8	Glutamine-binding protein OS=Synechococcus sp. (strain ATCC 27264 / PCC 7002 / PR-6) GN=glnH	glnH SYNPCC7002_A2179	1	D7DWK1	0		0		1	Q3M7I0	1	B1WVD5	1	Cy51472DRAFT_0348	0		0		0		0		0		0		0		0		0		1	A3IRP5	1	A0ZI56	0		1	D4TJG5	0		1	Q2JI01	1	Q2JR48	1	G6FZ53
	B1XIR1	Transport permease protein OS=Synechococcus sp. (strain ATCC 27264 / PCC 7002 / PR-6) GN=SYNPCC7002_A2182	SYNPCC7002_A2182	0		0		0		1	Q3MFC5	0		0		0		0		0		0		0		0		0		0		0		0		0		0		0		0		1	Q2JKX3	1	Q2JXE7	1	G6FMT1
	B1XIR2	Uncharacterized protein OS=Synechococcus sp. (strain ATCC 27264 / PCC 7002 / PR-6) GN=SYNPCC7002_A2183	SYNPCC7002_A2183	0		0		0		0		1	B1WND7	1	Cy51472DRAFT_3536	1	Q066U8	0		1	VBISynSp67927_2180	1	gi 497995213	1	Q0IAL7	1	Q3AK22	1	Q3AXQ3	0		0		1	A3IRD6	0		0		0		0		0		0		0
	B1XIR3	NlpC/P60 family protein OS=Synechococcus sp. (strain ATCC 27264 / PCC 7002 / PR-6) GN=SYNPCC7002_A2184	SYNPCC7002_A2184	1	D7DZQ4	1	KDR56610	0		1	Q3M7N3	1	B1WSH5	1	Cy51472DRAFT_0706	1	Q060V4	1	Q8DGX3	1	VBISynSp67927_0935	1	gi 760035164	1	Q0ID39	1	Q3AMR6	1	Q3AUS8	1	Q7V9Z6	1	Q7UZX7	1	A3IN33	1	A0ZMX2	1	B5W0E5	1	D4TKY7	0		0		0		1	G6FWY1
	B1XIR4	Glycosyl transferase, group 2 family protein OS=Synechococcus sp. (strain ATCC 27264 / PCC 7002 / PR-6) GN=SYNPCC7002_A2185	SYNPCC7002_A2185	1	D7DZQ5	1	KDR56305	1	A2BS40	1	Q3M7N2	1	B1X0T3	1	Cy51472DRAFT_2223	1	Q060V5	0		1	VBISynSp67927_0937	1	gi 497997432	1	Q0ID40	1	Q3AMR7	1	Q3AUT1	1	Q7V9Z5	1	Q7UZX4	1	A3IT59	1	A0ZMX1	1	B5W9X8	1	D4TKY6	1	Q10XC1	0		0		1	G6FWY0
	B1XIR5	Putative anion transporting ATPase OS=Synechococcus sp. (strain ATCC 27264 / PCC 7002 / PR-6) GN=SYNPCC7002_A2186	SYNPCC7002_A2186	1	D7DWV6	1	KDR54255	0		1	Q3M569	1	B1WUG9	1	Cy51472DRAFT_0451	0		1	Q8DHV1	0		0		0		0		0		0		0		1	A3IXL5	1	A0ZAK0	1	B5W738	1	D4TEI3	1	Q11AD6	1	Q2JHI7	1	Q2JRG0	1	G6FMM4
	B1XIR6	Uncharacterized protein OS=Synechococcus sp. (strain ATCC 27264 / PCC 7002 / PR-6) GN=SYNPCC7002_A2187	SYNPCC7002_A2187	0		0		0		0		0		0		0		0		0		0		0		0		0		0		0		0		0		0		0		0		0		0		0
	B1XIR7	Putative aminotransferase OS=Synechococcus sp. (strain ATCC 27264 / PCC 7002 / PR-6) GN=SYNPCC7002_A2188	SYNPCC7002_A2188	1	D7E2J6	1	KDR56498	0		1	Q3MH93	1	B1X1P5	1	Cy51472DRAFT_2122	1	Q05YU3	1	Q8DHA9	0		0		0		1	Q3AM18	1	Q3AWI9	0		0		1	A3IVA1	1	A0ZJS2	1	B5W3Q7	1	D4TFB3	1	Q117C5	1	Q2JM10	1	Q2JV47	1	G6FVM5
	B1XIR9	Putative zinc-binding oxidoreductase OS=Synechococcus sp. (strain ATCC 27264 / PCC 7002 / PR-6) GN=SYNPCC7002_A2190	SYNPCC7002_A2190	1	D7E2R8	1	KDR57756	0		1	Q3MEK8	1	B1X0P6	1	Cy51472DRAFT_2257	0		1	Q8DMW0	0		0		0		0		0		0		0		1	A3IUI6	1	A0ZD12	1	B5VY57	0		1	Q114I6	1	Q2JIH7	1	Q2JUU7	1	G6G041
	B1XIS0	Conserved hypothetical membrane protein OS=Synechococcus sp. (strain ATCC 27264 / PCC 7002 / PR-6) GN=SYNPCC7002_A2191	SYNPCC7002_A2191	0		0		0		0		1	B1WXR0	1	Cy51472DRAFT_1349	1	Q05YV8	0		1	VBISynSp67927_2583	0		1	Q0I8C8	1	Q3AM34	1	Q3AV36	0		0		1	A3ILY7	0		1	B5W354	0		1	Q113W1	0		0		1	G6FWE9
	B1XIS1	Ferredoxin (2Fe-2S) OS=Synechococcus sp. (strain ATCC 27264 / PCC 7002 / PR-6) GN=petF	petF SYNPCC7002_A2192	1	D7DXU6	1	KDR54893	1	A2BRP1	1	Q3MFP4	1	B1WQ83	1	Cy51472DRAFT_2917	1	Q064R5	1	Q8DLK4	1	VBISynSp67927_2327	1	gi 657837099	1	Q0I693	1	Q3AHK8	1	Q3AZL8	1	Q7VAM6	1	Q7V039	1	A3IZC5	1	A0ZJM2	1	B5VYY8	1	D4TDA6	1	Q10W55	1	Q2JI17	1	Q2JXH6	1	G6FUQ7
	B1XIS2	Uncharacterized protein OS=Synechococcus sp. (strain ATCC 27264 / PCC 7002 / PR-6) GN=SYNPCC7002_A2193	SYNPCC7002_A2193	0		1	KDR55631	1	A2BND1	0		1	B1WZY1	1	Cy51472DRAFT_2309	1	Q061L6	1	Q8DMH8	1	VBISynSp67927_1648	0		1	Q0I6N4	1	Q3AGU6	1	Q3AVY2	1	Q7VE00	0		1	A3IQG3	0		1	B5VU56	0		1	Q10VJ5	1	Q2JHB8	1	Q2JW25	0
	B1XIS3	Uncharacterized protein OS=Synechococcus sp. (strain ATCC 27264 / PCC 7002 / PR-6) GN=SYNPCC7002_A2194	SYNPCC7002_A2194	0		0		0		0		0		0		0		0		0		0		0		0		0		0		0		0		0		0		0		0		0		0		0
	B1XIS4	Dihydroorotate dehydrogenase (quinone) OS=Synechococcus sp. (strain ATCC 27264 / PCC 7002 / PR-6) GN=pyrD	pyrD SYNPCC7002_A2195	1	D7DXX8	1	KDR57329	1	A2BTM2	1	Q3MDU0	1	B1WUM4	1	Cy51472DRAFT_0949	1	Q061P5	1	Q8DLB7	1	VBISynSp67927_0282	1	gi 497991255	1	Q0I6L3	1	Q3AGT5	1	Q3AVW9	1	Q7VDZ0	1	Q7V386	1	A3IX00	1	A0ZLH5	1	B5W995	1	D4TFA3	1	Q113R9	1	Q2JJF3	1	Q2JRL7	1	G6FN48
	B1XIS5	FtsW/RodA/SpoVE family protein OS=Synechococcus sp. (strain ATCC 27264 / PCC 7002 / PR-6) GN=SYNPCC7002_A2196	SYNPCC7002_A2196	1	D7DZM7	1	KDR59011	1	A2BQ43	1	Q3M4A5	1	B1WSU3	1	Cy51472DRAFT_3170	1	Q05ZD0	1	Q8DIK2	1	VBISynSp67927_0876	1	gi 497997576	1	Q0ICX9	1	Q3AMK5	1	Q3AWA6	1	Q7V9T9	1	Q7UZS5	1	A3ITP9	1	W6FTP5	1	B5W6Z5	1	D4TKG5	1	Q10ZB6	1	Q2JL14	1	Q2JQY2	1	G6FW57
	B1XIS6	Putative aluminum resistance protein OS=Synechococcus sp. (strain ATCC 27264 / PCC 7002 / PR-6) GN=SYNPCC7002_A2197	SYNPCC7002_A2197	1	D7E3I1	1	KDR54247	1	A2BTP6	1	Q3M5C4	1	B1WWX8	1	Cy51472DRAFT_4793	1	Q061T4	1	Q8DHD9	1	VBISynSp67927_0331	1	gi 760034214	1	Q0I6E4	1	Q3AGL4	1	Q3AUL8	1	Q7V9K2	1	Q7UZJ4	1	A3IQ77	1	W6FUW3	1	B5W729	1	D4TCG2	1	Q115U1	1	Q2JIS3	1	Q2JS18	1	G6FW80
	B1XIS9	Retinal pigment epithelial membrane protein OS=Synechococcus sp. (strain ATCC 27264 / PCC 7002 / PR-6) GN=SYNPCC7002_A2200	SYNPCC7002_A2200	1	D7E425	0		0		1	Q3MB48	1	B1WS77	1	Cy51472DRAFT_1792	0		0		0		0		0		0		0		0		0		1	A3IH12	1	W6GBE9	0		1	D4TD07	0		0		0		1	G6FYX1
	B1XIT0	ABC transporter amino acid-binding protein OS=Synechococcus sp. (strain ATCC 27264 / PCC 7002 / PR-6) GN=SYNPCC7002_A2201	SYNPCC7002_A2201	1	D7E0Q0	0		0		1	Q3M3P6	1	B1WNA8	1	Cy51472DRAFT_3507	0		1	Q8DKR3	0		0		0		0		0		0		0		1	A3ITM6	1	A0ZEX5	0		1	D4THW0	0		0		0		1	G6FWY5
	B1XIT2	Anthranilate phosphoribosyltransferase OS=Synechococcus sp. (strain ATCC 27264 / PCC 7002 / PR-6) GN=trpD	trpD SYNPCC7002_A2203	1	D7DXH6	1	KDR57089	1	A2BT58	1	Q3M4T0	1	B1WRY6	1	Cy51472DRAFT_3082	1	Q067N2	1	Q8DI76	1	VBISynSp67927_1809	1	gi 497993779	1	Q0I9N0	1	Q3AKH6	1	Q3AXD5	1	Q7VCJ6	1	Q7TU90	1	A3IKP8	1	A0ZB39	1	B5VW47	1	D4TF11	1	Q112P2	1	Q2JQ65	1	Q2JWL5	1	G6FNA3
	B1XIT3	Uncharacterized protein OS=Synechococcus sp. (strain ATCC 27264 / PCC 7002 / PR-6) GN=SYNPCC7002_A2204	SYNPCC7002_A2204	1	D7DVG5	1	KDR56761	0		1	Q3MG17	1	B1WW75	1	Cy51472DRAFT_0276	0		0		0		0		0		0		0		0		0		1	A3IWF6	1	A0ZJZ7	1	B5W442	0		1	Q10V62	0		0		1	G6FYM4
	B1XIT4	Pentapeptide repeats protein OS=Synechococcus sp. (strain ATCC 27264 / PCC 7002 / PR-6) GN=SYNPCC7002_A2205	SYNPCC7002_A2205	1	D7DYJ2	1	KDR57425	0		1	Q3MF59	1	B1WXF1	1	Cy51472DRAFT_1346	0		1	Q8DKM2	0		0		0		0		0		0		0		1	A3IW33	1	A0ZGQ1	1	B5W6J9	1	D4TK93	1	Q117V0	1	Q2JLS5	1	Q2JVE4	1	G6FT46
	B1XIT6	2Fe-2S iron-sulfur cluster binding domain protein OS=Synechococcus sp. (strain ATCC 27264 / PCC 7002 / PR-6) GN=SYNPCC7002_A2207	SYNPCC7002_A2207	1	D7E4Q3	1	KDR58941	1	A2BNK3	1	Q3MGR3	1	B1WYU4	1	Cy51472DRAFT_2477	1	Q060N3	1	Q8DIM5	1	VBISynSp67927_1216	1	gi 760034955	1	Q0IBR7	1	Q3ALJ8	1	Q3AWV8	1	Q7VB40	1	Q7V0U1	1	A3IXI1	1	A0ZAG1	1	B5VXY1	1	D4TGT9	1	Q10XP1	0		0		1	G6FWN9
	B1XIT7	Ammonium transporter OS=Synechococcus sp. (strain ATCC 27264 / PCC 7002 / PR-6) GN=SYNPCC7002_A2208	SYNPCC7002_A2208	0		1	KDR57164	1	A2BNN6	1	Q3M8X0	1	B1WY25	1	Cy51472DRAFT_4636	1	Q063J1	1	Q8DHH4	1	VBISynSp67927_1644	1	gi 657836875	1	Q0IDE4	1	Q3AN09	1	Q3B079	1	Q7VDS3	1	Q7V330	1	A3IXY4	1	A0ZJU7	1	B5W6V3	1	D4TD33	1	Q10WB0	1	Q2JID2	1	Q2JUE4	1	G6FZ06
	B1XIU5	Transposase OS=Synechococcus sp. (strain ATCC 27264 / PCC 7002 / PR-6) GN=SYNPCC7002_A2216	SYNPCC7002_A2216	0		0		0		1	Q3M2F2	1	B1X0L1	1	Cy51472DRAFT_2768	0		0		0		0		0		0		0		0		0		1	A3IYL9	1	A0ZMM3	0		0		0		1	Q2JIE1	1	Q2JW84	0
	B1XIU6	Aspartate carbamoyltransferase OS=Synechococcus sp. (strain ATCC 27264 / PCC 7002 / PR-6) GN=pyrB	pyrB SYNPCC7002_A0884	1	D7E4C9	1	KDR57566	1	A2BQU0	1	Q3MDY8	1	B1WWB3	1	Cy51472DRAFT_0240	1	Q061C4	1	Q8DIM4	1	VBISynSp67927_0757	1	gi 497997803	1	Q0ID96	1	Q3AMW4	1	Q3AUM3	1	Q7VDV6	1	Q7V355	1	A3IU76	1	A0ZCS3	1	B5VZX6	1	D4TCU1	1	Q10WL4	1	Q2JKC1	1	Q2JTU8	1	G6FPE4
	B1XIU7	Alpha amylase (Amylosucrase), Chain A OS=Synechococcus sp. (strain ATCC 27264 / PCC 7002 / PR-6) GN=ams	ams SYNPCC7002_A0885	0		0		0		0		0		0		0		0		0		0		0		0		0		0		0		0		0		0		0		0		0		0		0
	B1XIU8	Fructokinase OS=Synechococcus sp. (strain ATCC 27264 / PCC 7002 / PR-6) GN=frk	frk SYNPCC7002_A0886	0		0		0		0		0		0		0		0		0		0		0		0		0		0		0		0		0		0		0		0		1	Q2JJQ5	1	Q2JX71	0
	B1XIU9	HAD-superfamily hydrolase, subfamily IIB subfamily OS=Synechococcus sp. (strain ATCC 27264 / PCC 7002 / PR-6) GN=sppA	sppA SYNPCC7002_A0887	0		0		0		0		0		0		0		0		0		0		0		0		0		0		0		0		0		0		0		0		0		0		0
	B1XIV0	Sucrose-phosphate synthase OS=Synechococcus sp. (strain ATCC 27264 / PCC 7002 / PR-6) GN=spsA	spsA SYNPCC7002_A0888	0		0		1	A2BQU0	0		0		0		1	Q062F6	1	Q8DLB4	1	VBISynSp67927_0451	1	gi 497998594	1	Q0I5Z9	1	Q3AG68	1	Q3AUF7	1	Q7V9F3	1	Q7UZF6	0		1	A0ZDZ9	0		0		0		0		0		0
	B1XIV1	Bifunctional protein FolD OS=Synechococcus sp. (strain ATCC 27264 / PCC 7002 / PR-6) GN=folD	folD SYNPCC7002_A0889	1	D7E4F6	1	KDR57855	1	A2BRC0	1	Q3M9M0	1	B1WRW8	1	Cy51472DRAFT_3065	1	Q065C6	1	Q8DMU0	1	VBISynSp67927_2463	1	gi 497989460	1	Q0IBG9	1	Q3AIB3	1	Q3AYX2	1	Q7TVA3	1	Q7TU81	1	A3IQV9	1	W6FUV8	1	B5W5L3	1	D4TKV7	1	Q10X46	1	Q2JQ25	1	Q2JT84	1	G6G0A0
	B1XIV2	Succinyl-CoA synthetase, alpha chain OS=Synechococcus sp. (strain ATCC 27264 / PCC 7002 / PR-6) GN=sucD	sucD SYNPCC7002_A0890	1	D7E2V0	1	KDR57272	0		1	Q3MC80	1	B1WQJ7	1	Cy51472DRAFT_1947	0		0		0		0		0		0		0		0		0		1	A3ITG4	1	A0ZDQ7	1	B5W071	1	D4TD03	1	Q110Z0	0		0		1	G6FZZ2
	B1XIV3	Succinate-CoA ligase beta chain OS=Synechococcus sp. (strain ATCC 27264 / PCC 7002 / PR-6) GN=sucC	sucC SYNPCC7002_A0891	1	D7E2V1	1	KDR57273	0		1	Q3MC81	1	B1WQJ6	1	Cy51472DRAFT_1948	0		0		0		0		0		0		0		0		0		1	A3ITG5	1	A0ZDQ6	1	B5W070	1	D4TD02	1	Q110Z1	0		0		1	G6FZZ1
	B1XIV4	Uncharacterized protein OS=Synechococcus sp. (strain ATCC 27264 / PCC 7002 / PR-6) GN=SYNPCC7002_A0892	SYNPCC7002_A0892	0		0		0		0		0		0		0		0		0		0		0		0		0		0		0		0		0		0		0		0		0		0		0
	B1XIV5	Predicted phosphatase OS=Synechococcus sp. (strain ATCC 27264 / PCC 7002 / PR-6) GN=SYNPCC7002_A0893	SYNPCC7002_A0893	0		0		0		1	Q3MBE9	0		0		0		0		0		0		0		0		0		0		0		0		1	W6FNU6	0		0		0		1	Q2JK59	0		0
	B1XIV6	Radical SAM domain protein Fe-S oxidoreductase family 2 OS=Synechococcus sp. (strain ATCC 27264 / PCC 7002 / PR-6) GN=SYNPCC7002_A0894	SYNPCC7002_A0894	1	D7E118	1	KDR59009	1	A2BT19	1	Q3MDQ4	0		0		1	Q061A6	1	Q8DIW4	1	VBISynSp67927_0772	1	gi 497997763	1	Q0ID71	1	Q3AMU8	1	Q3AUR2	1	Q7VA17	1	Q7UZZ5	1	A3IHD5	1	A0ZFD6	1	B5W6Z7	1	D4TDN3	0		1	Q2JIP8	0		1	G6FRL7
	B1XIV7	Uncharacterized protein OS=Synechococcus sp. (strain ATCC 27264 / PCC 7002 / PR-6) GN=SYNPCC7002_A0895	SYNPCC7002_A0895	0		0		0		0		0		0		0		0		0		0		0		0		0		0		0		0		0		0		0		0		0		0		0
	B1XIV8	Predicted enzyme of the cupin superfamily OS=Synechococcus sp. (strain ATCC 27264 / PCC 7002 / PR-6) GN=SYNPCC7002_A0896	SYNPCC7002_A0896	1	D7E4Z3	0		1	A2BRB0	1	Q3MFG1	0		0		0		0		1	VBISynSp67927_1732	1	gi 657836911	1	Q0I938	0		0		1	Q7VAA6	1	Q7V097	0		1	A0ZBG9	0		0		0		0		0		1	G6FPC7
	B1XIW0	Precorrin-6B methylase 2 OS=Synechococcus sp. (strain ATCC 27264 / PCC 7002 / PR-6) GN=cobL	cobL SYNPCC7002_A0898	1	D7E379	1	KDR54585	0		1	Q3MC47	1	B1WSN7	1	Cy51472DRAFT_0647	0		1	Q8DIR8	1	VBISynSp67927_2438	1	gi 497989382	0		0		0		0		0		1	A3IYF7	1	A0ZKP5	1	B5VZE3	1	D4TLZ7	1	Q116F5	1	Q2JPD2	1	Q2JRB0	1	G6FV95
	B1XIW1	Proline iminopeptidase OS=Synechococcus sp. (strain ATCC 27264 / PCC 7002 / PR-6) GN=pip	pip SYNPCC7002_A0899	0		1	KDR58173	1	A2BQP6	1	Q3M8T2	0		0		0		0		0		0		0		0		0		0		1	Q7TUE6	0		0		1	B5W601	0		0		1	Q2JMU8	1	Q2JR57	0
	B1XIW2	Two-component hybrid sensory kinase GAF domain OS=Synechococcus sp. (strain ATCC 27264 / PCC 7002 / PR-6) GN=SYNPCC7002_A0900	SYNPCC7002_A0900	1	D7DXW9	1	KDR54052	0		1	Q3MDZ4	0		1	Cy51472DRAFT_0187	0		0		0		0		0		0		0		0		0		1	A3IN74	0		1	B5W1U7	0		1	Q115W0	0		0		0
	B1XIW3	Uncharacterized protein OS=Synechococcus sp. (strain ATCC 27264 / PCC 7002 / PR-6) GN=SYNPCC7002_A0901	SYNPCC7002_A0901	0		0		0		0		0		0		0		0		0		0		0		0		0		0		0		0		0		0		0		0		0		0		0
	B1XIW4	ATP-dependent zinc metalloprotease FtsH OS=Synechococcus sp. (strain ATCC 27264 / PCC 7002 / PR-6) GN=ftsH	ftsH SYNPCC7002_A0902	1	D7E0J7	1	KDR54591	1	A2BRM6	1	Q3MAY4	1	B1X1G4	1	Cy51472DRAFT_2858	1	Q05ZY8	1	Q8DLG5	1	VBISynSp67927_1173	1	gi 497996505	1	Q0IBY3	1	Q3AL45	1	Q3AX22	1	Q7VAW5	1	Q7V0J2	1	A3IU68	1	A0ZDV4	1	B5VZD7	1	D4TE89	1	Q10YV0	1	Q2JHR8	1	Q2JRA5	1	G6FT02
	B1XIW5	tRNA (guanine-N(7)-)-methyltransferase OS=Synechococcus sp. (strain ATCC 27264 / PCC 7002 / PR-6) GN=trmB	trmB SYNPCC7002_A0903	1	D7E4J3	1	KDR57913	1	A2BPB7	1	Q3M3Q5	1	B1WR83	1	Cy51472DRAFT_3045	1	Q061D8	1	Q8DHH6	1	VBISynSp67927_0746	1	gi 657837162	1	Q0IDB0	1	Q3AMX6	1	Q3AW35	1	Q7VDU8	1	Q7V350	1	A3IX35	1	A0ZEW8	1	B5W7Q8	1	D4TFP0	1	Q117P8	1	Q2JJQ0	1	Q2JRH1	1	G6FNF4
	B1XIW6	Uncharacterized protein OS=Synechococcus sp. (strain ATCC 27264 / PCC 7002 / PR-6) GN=SYNPCC7002_A0904	SYNPCC7002_A0904	1	D7E193	1	KDR56369	0		1	Q3M383	1	B1WQL0	1	Cy51472DRAFT_1935	1	Q066V4	1	Q8DLL4	1	VBISynSp67927_2173	1	gi 497995192	0		1	Q3AK17	1	Q3AXQ8	1	Q7VBV1	0		1	A3ISB1	1	A0ZDZ1	1	B5W9D1	1	D4TD57	1	Q114K9	1	Q2JNM7	1	Q2JT00	1	G6FTV7
	B1XIW7	NCAIR mutase (PurE)-related protein OS=Synechococcus sp. (strain ATCC 27264 / PCC 7002 / PR-6) GN=SYNPCC7002_A0905	SYNPCC7002_A0905	1	D7E370	1	KDR57582	1	A2BTT6	1	Q3MC55	1	B1WT68	1	Cy51472DRAFT_1667	1	Q060B9	1	Q8DJN3	0		1	gi 497996444	1	Q0IC25	1	Q3AL72	1	Q3AX12	0		1	Q7V0H9	1	A3IUJ3	1	A0ZKN5	1	B5W000	1	D4TF42	1	Q10VP0	1	Q2JMI1	1	Q2JUA8	1	G6FRG1
	B1XIW9	Sulfurtransferase OS=Synechococcus sp. (strain ATCC 27264 / PCC 7002 / PR-6) GN=SYNPCC7002_A0907	SYNPCC7002_A0907	1	D7DXX5	1	KDR54162	0		1	Q3MC85	1	B1WY82	1	Cy51472DRAFT_2517	0		1	Q8DLT1	0		0		0		0		0		0		0		1	A3IJU2	1	A0ZHS4	1	B5W2E7	1	D4TGM9	1	Q118S0	0		0		1	G6FN55
	B1XIX0	Magnesium protoporphyrin O-methyltransferase OS=Synechococcus sp. (strain ATCC 27264 / PCC 7002 / PR-6) GN=chlM	chlM SYNPCC7002_A0908	1	D7E2Z3	1	KDR54781	1	A2BR37	1	Q3M682	1	B1X125	1	Cy51472DRAFT_3832	1	Q061I1	1	Q8DLN2	1	VBISynSp67927_0235	1	gi 497991008	1	Q0I6U4	1	Q3AGX5	1	Q3AW04	1	Q7VE21	1	Q7V3B4	1	A3INK9	1	A0ZKK8	1	B5VYL2	1	D4TJD5	1	Q10WB8	1	Q2JJV4	1	Q2JXY0	1	G6FZ03
	B1XIX1	Adenylate cyclase OS=Synechococcus sp. (strain ATCC 27264 / PCC 7002 / PR-6) GN=SYNPCC7002_A0909	SYNPCC7002_A0909	0		1	KDR58362	0		1	Q3MBP2	1	B1WP99	1	Cy51472DRAFT_3633	1	Q063K0	1	Q8DMU7	1	VBISynSp67927_0217	0		1	Q0I6W4	1	Q3AGZ3	1	Q3B070	0		0		1	A3IQM4	1	A0ZAY3	1	B5W3T2	0		1	Q111A9	0		0		1	G6FMA8
	B1XIX2	ABC transporter ATP-binding protein OS=Synechococcus sp. (strain ATCC 27264 / PCC 7002 / PR-6) GN=SYNPCC7002_A0910	SYNPCC7002_A0910	1	D7E0L7	1	KDR55408	1	A2BTP4	1	Q3M971	1	B1X178	1	Cy51472DRAFT_3475	1	Q05YT7	1	Q8DI23	1	VBISynSp67927_2565	1	gi 497989682	1	Q0I8A8	1	Q3AM13	1	Q3AWJ6	1	Q7VDE8	1	Q7V2N9	1	A3IX49	1	A0ZK41	1	B5VWC6	1	D4TJL0	1	Q119Y6	1	Q2JNE5	1	Q2JT22	1	G6FX24
	B1XIX3	Uncharacterized protein OS=Synechococcus sp. (strain ATCC 27264 / PCC 7002 / PR-6) GN=SYNPCC7002_A0911	SYNPCC7002_A0911	0		0		0		0		0		0		0		0		0		0		0		0		0		0		0		0		0		0		0		0		0		0		0
	B1XIX4	Fe-S metabolism associated protein (SufS activator) OS=Synechococcus sp. (strain ATCC 27264 / PCC 7002 / PR-6) GN=sufE	sufE SYNPCC7002_A0912	1	D7E027	1	KDR57159	1	A2BT98	1	Q3M854	1	B1WQG7	1	Cy51472DRAFT_1974	1	Q067V4	1	Q8DJY1	1	VBISynSp67927_2501	1	gi 497989545	1	Q0IBL7	1	Q3AI85	1	Q3AZ04	1	Q7VBE6	1	Q7V134	1	A3IU11	1	A0ZKH9	1	B5W6U7	1	D4TI40	1	Q10WE4	1	Q2JPX7	1	Q2JQD6	1	G6FT76
	B1XIX5	Uncharacterized protein OS=Synechococcus sp. (strain ATCC 27264 / PCC 7002 / PR-6) GN=SYNPCC7002_A0913	SYNPCC7002_A0913	0		0		0		0		0		0		0		0		0		0		0		0		0		0		0		0		0		0		0		0		0		0		0
	B1XIX6	ATPases involved in chromosome partitioning OS=Synechococcus sp. (strain ATCC 27264 / PCC 7002 / PR-6) GN=SYNPCC7002_A0914	SYNPCC7002_A0914	1	D7DZM6	1	KDR58425	1	A2BRB6	1	Q3M4A6	1	B1WSU4	1	Cy51472DRAFT_3171	1	Q05ZC9	1	Q8DGA4	1	VBISynSp67927_0875	1	gi 497997578	1	Q0ICX8	1	Q3AMK4	1	Q3AWA7	1	Q7V9T8	1	Q7UZS4	1	A3ITQ0	1	A0ZEV5	1	B5VUW7	1	D4TKG6	1	Q116P8	1	Q2JNC0	1	Q2JWT8	1	G6FW58
	B1XIX7	Beta-carotene oxygenase CrtR OS=Synechococcus sp. (strain ATCC 27264 / PCC 7002 / PR-6) GN=crtR	crtR SYNPCC7002_A0915	1	D7DXD4	1	KDR57020	1	A2BRS8	1	Q3MCH1	1	B1WVI0	1	Cy51472DRAFT_0305	1	Q061D2	1	Q8DHP5	1	VBISynSp67927_0752	1	gi 497997855	1	Q0IDA3	1	Q3AMX0	1	Q3AW41	1	Q7VDV2	1	A8WI19	1	A3IVC0	1	A0ZN55	1	B5VXW1	1	D4TJY5	1	Q110I3	1	Q2JQ13	1	Q2JTC5	1	G6FSA5
	B1XIX8	Uncharacterized protein OS=Synechococcus sp. (strain ATCC 27264 / PCC 7002 / PR-6) GN=SYNPCC7002_A0916	SYNPCC7002_A0916	0		0		0		0		1	B1WZF5	1	Cy51472DRAFT_0013	0		0		0		0		0		0		0		0		0		1	A3IRH7	0		0		0		1	Q117N3	0		0		0
	B1XIX9	NAD dependent epimerase/dehydratase family protein OS=Synechococcus sp. (strain ATCC 27264 / PCC 7002 / PR-6) GN=SYNPCC7002_A0917	SYNPCC7002_A0917	1	D7DY65	0		0		1	Q3M932	0		0		1	Q066E5	0		0		1	gi 657836827	0		1	Q3AJH9	1	Q3AVP0	0		0		1	A3IQ98	1	A0ZC42	0		1	D4TLV9	1	Q10VA0	0		0		1	G6G058
	B1XIY0	1-acyl-sn-glycerol-3-phosphate acyltransferase OS=Synechococcus sp. (strain ATCC 27264 / PCC 7002 / PR-6) GN=plsC	plsC SYNPCC7002_A0918	1	D7E426	1	KDR58733	0		1	Q3MGA1	1	B1WRZ4	1	Cy51472DRAFT_3089	0		0		0		0		0		0		0		0		0		1	A3IKP1	1	A0ZDG3	1	B5W2P7	1	D4TD08	1	Q110H9	0		0		1	G6FPX8
	B1XIY1	ABC transporter permease protein OS=Synechococcus sp. (strain ATCC 27264 / PCC 7002 / PR-6) GN=SYNPCC7002_A0919	SYNPCC7002_A0919	1	D7E5F8	1	KDR54091	1	A2BT23	1	Q3MAV5	1	B1WZB0	1	Cy51472DRAFT_0055	1	Q060J7	1	Q8DJW5	1	VBISynSp67927_0020	1	gi 497990084	1	Q0ICC8	1	Q3ALG4	1	Q3AWX6	1	Q7VDF6	1	Q7V2Q0	1	A3IR89	1	A0ZDH6	1	B5VWQ6	1	D4TFR4	1	Q116T6	0		0		1	G6FX48
	B1XIY2	Circadian clock protein KaiB OS=Synechococcus sp. (strain ATCC 27264 / PCC 7002 / PR-6) GN=kaiB	kaiB SYNPCC7002_A0920	1	D7E001	1	KDR54186	1	A2BSS5	1	Q3MEE5	1	B1WND2	1	Cy51472DRAFT_3531	1	Q064X5	1	Q79V61	1	VBISynSp67927_1127	1	gi 497996646	1	Q0I803	1	Q3AHR8	1	Q3AZG1	1	Q7VAN4	1	Q7V0C3	1	A3IRE1	1	A0ZME8	1	B5W6D7	1	D4TDX6	1	Q10Y25	1	Q2JP19	1	Q2JTE9	1	G6FZN3
	B1XIY4	Uncharacterized protein OS=Synechococcus sp. (strain ATCC 27264 / PCC 7002 / PR-6) GN=SYNPCC7002_A0922	SYNPCC7002_A0922	1	D7DYA0	1	KDR57934	0		1	Q3M8V9	1	B1WZ30	1	Cy51472DRAFT_2396	1	Q066C7	0		1	VBISynSp67927_2371	1	gi 915393395	1	Q0I975	1	Q3AKQ4	1	Q3AY91	0		0		1	A3IQX7	1	A0ZJW6	1	B5W932	0		0		0		0		1	G6FRE4
	B1XIY9	FHA-domain protein OS=Synechococcus sp. (strain ATCC 27264 / PCC 7002 / PR-6) GN=SYNPCC7002_A0927	SYNPCC7002_A0927	0		0		0		0		0		0		0		1	Q8DIU3	0		0		0		0		0		0		0		0		0		0		1	D4TJ20	1	Q118T8	0		0		0
	B1XIZ0	6-phosphogluconolactonase OS=Synechococcus sp. (strain ATCC 27264 / PCC 7002 / PR-6) GN=pgl	pgl SYNPCC7002_A0928	1	D7E4G6	1	KDR56783	0		1	Q3M5C2	1	B1WX25	1	Cy51472DRAFT_0195	1	Q066P4	1	Q8DJZ4	1	VBISynSp67927_1886	1	gi 497994093	1	Q0I9H9	1	Q3AK70	1	Q3AXK7	1	Q7VC98	0		1	A3IWX0	1	A0ZK89	1	B5VX11	1	D4TJ21	1	Q118T7	1	Q2JHW7	1	Q2JV10	1	G6FTB7
	B1XIZ1	Uncharacterized protein OS=Synechococcus sp. (strain ATCC 27264 / PCC 7002 / PR-6) GN=SYNPCC7002_A0929	SYNPCC7002_A0929	0		0		0		0		0		0		0		0		0		0		0		0		0		0		0		0		0		0		0		0		0		0		0
	B1XIZ2	Uncharacterized protein OS=Synechococcus sp. (strain ATCC 27264 / PCC 7002 / PR-6) GN=SYNPCC7002_A0930	SYNPCC7002_A0930	1	D7E4L1	1	KDR59012	1	A2BR36	1	Q3MGI5	1	B1WXY7	1	Cy51472DRAFT_1425	1	Q062H2	1	Q8DKR9	1	VBISynSp67927_0558	1	gi 497998449	1	Q0IE74	1	Q3ANP1	1	Q3B0Z4	1	Q7VEK4	1	Q7V3R1	1	A3IKI5	1	W6FMJ1	1	B5W6Z4	1	D4TEL7	1	Q118A7	1	Q2JLV4	1	Q2JQE8	1	G6FZD8
	B1XIZ4	DnaJ domain protein OS=Synechococcus sp. (strain ATCC 27264 / PCC 7002 / PR-6) GN=SYNPCC7002_A0932	SYNPCC7002_A0932	1	D7DZS3	0		0		1	Q3M3C6	1	B1WS19	1	Cy51472DRAFT_3113	0		0		0		0		0		0		0		0		0		1	A3IQY5	1	A0ZMC6	0		0		1	Q10Z68	0		0		1	G6FN70
	B1XIZ5	Uncharacterized protein OS=Synechococcus sp. (strain ATCC 27264 / PCC 7002 / PR-6) GN=SYNPCC7002_A0933	SYNPCC7002_A0933	0		0		0		0		0		0		0		0		0		0		0		0		0		0		0		0		0		0		0		0		0		0		0
	B1XIZ6	Uncharacterized protein OS=Synechococcus sp. (strain ATCC 27264 / PCC 7002 / PR-6) GN=SYNPCC7002_A0934	SYNPCC7002_A0934	0		0		0		0		0		0		0		0		0		0		0		0		0		0		0		0		0		0		0		0		0		0		0
	B1XIZ7	Uncharacterized protein OS=Synechococcus sp. (strain ATCC 27264 / PCC 7002 / PR-6) GN=SYNPCC7002_A0935	SYNPCC7002_A0935	0		0		0		0		0		0		0		0		0		0		0		0		0		0		0		0		0		0		0		0		0		0		0
	B1XIZ8	Uncharacterized protein OS=Synechococcus sp. (strain ATCC 27264 / PCC 7002 / PR-6) GN=SYNPCC7002_A0936	SYNPCC7002_A0936	0		0		0		0		0		0		0		0		0		0		0		0		0		0		0		0		0		0		0		0		0		0		0
	B1XIZ9	Two-component response regulator OS=Synechococcus sp. (strain ATCC 27264 / PCC 7002 / PR-6) GN=SYNPCC7002_A0937	SYNPCC7002_A0937	1	D7DZS2	1	KDR57041	1	A2BNY5	1	Q3M3C5	1	B1WTP9	1	Cy51472DRAFT_0508	1	Q063M4	1	Q8DGF3	1	VBISynSp67927_2348	1	gi 497995366	1	Q0I6Y7	1	Q3AH16	1	Q3B047	1	Q7VE57	1	Q7V3E2	1	A3IM85	1	A0ZMC5	1	B5VXQ1	1	D4TEF5	1	Q117I0	1	Q2JK23	1	Q2JSD7	1	G6FN71
	B1XJ00	PhoH-like protein OS=Synechococcus sp. (strain ATCC 27264 / PCC 7002 / PR-6) GN=SYNPCC7002_A0938	SYNPCC7002_A0938	1	D7E2U6	1	KDR54543	1	A2BNZ4	1	Q3M4Y4	1	B1WV57	1	Cy51472DRAFT_4400	1	Q060C9	1	Q8DMS4	1	VBISynSp67927_1205	1	gi 497996426	1	Q0IC40	1	Q3AL80	1	Q3AX03	1	Q7VAU6	1	Q7V0H3	1	A3ITK4	1	A0ZDM6	1	B5W8Q6	1	D4TF89	1	Q111T4	1	Q2JJC1	1	Q2JV61	1	G6FY49
	B1XJ01	Sensory box protein/response regulator OS=Synechococcus sp. (strain ATCC 27264 / PCC 7002 / PR-6) GN=SYNPCC7002_A0939	SYNPCC7002_A0939	1	D7E088	1	KDR55613	0		1	Q3MFG4	0		0		0		0		0		0		0		0		0		0		0		1	A3ITH6	0		1	B5VU37	0		0		0		0		0
	B1XJ02	tRNA-dihydrouridine synthase OS=Synechococcus sp. (strain ATCC 27264 / PCC 7002 / PR-6) GN=dus1	dus1 SYNPCC7002_A0940	1	D7DY43	1	KDR56513	1	A2BTF9	1	Q3MFG7	1	B1WTA7	1	Cy51472DRAFT_1628	1	Q067V6	1	Q8DK75	1	VBISynSp67927_0974	1	gi 497997105	1	Q0ICL1	1	Q3AI12	1	Q3AZ67	0		1	Q7V174	1	A3IQI1	1	W6FU01	1	B5W3N9	1	D4TJT3	1	Q116C8	1	Q2JL29	1	Q2JU23	1	G6FTU3
	B1XJ03	UDP-3-O-acylglucosamine N-acyltransferase OS=Synechococcus sp. (strain ATCC 27264 / PCC 7002 / PR-6) GN=lpxD	lpxD SYNPCC7002_A0941	1	D7DXK4	1	KDR56129	1	A2BTQ1	1	Q3MEX5	1	B1WPI7	1	Cy51472DRAFT_3981	1	Q065I0	1	Q8DMS9	1	VBISynSp67927_2147	1	gi 497995094	1	Q0I9F5	1	Q3AIH3	1	Q3AYS2	1	Q7VC79	1	Q7V1R8	1	A3IQ88	1	A0ZK86	1	B5VXK9	1	D4TCI3	1	Q10VF5	1	Q2JLY8	1	Q2JVM2	1	G6FND2
	B1XJ04	Uncharacterized stress response protein OS=Synechococcus sp. (strain ATCC 27264 / PCC 7002 / PR-6) GN=SYNPCC7002_A0942	SYNPCC7002_A0942	0		1	KDR55385	0		0		1	B1WS88	1	Cy51472DRAFT_1780	0		0		0		0		0		0		0		0		0		1	A3ISF9	0		1	B5VW88	0		1	Q118D3	0		0		0
	B1XJ05	Uncharacterized protein OS=Synechococcus sp. (strain ATCC 27264 / PCC 7002 / PR-6) GN=SYNPCC7002_A0943	SYNPCC7002_A0943	0		0		0		0		0		0		0		0		0		0		0		0		0		0		0		0		0		0		0		0		0		0		0
	B1XJ06	GTPase HflX OS=Synechococcus sp. (strain ATCC 27264 / PCC 7002 / PR-6) GN=hflX	hflX SYNPCC7002_A0944	1	D7DW81	1	KDR59059	0		1	Q3MC30	1	B1WVU1	1	Cy51472DRAFT_1141	1	Q064E4	0		0		0		1	Q0I766	1	Q3AH89	1	Q3AZX5	0		0		1	A3IJP7	1	A0ZI19	1	B5VUD7	1	D4TKX7	1	Q10X14	1	Q2JPB2	1	Q2JQK7	1	G6FTM8
	B1XJ07	Uncharacterized protein OS=Synechococcus sp. (strain ATCC 27264 / PCC 7002 / PR-6) GN=SYNPCC7002_A0945	SYNPCC7002_A0945	1	D7E411	1	KDR57057	1	A2BTQ3	1	Q3M304	1	B1WV18	1	Cy51472DRAFT_4360	1	Q063A8	1	Q8DJT2	1	VBISynSp67927_0624	1	gi 657837181	1	Q0IDM1	1	Q3AN91	1	Q3B0F8	1	Q7V9S6	1	Q7UZR3	1	A3IWM2	1	A0ZFM4	1	B5VW28	1	D4TJ28	0		0		0		1	G6FW88
	B1XJ09	Acetyltransferase, GNAT family OS=Synechococcus sp. (strain ATCC 27264 / PCC 7002 / PR-6) GN=SYNPCC7002_A0947	SYNPCC7002_A0947	1	D7DW10	1	KDR54174	0		1	Q3M6H8	1	B1WQP4	1	Cy51472DRAFT_0902	0		1	Q8DK60	0		0		0		0		0		0		0		1	A3IMR2	1	W6FU95	1	B5VXJ0	1	D4TD17	1	Q10WK4	1	Q2JQ22	1	Q2JQH4	1	G6FYI3
	B1XJ10	Uncharacterized protein OS=Synechococcus sp. (strain ATCC 27264 / PCC 7002 / PR-6) GN=SYNPCC7002_A0948	SYNPCC7002_A0948	0		0		0		0		0		0		0		0		0		0		0		0		0		0		0		0		0		0		0		0		0		0		0
	B1XJ11	Mannose-1-phosphate guanyltransferase OS=Synechococcus sp. (strain ATCC 27264 / PCC 7002 / PR-6) GN=SYNPCC7002_A0950	SYNPCC7002_A0950	1	D7DWH0	1	KDR54427	0		1	Q3MGS8	1	B1X1I2	1	Cy51472DRAFT_2875	0		1	Q8DLP2	0		0		0		0		0		0		0		1	A3ILX5	1	W6FYW2	1	B5VV55	1	D4TCT8	1	Q10ZL2	0		0		1	G6FPD1
	B1XJ12	Uncharacterized protein OS=Synechococcus sp. (strain ATCC 27264 / PCC 7002 / PR-6) GN=SYNPCC7002_A0951	SYNPCC7002_A0951	1	D7E3P8	1	KDR57351	1	A2BQR2	1	Q3M6Z8	1	B1X0J4	1	Cy51472DRAFT_2753	0		1	Q8DM70	1	VBISynSp67927_1843	0		0		1	Q3AKC6	0		1	Q7VCG5	1	Q7V1F1	1	A3IJN8	1	A0ZB20	1	B5W8B5	1	D4TI35	1	Q112V1	0		0		1	G6FV65
	B1XJ14	Uridylate kinase OS=Synechococcus sp. (strain ATCC 27264 / PCC 7002 / PR-6) GN=pyrH	pyrH SYNPCC7002_A0953	1	D7DVB2	1	KDR57897	1	A2BRL9	1	Q3MFI4	1	B1X0Q0	1	Cy51472DRAFT_2253	1	Q060T5	1	Q8DM63	1	VBISynSp67927_1687	1	gi 497993095	1	Q0I8L5	1	Q3ALP7	1	Q3AV98	1	Q7VD61	1	Q7V2F8	1	A3IPX1	1	A0ZMN9	1	B5W5U4	1	D4TCP6	1	Q10Y48	1	Q2JJE2	1	Q2JS42	1	G6FWX1
	B1XJ15	Laccase domain protein OS=Synechococcus sp. (strain ATCC 27264 / PCC 7002 / PR-6) GN=SYNPCC7002_A0954	SYNPCC7002_A0954	1	D7E0G4	1	KDR57966	0		1	Q3MD94	1	B1WSW7	1	Cy51472DRAFT_4185	1	Q060S5	1	Q8DGK9	1	VBISynSp67927_1675	1	gi 497992789	1	Q0I8M4	1	Q3ALN6	1	Q3AV57	0		0		1	A3IPK1	1	W6G3F8	0		1	D4TK40	1	Q10Z69	0		0		1	G6FWW3
	B1XJ16	30S ribosomal protein S1 OS=Synechococcus sp. (strain ATCC 27264 / PCC 7002 / PR-6) GN=rpsA	rpsA SYNPCC7002_A0955	1	D7E5J5	1	KDR57036	1	A2BSS3	1	Q3MD08	1	B1X069	1	Cy51472DRAFT_3739	1	Q05Z68	1	Q8DHB3	1	VBISynSp67927_0811	1	gi 497997669	1	Q0ICR5	1	Q3AME0	1	Q3AWE8	1	Q7VDM5	1	Q7V2Y7	1	A3ITQ5	1	A0ZA65	1	B5VXQ7	1	D4TK81	1	Q10VU3	1	Q2JJ89	1	Q2JS77	1	G6FYV8
	B1XJ19	Pseudouridine synthase OS=Synechococcus sp. (strain ATCC 27264 / PCC 7002 / PR-6) GN=rluA	rluA SYNPCC7002_A0958	1	D7E339	1	KDR55045	1	A2BQY1	1	Q3M901	1	B1WY88	1	Cy51472DRAFT_2511	1	Q061M0	1	Q8DIP3	0		1	gi 497991170	1	Q0I6M8	1	Q3AGU3	1	Q3AVX8	1	Q7VDZ6	1	Q7V392	0		1	A0ZM32	1	B5W1E5	1	D4TI16	1	Q114G9	1	Q2JMF1	1	Q2JWB8	1	G6FPM3
	B1XJ20	Uncharacterized protein OS=Synechococcus sp. (strain ATCC 27264 / PCC 7002 / PR-6) GN=SYNPCC7002_A0959	SYNPCC7002_A0959	0		0		0		0		0		0		0		0		0		0		0		0		0		0		0		0		0		0		0		0		0		0		0
	B1XJ21	Glutathione-dependent formaldehyde-activating enzyme OS=Synechococcus sp. (strain ATCC 27264 / PCC 7002 / PR-6) GN=gfa	gfa SYNPCC7002_A0960	0		0		0		0		0		0		0		0		0		0		0		0		0		0		0		0		0		0		0		0		0		0		0
	B1XJ22	Uncharacterized protein OS=Synechococcus sp. (strain ATCC 27264 / PCC 7002 / PR-6) GN=SYNPCC7002_A0961	SYNPCC7002_A0961	0		0		0		0		0		0		0		0		0		0		0		0		0		0		0		0		0		0		0		0		0		0		0
	B1XJ23	Uncharacterized protein OS=Synechococcus sp. (strain ATCC 27264 / PCC 7002 / PR-6) GN=SYNPCC7002_A0962	SYNPCC7002_A0962	0		0		0		0		0		0		0		0		0		0		0		0		0		0		0		0		0		0		0		0		0		0		0
	B1XJ24	Subtilase family domain protein OS=Synechococcus sp. (strain ATCC 27264 / PCC 7002 / PR-6) GN=SYNPCC7002_A0963	SYNPCC7002_A0963	1	D7E2B4	0		0		1	Q3M415	1	B1WR81	1	Cy51472DRAFT_3043	0		0		0		0		0		0		0		0		0		1	A3IPI1	1	A0ZA83	0		1	D4TFC8	0		0		0		1	G6FWX8
	B1XJ25	Glucose-6-phosphate isomerase OS=Synechococcus sp. (strain ATCC 27264 / PCC 7002 / PR-6) GN=pgi	pgi SYNPCC7002_A0964	1	D7E0H1	1	KDR54882	1	A2BS61	1	Q3M6S3	1	B1WQ95	1	Cy51472DRAFT_2930	1	Q067C0	1	Q8DKY2	1	VBISynSp67927_1950	1	gi 497994408	1	Q0IAD9	1	Q3AJU7	1	Q3AXV8	1	Q7VBZ6	1	Q7V1I1	1	A3IN42	1	W6FMB3	1	B5VYX4	1	D4TGP9	1	Q10XI2	1	Q2JHU0	1	Q2JX86	1	G6FR80
	B1XJ26	Uncharacterized protein OS=Synechococcus sp. (strain ATCC 27264 / PCC 7002 / PR-6) GN=SYNPCC7002_A0965	SYNPCC7002_A0965	0		0		0		0		0		0		0		0		0		0		1	Q0I6Q2	0		0		0		0		0		0		0		0		0		0		0		0
	B1XJ27	Uncharacterized protein OS=Synechococcus sp. (strain ATCC 27264 / PCC 7002 / PR-6) GN=SYNPCC7002_A0966	SYNPCC7002_A0966	1	D7DZC1	1	KDR59160	0		0		1	B1WSE5	1	Cy51472DRAFT_1725	0		0		0		0		0		0		0		0		0		1	A3IUD1	1	A0ZEB3	1	B5VYS8	1	D4TCJ9	0		1	Q2JN93	1	Q2JTV7	0
	B1XJ28	Uncharacterized protein OS=Synechococcus sp. (strain ATCC 27264 / PCC 7002 / PR-6) GN=SYNPCC7002_A0967	SYNPCC7002_A0967	0		0		0		1	Q3M9W2	0		0		0		0		0		0		0		0		0		0		0		1	A3IQR8	0		0		0		0		1	Q2JIK0	0		0
	B1XJ29	Uncharacterized protein OS=Synechococcus sp. (strain ATCC 27264 / PCC 7002 / PR-6) GN=SYNPCC7002_A0968	SYNPCC7002_A0968	0		0		0		0		0		0		0		0		0		0		0		0		0		0		0		0		0		0		0		0		0		0		0
	B1XJ30	Cellulase M and related proteins (Peptidases M20 and M42) OS=Synechococcus sp. (strain ATCC 27264 / PCC 7002 / PR-6) GN=SYNPCC7002_A0969	SYNPCC7002_A0969	0		1	KDR54342	0		1	Q3M896	0		0		0		0		0		0		0		0		0		0		0		0		0		1	B5W9S9	0		0		0		0		1	G6FND7
	B1XJ31	Glutathione peroxidase OS=Synechococcus sp. (strain ATCC 27264 / PCC 7002 / PR-6) GN=SYNPCC7002_A0970	SYNPCC7002_A0970	0		0		1	A2BP62	0		0		0		1	Q062S1	0		1	VBISynSp67927_0594	1	gi 497998278	1	Q0IDY9	1	Q3ANG2	1	Q3B0L6	1	Q7VB77	1	Q7V177	0		0		0		0		0		0		0		0
	B1XJ32	Uncharacterized protein OS=Synechococcus sp. (strain ATCC 27264 / PCC 7002 / PR-6) GN=SYNPCC7002_A2217	SYNPCC7002_A2217	1	D7DWC8	1	KDR58651	0		1	Q3MG88	1	B1X0S4	1	Cy51472DRAFT_2231	0		0		0		0		0		0		0		0		0		1	A3IUC0	1	A0ZJG9	1	B5W905	1	D4TED0	1	Q111Q1	0		0		1	G6FTK1
	B1XJ33	Uncharacterized protein OS=Synechococcus sp. (strain ATCC 27264 / PCC 7002 / PR-6) GN=SYNPCC7002_A2218	SYNPCC7002_A2218	1	D7E0Y4	1	KDR57621	1	A2BP31	1	Q3M8D9	1	B1WQ19	1	Cy51472DRAFT_0913	1	Q05Z62	0		1	VBISynSp67927_0804	1	gi 497997686	1	Q0ICQ8	1	Q3AMD4	1	Q3AUY5	1	Q7VDL8	1	Q7V171	1	A3IZ94	1	A0ZFA9	1	B5W271	1	D4TDH3	1	Q10W86	0		0		1	G6FRI6
	B1XJ34	Uncharacterized protein OS=Synechococcus sp. (strain ATCC 27264 / PCC 7002 / PR-6) GN=SYNPCC7002_A2219	SYNPCC7002_A2219	0		1	KDR57120	0		1	Q3M4P6	1	B1WPU3	1	Cy51472DRAFT_4286	0		0		0		0		0		0		0		0		0		1	A3IK56	1	A0ZH59	1	B5W8R5	1	D4TG55	1	Q111Q9	0		0		0
	B1XJ35	Histidine triad protein OS=Synechococcus sp. (strain ATCC 27264 / PCC 7002 / PR-6) GN=SYNPCC7002_A2221	SYNPCC7002_A2221	1	D7E3G8	1	KDR54570	1	A2BTU2	1	Q3MEZ5	1	B1X175	1	Cy51472DRAFT_3472	1	Q064H6	1	Q8DK69	1	VBISynSp67927_0078	1	gi 497990371	1	Q0I7B1	1	Q3AHC8	1	Q3AZU4	1	Q7VED3	1	Q7V3K8	1	A3IX46	1	A0ZF31	1	B5VZF6	1	D4TF98	1	Q10VK6	1	Q2JPB6	1	Q2JU83	1	G6FYQ3
	B1XJ36	Uncharacterized protein OS=Synechococcus sp. (strain ATCC 27264 / PCC 7002 / PR-6) GN=SYNPCC7002_A2220	SYNPCC7002_A2220	0		0		0		0		0		0		0		0		0		0		0		0		0		0		0		0		0		0		0		0		0		0		0
	B1XJ37	Uncharacterized protein OS=Synechococcus sp. (strain ATCC 27264 / PCC 7002 / PR-6) GN=SYNPCC7002_A2222	SYNPCC7002_A2222	1	D7DVK7	1	KDR56554	0		1	Q3MBU0	1	B1WXJ4	1	Cy51472DRAFT_4540	0		1	Q8DM75	1	VBISynSp67927_2222	1	gi 497995307	0		1	Q3AIK4	0		1	Q7VC35	1	Q7V1M8	1	A3IJE2	1	W6G6K2	0		1	D4TEZ3	1	Q118I1	1	Q2JP86	1	Q2JTK9	1	G6FZ58
	B1XJ39	Putative membrane protein OS=Synechococcus sp. (strain ATCC 27264 / PCC 7002 / PR-6) GN=SYNPCC7002_A2224	SYNPCC7002_A2224	0		0		0		0		0		0		0		0		0		0		0		0		0		0		0		0		0		0		0		0		0		0		0
	B1XJ40	Conserved hypothetical membrane protein OS=Synechococcus sp. (strain ATCC 27264 / PCC 7002 / PR-6) GN=SYNPCC7002_A2225	SYNPCC7002_A2225	0		0		0		0		0		0		0		0		0		0		0		0		0		0		0		0		0		0		0		0		0		0		0
	B1XJ41	Uncharacterized protein OS=Synechococcus sp. (strain ATCC 27264 / PCC 7002 / PR-6) GN=SYNPCC7002_A2227	SYNPCC7002_A2227	1	D7DZW1	1	KDR56020	0		1	Q3MCD1	1	B1WZ68	1	Cy51472DRAFT_0094	0		1	Q8DLT4	0		0		0		0		0		0		0		1	A3IKL9	1	A0ZD97	1	B5W393	1	D4TDP9	1	Q10ZE1	0		0		1	G6FQ53
	B1XJ42	Phycocyanobilin:ferredoxin oxidoreductase OS=Synechococcus sp. (strain ATCC 27264 / PCC 7002 / PR-6) GN=pcyA	pcyA SYNPCC7002_A2228	1	D7DVJ6	1	KDR58995	0		1	Q3M745	1	B1X018	1	Cy51472DRAFT_2274	1	Q066L4	1	P59288	1	VBISynSp67927_1858	1	gi 497993969	1	Q0I9L2	1	Q3AKB1	1	Q3AXI3	1	Q7VCC2	0		1	A3ILR2	1	W6G4I6	1	B5VU62	1	D4TDY7	1	Q10X61	1	Q2JNI2	1	Q2JRY0	1	G6FXX0
	B1XJ43	Sec-independent protein translocase protein TatA OS=Synechococcus sp. (strain ATCC 27264 / PCC 7002 / PR-6) GN=tatA	tatA SYNPCC7002_A2229	0		1	KDR57224	1	A2BT73	1	Q3MC49	1	B1X017	1	Cy51472DRAFT_2275	0		0		1	VBISynSp67927_0729	1	gi 497997910	0		1	Q3AMZ2	0		1	Q7VDT6	1	Q7V2T9	1	A3ILR1	1	A0ZKP2	1	B5W768	0		1	Q110N2	1	Q2JK71	1	Q2JT05	1	G6FRG7
	B1XJ44	ABC transporter family protein OS=Synechococcus sp. (strain ATCC 27264 / PCC 7002 / PR-6) GN=SYNPCC7002_A2230	SYNPCC7002_A2230	1	D7DY29	1	KDR53912	0		1	Q3M5A7	1	B1X0V0	1	Cy51472DRAFT_2206	1	Q064D5	1	Q8DIV8	0		1	gi 497990566	1	Q0I756	0		1	Q3AZY4	1	Q7VEA8	0		1	A3IKX5	1	A0ZKX7	1	B5W1U2	1	D4TKJ9	1	Q112E6	1	Q2JL06	1	Q2JQZ0	1	G6FRE9
	B1XJ45	ABC transporter family protein OS=Synechococcus sp. (strain ATCC 27264 / PCC 7002 / PR-6) GN=SYNPCC7002_A2231	SYNPCC7002_A2231	1	D7DY28	1	KDR53913	0		1	Q3M5A6	1	B1X0V1	1	Cy51472DRAFT_2205	0		1	Q8DIV7	0		0		0		0		0		0		0		1	A3IKX4	1	A0ZKX6	1	B5W1U3	1	D4TKK0	1	Q112E5	1	Q2JL05	1	Q2JQZ1	1	G6FRF0
	B1XJ46	Uncharacterized protein OS=Synechococcus sp. (strain ATCC 27264 / PCC 7002 / PR-6) GN=SYNPCC7002_A2232	SYNPCC7002_A2232	0		1	KDR53914	0		1	Q3M5A5	1	B1X0V2	1	Cy51472DRAFT_2204	0		0		0		0		0		0		0		0		0		1	A3IKX3	1	A0ZKX5	1	B5W1U4	1	D4TKK1	1	Q110U1	0		0		0
	B1XJ48	Preprotein translocase, SecG subunit OS=Synechococcus sp. (strain ATCC 27264 / PCC 7002 / PR-6) GN=secG	secG SYNPCC7002_A2234	1	D7DYW2	1	KDR58022	1	A2BSV0	1	Q3MF88	1	B1WZI8	1	Cy51472DRAFT_2619	1	Q064T7	1	Q8DJX0	1	VBISynSp67927_1096	1	gi 497996715	1	Q0I7U8	1	Q3AHM8	1	Q3AZJ7	1	Q7VA77	1	Q7V050	1	A3IYF5	1	A0ZMJ5	1	B5W0H5	1	D4TGC4	1	Q117D7	1	Q2JJW0	1	Q2JRY3	1	G6G0F0
	B1XJ49	Uncharacterized protein OS=Synechococcus sp. (strain ATCC 27264 / PCC 7002 / PR-6) GN=SYNPCC7002_A2235	SYNPCC7002_A2235	1	D7DYW1	0		0		1	Q3MF87	1	B1WRC8	1	Cy51472DRAFT_1875	0		0		0		0		0		0		0		0		0		1	A3IGU5	1	W6FUG8	0		0		1	Q114I2	0		0		1	G6G0E9
	B1XJ50	Ribbon-helix-helix protein OS=Synechococcus sp. (strain ATCC 27264 / PCC 7002 / PR-6) GN=SYNPCC7002_A2236	SYNPCC7002_A2236	0		0		0		0		0		0		0		0		0		0		0		0		0		0		0		0		0		0		0		0		0		0		0
	B1XJ51	Uncharacterized protein OS=Synechococcus sp. (strain ATCC 27264 / PCC 7002 / PR-6) GN=SYNPCC7002_A2237	SYNPCC7002_A2237	0		0		0		0		0		0		0		0		0		0		0		0		0		0		0		0		0		0		0		0		0		0		0
	B1XJ52	Acyl-CoA dehydrogenase family protein OS=Synechococcus sp. (strain ATCC 27264 / PCC 7002 / PR-6) GN=SYNPCC7002_A2239	SYNPCC7002_A2239	0		1	KDR57028	0		0		1	B1WXQ5	1	Cy51472DRAFT_4649	0		0		0		0		0		0		0		0		0		1	A3IUX4	0		0		0		1	Q10V23	0		0		1	G6FNA1
	B1XJ53	CobQ/CobB nucleotide binding domain protein OS=Synechococcus sp. (strain ATCC 27264 / PCC 7002 / PR-6) GN=SYNPCC7002_A2240	SYNPCC7002_A2240	1	D7DY57	0		0		1	Q3M6K9	1	B1WYV8	1	Cy51472DRAFT_2465	0		0		0		0		0		0		0		0		0		1	A3IK84	1	A0ZIG4	0		1	D4TET7	0		0		0		1	G6FP64
	B1XJ54	Uncharacterized protein OS=Synechococcus sp. (strain ATCC 27264 / PCC 7002 / PR-6) GN=SYNPCC7002_A2241	SYNPCC7002_A2241	1	D7E0W7	1	KDR55392	0		1	Q3M8B1	0		0		0		1	Q8DJ09	0		0		0		0		0		0		0		0		1	A0ZFV5	1	B5VWA6	1	D4TDG5	1	Q10YP6	1	Q2JJN2	1	Q2JVW8	1	G6FTR2
	B1XJ55	Transport permease protein OS=Synechococcus sp. (strain ATCC 27264 / PCC 7002 / PR-6) GN=SYNPCC7002_A2242	SYNPCC7002_A2242	0		0		0		1	Q3MD62	0		0		0		0		0		0		0		0		0		0		0		0		1	A0ZBY4	0		1	D4TEI6	0		0		0		1	G6FYB2
	B1XJ56	Uncharacterized protein OS=Synechococcus sp. (strain ATCC 27264 / PCC 7002 / PR-6) GN=SYNPCC7002_A2243	SYNPCC7002_A2243	1	D7E1I6	1	KDR58444	0		1	Q3MC31	1	B1WW37	1	Cy51472DRAFT_4707	0		1	Q8DI99	0		0		0		0		0		0		0		1	A3IQE5	1	A0ZH69	1	B5W3Z7	1	D4TL96	1	Q111L5	1	Q2JLH3	1	Q2JUG7	1	G6FRY7
	B1XJ57	Uncharacterized protein OS=Synechococcus sp. (strain ATCC 27264 / PCC 7002 / PR-6) GN=SYNPCC7002_A2244	SYNPCC7002_A2244	1	D7DWU0	1	KDR57018	1	A2BPG8	1	Q3MEN5	1	B1WYU6	1	Cy51472DRAFT_2475	1	Q064Z6	1	Q8DHB5	1	VBISynSp67927_1145	1	gi 497996608	1	Q0I820	1	Q3AHT9	1	Q3AZE3	1	Q7VAP6	1	Q7V0D6	1	A3IL09	1	A0ZAD7	1	B5VXW3	1	D4TKA2	1	Q119C2	1	Q2JH76	1	Q2JUQ8	1	G6FVA4
	B1XJ58	Uncharacterized protein OS=Synechococcus sp. (strain ATCC 27264 / PCC 7002 / PR-6) GN=SYNPCC7002_A2245	SYNPCC7002_A2245	1	D7E3A9	0		0		1	Q3MEN3	1	B1WYU7	1	Cy51472DRAFT_2474	0		0		0		0		0		0		0		0		0		1	A3IL10	1	A0ZGQ8	0		1	D4THH6	0		0		0		1	G6FVA5
	B1XJ59	Rieske [2Fe-2S] domain protein synechoxanthin biosynthesis OS=Synechococcus sp. (strain ATCC 27264 / PCC 7002 / PR-6) GN=cruH	cruH SYNPCC7002_A2246	0		1	KDR54823	0		1	Q3MC37	1	B1WND6	1	Cy51472DRAFT_3535	0		0		0		0		0		0		0		0		0		1	A3IRD7	1	A0ZIK1	1	B5VYQ5	0		1	Q10YL6	0		0		0
	B1XJ60	Uncharacterized protein OS=Synechococcus sp. (strain ATCC 27264 / PCC 7002 / PR-6) GN=SYNPCC7002_A2247	SYNPCC7002_A2247	0		0		0		0		0		0		0		0		0		0		0		0		0		0		0		0		0		0		0		0		0		0		0
	B1XJ61	Uncharacterized protein OS=Synechococcus sp. (strain ATCC 27264 / PCC 7002 / PR-6) GN=SYNPCC7002_A2248	SYNPCC7002_A2248	0		1	KDR57043	1	A2BSI5	1	Q3M3C4	0		0		1	Q065P1	1	Q8DLV3	1	VBISynSp67927_1106	1	gi 497996692	1	Q0I7V8	1	Q3AHN7	1	Q3AYL9	1	Q7VAJ5	1	Q7V056	0		1	A0ZMC4	1	B5VXP9	0		1	Q112X8	1	Q2JIQ4	1	Q2JUQ1	1	G6FN72
	B1XJ62	Peptidyl-tRNA hydrolase OS=Synechococcus sp. (strain ATCC 27264 / PCC 7002 / PR-6) GN=pth	pth SYNPCC7002_A2249	1	D7DW93	1	KDR57223	1	A2BP24	1	Q3M4P0	1	B1WYT7	1	Cy51472DRAFT_2583	1	Q061F4	1	Q8DJ45	1	VBISynSp67927_0730	1	gi 497997908	1	Q0IDC6	1	Q3AMZ1	1	Q3AUQ0	1	Q7VDT7	1	Q7V342	1	A3IRR0	1	W6FR03	1	B5W769	1	D4TCI5	1	Q110N1	1	Q2JNF7	1	Q2JV16	1	G6FYG5
	B1XJ63	Conserved hypothetical membrane protein OS=Synechococcus sp. (strain ATCC 27264 / PCC 7002 / PR-6) GN=SYNPCC7002_A2250	SYNPCC7002_A2250	1	D7DZ51	1	KDR56609	0		1	Q3M9N4	1	B1WYR8	1	Cy51472DRAFT_2564	0		0		0		0		0		0		0		0		0		0		1	A0ZC18	1	B5W0E4	1	D4TI87	1	Q111C4	0		0		0
	B1XJ64	Uncharacterized protein OS=Synechococcus sp. (strain ATCC 27264 / PCC 7002 / PR-6) GN=SYNPCC7002_A2251	SYNPCC7002_A2251	1	D7DVK4	0		0		1	Q3MBT9	1	B1WQD8	1	Cy51472DRAFT_2003	0		1	Q8DGW5	0		0		0		0		0		0		0		1	A3IUN1	0		0		0		1	Q10ZM8	1	Q2JJ98	1	Q2JS86	1	G6FUT2
	B1XJ65	DEAD/DEAH box helicase protein OS=Synechococcus sp. (strain ATCC 27264 / PCC 7002 / PR-6) GN=SYNPCC7002_A2252	SYNPCC7002_A2252	1	D7DWR5	1	KDR54836	1	A2BQM9	1	Q3M923	1	B1WQH4	1	Cy51472DRAFT_1967	1	Q063X4	1	Q8DLX6	1	VBISynSp67927_1045	0		1	Q0I7N8	1	Q3AI00	1	Q3AZ82	1	Q7VA46	1	Q7V023	1	A3IVN9	1	W6FRW2	1	B5VYR9	1	D4TG35	1	Q10YX1	1	Q2JJ39	1	Q2JRI9	1	G6FS94
	B1XJ66	Acetyltransferase, GNAT family OS=Synechococcus sp. (strain ATCC 27264 / PCC 7002 / PR-6) GN=SYNPCC7002_A2253	SYNPCC7002_A2253	0		0		0		1	Q3M7B5	0		0		0		0		0		0		0		0		0		0		0		0		0		0		0		0		0		0		0
	B1XJ67	Uncharacterized protein OS=Synechococcus sp. (strain ATCC 27264 / PCC 7002 / PR-6) GN=SYNPCC7002_A2254	SYNPCC7002_A2254	1	D7E2C0	0		0		1	Q3M410	1	B1WXS6	1	Cy51472DRAFT_1366	0		1	Q8DLB6	0		0		0		0		0		0		0		1	A3ITQ8	1	A0ZA89	0		1	D4TET9	0		0		0		1	G6FUD6
	B1XJ68	UvrABC system protein B OS=Synechococcus sp. (strain ATCC 27264 / PCC 7002 / PR-6) GN=uvrB	uvrB SYNPCC7002_A2255	1	D7E2C1	1	KDR57206	1	A2BR88	1	Q3M409	1	B1X1G7	1	Cy51472DRAFT_2861	1	Q062P3	1	Q8DHC6	1	VBISynSp67927_0452	1	gi 497998593	1	Q0IE10	1	Q3ANH3	1	Q3B0S6	1	Q7V9M1	1	Q7UZL3	1	A3J033	1	A0ZA90	1	B5W787	1	D4TET8	1	Q111F5	1	Q2JN87	1	Q2JRR3	1	G6FUD7
	B1XJ69	Magnesium chelatase ATPase subunit I OS=Synechococcus sp. (strain ATCC 27264 / PCC 7002 / PR-6) GN=chlI	chlI SYNPCC7002_A2256	1	D7E2E3	1	KDR56317	1	A2BP39	1	Q3MCZ4	1	B1X049	1	Cy51472DRAFT_3720	1	Q063Z1	1	Q8DIS0	1	VBISynSp67927_2496	1	gi 497989534	1	Q0IBJ7	1	Q3AI89	1	Q3AYZ6	1	Q7VBE9	1	Q7TU82	1	A3ILV0	1	W6FZ99	1	B5W5I5	1	D4TFW0	1	Q10YI2	1	Q2JHR0	1	Q2JTC0	1	G6FSH8
	B1XJ70	Uncharacterized protein OS=Synechococcus sp. (strain ATCC 27264 / PCC 7002 / PR-6) GN=SYNPCC7002_A2257	SYNPCC7002_A2257	0		0		0		1	Q3M8T1	0		0		0		1	Q8DH16	0		0		0		0		0		0		0		0		1	W6GA01	0		0		1	Q114U8	0		0		1	G6FYN7
	B1XJ71	Pentapeptide repeat protein OS=Synechococcus sp. (strain ATCC 27264 / PCC 7002 / PR-6) GN=SYNPCC7002_A2258	SYNPCC7002_A2258	1	D7E326	1	KDR58115	0		1	Q3M6X3	1	B1WV87	1	Cy51472DRAFT_0396	1	Q061P2	0		0		0		1	Q0I6L8	0		0		0		0		0		1	A0ZIY7	1	B5VUD1	1	D4TKY8	1	Q113T6	1	Q2JPP0	1	Q2JVA5	1	G6FY63
	B1XJ72	Uncharacterized protein OS=Synechococcus sp. (strain ATCC 27264 / PCC 7002 / PR-6) GN=SYNPCC7002_A2259	SYNPCC7002_A2259	0		0		0		0		0		0		0		0		0		0		0		0		0		0		0		0		0		0		0		0		0		0		0
	B1XJ73	Uncharacterized protein OS=Synechococcus sp. (strain ATCC 27264 / PCC 7002 / PR-6) GN=SYNPCC7002_A2260	SYNPCC7002_A2260	0		0		0		0		0		0		0		0		0		0		0		0		0		0		0		0		0		0		0		0		0		0		0
	B1XJ74	Uncharacterized protein OS=Synechococcus sp. (strain ATCC 27264 / PCC 7002 / PR-6) GN=SYNPCC7002_A2261	SYNPCC7002_A2261	1	D7DVM8	1	KDR56136	1	A2BSJ9	1	Q3M7T6	1	B1WVJ4	1	Cy51472DRAFT_1049	1	Q060I9	1	Q8DLG9	1	VBISynSp67927_0012	1	gi 497990067	1	Q0ICA7	1	Q3ALF7	1	Q3AWY3	1	Q7VDF2	1	Q7V1A4	1	A3ILD3	1	A0ZD78	1	B5VXK2	1	D4TEB3	1	Q114P9	0		1	Q2JXF9	1	G6FMX4
	B1XJ75	Recombinase family protein OS=Synechococcus sp. (strain ATCC 27264 / PCC 7002 / PR-6) GN=SYNPCC7002_A2262	SYNPCC7002_A2262	1	D7DXI4	1	KDR58013	0		1	Q3M8F8	1	B1WSY8	1	Cy51472DRAFT_4163	0		1	Q8DKU3	0		0		0		0		0		0		0		1	A3IXM9	1	A0ZLB9	1	B5W0G5	1	D4TD71	1	Q10YW2	1	Q2JMP2	1	Q2JS75	1	G6FY60
	B1XJ76	Uncharacterized protein OS=Synechococcus sp. (strain ATCC 27264 / PCC 7002 / PR-6) GN=SYNPCC7002_A2263	SYNPCC7002_A2263	1	D7E0G8	1	KDR58221	0		1	Q3MD98	1	B1WQI0	1	Cy51472DRAFT_1963	1	Q05YS9	1	Q8DHB8	1	VBISynSp67927_2557	1	gi 497989666	1	Q0I899	1	Q3AM05	1	Q3AWK4	0		0		1	A3IMV8	1	A0ZIZ8	1	B5W5S6	1	D4TGG0	1	Q111Q7	1	Q2JQ01	1	Q2JS68	1	G6FWW7
	B1XJ77	Riboflavin synthase, alpha subunit OS=Synechococcus sp. (strain ATCC 27264 / PCC 7002 / PR-6) GN=ribE	ribE SYNPCC7002_A2264	1	D7E0G7	1	KDR58220	1	A2BNW3	1	Q3MD97	1	B1WQI1	1	Cy51472DRAFT_1962	1	Q05YS8	1	Q8DIA4	1	VBISynSp67927_2556	1	gi 497989663	1	Q0I898	1	Q3AM04	1	Q3AWK5	1	Q7VDE1	1	Q7TUD3	1	A3IMV7	1	A0ZIZ9	1	B5W5S7	1	D4TGF8	1	Q111Q6	1	Q2JKT6	1	Q2JRJ7	1	G6FWW6
	B1XJ78	Uncharacterized protein OS=Synechococcus sp. (strain ATCC 27264 / PCC 7002 / PR-6) GN=SYNPCC7002_A2265	SYNPCC7002_A2265	0		0		0		0		0		0		0		0		0		0		0		0		0		0		0		0		0		0		0		0		0		0		0
	B1XJ79	D-alanyl-D-alanine dipeptidase OS=Synechococcus sp. (strain ATCC 27264 / PCC 7002 / PR-6) GN=ddpX	ddpX SYNPCC7002_A2266	1	D7DVD0	1	KDR57074	0		1	Q3MF25	1	B1WVZ6	1	Cy51472DRAFT_4749	1	Q066M5	1	Q8DG61	1	VBISynSp67927_1868	1	gi 497994032	1	Q0IAN5	1	Q3AKA1	1	Q3AXJ3	1	Q7VCB2	1	Q7V1U8	1	A3IPK9	1	A0ZGY5	1	B5VW49	1	D4TJ27	1	Q112X1	0		0		1	G6FPI2
	B1XJ80	TrkA-N domain family OS=Synechococcus sp. (strain ATCC 27264 / PCC 7002 / PR-6) GN=SYNPCC7002_A2267	SYNPCC7002_A2267	1	D7E322	1	KDR54476	1	A2BPR6	1	Q3M3N5	1	B1WN98	1	Cy51472DRAFT_3497	1	Q064E1	1	Q8DLR6	1	VBISynSp67927_1651	1	gi 497992710	1	Q0I763	1	Q3AH86	1	Q3AZX8	1	Q7VEB4	1	Q7V3J0	1	A3IUP5	1	W6FJ31	1	B5VV99	1	D4THB8	1	Q10XV5	1	Q2JLU1	1	Q2JW65	1	G6FRC9
	B1XJ81	Potassium uptake protein (TrkH family) OS=Synechococcus sp. (strain ATCC 27264 / PCC 7002 / PR-6) GN=SYNPCC7002_A2268	SYNPCC7002_A2268	1	D7E321	1	KDR54475	0		1	Q3M3N4	1	B1WN99	1	Cy51472DRAFT_3498	0		1	Q8DM21	0		0		0		0		0		0		0		1	A3IUP4	1	A0Z9Y1	1	B5VV98	1	D4THB7	1	Q10XV4	0		0		1	G6FRC8
	B1XJ82	Uncharacterized protein OS=Synechococcus sp. (strain ATCC 27264 / PCC 7002 / PR-6) GN=SYNPCC7002_A2269	SYNPCC7002_A2269	1	D7DWH5	0		0		1	Q3MFY1	1	B1WRP4	1	Cy51472DRAFT_0769	1	Q063B0	0		1	VBISynSp67927_0626	1	gi 497998107	1	Q0IDL9	1	Q3AN89	1	Q3B0F6	0		0		1	A3IKN8	1	A0ZEI0	0		1	D4TF87	0		0		0		1	G6FWU2
	B1XJ84	Histidine kinase OS=Synechococcus sp. (strain ATCC 27264 / PCC 7002 / PR-6) GN=SYNPCC7002_A2271	SYNPCC7002_A2271	0		1	KDR57859	0		0		0		0		0		0		0		0		0		0		0		0		0		0		0		1	B5W5K9	0		0		0		0		0
	B1XJ85	Uncharacterized protein OS=Synechococcus sp. (strain ATCC 27264 / PCC 7002 / PR-6) GN=SYNPCC7002_A2272	SYNPCC7002_A2272	0		1	KDR55021	0		1	Q3MFN3	1	B1WYP8	1	Cy51472DRAFT_2544	0		0		0		0		0		0		0		0		0		1	A3IPN6	1	A0ZJX2	1	B5W7J8	0		1	Q114S3	1	Q2JK94	1	Q2JRC5	1	G6FN18
	B1XJ86	Uncharacterized protein OS=Synechococcus sp. (strain ATCC 27264 / PCC 7002 / PR-6) GN=SYNPCC7002_A2273	SYNPCC7002_A2273	0		0		0		0		0		0		0		0		0		0		0		0		0		0		0		0		0		0		0		0		0		0		0
	B1XJ87	Uncharacterized protein OS=Synechococcus sp. (strain ATCC 27264 / PCC 7002 / PR-6) GN=SYNPCC7002_A2274	SYNPCC7002_A2274	0		0		0		1	Q3MC13	0		0		0		0		0		0		0		0		0		0		0		0		1	A0ZI32	0		0		0		0		0		0
	B1XJ89	Uncharacterized protein OS=Synechococcus sp. (strain ATCC 27264 / PCC 7002 / PR-6) GN=SYNPCC7002_A2276	SYNPCC7002_A2276	0		0		0		0		0		0		0		0		0		0		0		0		0		0		0		0		0		0		0		0		0		0		0
	B1XJ91	Uncharacterized protein OS=Synechococcus sp. (strain ATCC 27264 / PCC 7002 / PR-6) GN=SYNPCC7002_A2278	SYNPCC7002_A2278	0		0		0		0		0		0		0		0		0		0		0		0		0		0		0		0		0		0		0		0		0		0		0
	B1XJ92	Uncharacterized protein OS=Synechococcus sp. (strain ATCC 27264 / PCC 7002 / PR-6) GN=SYNPCC7002_A2279	SYNPCC7002_A2279	1	D7E0I9	1	KDR59250	0		1	Q3MDQ1	1	B1WU26	1	Cy51472DRAFT_1571	0		1	Q8DKU9	1	VBISynSp67927_2386	1	gi 497989185	0		0		1	Q3AVH9	0		0		1	A3IM17	1	W6FQ94	1	B5W6Z9	1	D4TDN0	1	Q118G4	1	Q2JLX4	0		1	G6FRM0
	B1XJ93	Hydrolase, alpha/beta fold family OS=Synechococcus sp. (strain ATCC 27264 / PCC 7002 / PR-6) GN=SYNPCC7002_A2280	SYNPCC7002_A2280	1	D7DYA8	1	KDR58314	1	A2BRN0	1	Q3M8H5	1	B1WUA3	1	Cy51472DRAFT_1501	1	Q062Z7	1	Q8DHQ3	1	VBISynSp67927_0613	1	gi 497998135	1	Q0IDM8	1	Q3ANA1	1	Q3B0G8	1	Q7V9S0	1	Q7UZQ9	1	A3IZ78	1	W6G5W3	1	B5W2B4	1	D4TKE4	1	Q112V3	1	Q2JLM4	1	Q2JWZ3	1	G6FXA6
	B1XJ95	CAAX amino terminal protease family protein OS=Synechococcus sp. (strain ATCC 27264 / PCC 7002 / PR-6) GN=SYNPCC7002_A2282	SYNPCC7002_A2282	1	D7E113	1	KDR58940	0		1	Q3MDN8	1	B1WPL9	1	Cy51472DRAFT_4012	0		0		0		0		0		0		0		0		0		1	A3INR3	1	A0ZFD3	1	B5VXY0	1	D4TDN8	1	Q116U0	0		0		1	G6FRL4
	B1XJ96	Polyamine aminopropyltransferase OS=Synechococcus sp. (strain ATCC 27264 / PCC 7002 / PR-6) GN=speE	speE SYNPCC7002_A2283	0		1	KDR58794	1	A2BP34	0		0		0		1	Q061X5	0		1	VBISynSp67927_0363	0		1	Q0I685	1	Q3AGG4	1	Q3AVT3	0		0		0		0		1	B5W4E3	0		1	Q117N7	1	Q2JQ57	1	Q2JQS1	1	G6FPH5
	B1XJ97	Phosphate transport system substrate-binding protein OS=Synechococcus sp. (strain ATCC 27264 / PCC 7002 / PR-6) GN=pstS	pstS SYNPCC7002_A2284	0		0		0		1	Q3M6R5	1	B1WZQ7	1	Cy51472DRAFT_2686	0		1	Q8DGZ6	0		1	gi 497995437	0		0		0		0		0		1	A3IVV2	1	A0ZJS4	0		1	D4TFE3	0		0		0		1	G6FNN2
	B1XJ98	Phosphate ABC transporter, permease protein OS=Synechococcus sp. (strain ATCC 27264 / PCC 7002 / PR-6) GN=pstC	pstC SYNPCC7002_A2285	0		0		0		1	Q3MH64	1	B1WUR3	1	Cy51472DRAFT_0985	0		1	Q8DGZ5	0		0		0		0		0		0		0		1	A3IVV3	0		0		0		0		0		0		1	G6FNN3
	B1XJ99	Phosphate ABC transporter, permease protein OS=Synechococcus sp. (strain ATCC 27264 / PCC 7002 / PR-6) GN=pstA	pstA SYNPCC7002_A2286	0		0		0		1	Q3MH63	1	B1WUR4	1	Cy51472DRAFT_0986	0		1	Q8DGZ4	0		0		0		0		0		0		0		1	A3IVV4	0		0		0		0		0		0		1	G6FNN4
	B1XJA0	Uncharacterized protein OS=Synechococcus sp. (strain ATCC 27264 / PCC 7002 / PR-6) GN=SYNPCC7002_A2287	SYNPCC7002_A2287	0		0		0		0		0		0		0		0		0		0		0		0		0		0		0		0		0		0		0		0		0		0		0
	B1XJA1	Uncharacterized protein OS=Synechococcus sp. (strain ATCC 27264 / PCC 7002 / PR-6) GN=SYNPCC7002_A2288	SYNPCC7002_A2288	0		0		0		0		1	B1WPT2	1	Cy51472DRAFT_4295	0		0		0		0		0		0		0		0		0		1	A3IK47	0		0		0		0		0		0		0
	B1XJA2	Uncharacterized protein OS=Synechococcus sp. (strain ATCC 27264 / PCC 7002 / PR-6) GN=SYNPCC7002_A2289	SYNPCC7002_A2289	1	D7DX41	1	KDR55609	1	A2BPP9	1	Q3MGZ2	1	B1WQW4	1	Cy51472DRAFT_0837	1	Q062S9	0		1	VBISynSp67927_0602	0		1	Q0IDX8	1	Q3ANF5	1	Q3B0K8	0		1	Q7UZN2	1	A3IYW6	1	W6FYX8	1	B5VU33	1	D4TIH8	1	Q113D3	1	Q2JK87	1	Q2JVF9	1	G6FPK2
	B1XJA3	Uncharacterized protein OS=Synechococcus sp. (strain ATCC 27264 / PCC 7002 / PR-6) GN=SYNPCC7002_A2290	SYNPCC7002_A2290	1	D7DZR2	1	KDR58670	0		1	Q3M7M5	1	B1WTC0	1	Cy51472DRAFT_1615	0		1	Q8DI67	1	VBISynSp67927_0715	0		1	Q0IDE0	1	Q3AN05	1	Q3AW16	0		0		1	A3IH60	1	W6FPA1	0		1	D4TLY5	1	Q111C0	1	Q2JHH1	1	Q2JUG3	1	G6FTT8
	B1XJA4	Uncharacterized protein OS=Synechococcus sp. (strain ATCC 27264 / PCC 7002 / PR-6) GN=SYNPCC7002_A2291	SYNPCC7002_A2291	1	D7DZR1	1	KDR58671	1	A2BSR6	1	Q3M7M6	1	B1WTC1	1	Cy51472DRAFT_1614	0		1	Q8DIR5	0		0		0		0		0		0		0		1	A3IH61	1	A0ZMW8	0		1	D4TLY4	1	Q111C1	1	Q2JJ32	0		1	G6FTT9
	B1XJA5	Cyclic pyranopterin monophosphate synthase accessory protein OS=Synechococcus sp. (strain ATCC 27264 / PCC 7002 / PR-6) GN=moaC	moaC SYNPCC7002_A2292	0		1	KDR57880	0		1	Q3M7N0	1	B1X1J9	1	Cy51472DRAFT_2167	1	Q062B8	1	Q8DJ66	1	VBISynSp67927_0414	1	gi 657836834	1	Q0I644	1	Q3AGA9	1	Q3AVP2	0		0		1	A3IN00	1	A0ZMW9	1	B5W964	1	D4TDT5	1	Q111C2	1	Q2JHZ1	1	Q2JXS7	1	G6FTU1
	B1XJA6	Putative peptidyl-prolyl cis-trans isomerase OS=Synechococcus sp. (strain ATCC 27264 / PCC 7002 / PR-6) GN=SYNPCC7002_A2294	SYNPCC7002_A2294	1	D7E1K7	1	KDR55694	1	A2BND4	1	Q3MAQ2	1	B1WP74	1	Cy51472DRAFT_3608	1	Q062J2	1	Q8DKN8	1	VBISynSp67927_0494	1	gi 497998502	1	Q0IE52	1	Q3ANM1	1	Q3B0X5	1	Q7VEI8	1	Q7V3P6	1	A3INT4	1	W6FYQ5	1	B5W488	1	D4TE93	1	Q116D7	1	Q2JIV4	1	Q2JSY6	1	G6FWB1
	B1XJA7	Uncharacterized protein OS=Synechococcus sp. (strain ATCC 27264 / PCC 7002 / PR-6) GN=SYNPCC7002_A2295	SYNPCC7002_A2295	0		0		0		0		0		0		0		0		0		0		1	Q0I7D5	1	Q3AJG2	0		0		0		0		0		0		0		0		0		0		0
	B1XJA8	Uncharacterized protein OS=Synechococcus sp. (strain ATCC 27264 / PCC 7002 / PR-6) GN=SYNPCC7002_A2296	SYNPCC7002_A2296	0		0		0		0		0		0		0		0		0		0		0		0		0		0		0		0		0		0		0		0		0		0		0
	B1XJA9	Na+/H+ antiporter OS=Synechococcus sp. (strain ATCC 27264 / PCC 7002 / PR-6) GN=SYNPCC7002_A2297	SYNPCC7002_A2297	0		1	KDR54299	0		1	Q3MBH3	1	B1X0F6	1	Cy51472DRAFT_2720	0		0		0		0		0		0		0		0		0		1	A3IPL2	1	A0ZFG1	1	B5W1R3	0		0		0		0		1	G6FRR1
	B1XJB0	Uncharacterized protein OS=Synechococcus sp. (strain ATCC 27264 / PCC 7002 / PR-6) GN=SYNPCC7002_A2298	SYNPCC7002_A2298	0		0		0		0		1	B1WU38	1	Cy51472DRAFT_1561	0		0		1	VBISynSp67927_1937	1	gi 497994362	0		0		0		0		0		1	A3II31	0		0		1	D4TEX5	0		1	Q2JK91	1	Q2JVG2	0
	B1XJB1	Uncharacterized protein OS=Synechococcus sp. (strain ATCC 27264 / PCC 7002 / PR-6) GN=SYNPCC7002_A2299	SYNPCC7002_A2299	0		0		0		0		0		0		0		0		0		0		0		0		0		0		0		0		0		0		0		0		0		0		0
	B1XJB2	Penicillin-binding protein OS=Synechococcus sp. (strain ATCC 27264 / PCC 7002 / PR-6) GN=SYNPCC7002_A2300	SYNPCC7002_A2300	1	D7E4Y2	1	KDR54655	1	A2BNS8	1	Q3M469	1	B1WZ28	1	Cy51472DRAFT_2398	1	Q05YH3	1	Q8DH85	1	VBISynSp67927_1692	1	gi 497993114	1	Q0I8L0	1	Q3ALQ4	1	Q3AVA3	1	Q7VD65	1	Q7V2G2	1	A3IQX9	1	A0ZJJ2	1	B5VZN5	1	D4TL00	1	Q114H8	1	Q2JMQ8	1	Q2JVH2	1	G6FSW2
	B1XJB3	Uncharacterized protein OS=Synechococcus sp. (strain ATCC 27264 / PCC 7002 / PR-6) GN=SYNPCC7002_A2301	SYNPCC7002_A2301	0		0		0		0		1	B1WS61	1	Cy51472DRAFT_3154	0		0		1	VBISynSp67927_0038	0		0		0		0		0		0		1	A3ILT7	0		0		0		0		0		0		0
	B1XJB4	NAD dependent epimerase/dehydratase family OS=Synechococcus sp. (strain ATCC 27264 / PCC 7002 / PR-6) GN=SYNPCC7002_A0971	SYNPCC7002_A0971	1	D7E047	1	KDR55409	1	A2BTK1	1	Q3MC75	1	B1WZS5	1	Cy51472DRAFT_2364	1	Q065X3	1	Q8DKV9	1	VBISynSp67927_1741	1	gi 497993293	1	Q0I8Y0	1	Q3AKV8	1	Q3AYE4	1	Q7VBL2	1	Q7V2A1	1	A3IW99	1	W6G587	1	B5VWC7	1	D4TCL0	1	Q114U5	1	Q2JN43	1	Q2JS95	1	G6FVJ9
	B1XJB5	Putative GDSL-like Lipase/Acylhydrolase domain protein OS=Synechococcus sp. (strain ATCC 27264 / PCC 7002 / PR-6) GN=SYNPCC7002_A0972	SYNPCC7002_A0972	0		0		0		0		1	B1WUR8	1	Cy51472DRAFT_0990	0		0		0		0		0		0		0		0		0		1	A3IVV8	0		0		0		0		0		0		0
	B1XJB6	Low molecular weight phosphotyrosine protein phosphatase OS=Synechococcus sp. (strain ATCC 27264 / PCC 7002 / PR-6) GN=SYNPCC7002_A0973	SYNPCC7002_A0973	1	D7E1L4	1	KDR58351	1	A2BNW4	1	Q3MAP5	1	B1WUR7	1	Cy51472DRAFT_0989	1	Q05ZB4	1	Q8DHY3	1	VBISynSp67927_0852	1	gi 497997631	1	Q0ICW1	1	Q3AMI9	1	Q3AUV2	1	G3XCS2	1	Q7UZR5	1	A3IVV7	1	A0ZHE4	1	B5W3R9	1	D4TI86	1	Q10XI0	1	Q2JMZ2	1	Q2JU35	1	G6FWA9
	B1XJB7	Pathogenesis-related protein PR-1 OS=Synechococcus sp. (strain ATCC 27264 / PCC 7002 / PR-6) GN=SYNPCC7002_A0974	SYNPCC7002_A0974	0		0		0		0		0		0		0		0		0		0		0		0		0		0		0		0		0		0		0		0		0		0		0
	B1XJB8	Photosystem I biogenesis protein btpA OS=Synechococcus sp. (strain ATCC 27264 / PCC 7002 / PR-6) GN=btpA	btpA SYNPCC7002_A0975	1	D7E077	1	KDR56015	0		1	Q3MFH2	1	B1X194	1	Cy51472DRAFT_2790	0		1	Q8DME0	0		0		0		0		0		0		0		1	A3IL75	1	A0ZD68	1	B5W368	1	D4TEH2	1	Q10VH8	1	Q2JJF4	1	Q2JRL8	1	G6FMV4
	B1XJB9	Cysteine synthase OS=Synechococcus sp. (strain ATCC 27264 / PCC 7002 / PR-6) GN=cysM	cysM SYNPCC7002_A0976	0		1	KDR56204	0		1	Q3MDG5	1	B1X060	1	Cy51472DRAFT_3731	0		1	Q8DGK6	1	VBISynSp67927_0547	1	gi 497998216	0		0		0		0		0		1	A3IQL5	1	W6FPC1	1	B5W031	1	D4TDD9	1	Q10VM5	0		0		1	G6FZA5
	B1XJC0	Uncharacterized protein OS=Synechococcus sp. (strain ATCC 27264 / PCC 7002 / PR-6) GN=SYNPCC7002_A0977	SYNPCC7002_A0977	0		0		0		0		1	B1WPF7	1	Cy51472DRAFT_3689	0		0		0		0		0		0		0		0		0		0		0		0		0		0		0		0		0
	B1XJC1	DNA repair protein radA OS=Synechococcus sp. (strain ATCC 27264 / PCC 7002 / PR-6) GN=radA	radA SYNPCC7002_A0978	1	D7E0V0	1	KDR57114	1	A2BNS2	1	Q3MBY7	1	B1WQP7	1	Cy51472DRAFT_0899	1	Q063M5	1	Q8DJW7	1	VBISynSp67927_0191	1	gi 497990861	1	Q0I6Y8	1	Q3AH17	1	Q3B046	1	Q7VE58	1	Q7V3E3	1	A3IRS7	1	A0ZFT5	1	B5W8S1	1	D4TCH9	1	Q117H9	1	Q2JLD3	1	Q2JXD1	1	G6FXP4
	B1XJC3	Single-stranded-DNA-specific exonuclease RecJ OS=Synechococcus sp. (strain ATCC 27264 / PCC 7002 / PR-6) GN=recJ	recJ SYNPCC7002_A0980	1	D7E3L1	1	KDR55887	0		1	Q3MAJ6	1	B1WNJ3	1	Cy51472DRAFT_3589	1	Q066W3	1	Q8DJI0	1	VBISynSp67927_2165	1	gi 915393397	1	Q0IAJ9	1	Q3AK10	1	Q3AXR5	0		0		1	A3IWC9	1	A0ZIE1	1	B5W678	1	D4TIL9	1	Q10X30	1	Q2JN66	1	Q2JR41	1	G6FXQ3
	B1XJC5	Uncharacterized protein OS=Synechococcus sp. (strain ATCC 27264 / PCC 7002 / PR-6) GN=SYNPCC7002_A0982	SYNPCC7002_A0982	1	D7E1X5	1	KDR55569	1	A2BRH1	1	Q3MAJ5	1	B1WVU2	1	Cy51472DRAFT_1142	1	Q066W0	1	Q8DL45	1	VBISynSp67927_2167	1	gi 497995158	1	Q0IAK2	1	Q3AK11	1	Q3AXR4	1	Q7VBV7	1	Q7V1L5	0		1	A0ZIE3	1	B5VXB2	1	D4TIL7	1	Q112P7	0		0		1	G6FXQ1
	B1XJC6	Uncharacterized protein OS=Synechococcus sp. (strain ATCC 27264 / PCC 7002 / PR-6) GN=SYNPCC7002_A0983	SYNPCC7002_A0983	1	D7E2A8	0		0		0		1	B1WX71	1	Cy51472DRAFT_1269	0		0		0		0		0		0		0		0		0		1	A3IRG2	1	A0ZAH8	1	B5WA11	1	D4TH30	0		0		0		1	G6FWL0
	B1XJC7	NAD(P) transhydrogenase subunit beta OS=Synechococcus sp. (strain ATCC 27264 / PCC 7002 / PR-6) GN=pntB	pntB SYNPCC7002_A0984	1	D7E119	1	KDR56071	1	A2BQS4	1	Q3M7K1	1	B1WRZ8	1	Cy51472DRAFT_3092	1	Q063X0	1	Q8DL03	1	VBISynSp67927_1254	1	gi 497996264	1	Q0IBP2	1	Q3AI67	1	Q3AZ23	1	Q7VB59	1	Q7V0V7	1	A3IPX6	1	W6FU17	1	B5W9N0	1	D4TF69	1	Q10VQ8	0		0		1	G6FWG1
	B1XJC8	Nicotinamide nucleotide transhydrogenase, chain alpha, part 2 OS=Synechococcus sp. (strain ATCC 27264 / PCC 7002 / PR-6) GN=pntC	pntC SYNPCC7002_A0985	1	D7E120	1	KDR56072	1	A2BTH6	1	Q3M7K0	1	B1WRZ9	1	Cy51472DRAFT_3093	1	Q063W9	1	Q8DL04	1	VBISynSp67927_1253	1	gi 497996265	1	Q0IBP3	1	Q3AI66	1	Q3AZ24	1	Q7VB58	1	Q7V0V6	1	A3IPX7	1	A0ZDC6	0		1	D4TF68	1	Q10VQ7	0		0		1	G6FWG0
	B1XJC9	Nicotinamide nucleotide transhydrogenase, chain alpha , part 1 OS=Synechococcus sp. (strain ATCC 27264 / PCC 7002 / PR-6) GN=pntA	pntA SYNPCC7002_A0986	1	D7E121	1	KDR56073	1	A2BR11	1	Q3M7J9	1	B1WS00	1	Cy51472DRAFT_3094	1	Q063W8	1	Q8DL05	1	VBISynSp67927_1252	1	gi 760034928	1	Q0IBP4	1	Q3AI65	1	Q3AZ25	1	Q7VB57	1	Q7V0V5	1	A3IPX8	1	A0ZDC5	1	B5W8W0	1	D4TF67	1	Q10VQ6	0		0		1	G6FWF9
	B1XJD0	Uncharacterized protein OS=Synechococcus sp. (strain ATCC 27264 / PCC 7002 / PR-6) GN=SYNPCC7002_A0987	SYNPCC7002_A0987	0		0		0		0		0		0		0		0		0		0		0		0		0		0		0		0		0		0		0		0		0		0		1	G6FWF8
	B1XJD3	Uncharacterized protein OS=Synechococcus sp. (strain ATCC 27264 / PCC 7002 / PR-6) GN=SYNPCC7002_A0990	SYNPCC7002_A0990	1	D7E125	1	KDR56076	1	A2BQ03	1	Q3M7J5	1	B1WWJ1	1	Cy51472DRAFT_1176	1	Q05YV4	1	Q8DL95	1	VBISynSp67927_2579	1	gi 497989722	1	Q0I8C4	1	Q3AM30	1	Q3AV40	1	Q7VB01	1	Q7V0R9	1	A3IZS9	1	A0ZDC0	1	B5W8W6	1	D4TKF5	1	Q10VQ2	1	Q2JNH7	1	Q2JXB7	1	G6FWF5
	B1XJD4	Inner membrane protein YidC/OxaA OS=Synechococcus sp. (strain ATCC 27264 / PCC 7002 / PR-6) GN=yidC	yidC SYNPCC7002_A0991	1	D7E126	1	KDR56077	1	A2BPB3	1	Q3M7J4	1	B1WWJ0	1	Cy51472DRAFT_1175	1	Q05YV5	1	Q8DL96	1	VBISynSp67927_2580	1	gi 497989724	1	Q0I8C5	1	Q3AM31	1	Q3AV39	1	Q7VB00	1	Q7V0R8	1	A3IZS8	1	A0ZDB9	1	B5W8W7	1	D4TKF6	1	Q10VQ1	1	Q2JJI4	1	Q2JTQ0	1	G6FWF4
	B1XJD5	Predicted RNA-binding protein OS=Synechococcus sp. (strain ATCC 27264 / PCC 7002 / PR-6) GN=SYNPCC7002_A0992	SYNPCC7002_A0992	1	D7E127	1	KDR56078	0		1	Q3M7J3	1	B1WWI9	1	Cy51472DRAFT_1174	0		1	Q8DL97	0		0		0		0		0		0		0		1	A3IZS7	1	W6FQX3	1	B5W8W8	1	D4TKF7	1	Q10VQ0	1	Q2JJI6	0		1	G6FWF3
	B1XJD6	Uncharacterized protein OS=Synechococcus sp. (strain ATCC 27264 / PCC 7002 / PR-6) GN=SYNPCC7002_A0993	SYNPCC7002_A0993	1	D7E128	1	KDR56079	0		1	Q3M7J2	1	B1WZH1	1	Cy51472DRAFT_2602	1	Q05YV6	1	Q8DMN4	1	VBISynSp67927_2581	1	gi 497989725	1	Q0I8C6	1	Q3AM32	1	Q3AV38	0		0		1	A3IRX1	1	A0ZDB7	1	B5W8W9	1	D4TKF8	1	Q10VP9	1	Q2JJI7	1	Q2JTP8	1	G6FWF2
	B1XJD7	ATPase, AAA+ family domain protein OS=Synechococcus sp. (strain ATCC 27264 / PCC 7002 / PR-6) GN=SYNPCC7002_A0994	SYNPCC7002_A0994	1	D7E129	1	KDR56080	1	A2BQ11	1	Q3MDR4	1	B1WZ21	1	Cy51472DRAFT_2405	1	Q05YV7	1	Q8DMN5	1	VBISynSp67927_2582	1	gi 497989727	1	Q0I8C7	1	Q3AM33	1	Q3AV37	1	Q7VAZ9	1	Q7U394	1	A3IUC7	1	A0ZDB5	1	B5W8X0	1	D4THV6	1	Q10VP8	1	Q2JKL7	1	Q2JXH9	1	G6FWF1
	B1XJD8	Uncharacterized protein OS=Synechococcus sp. (strain ATCC 27264 / PCC 7002 / PR-6) GN=SYNPCC7002_A0995	SYNPCC7002_A0995	0		0		0		0		1	B1WZ20	1	Cy51472DRAFT_2406	0		0		0		0		0		0		0		0		0		1	A3IUC8	1	W6FQX9	0		0		0		1	Q2JK21	0		1	G6FWF0
	B1XJD9	Histidine kinase OS=Synechococcus sp. (strain ATCC 27264 / PCC 7002 / PR-6) GN=SYNPCC7002_A0996	SYNPCC7002_A0996	0		0		0		0		0		0		0		0		0		0		0		0		0		0		0		0		0		0		0		0		0		0		0
	B1XJE0	Signal transduction histidine-kinase OS=Synechococcus sp. (strain ATCC 27264 / PCC 7002 / PR-6) GN=SYNPCC7002_A0997	SYNPCC7002_A0997	0		0		0		0		0		0		0		0		0		0		0		0		0		0		0		0		0		0		0		0		0		0		0
	B1XJE1	Anion-transporting ATPase family OS=Synechococcus sp. (strain ATCC 27264 / PCC 7002 / PR-6) GN=SYNPCC7002_A0998	SYNPCC7002_A0998	1	D7DVM9	1	KDR56137	0		1	Q3M7T7	1	B1WVJ3	1	Cy51472DRAFT_1048	0		1	Q8DGR3	0		0		0		0		0		0		0		1	A3ILD2	1	A0ZD77	1	B5VXK1	1	D4TEB2	1	Q117P6	1	Q2JP55	1	Q2JSF8	1	G6FMX3
	B1XJE2	Isochorismate synthase OS=Synechococcus sp. (strain ATCC 27264 / PCC 7002 / PR-6) GN=menF	menF SYNPCC7002_A0999	1	D7E3X3	1	KDR58477	0		1	Q3M9U0	1	B1WUH4	1	Cy51472DRAFT_0445	0		0		0		0		0		0		0		0		0		1	A3IWL2	1	W6FWZ3	1	B5W2S7	1	D4TJE4	1	Q10XE1	0		0		1	G6FY06
	B1XJE3	Magnesium-chelatase, subunit H OS=Synechococcus sp. (strain ATCC 27264 / PCC 7002 / PR-6) GN=chlH	chlH SYNPCC7002_A1000	1	D7E3N1	1	KDR54474	1	A2BNY8	1	Q3MBS4	1	B1WQ40	1	Cy51472DRAFT_4860	1	Q065M5	1	Q8DM52	1		1	gi 497995318	1	Q0IAU3	1	Q3AIK9	1	Q3AYN4	1	Q7VC39	1	Q7V1N2	1	A3IMB2	1	A0ZCJ8	1	B5VV97	1	D4TEV6	1	Q117Q2	1	Q2JMZ0	1	Q2JUW0	1	G6FVR3
	B1XJE4	Restriction endonuclease, similarity to Mrr OS=Synechococcus sp. (strain ATCC 27264 / PCC 7002 / PR-6) GN=SYNPCC7002_A1001	SYNPCC7002_A1001	0		0		0		0		1	B1WRB6	1	Cy51472DRAFT_1888	0		0		0		0		0		0		0		0		0		0		0		0		0		0		0		0		0
	B1XJE5	3-oxoacyl-[acyl-carrier-protein] synthase OS=Synechococcus sp. (strain ATCC 27264 / PCC 7002 / PR-6) GN=fabB	fabB SYNPCC7002_A1002	1	D7E2N6	1	KDR56026	1	A2BR44	1	Q3MDS4	1	B1WRM5	1	Cy51472DRAFT_0788	1	Q062X4	1	Q8DL75	0		1	gi 497998194	0		0		0		1	Q7TV90	1	Q7UZP9	0		1	W6G0F5	1	B5W3A3	1	D4TJJ3	1	Q118V9	0		0		1	G6FZK9
	B1XJE6	Na+/H+-exchanging protein OS=Synechococcus sp. (strain ATCC 27264 / PCC 7002 / PR-6) GN=SYNPCC7002_A1003	SYNPCC7002_A1003	1	D7E3X5	0		0		1	Q3ME93	1	B1WQU9	1	Cy51472DRAFT_0851	0		0		0		0		0		0		0		0		0		0		0		0		0		0		0		0		0
	B1XJE7	K+ transport system NAD-binding component, TrkA OS=Synechococcus sp. (strain ATCC 27264 / PCC 7002 / PR-6) GN=trkA	trkA SYNPCC7002_A1004	1	D7E3X7	0		0		1	Q3ME95	1	B1WQV2	1	Cy51472DRAFT_0848	0		0		0		0		0		0		0		0		0		0		0		0		0		0		0		0		0
	B1XJE8	ATP-dependent DNA helicase, RecQ family OS=Synechococcus sp. (strain ATCC 27264 / PCC 7002 / PR-6) GN=SYNPCC7002_A1005	SYNPCC7002_A1005	1	D7E4J8	1	KDR54955	0		1	Q3MBA1	1	B1WNQ8	1	Cy51472DRAFT_3914	0		1	Q8DKQ9	1	VBISynSp67927_2090	1	gi 497994754	0		1	Q3AMB3	0		0		0		1	A3IP87	1	W6FUD5	1	B5VZ59	1	D4TH59	1	Q10YQ6	1	Q2JNK5	1	Q2JRK9	1	G6FZP0
	B1XJE9	Formyltetrahydrofolate deformylase OS=Synechococcus sp. (strain ATCC 27264 / PCC 7002 / PR-6) GN=purU	purU SYNPCC7002_A1006	1	D7DY25	1	KDR55057	1	A2BRG8	1	Q3M5A3	1	B1WNB3	1	Cy51472DRAFT_3512	1	Q062E1	1	Q8DMD6	1	VBISynSp67927_0427	1	gi 657836837	1	Q0I618	1	Q3AG86	1	Q3AVM7	0		1	Q7UZG5	1	A3IYA5	1	A0ZKX3	1	B5W1C9	0		0		1	Q2JH88	1	Q2JWA1	1	G6FRF3
	B1XJF1	Photosystem I reaction center subunit III, PsaF OS=Synechococcus sp. (strain ATCC 27264 / PCC 7002 / PR-6) GN=psaF	psaF SYNPCC7002_A1008	1	D7DZ81	1	KDR59235	1	A2BRH6	1	P31091	1	B1WVQ3	1	Cy51472DRAFT_1105	1	Q05YP9	1	P0A401	1	VBISynSp67927_2524	1	gi 657836736	1	Q0I866	1	Q3ALX4	1	Q3AWM3	1	Q9X7I4	1	Q7V2K7	1	A3IQ52	1	A0ZBQ3	1	B5W2N7	1	D4TDK0	1	Q115B4	1	Q2JI24	1	Q2JXH0	1	G6FY36
	B1XJF3	Glycerol-3-phosphate acyltransferase OS=Synechococcus sp. (strain ATCC 27264 / PCC 7002 / PR-6) GN=plsY	plsY SYNPCC7002_A1010	1	D7DXG7	1	KDR58665	1	A2BNK6	1	Q3M918	1	B1X0W5	1	Cy51472DRAFT_2191	1	Q065A2	1	P59256	1	VBISynSp67927_0983	1	gi 497997086	1	Q0I825	1	Q3AHU3	1	Q3AZD7	1	Q7VAP9	0		1	A3IPS7	1	A0ZE57	1	B5W9K7	1	D4TKU7	1	Q10ZX6	1	Q2JPG8	1	Q2JV01	1	G6FSB6
	B1XJF4	Uncharacterized protein OS=Synechococcus sp. (strain ATCC 27264 / PCC 7002 / PR-6) GN=SYNPCC7002_A1011	SYNPCC7002_A1011	1	D7DXG6	1	KDR58666	1	A2BPT1	1	Q3MCH9	1	B1X0W6	1	Cy51472DRAFT_2190	1	Q065A3	1	Q8DJW3	1	VBISynSp67927_0984	1	gi 497997083	1	Q0I826	1	Q3AHU4	1	Q3AZD6	1	Q7VAQ0	1	Q7V0E0	1	A3IPS8	1	W6FY17	1	B5W9K6	1	D4TKU8	1	Q10ZX5	0		0		1	G6FSB4
	B1XJF5	Uncharacterized protein OS=Synechococcus sp. (strain ATCC 27264 / PCC 7002 / PR-6) GN=SYNPCC7002_A1012	SYNPCC7002_A1012	1	D7DXG5	1	KDR55637	1	A2BPF4	1	Q3MCH8	1	B1X0W7	1	Cy51472DRAFT_2189	1	Q065A4	1	Q8DJW2	1	VBISynSp67927_0985	1	gi 497997082	1	Q0I827	1	Q3AHU5	1	Q3AZD5	1	Q7VAQ1	1	Q7V0E1	1	A3IPS9	1	W6FWQ0	1	B5VU69	1	D4TFN7	1	Q10ZX4	1	Q2JPE8	1	Q2JTW2	1	G6FSB3
	B1XJF6	Hydrophobe/Amphiphile Efflux-1 (HAE1) Family protein OS=Synechococcus sp. (strain ATCC 27264 / PCC 7002 / PR-6) GN=SYNPCC7002_A1013	SYNPCC7002_A1013	0		1	KDR58193	0		1	Q3M6E3	1	B1WNC3	1	Cy51472DRAFT_3522	1	Q064F2	1	Q8DIH0	1	VBISynSp67927_0111	1	gi 497990487	1	Q0I776	1	Q3AH98	1	Q3AZW7	0		0		1	A3IQK1	1	A0ZE67	1	B5VUT6	0		1	Q117P2	1	Q2JNG4	1	Q2JX43	1	G6FTZ8
	B1XJF7	Uncharacterized protein OS=Synechococcus sp. (strain ATCC 27264 / PCC 7002 / PR-6) GN=SYNPCC7002_A1014	SYNPCC7002_A1014	1	D7E1K4	1	KDR55922	0		1	Q3MAQ6	1	B1WPT1	1	Cy51472DRAFT_4296	0		1	Q8DM69	0		0		0		0		0		0		0		1	A3IK46	1	A0ZHD3	1	B5W7D9	1	D4TE96	1	Q116D4	1	Q2JIV8	1	Q2JSY8	1	G6FSR8
	B1XJF8	FHA domain protein OS=Synechococcus sp. (strain ATCC 27264 / PCC 7002 / PR-6) GN=SYNPCC7002_A1015	SYNPCC7002_A1015	1	D7DXQ1	1	KDR56371	0		1	Q3MAB2	1	B1WX84	1	Cy51472DRAFT_1282	0		1	Q8DM91	0		0		0		0		0		0		0		1	A3ISM8	1	A0Z9V9	1	B5W9C9	0		1	Q114K8	0		0		1	G6FQE7
	B1XJF9	Uncharacterized protein OS=Synechococcus sp. (strain ATCC 27264 / PCC 7002 / PR-6) GN=SYNPCC7002_A1016	SYNPCC7002_A1016	0		0		0		0		0		0		0		0		0		0		0		0		0		0		0		0		1	A0ZI17	0		1	D4TFI5	0		0		0		0
	B1XJG0	Uncharacterized protein OS=Synechococcus sp. (strain ATCC 27264 / PCC 7002 / PR-6) GN=SYNPCC7002_A1017	SYNPCC7002_A1017	0		0		0		0		0		0		0		1	Q8DKB1	0		0		0		0		0		0		0		0		0		0		0		0		1	Q2JI93	1	Q2JSR3	0
	B1XJG2	Uncharacterized protein OS=Synechococcus sp. (strain ATCC 27264 / PCC 7002 / PR-6) GN=SYNPCC7002_A1019	SYNPCC7002_A1019	0		0		0		0		0		0		0		0		0		0		0		0		0		0		0		1	A3IL06	0		0		0		0		0		0		0
	B1XJG3	Uncharacterized protein OS=Synechococcus sp. (strain ATCC 27264 / PCC 7002 / PR-6) GN=SYNPCC7002_A1020	SYNPCC7002_A1020	1	D7DWZ1	1	KDR54292	0		1	Q3M5W6	1	B1WXL7	1	Cy51472DRAFT_4683	0		1	Q8DGB6	0		0		0		0		0		0		0		1	A3IH89	1	A0ZBF3	1	B5W1S1	1	D4TEK8	0		0		0		1	G6FW19
	B1XJG4	Putative permease, YjgP/YjgQ family superfamily OS=Synechococcus sp. (strain ATCC 27264 / PCC 7002 / PR-6) GN=SYNPCC7002_A1021	SYNPCC7002_A1021	1	D7DWQ0	1	KDR56523	1	A2BSQ2	1	Q3MCM6	1	B1X1E8	1	Cy51472DRAFT_2844	1	Q066N6	1	Q8DMU9	1	VBISynSp67927_1879	1	gi 497994071	1	Q0IAM5	0		1	Q3AXK0	1	Q7VCA4	1	Q7V085	1	A3IR41	1	A0ZHM7	1	B5W3M3	1	D4TKN5	1	Q118T4	1	Q2JJ59	1	Q2JV52	1	G6FS11
	B1XJG5	Transketolase OS=Synechococcus sp. (strain ATCC 27264 / PCC 7002 / PR-6) GN=tkt	tkt SYNPCC7002_A1022	1	D7E508	1	KDR58955	1	A2BT03	1	Q3M6Y5	1	B1WVI5	1	Cy51472DRAFT_0300	1	Q062X3	1	Q8DHS5	1	VBISynSp67927_0538	1	gi 657837185	1	Q0IDV5	1	Q3AND2	1	Q3B0I5	1	Q7V9Q9	1	Q7UZP8	1	A3IVD2	1	A0ZK80	1	B5W5Q9	1	D4TJQ2	1	Q119B5	1	Q2JME5	1	Q2JSA9	1	G6FT72
	B1XJG6	3-oxoacyl-[acyl-carrier-protein] synthase 2 OS=Synechococcus sp. (strain ATCC 27264 / PCC 7002 / PR-6) GN=fabF	fabF SYNPCC7002_A1023	1	D7E507	1	KDR56049	1	A2BQC8	1	Q3M6Y4	1	B1WRM5	1	Cy51472DRAFT_0788	1	Q062X4	1	Q8DHS4	1	VBISynSp67927_0537	1	gi 497998194	1	Q0IDV4	1	Q3AND1	1	Q3B0I4	1	Q7TV90	1	Q7UZP9	1	A3IN12	1	A0ZK81	1	B5VXZ1	1	D4TJQ1	1	Q119B4	1	Q2JKZ7	1	Q2JQZ9	1	G6FT71
	B1XJH3	Transcription termination/antitermination protein NusG OS=Synechococcus sp. (strain ATCC 27264 / PCC 7002 / PR-6) GN=nusG	nusG SYNPCC7002_A1030	1	D7E2M6	1	KDR57362	1	A2BP49	1	Q3MA20	1	B1X077	1	Cy51472DRAFT_3747	1	Q061Q2	1	Q8DM29	1	VBISynSp67927_0289	1	gi 657836814	1	Q0I6K6	1	Q3AGS8	1	Q3AUJ4	1	Q7VDY4	1	Q7V380	1	A3IVE9	1	W6FX78	0		1	D4TE56	1	Q119S5	1	Q2JM52	1	Q2JTQ7	1	G6FVJ0
	B1XJH4	Protein translocase subunit SecE OS=Synechococcus sp. (strain ATCC 27264 / PCC 7002 / PR-6) GN=secE	secE SYNPCC7002_A1031	1	D7E2M7	1	KDR57363	1	A2BT41	1	Q3MA21	1	B1X078	1	VBICyaSp177214_3879	1	Q061Q3	1	Q8DM30	1	VBISynSp67927_0290	1	gi 915393362	1	Q0I6K5	1	Q3AGS7	1	Q3AVW8	1	Q7VDY3	1	Q7V379	1	A3IVF0	1	W6FMR0	0		1	D4TE55	1	Q119S4	1	Q2JM53	1	Q2JTQ8	1	G6FVI9
	B1XJH7	Uncharacterized protein OS=Synechococcus sp. (strain ATCC 27264 / PCC 7002 / PR-6) GN=SYNPCC7002_A1035	SYNPCC7002_A1035	0		1	KDR57536	0		0		1	B1WXN7	1	Cy51472DRAFT_4665	0		0		0		0		0		0		0		0		0		1	A3IH24	0		1	B5W984	0		1	Q10V74	0		0		1	G6FSV9
	B1XJI4	DNA-directed RNA polymerase subunit alpha OS=Synechococcus sp. (strain ATCC 27264 / PCC 7002 / PR-6) GN=rpoA	rpoA SYNPCC7002_A1042	1	D7DYZ7	1	KDR56839	1	A2BTN0	1	Q3MF97	1	B1WQT5	1	Cy51472DRAFT_0864	1	Q060U4	1	Q8DML0	1	VBISynSp67927_0925	1	gi 497997469	1	Q0ID28	1	Q3AMQ3	1	Q3AW70	1	Q7V9Y5	1	Q7UZW6	1	A3IQ28	1	A0ZG51	1	B5W6Q8	1	D4TGB6	1	Q110D1	1	Q2JL74	1	Q2JUJ5	1	G6FQQ0
	B1XJI5	30S ribosomal protein S11 OS=Synechococcus sp. (strain ATCC 27264 / PCC 7002 / PR-6) GN=rpsK	rpsK rps11 SYNPCC7002_A1043	1	D7DYZ6	1	KDR56838	1	A2BRN3	1	Q3MF98	1	B1WQT4	1	Cy51472DRAFT_0865	1	Q060U3	1	P59379	1	VBISynSp67927_0924	1	gi 497997470	1	Q0ID27	1	Q3AMQ2	1	Q3AW71	1	Q7V9Y4	1	Q7UZW5	1	A3IQ27	1	W6FUK8	1	B5W6Q9	1	D4TGB4	1	Q110D0	1	Q2JL75	1	Q2JUJ4	1	G6FQP9
	B1XJI7	Translation initiation factor IF-1 OS=Synechococcus sp. (strain ATCC 27264 / PCC 7002 / PR-6) GN=infA	infA SYNPCC7002_A1045	1	D7DYZ3	1	KDR56836	1	A2BRC4	1	Q3MFA1	1	B1WQT1	1	Cy51472DRAFT_0867	1	Q063W3	1	Q8DML3	1	VBISynSp67927_1246	1	gi 497996288	1	Q0IBQ0	1	Q3AI59	1	Q3AZ30	1	Q7VB52	1	Q7V0V1	1	A3IQ24	1	W6FVN5	1	B5W6R1	1	D4TGB2	1	Q110C7	1	Q2JIK6	1	Q2JV98	1	G6FQP7
	B1XJI8	Adenylate kinase OS=Synechococcus sp. (strain ATCC 27264 / PCC 7002 / PR-6) GN=adk	adk SYNPCC7002_A1046	1	D7DYZ2	1	KDR56835	1	A2BPR1	1	Q3MFA2	1	B1WQT0	1	Cy51472DRAFT_0868	1	Q060U0	1	Q8DML4	1	VBISynSp67927_0921	1	gi 497997477	1	Q0ID24	1	Q3AMP9	1	Q3AW74	1	Q7V9Y1	1	Q7UZW3	1	A3IQ23	1	A0ZG56	1	B5W6R2	1	D4TGB1	1	Q110C6	1	Q2JIK8	1	Q2JV96	1	G6FQP6
	B1XJI9	Protein translocase subunit SecY OS=Synechococcus sp. (strain ATCC 27264 / PCC 7002 / PR-6) GN=secY	secY SYNPCC7002_A1047	1	D7DYZ1	1	KDR56834	1	A2BPS4	1	Q3MFA3	1	B1WQS9	1	Cy51472DRAFT_0869	1	Q060T9	1	Q8DML5	1	VBISynSp67927_0920	1	gi 497997479	1	Q0ID23	1	Q3AMP8	1	Q3AW75	1	Q7V9Y0	1	Q7UZW2	1	A3IQ22	1	A0ZG57	1	B5W6R3	1	D4TGB0	1	Q110C5	1	Q2JIK9	1	Q2JV95	1	G6FQP5
	B1XJJ4	Type III pantothenate kinase OS=Synechococcus sp. (strain ATCC 27264 / PCC 7002 / PR-6) GN=coaX	coaX SYNPCC7002_A2302	1	D7E363	1	KDR54814	0		1	Q3MC63	1	B1WXN0	1	Cy51472DRAFT_4672	0		1	Q8DJS3	0		0		0		0		0		0		0		1	A3IY59	1	A0ZKM7	1	B5VYP6	1	D4TF49	0		1	Q2JLD5	1	Q2JXC9	1	G6FVH6
	B1XJJ5	Putative serine proteinase OS=Synechococcus sp. (strain ATCC 27264 / PCC 7002 / PR-6) GN=SYNPCC7002_A2303	SYNPCC7002_A2303	1	D7DWV4	1	KDR56363	1	A2BNM5	1	Q3M479	1	B1WVZ7	1	Cy51472DRAFT_4748	1	Q065T9	1	Q8DL28	1	VBISynSp67927_1613	1	gi 497992513	1	Q0I8T5	1	Q3AL02	1	Q3AYH6	1	Q7VA24	1	Q7TU37	1	A3IPK8	1	A0ZGT8	1	B5W3P4	1	D4TG00	1	Q115C2	1	Q2JNT6	1	Q2JSK8	1	G6FYS6
	B1XJJ6	Uncharacterized protein OS=Synechococcus sp. (strain ATCC 27264 / PCC 7002 / PR-6) GN=SYNPCC7002_A2304	SYNPCC7002_A2304	0		0		0		0		0		0		0		0		0		0		0		0		0		0		0		0		0		0		0		0		0		0		0
	B1XJJ7	Uncharacterized protein OS=Synechococcus sp. (strain ATCC 27264 / PCC 7002 / PR-6) GN=SYNPCC7002_A2305	SYNPCC7002_A2305	0		0		0		0		0		0		0		0		0		0		0		0		0		0		0		0		0		0		0		0		0		0		0
	B1XJJ8	Uncharacterized protein OS=Synechococcus sp. (strain ATCC 27264 / PCC 7002 / PR-6) GN=SYNPCC7002_A2306	SYNPCC7002_A2306	0		0		0		0		0		0		0		0		0		0		0		0		0		0		0		0		0		0		0		0		0		0		0
	B1XJJ9	Putative membrane protein OS=Synechococcus sp. (strain ATCC 27264 / PCC 7002 / PR-6) GN=SYNPCC7002_A2307	SYNPCC7002_A2307	0		0		0		0		1	B1X1J0	1	Cy51472DRAFT_2883	0		0		0		0		0		0		0		0		0		1	A3ISH3	0		0		0		0		0		0		0
	B1XJK1	Uncharacterized protein OS=Synechococcus sp. (strain ATCC 27264 / PCC 7002 / PR-6) GN=SYNPCC7002_A2309	SYNPCC7002_A2309	0		0		0		0		0		0		0		0		0		0		0		0		0		0		0		0		0		0		0		0		0		0		0
	B1XJK2	Ribosomal RNA small subunit methyltransferase E OS=Synechococcus sp. (strain ATCC 27264 / PCC 7002 / PR-6) GN=SYNPCC7002_A2310	SYNPCC7002_A2310	1	D7E1H4	1	KDR55397	0		1	Q3M2Z7	1	B1WTH2	1	Cy51472DRAFT_0583	0		1	Q8DI45	0		0		0		0		0		0		0		1	A3IWC2	1	A0ZDN8	1	B5VWB0	1	D4TD32	1	Q10YP2	1	Q2JNI6	1	Q2JRX7	1	G6FZ23
	B1XJK4	PIN domain protein OS=Synechococcus sp. (strain ATCC 27264 / PCC 7002 / PR-6) GN=SYNPCC7002_A2312	SYNPCC7002_A2312	0		0		0		0		0		0		0		0		0		0		0		0		0		0		0		0		0		0		0		0		0		0		0
	B1XJK5	Uncharacterized protein OS=Synechococcus sp. (strain ATCC 27264 / PCC 7002 / PR-6) GN=SYNPCC7002_A2313	SYNPCC7002_A2313	0		0		0		0		0		0		0		0		0		0		0		0		0		0		0		0		0		0		0		0		0		0		0
	B1XJK6	DNA modification methyltransferase OS=Synechococcus sp. (strain ATCC 27264 / PCC 7002 / PR-6) GN=SYNPCC7002_A2314	SYNPCC7002_A2314	0		0		0		0		0		0		0		0		0		0		0		0		0		0		0		0		0		0		0		0		0		0		0
	B1XJK7	Uncharacterized protein OS=Synechococcus sp. (strain ATCC 27264 / PCC 7002 / PR-6) GN=SYNPCC7002_A2315	SYNPCC7002_A2315	1	D7DVF1	0		0		0		1	B1WWZ4	1	Cy51472DRAFT_4470	0		0		0		0		0		0		0		0		0		0		0		0		0		0		0		0		0
	B1XJK8	Uncharacterized protein OS=Synechococcus sp. (strain ATCC 27264 / PCC 7002 / PR-6) GN=SYNPCC7002_A2316	SYNPCC7002_A2316	0		0		0		0		0		0		0		0		0		0		0		0		0		0		0		0		0		0		0		0		0		0		0
	B1XJK9	PIN domain protein OS=Synechococcus sp. (strain ATCC 27264 / PCC 7002 / PR-6) GN=SYNPCC7002_A2317	SYNPCC7002_A2317	0		0		0		0		1	B1WS23	1	Cy51472DRAFT_3117	0		0		0		0		0		0		0		0		0		1	A3IQY2	0		0		0		0		0		0		0
	B1XJL0	Cation-transporting ATPase OS=Synechococcus sp. (strain ATCC 27264 / PCC 7002 / PR-6) GN=pacS	pacS SYNPCC7002_A2318	1	D7DWR2	1	KDR54416	0		1	Q3M5A2	1	B1X0H8	1	Cy51472DRAFT_2740	0		0		0		0		0		0		0		0		0		1	A3IPQ7	1	A0ZAA6	1	B5VV44	1	D4TF62	1	Q116E1	1	Q2JJ96	1	Q2JS84	1	G6FXS3
	B1XJL1	Type 3 multicopper oxidase OS=Synechococcus sp. (strain ATCC 27264 / PCC 7002 / PR-6) GN=SYNPCC7002_A2319	SYNPCC7002_A2319	0		0		0		0		1	B1WR86	1	Cy51472DRAFT_3048	0		0		0		0		0		0		0		0		0		1	A3IX38	0		0		0		1	Q119J6	0		0		0
	B1XJL2	Uncharacterized protein OS=Synechococcus sp. (strain ATCC 27264 / PCC 7002 / PR-6) GN=SYNPCC7002_A2320	SYNPCC7002_A2320	0		0		1	A2BNY7	0		1	B1WR85	1	Cy51472DRAFT_3047	1	Q05ZM1	0		0		1	gi 760035125	1	Q0IA56	0		1	Q3AXB4	0		1	Q7V063	1	A3IX37	0		0		0		1	Q119J5	0		0		0
	B1XJL3	Integral membrane protein superfamily OS=Synechococcus sp. (strain ATCC 27264 / PCC 7002 / PR-6) GN=SYNPCC7002_A2321	SYNPCC7002_A2321	1	D7E406	1	KDR56326	1	A2BTI0	1	Q3M5B4	1	B1X1I9	1	Cy51472DRAFT_2882	1	Q066S7	1	Q8DGD4	1	VBISynSp67927_2198	1	gi 497995257	1	Q0I9K4	1	Q3AK41	1	Q3AXN2	1	Q7VBR9	1	Q7V222	1	A3ISH4	1	A0ZLN7	1	B5W5H7	1	D4TJM0	1	Q10YN1	1	Q2JIP6	1	Q2JV64	1	G6FQJ9
	B1XJL4	Uncharacterized protein OS=Synechococcus sp. (strain ATCC 27264 / PCC 7002 / PR-6) GN=SYNPCC7002_A2322	SYNPCC7002_A2322	0		0		1	A2BT74	0		1	B1WVD8	1	Cy51472DRAFT_0345	1	Q065R9	0		0		0		1	Q0IAZ4	1	Q3AIR0	1	Q3AYJ3	1	Q7VAG5	1	Q7V264	1	A3IRP2	0		0		0		0		1	Q2JLC7	1	Q2JSC4	0
	B1XJL5	Uncharacterized protein OS=Synechococcus sp. (strain ATCC 27264 / PCC 7002 / PR-6) GN=SYNPCC7002_A2323	SYNPCC7002_A2323	0		0		0		0		0		0		0		0		0		0		0		0		0		0		0		0		0		0		0		0		0		0		0
	B1XJL6	Biliverdin reductase OS=Synechococcus sp. (strain ATCC 27264 / PCC 7002 / PR-6) GN=bvdR	bvdR SYNPCC7002_A2324	1	D7DYI7	1	KDR58036	0		1	Q3MF57	1	B1WXX1	1	Cy51472DRAFT_1409	0		0		0		0		0		0		0		0		0		1	A3IN28	1	A0ZGQ3	1	B5W357	1	D4TJ39	1	Q117L2	1	Q2JLK9	1	Q2JS03	1	G6FT42
	B1XJM2	Predicted glutamine amidotransferase OS=Synechococcus sp. (strain ATCC 27264 / PCC 7002 / PR-6) GN=SYNPCC7002_A2330	SYNPCC7002_A2330	1	D7DVZ9	0		0		1	Q3M551	1	B1X1E7	1	Cy51472DRAFT_2843	0		0		0		0		0		0		0		0		0		1	A3IR42	1	A0ZIX1	0		1	D4TGD3	0		0		0		1	G6FQE1
	B1XJM3	Uncharacterized protein OS=Synechococcus sp. (strain ATCC 27264 / PCC 7002 / PR-6) GN=SYNPCC7002_A2331	SYNPCC7002_A2331	0		0		0		0		1	B1WWP0	1	Cy51472DRAFT_1223	0		0		0		0		0		0		0		0		0		1	A3IL56	0		0		1	D4TFA4	0		0		0		1	G6FN47
	B1XJM4	L-cysteine/cystine lyase OS=Synechococcus sp. (strain ATCC 27264 / PCC 7002 / PR-6) GN=SYNPCC7002_A2332	SYNPCC7002_A2332	0		1	KDR54931	1	A2BTR7	1	Q3M3H3	1	B1WSG9	1	Cy51472DRAFT_1701	1	Q060K3	1	Q8DGJ0	1	VBISynSp67927_2591	1	gi 657836752	1	Q0ICG8	1	Q3ALH3	1	Q3AWW9	1	Q7VDG3	1	Q7V2Q6	1	A3INN0	1	A0ZLM2	1	B5VZ34	1	D4TE84	1	Q119Z8	0		0		1	G6FVM1
	B1XJM5	Uncharacterized protein OS=Synechococcus sp. (strain ATCC 27264 / PCC 7002 / PR-6) GN=SYNPCC7002_A2333	SYNPCC7002_A2333	0		0		0		0		0		0		0		0		0		0		0		0		0		0		0		0		0		0		0		0		0		0		0
	B1XJM6	Putative beta-lactamase OS=Synechococcus sp. (strain ATCC 27264 / PCC 7002 / PR-6) GN=SYNPCC7002_A2334	SYNPCC7002_A2334	0		0		0		1	Q3MG48	0		0		0		0		0		1	gi 497997186	0		0		0		0		0		0		0		0		0		0		0		0		0
	B1XJM7	General secretory pathway proteins G and H OS=Synechococcus sp. (strain ATCC 27264 / PCC 7002 / PR-6) GN=SYNPCC7002_A2335	SYNPCC7002_A2335	0		0		0		0		1	B1WU29	1	Cy51472DRAFT_1568	0		0		0		0		0		0		0		0		0		1	A3IM14	0		0		0		0		0		0		0
	B1XJM8	Uncharacterized protein OS=Synechococcus sp. (strain ATCC 27264 / PCC 7002 / PR-6) GN=SYNPCC7002_A2336	SYNPCC7002_A2336	1	D7E005	1	KDR56941	0		1	Q3MEE9	1	B1WVU7	1	Cy51472DRAFT_1147	0		1	Q8DGN5	0		0		0		0		0		0		0		1	A3IH00	1	A0ZM86	1	B5VXF2	1	D4TDX3	1	Q10X23	1	Q2JPL2	1	Q2JVI3	1	G6FV51
	B1XJM9	UPF0102 protein SYNPCC7002_A2337 OS=Synechococcus sp. (strain ATCC 27264 / PCC 7002 / PR-6) GN=SYNPCC7002_A2337	SYNPCC7002_A2337	0		1	KDR58743	0		1	Q3M3N9	1	B1WNM5	1	Cy51472DRAFT_3883	0		1	Q8DI54	1	VBISynSp67927_1830	1	gi 497993845	0		0		0		0		0		1	A3IUA4	1	A0ZJE0	1	B5W7M9	1	D4TI32	1	Q118B0	1	Q2JJU2	1	Q2JWE4	1	G6FWS0
	B1XJN0	PucC protein OS=Synechococcus sp. (strain ATCC 27264 / PCC 7002 / PR-6) GN=pucC	pucC SYNPCC7002_A2338	1	D7DVH5	1	KDR57607	0		1	Q3M7U7	1	B1WWQ2	1	Cy51472DRAFT_1233	0		1	Q8DMH6	0		1	gi 657837135	1	Q0IA92	0		0		0		0		1	A3IH55	1	A0ZD72	1	B5W2C6	1	D4TEG9	1	Q119A7	1	Q2JI76	1	Q2JY40	1	G6FMW6
	B1XJN1	dTDP-glucose 4-6-dehydratase OS=Synechococcus sp. (strain ATCC 27264 / PCC 7002 / PR-6) GN=rfbB	rfbB SYNPCC7002_A2339	0		0		0		0		0		0		0		1	Q8DL34	0		0		0		0		0		0		0		0		0		0		0		1	Q111Y7	0		0		0
	B1XJN2	UDP-glucose dehydrogenase OS=Synechococcus sp. (strain ATCC 27264 / PCC 7002 / PR-6) GN=SYNPCC7002_A2340	SYNPCC7002_A2340	1	D7DZN2	1	KDR55284	0		1	Q3M4A0	1	B1WZ07	1	Cy51472DRAFT_2418	0		1	Q8DL35	0		0		0		0		0		0		0		1	A3IHA7	1	A0ZGH2	1	B5W563	1	D4TKG1	1	Q111Y8	1	Q2JKA8	1	Q2JWZ7	1	G6FW52
	B1XJN3	Probable exonuclease OS=Synechococcus sp. (strain ATCC 27264 / PCC 7002 / PR-6) GN=sbcD	sbcD SYNPCC7002_A2342	1	D7E2G2	1	KDR55562	0		1	Q3M7U8	1	B1WVD3	1	Cy51472DRAFT_0350	0		1	Q8DHI2	0		0		0		0		0		0		0		1	A3IVB4	1	W6FPZ2	1	B5VXA1	1	D4TIM0	1	Q110K3	1	Q2JH63	1	Q2JXW6	1	G6FPF5
	B1XJN4	Putative peptidoglycan binding domain protein OS=Synechococcus sp. (strain ATCC 27264 / PCC 7002 / PR-6) GN=SYNPCC7002_A2341	SYNPCC7002_A2341	0		0		0		0		0		0		0		0		0		0		0		0		0		0		0		0		0		0		0		0		0		0		0
	B1XJN5	Methionine aminopeptidase OS=Synechococcus sp. (strain ATCC 27264 / PCC 7002 / PR-6) GN=map	map SYNPCC7002_A2343	1	D7DZG3	1	KDR54082	1	A2BTK8	1	Q3M6V4	1	B1WXU9	1	Cy51472DRAFT_1388	1	Q05YN5	1	Q8DLQ4	1	VBISynSp67927_1271	1	gi 497996178	1	Q0I853	1	Q3ALW3	1	Q3AWN1	1	Q7VDA8	1	Q7V2J9	1	A3IXF1	1	A0ZCY0	1	B5VWP3	1	D4TL21	1	Q10W98	1	Q2JIK7	1	Q2JV97	1	G6FUW1
	B1XJN7	Light-independent protochlorophyllide reductase subunit N OS=Synechococcus sp. (strain ATCC 27264 / PCC 7002 / PR-6) GN=chlN	chlN SYNPCC7002_A2345	1	D7DXJ4	1	KDR54050	0		1	Q3MAN8	1	B1WV92	1	Cy51472DRAFT_0391	0		1	Q8DGH2	0		0		1	Q0I8P6	0		0		0		0		1	A3IV68	1	A0ZLQ5	1	B5VWI8	1	D4TIK3	1	Q115L3	1	Q2JMP5	1	Q2JS72	1	G6G009
	B1XJN8	Uncharacterized protein OS=Synechococcus sp. (strain ATCC 27264 / PCC 7002 / PR-6) GN=SYNPCC7002_A2346	SYNPCC7002_A2346	1	D7DXJ5	1	KDR54049	0		1	Q3MAN7	1	B1WV91	1	Cy51472DRAFT_0392	0		1	Q8DGH1	0		0		0		0		0		0		0		1	A3IV66	1	A0ZLQ4	1	B5VWI9	1	D4TIK4	1	Q115L2	0		0		1	G6G008
	B1XJP1	Uncharacterized protein OS=Synechococcus sp. (strain ATCC 27264 / PCC 7002 / PR-6) GN=SYNPCC7002_A2349	SYNPCC7002_A2349	1	D7E0B8	1	KDR58421	0		1	Q3M4X0	1	B1X116	1	Cy51472DRAFT_3823	0		0		0		0		0		0		0		0		0		0		1	A0ZDL9	1	B5VUW3	0		1	Q110Y3	0		0		1	G6FX81
	B1XJP2	CHAD domain protein OS=Synechococcus sp. (strain ATCC 27264 / PCC 7002 / PR-6) GN=SYNPCC7002_A2350	SYNPCC7002_A2350	1	D7E3M6	1	KDR55379	0		1	Q3MGB9	1	B1WQ91	1	Cy51472DRAFT_2926	0		1	Q8DIR3	0		0		0		0		0		0		0		1	A3IN96	1	A0ZN90	1	B5VW82	1	D4TI47	1	Q10VA3	0		0		1	G6FVF7
	B1XJP3	Uncharacterized protein OS=Synechococcus sp. (strain ATCC 27264 / PCC 7002 / PR-6) GN=SYNPCC7002_A2351	SYNPCC7002_A2351	0		0		0		1	Q3MGI0	1	B1WNX8	1	Cy51472DRAFT_2042	0		1	Q8DIC4	1	VBISynSp67927_1972	1	gi 497994498	0		0		0		0		0		1	A3ITN6	1	A0ZD91	0		1	D4TCM6	1	Q111I5	0		0		1	G6FQ50
	B1XJP4	Alkaline phosphatase OS=Synechococcus sp. (strain ATCC 27264 / PCC 7002 / PR-6) GN=SYNPCC7002_A2352	SYNPCC7002_A2352	0		0		0		0		0		0		0		0		0		0		0		0		0		0		0		0		0		0		0		0		0		0		0
	B1XJP5	Chaperone protein ClpB OS=Synechococcus sp. (strain ATCC 27264 / PCC 7002 / PR-6) GN=clpB1	clpB1 clpB SYNPCC7002_A2353	1	D7DXJ8	1	KDR53962	1	A2BP58	1	Q3MAN3	1	B1X0K2	1	Cy51472DRAFT_2760	1	Q065W7	1	Q8DJ40	1	VBISynSp67927_1735	1	gi 497993279	1	Q0I8X1	1	Q3AKW7	1	Q3AYF0	1	Q7VBL0	1	Q7V2A3	1	A3ILN8	1	A0ZAN2	1	B5W0X8	1	D4TI03	1	Q118T1	1	Q2JH84	1	Q2JXS0	1	G6FMT4
	B1XJP6	3-isopropylmalate dehydrogenase OS=Synechococcus sp. (strain ATCC 27264 / PCC 7002 / PR-6) GN=leuB	leuB SYNPCC7002_A2354	1	D7E280	1	KDR57689	1	A2BNF1	1	Q3M8T9	1	B1X0S6	1	Cy51472DRAFT_2229	1	Q065I1	1	P59029	1	VBISynSp67927_2148	1	gi 497995097	1	Q0I9F6	1	Q3AIH4	1	Q3AYS1	1	Q7VC80	1	Q7V1R9	1	A3IT54	1	A0ZLX7	1	B5VY27	1	D4TF70	1	Q10WI3	1	Q2JL30	1	Q2JTN8	1	G6FU16
	B1XJP7	FAD dependent oxidoreductase, putative OS=Synechococcus sp. (strain ATCC 27264 / PCC 7002 / PR-6) GN=SYNPCC7002_A2355	SYNPCC7002_A2355	1	D7DXK3	1	KDR54783	1	A2BPZ9	1	Q3MA69	1	B1WP05	1	Cy51472DRAFT_4208	1	Q062I1	1	Q8DJS5	1	VBISynSp67927_0508	1	gi 760035402	1	Q0IE66	1	Q3ANN3	1	Q3B0Y6	1	Q7VDK0	1	Q7V099	1	A3IY11	1	A0ZAM7	1	B5VYL5	1	D4TCI4	1	Q10XR4	0		0		1	G6FNS3
	B1XJP8	TldD/PmbA family protein OS=Synechococcus sp. (strain ATCC 27264 / PCC 7002 / PR-6) GN=SYNPCC7002_A2356	SYNPCC7002_A2356	0		0		0		0		0		0		0		0		0		0		0		0		0		0		0		0		0		0		0		0		0		0		0
	B1XJP9	Pseudouridine synthase OS=Synechococcus sp. (strain ATCC 27264 / PCC 7002 / PR-6) GN=rsuA	rsuA SYNPCC7002_A2357	1	D7E382	1	KDR54582	0		1	Q3MC44	1	B1WUK1	1	Cy51472DRAFT_0419	1	Q05ZP4	1	Q8DL42	1	VBISynSp67927_2440	1	gi 497989401	1	Q0IBE3	1	Q3AJ67	1	Q3AVD5	1	Q7VBH8	0		1	A3IUY9	1	A0ZM08	1	B5VZE6	1	D4TM00	1	Q116F0	1	Q2JPT0	1	Q2JW88	1	G6FV90
	B1XJQ0	Uncharacterized protein OS=Synechococcus sp. (strain ATCC 27264 / PCC 7002 / PR-6) GN=SYNPCC7002_A2358	SYNPCC7002_A2358	0		0		0		0		1	B1WY62	1	Cy51472DRAFT_4958	0		0		0		0		0		0		0		0		0		0		0		0		0		0		0		0		0
	B1XJQ1	Ribosomal RNA small subunit methyltransferase I OS=Synechococcus sp. (strain ATCC 27264 / PCC 7002 / PR-6) GN=rsmI	rsmI SYNPCC7002_A2359	1	D7DW91	1	KDR55114	1	A2BQ63	1	Q3MBM7	1	B1WTA9	1	Cy51472DRAFT_1626	1	Q05YW4	1	Q8DIR7	1	VBISynSp67927_0036	1	gi 497990196	1	Q0I8D4	1	Q3AM40	1	Q3AUZ1	1	Q7VAZ4	1	Q7V0R3	1	A3IQH9	1	A0Z9P4	1	B5W176	1	D4THZ9	1	Q115E3	1	Q2JIW1	1	Q2JX55	1	G6FYG7
	B1XJQ2	FAD dependent oxidoreductase, putative OS=Synechococcus sp. (strain ATCC 27264 / PCC 7002 / PR-6) GN=SYNPCC7002_A2360	SYNPCC7002_A2360	1	D7E413	1	KDR58499	0		1	Q3M302	1	B1WR68	1	Cy51472DRAFT_3031	0		0		0		0		0		0		0		0		0		1	A3INE5	1	A0ZFM7	1	B5VYT6	1	D4TJ30	1	Q114M2	1	Q2JKV9	1	Q2JXD6	1	G6FW90
	B1XJQ3	Uncharacterized protein OS=Synechococcus sp. (strain ATCC 27264 / PCC 7002 / PR-6) GN=SYNPCC7002_A2361	SYNPCC7002_A2361	1	D7E4A5	1	KDR56918	0		1	Q3M8E8	1	B1WNP4	1	Cy51472DRAFT_3901	0		0		0		0		0		0		0		0		0		1	A3IRM2	1	A0ZKC3	1	B5W9B3	1	D4TG46	1	Q110F7	0		0		1	G6FZQ9
	B1XJQ4	Uncharacterized protein OS=Synechococcus sp. (strain ATCC 27264 / PCC 7002 / PR-6) GN=SYNPCC7002_A2362	SYNPCC7002_A2362	1	D7DZD9	1	KDR56509	1	A2BTH2	1	Q3MAF7	1	B1WND9	1	Cy51472DRAFT_3538	1	Q05ZI4	1	Q8DHD5	1	VBISynSp67927_1776	1	gi 497993659	1	Q0I9Z3	1	Q3AKK5	1	Q3B105	1	Q7VBN6	1	Q7V279	1	A3IRD4	1	A0ZD07	1	B5W3P3	1	D4TGP1	1	Q11AB5	1	Q2JL48	1	Q2JUM9	1	G6FYS7
	B1XJQ7	Histidine kinase OS=Synechococcus sp. (strain ATCC 27264 / PCC 7002 / PR-6) GN=SYNPCC7002_A2365	SYNPCC7002_A2365	1	D7E087	1	KDR57942	0		1	Q3MFG5	1	B1WTN8	1	Cy51472DRAFT_0519	0		0		0		0		0		0		0		0		0		1	A3ILI2	1	A0ZA61	1	B5VU38	1	D4TF28	0		0		0		1	G6FZW4
	B1XJQ8	Thiopurine S-methyltransferase (TPMT) OS=Synechococcus sp. (strain ATCC 27264 / PCC 7002 / PR-6) GN=SYNPCC7002_A2366	SYNPCC7002_A2366	0		0		0		0		0		0		0		0		0		1	gi 497995884	0		0		0		0		0		0		0		0		0		0		0		0		0
	B1XJQ9	3-oxoacyl-(Acyl-carrier-protein) reductase OS=Synechococcus sp. (strain ATCC 27264 / PCC 7002 / PR-6) GN=fabG	fabG SYNPCC7002_A2367	1	D7E1Z9	1	KDR59242	1	A2BNS8	1	Q3M6L7	1	B1WRB2	1	Cy51472DRAFT_1894	1	Q05YR5	1	Q8DIS9	1	VBISynSp67927_2540	1	gi 497989632	1	Q0I883	1	Q3ALZ1	1	Q3AUZ5	1	Q7VDC8	1	Q7V2M2	1	A3IRS3	1	A0ZJE3	1	B5W3C0	1	D4TKB0	1	Q10YZ3	1	Q2JJW4	1	Q2JRY7	1	G6FVY5
	B1XJR0	Thioredoxin OS=Synechococcus sp. (strain ATCC 27264 / PCC 7002 / PR-6) GN=trx	trx SYNPCC7002_A2368	1	D7DWZ9	1	KDR59241	1	A2BTK1	1	Q3M6L8	1	B1WQM8	1	Cy51472DRAFT_1916	1	Q067V1	1	Q8DGN0	1	VBISynSp67927_2487	1	gi 497989514	1	Q0IBI9	1	Q3AI96	1	Q3AYY9	1	Q7VBF6	1	Q7V126	1	A3IGS3	1	A0ZJE2	1	B5W3C1	1	D4TJZ2	1	Q10YZ4	1	Q2JKB6	1	Q2JTV3	1	G6FZB3
	B1XJR1	Uncharacterized protein OS=Synechococcus sp. (strain ATCC 27264 / PCC 7002 / PR-6) GN=SYNPCC7002_A2369	SYNPCC7002_A2369	0		0		0		0		0		0		0		0		0		0		0		0		0		0		0		0		0		0		0		0		0		0		0
	B1XJR5	Multisubunit Na+/H+ antiporter, subunit C OS=Synechococcus sp. (strain ATCC 27264 / PCC 7002 / PR-6) GN=mnhC	mnhC SYNPCC7002_A2373	0		1	KDR55950	0		1	Q3M3Q3	1	B1WYL9	1	Cy51472DRAFT_1482	0		1	Q8DHX5	0		1	gi 497992663	0		1	Q3AKG5	0		0		0		1	A3IU35	1	W6G0Z1	1	B5W0R7	1	D4TIV3	1	Q115D1	1	Q2JPS0	1	Q2JTS2	1	G6FVD5
	B1XJS4	ABC-type toluene export system, permease component OS=Synechococcus sp. (strain ATCC 27264 / PCC 7002 / PR-6) GN=SYNPCC7002_A2382	SYNPCC7002_A2382	1	D7E4G8	1	KDR55709	1	A2BNS2	1	Q3MCH7	1	B1WWF6	1	Cy51472DRAFT_0202	1	Q065A5	1	Q8DIY6	1	VBISynSp67927_0986	1	gi 915393424	1	Q0I828	1	Q3AHU6	1	Q3AZD4	1	Q7VAQ2	1	Q7V0E2	1	A3IPV1	1	A0ZHX4	1	B5W4H9	1	D4TJ23	1	Q10ZX3	1	Q2JIV7	1	Q2JSY7	1	G6FSB2
	B1XJS5	Nudix hydrolase family protein OS=Synechococcus sp. (strain ATCC 27264 / PCC 7002 / PR-6) GN=SYNPCC7002_A2383	SYNPCC7002_A2383	1	D7E2A4	1	KDR59051	0		1	Q3MG44	1	B1WU43	1	Cy51472DRAFT_1556	0		1	Q8DJP3	0		0		0		0		0		0		0		1	A3IX58	1	A0ZAI1	1	B5W0M3	1	D4TET0	1	Q119M9	1	Q2JPT5	0		1	G6FWL3
	B1XJT0	30S ribosomal protein S17 OS=Synechococcus sp. (strain ATCC 27264 / PCC 7002 / PR-6) GN=rpsQ	rpsQ rps17 SYNPCC7002_A1056	1	D7DYY2	1	KDR56825	1	A2BR92	1	Q3MFB2	1	B1WQR9	1	Cy51472DRAFT_0878	1	Q05ZG8	1	Q8DMM3	0		1	gi 497997499	1	Q0ID14	1	Q3AMN9	1	Q3AW84	1	Q7V9X1	1	Q7TU28	1	A3IQ12	1	A0ZG66	1	B5W6S2	1	D4TGA1	1	Q110B6	1	Q2JIL8	1	Q2JV90	1	G6FQN6
	B1XJT7	50S ribosomal protein L23 OS=Synechococcus sp. (strain ATCC 27264 / PCC 7002 / PR-6) GN=rplW	rplW rpl23 SYNPCC7002_A1063	1	D7DYX5	1	KDR56818	1	A2BS43	1	Q3MFB9	1	B1WQR2	1	Cy51472DRAFT_0885	1	Q05ZG1	1	Q8DMM9	1	VBISynSp67927_0904	1	gi 497997514	1	Q0ID07	1	Q3AMN2	1	Q3AUW1	1	Q7V9W4	1	Q7UZU9	1	A3IQ05	1	A0ZG73	1	B5WA34	1	D4TG94	1	Q110A9	1	Q2JIM5	1	Q2JV83	1	G6FQM9
	B1XJT8	50S ribosomal protein L4 OS=Synechococcus sp. (strain ATCC 27264 / PCC 7002 / PR-6) GN=rplD	rplD rpl4 SYNPCC7002_A1064	1	D7DYX4	1	KDR56817	1	A2BS44	1	Q3MFC0	1	B1WQR1	1	Cy51472DRAFT_0886	1	Q05ZG0	1	Q8DMN0	1	VBISynSp67927_0903	1	gi 497997516	1	Q0ID06	1	Q3AMN1	1	Q3AUW2	1	Q7V9W3	1	Q7UZU8	1	A3IQ04	1	A0ZG74	1	B5WA35	1	D4TG93	1	Q110A8	1	Q2JIM6	1	Q2JV82	1	G6FQM8
	B1XJU1	Kef-type K+ transport systems predicted NAD-binding component OS=Synechococcus sp. (strain ATCC 27264 / PCC 7002 / PR-6) GN=SYNPCC7002_A1067	SYNPCC7002_A1067	0		0		0		0		0		0		0		1	Q8DJ50	0		0		0		0		0		0		0		1	A3ITQ7	0		0		1	D4TFE7	0		0		0		0
	B1XJU2	Uncharacterized protein OS=Synechococcus sp. (strain ATCC 27264 / PCC 7002 / PR-6) GN=SYNPCC7002_A1068	SYNPCC7002_A1068	0		0		0		0		0		0		0		0		0		0		0		0		0		0		0		0		0		0		0		0		0		0		0
	B1XJU3	TrkA domain family protein, probable potassium channel OS=Synechococcus sp. (strain ATCC 27264 / PCC 7002 / PR-6) GN=SYNPCC7002_A1069	SYNPCC7002_A1069	0		0		0		0		0		0		0		1	Q8DJ50	0		0		0		0		0		0		0		0		0		0		0		0		0		0		0
	B1XJU4	Ammonium transporter OS=Synechococcus sp. (strain ATCC 27264 / PCC 7002 / PR-6) GN=amt	amt SYNPCC7002_A1070	0		1	KDR57104	1	A2BS45	1	Q3M8X0	1	B1WY25	1	Cy51472DRAFT_4636	0		1	Q8DMD2	1	VBISynSp67927_1644	1	gi 657836875	1	Q0IDE4	1	Q3AN09	1	Q3B079	1	Q7VDS3	1	Q7V330	1	A3IXY4	0		1	B5W6V3	0		1	Q10XK8	1	Q2JID2	1	Q2JUE4	1	G6FZ06
	B1XJU5	Delta-1-pyrroline-5-carboxylate dehydrogenase OS=Synechococcus sp. (strain ATCC 27264 / PCC 7002 / PR-6) GN=putA	putA SYNPCC7002_A1071	1	D7E1V8	1	KDR55902	0		1	Q3M8Y3	1	B1WXV8	1	Cy51472DRAFT_1396	0		1	Q8DLR2	0		0		0		0		0		0		0		1	A3IXF8	1	A0ZKL1	1	B5W7N9	1	D4TFP2	1	Q10YY5	1	Q2JNZ3	0		1	G6FYX4
	B1XJU6	GTPase subunit of Type II restriction endonuclease OS=Synechococcus sp. (strain ATCC 27264 / PCC 7002 / PR-6) GN=SYNPCC7002_A1072	SYNPCC7002_A1072	0		0		0		0		0		0		0		0		0		0		0		0		0		0		0		0		1	A0ZG16	0		0		0		0		0		0
	B1XJU7	Uncharacterized protein OS=Synechococcus sp. (strain ATCC 27264 / PCC 7002 / PR-6) GN=SYNPCC7002_A1073	SYNPCC7002_A1073	0		0		0		0		0		0		0		0		0		0		0		0		0		0		0		0		0		0		0		0		0		0		0
	B1XJU8	Delta-1-pyrroline-5-carboxylate dehydrogenase OS=Synechococcus sp. (strain ATCC 27264 / PCC 7002 / PR-6) GN=SYNPCC7002_A1074	SYNPCC7002_A1074	1	D7E1V8	1	KDR55902	0		1	Q3M8Y3	1	B1WXV8	1	Cy51472DRAFT_1396	0		1	Q8DLR2	0		0		0		0		0		0		0		1	A3IXF8	1	A0ZKL1	1	B5W7N9	1	D4TFP2	1	Q10YY5	1	Q2JNZ3	0		1	G6FYX4
	B1XJU9	Uncharacterized protein OS=Synechococcus sp. (strain ATCC 27264 / PCC 7002 / PR-6) GN=SYNPCC7002_A1075	SYNPCC7002_A1075	1	D7DWF0	1	KDR59123	0		1	Q3M9S3	1	B1X0F5	1	Cy51472DRAFT_2719	0		1	Q8DIU7	0		0		0		0		0		0		0		1	A3IPL3	1	W6FMY8	1	B5VXP6	1	D4TGM6	1	Q111P6	1	Q2JM96	1	Q2JY17	1	G6FTJ3
	B1XJV0	Uncharacterized protein OS=Synechococcus sp. (strain ATCC 27264 / PCC 7002 / PR-6) GN=SYNPCC7002_A1076	SYNPCC7002_A1076	1	D7DWE9	0		0		1	Q3M9S4	1	B1X0F4	1	Cy51472DRAFT_2718	0		0		0		0		0		0		0		0		0		1	A3IPL4	1	A0ZJF7	0		0		0		0		0		1	G6FTJ4
	B1XJV1	Cyclic nucleotide-binding domain protein OS=Synechococcus sp. (strain ATCC 27264 / PCC 7002 / PR-6) GN=SYNPCC7002_A1077	SYNPCC7002_A1077	1	D7E3Z5	1	KDR54531	0		1	Q3MEJ0	1	B1WRR9	1	Cy51472DRAFT_0746	0		1	Q8DKN0	1	VBISynSp67927_1690	1	gi 657836903	0		1	Q3AGN8	0		0		0		1	A3IWK7	1	A0ZGJ7	1	B5W8P1	0		1	Q110K1	0		0		1	G6FU41
	B1XJV2	Conserved hypothetical membrane protein OS=Synechococcus sp. (strain ATCC 27264 / PCC 7002 / PR-6) GN=SYNPCC7002_A1078	SYNPCC7002_A1078	0		0		0		0		0		0		0		0		0		0		0		0		0		0		0		0		0		0		0		0		0		0		0
	B1XJV3	Uncharacterized protein OS=Synechococcus sp. (strain ATCC 27264 / PCC 7002 / PR-6) GN=SYNPCC7002_A1079	SYNPCC7002_A1079	1	D7E493	1	KDR54550	0		1	Q3MA56	1	B1WNP8	1	Cy51472DRAFT_3904	0		0		0		0		0		0		0		0		0		1	A3IUB2	1	A0ZGW4	0		1	D4TEC1	1	Q116J6	1	Q2JJU0	1	Q2JWG9	1	G6FXW5
	B1XJV4	Serine/threonine protein kinase OS=Synechococcus sp. (strain ATCC 27264 / PCC 7002 / PR-6) GN=SYNPCC7002_A1080	SYNPCC7002_A1080	0		0		0		1	Q3MH47	0		0		0		0		0		0		0		0		0		0		0		0		1	A0ZJJ1	0		1	D4TKC6	0		0		0		1	G6FRU5
	B1XJV5	Acetyltransferase, GNAT family OS=Synechococcus sp. (strain ATCC 27264 / PCC 7002 / PR-6) GN=SYNPCC7002_A1081	SYNPCC7002_A1081	1	D7E092	1	KDR54942	0		1	Q3MDB0	1	B1X1L0	1	Cy51472DRAFT_2156	0		0		0		0		0		0		0		0		0		1	A3IND2	1	W6FJ53	1	B5VZ47	1	D4TCX9	0		1	Q2JHX9	1	Q2JQN9	1	G6FQS2
	B1XJV6	Glycine cleavage T-protein (Aminomethyltransferase) OS=Synechococcus sp. (strain ATCC 27264 / PCC 7002 / PR-6) GN=gcvT	gcvT SYNPCC7002_A1082	1	D7E0P8	1	KDR58464	0		1	Q3MCL2	1	B1WQW9	1	Cy51472DRAFT_0832	0		1	Q8DHK0	0		0		0		0		0		0		0		0		1	A0ZEW6	1	B5W2U1	1	D4TDE2	1	Q10VR5	1	Q2JII0	1	Q2JVB1	1	G6FS92
	B1XJV7	LCCL domain protein OS=Synechococcus sp. (strain ATCC 27264 / PCC 7002 / PR-6) GN=SYNPCC7002_A1083	SYNPCC7002_A1083	0		0		0		0		0		0		0		0		0		0		0		0		0		0		0		0		0		0		0		0		0		0		0
	B1XJV8	Uncharacterized protein OS=Synechococcus sp. (strain ATCC 27264 / PCC 7002 / PR-6) GN=SYNPCC7002_A1084	SYNPCC7002_A1084	1	D7E4F5	1	KDR57853	1	A2BSA1	1	Q3M9L8	1	B1WS33	1	Cy51472DRAFT_3127	1	Q065C9	1	Q8DMU2	1	VBISynSp67927_2461	1	gi 497989456	1	Q0IBG7	1	Q3AIB6	1	Q3AYW9	1	Q7VBG6	1	Q7V118	1	A3ISY8	1	A0ZAD2	1	B5W5L5	1	D4TKV5	1	Q10X44	1	Q2JKH6	1	Q2JX95	1	G6G0A2
	B1XJV9	Geranylgeranyl pyrophosphate synthase OS=Synechococcus sp. (strain ATCC 27264 / PCC 7002 / PR-6) GN=crtE	crtE SYNPCC7002_A1085	0		1	KDR57854	1	A2BSA2	1	Q3M9L9	1	B1WS34	1	Cy51472DRAFT_3128	1	Q065C8	1	Q8DMU1	1	VBISynSp67927_2462	1	gi 760033956	1	Q0IBG8	1	Q3AIB5	1	Q3AYX0	1	Q7VBG5	1	Q7V119	1	A3ISY7	1	A0ZAD3	1	B5W5L4	1	D4TKV6	1	Q10X45	1	Q2JKH5	1	Q2JX96	1	G6G0A1
	B1XJW0	Potassium channel protein, TrkA family OS=Synechococcus sp. (strain ATCC 27264 / PCC 7002 / PR-6) GN=trkA	trkA SYNPCC7002_A1086	0		1	KDR59047	0		1	Q3M970	1	B1WU41	1	Cy51472DRAFT_1558	0		0		0		0		0		0		0		0		0		1	A3II22	0		1	B5W0M7	1	D4TIR3	1	Q10XH4	0		0		1	G6FPQ8
	B1XJW5	Uncharacterized protein OS=Synechococcus sp. (strain ATCC 27264 / PCC 7002 / PR-6) GN=SYNPCC7002_A1091	SYNPCC7002_A1091	1	D7DYT4	1	KDR58261	1	A2BSA3	1	Q3MF78	1	B1WTU3	1	Cy51472DRAFT_4076	1	Q065N7	1	Q8DK07	1	VBISynSp67927_2295	1	gi 497995583	1	Q0IAW2	1	Q3AIM1	1	Q3AYM2	1	Q7VC48	1	Q7V1P1	1	A3IPE7	1	W6FUF7	1	B5W4S1	1	D4TGQ9	1	Q10VW3	1	Q2JJM1	1	Q2JS56	1	G6FQT1
	B1XJW8	Succinate dehydrogenase iron-sulfur protein subunit OS=Synechococcus sp. (strain ATCC 27264 / PCC 7002 / PR-6) GN=sdhB	sdhB SYNPCC7002_A1094	1	D7DVD7	1	KDR56867	0		1	Q3MFT9	1	B1WXQ1	1	Cy51472DRAFT_4653	0		1	Q8DI38	0		0		0		0		0		0		0		1	A3IXM6	1	W6FL81	1	B5W8I4	1	D4TCQ0	1	Q10Y92	1	Q2JIV5	0		1	G6FNG8
	B1XJW9	AbrB family transciptional regulator OS=Synechococcus sp. (strain ATCC 27264 / PCC 7002 / PR-6) GN=SYNPCC7002_A1095	SYNPCC7002_A1095	1	D7DVE0	1	KDR56130	1	A2BRB2	1	Q3MFT8	1	B1WXP9	1	Cy51472DRAFT_4654	1	Q063S7	1	Q8DJS2	1	VBISynSp67927_1320	1	gi 497996022	1	Q0IBK9	1	Q3AIN2	1	Q3AYG4	1	Q7VAK3	1	Q7V2A9	1	A3IXM5	1	A0ZA49	1	B5VXK8	1	D4TCP8	1	Q119W9	1	Q2JNC5	1	Q2JSN4	1	G6FNG9
	B1XJX0	Carbonic anhydrase (Alpha family, eukaryotic type) OS=Synechococcus sp. (strain ATCC 27264 / PCC 7002 / PR-6) GN=ecaA	ecaA SYNPCC7002_A1096	0		0		0		0		1	B1WTG1	1	Cy51472DRAFT_0592	0		0		0		0		0		0		0		0		0		0		0		0		0		0		0		0		0
	B1XJX1	Cytochrome b6/f complex, alternative iron-sulfur subunit OS=Synechococcus sp. (strain ATCC 27264 / PCC 7002 / PR-6) GN=SYNPCC7002_A1097	SYNPCC7002_A1097	0		0		0		1	Q3M4F0	0		0		0		0		0		0		0		0		0		0		0		0		0		0		0		0		0		0		1	G6FY08
	B1XJX2	Para-aminobenzoate synthase component I OS=Synechococcus sp. (strain ATCC 27264 / PCC 7002 / PR-6) GN=pabB	pabB SYNPCC7002_A1098	1	D7E3L3	1	KDR56250	1	A2BTJ1	1	Q3M3W8	1	B1WYY5	1	Cy51472DRAFT_2439	1	Q05ZD3	1	Q8DM38	1	VBISynSp67927_0879	1	gi 497997569	1	Q0ICY2	1	Q3AMK8	1	Q3AWA3	1	Q7V9U2	0		1	A3IXE5	1	A0ZLE2	1	B5VZS1	1	D4TCV2	1	Q10Y36	1	Q2JNX5	1	Q2JST8	1	G6FS99
	B1XJX3	Uncharacterized protein OS=Synechococcus sp. (strain ATCC 27264 / PCC 7002 / PR-6) GN=SYNPCC7002_A1099	SYNPCC7002_A1099	0		0		0		0		0		0		0		0		0		0		0		0		0		0		0		0		0		0		0		0		0		0		0
	B1XJX4	Menaquinone biosynthesis methyltransferase OS=Synechococcus sp. (strain ATCC 27264 / PCC 7002 / PR-6) GN=menG	menG SYNPCC7002_A1100	1	D7DWK9	1	KDR58656	1	A2BTT4	1	Q3MD91	1	B1WSD2	1	Cy51472DRAFT_1738	1	Q060I7	1	Q8DGE4	1	VBISynSp67927_0009	1	gi 497990060	1	Q0ICA4	1	Q3ALF5	1	Q3AWY5	1	Q7VDF0	1	Q7V2P1	1	A3IUE3	1	A0ZI63	1	B5W901	1	D4TCK0	1	Q10XM7	1	Q2JPD0	1	Q2JSK1	1	G6FZS7
	B1XJX5	Serine/threonine protein phosphatase OS=Synechococcus sp. (strain ATCC 27264 / PCC 7002 / PR-6) GN=SYNPCC7002_A1101	SYNPCC7002_A1101	1	D7E399	1	KDR57723	0		1	Q3M7X2	1	B1WW02	1	Cy51472DRAFT_4743	0		1	Q8DGA2	0		0		0		0		0		0		0		1	A3IPK3	1	A0ZGZ5	1	B5VUY6	1	D4TDU5	1	Q112U7	0		0		1	G6FZ44
	B1XJX6	Acyltransferase domain protein OS=Synechococcus sp. (strain ATCC 27264 / PCC 7002 / PR-6) GN=SYNPCC7002_A1103	SYNPCC7002_A1103	0		0		0		0		0		0		0		0		0		0		0		0		0		0		0		0		0		0		0		0		0		0		0
	B1XJX7	Two-component sensory transduction histidine kinase and response regulator OS=Synechococcus sp. (strain ATCC 27264 / PCC 7002 / PR-6) GN=SYNPCC7002_A1104	SYNPCC7002_A1104	1	D7DZ59	1	KDR56599	0		1	Q3MFV7	1	B1WQQ2	1	Cy51472DRAFT_0894	0		1	Q8DLX7	0		0		0		0		0		0		0		1	A3IRU6	1	A0ZA32	1	B5W0C5	0		1	Q112K7	1	Q2JKA6	0		1	G6FNU1
	B1XJX8	UDP-N-acetylglucosamine 1-carboxyvinyltransferase OS=Synechococcus sp. (strain ATCC 27264 / PCC 7002 / PR-6) GN=murA	murA SYNPCC7002_A1105	1	D7DX61	1	KDR55856	1	A2BPV1	1	Q3MD78	1	B1WNB0	1	Cy51472DRAFT_3509	1	Q060E6	1	Q8DKS7	1	VBISynSp67927_2600	1	gi 497989973	1	Q0IC61	1	Q3AL98	1	Q3AV83	1	Q7VAT0	1	Q7V0G1	1	A3IKT4	1	W6FJG1	1	B5W9U3	1	D4TCB3	1	Q10ZM1	1	Q2JQ20	1	Q2JQH2	1	G6FUL1
	B1XJX9	rRNA methylase, TrmH family OS=Synechococcus sp. (strain ATCC 27264 / PCC 7002 / PR-6) GN=SYNPCC7002_A1107	SYNPCC7002_A1107	1	D7DX60	1	KDR56127	0		1	Q3MD77	1	B1WNB1	1	Cy51472DRAFT_3510	0		1	Q8DHJ1	1	VBISynSp67927_2598	1	gi 760034027	0		1	Q3AL96	0		0		0		1	A3IKT5	1	A0ZN04	1	B5VXL1	1	D4TCB4	1	Q10ZM4	1	Q2JK84	1	Q2JVF6	1	G6FUL2
	B1XJY0	Bacterioferritin comigratory protein OS=Synechococcus sp. (strain ATCC 27264 / PCC 7002 / PR-6) GN=bcp	bcp SYNPCC7002_A1108	1	D7E4Q6	1	KDR54811	1	A2BSP9	1	Q3MG25	1	B1WYC2	1	Cy51472DRAFT_2479	1	Q064E8	1	Q8DIY0	1	VBISynSp67927_0116	1	gi 497990538	1	Q0I770	1	Q3AH93	1	Q3AZX1	1	Q7VEC0	1	Q7V3J6	1	A3ISE1	1	A0ZDT7	1	B5VYP2	1	D4TJK0	1	Q10XN9	1	Q2JNY6	1	Q2JQG3	1	G6FXV8
	B1XJY1	Agmatinase, putative OS=Synechococcus sp. (strain ATCC 27264 / PCC 7002 / PR-6) GN=speB	speB SYNPCC7002_A1109	0		1	KDR57895	0		0		0		0		0		0		0		0		0		0		0		0		0		0		0		1	B5W5U7	0		1	Q10Y47	1	Q2JKT0	1	Q2JW14	0
	B1XJY2	Two-component response regulator OS=Synechococcus sp. (strain ATCC 27264 / PCC 7002 / PR-6) GN=SYNPCC7002_A1110	SYNPCC7002_A1110	0		0		0		1	Q3M4Z4	1	B1X1A3	1	Cy51472DRAFT_2801	0		0		0		0		0		0		0		0		0		1	A3IV95	1	A0ZEQ3	0		0		1	Q10X01	0		0		1	G6FZM9
	B1XJY3	Histidine kinase OS=Synechococcus sp. (strain ATCC 27264 / PCC 7002 / PR-6) GN=SYNPCC7002_A1111	SYNPCC7002_A1111	0		0		0		0		0		0		0		0		0		0		0		0		0		0		0		1	A3ILD9	0		0		0		0		0		0		0
	B1XJY5	3-octaprenyl-4-hydroxybenzoate carboxy-lyase OS=Synechococcus sp. (strain ATCC 27264 / PCC 7002 / PR-6) GN=ubiD	ubiD SYNPCC7002_A1113	1	D7DWI2	1	KDR56085	0		1	Q3M6S2	0		0		1	Q067Q8	1	Q8DGT8	1	VBISynSp67927_1790	0		1	Q0I9X1	1	Q3AKJ5	1	Q3AXB8	1	Q7VBP5	0		1	A3IW87	1	A0ZAH7	1	B5W8X5	1	D4TEW8	0		1	Q2JH56	1	Q2JUS0	1	G6FWC3
	B1XJY6	Uncharacterized protein OS=Synechococcus sp. (strain ATCC 27264 / PCC 7002 / PR-6) GN=SYNPCC7002_A1114	SYNPCC7002_A1114	0		0		0		0		0		0		0		0		0		0		0		0		0		0		0		0		0		0		0		0		0		0		0
	B1XJY7	Uncharacterized protein OS=Synechococcus sp. (strain ATCC 27264 / PCC 7002 / PR-6) GN=SYNPCC7002_A1115	SYNPCC7002_A1115	0		0		0		0		0		0		0		0		0		0		0		0		0		0		0		0		0		0		0		0		0		0		0
	B1XJY9	UDP-N-acetyl-D-mannosaminuronic acid transferase OS=Synechococcus sp. (strain ATCC 27264 / PCC 7002 / PR-6) GN=rffM	rffM SYNPCC7002_A1117	1	D7E395	1	KDR55752	0		1	Q3MFF2	1	B1X184	1	Cy51472DRAFT_3481	1	Q063H9	1	Q8DLM9	1	VBISynSp67927_0701	1	gi 497997968	1	Q0IDF5	1	Q3AN20	1	Q3B090	0		0		1	A3ILK7	1	W6FNG9	1	B5W9R9	1	D4TDS1	1	Q10Z06	1	Q2JKE6	1	Q2JXU7	1	G6FX33
	B1XJZ1	Phosphatase, HAD superfamily (Subfamily IIIA) OS=Synechococcus sp. (strain ATCC 27264 / PCC 7002 / PR-6) GN=yqeG	yqeG SYNPCC7002_A1119	1	D7DW13	1	KDR54170	1	A2BSP8	1	Q3M6H5	1	B1X0B8	1	Cy51472DRAFT_3785	1	Q065H8	1	Q8DLJ6	1	VBISynSp67927_2145	1	gi 497995088	1	Q0I9F3	1	Q3AIH1	1	Q3AYS4	1	Q7VC77	0		1	A3IR52	1	A0ZK71	1	B5VXJ4	1	D4TD20	1	Q10WK8	1	Q2JJE0	1	Q2JS44	1	G6FYI6
	B1XJZ2	Methyltransferase, UbiE/COQ5 family OS=Synechococcus sp. (strain ATCC 27264 / PCC 7002 / PR-6) GN=SYNPCC7002_A1120	SYNPCC7002_A1120	1	D7DWW4	1	KDR56777	0		1	Q3MCT8	1	B1WU63	1	Cy51472DRAFT_1536	1	Q060T2	1	Q8DII2	0		0		1	Q0I8L7	1	Q3ALP4	1	Q3AVA1	0		0		1	A3ISI4	0		1	B5VX03	1	D4TIU9	1	Q10WR5	1	Q2JH98	1	Q2JVI9	1	G6FTD6
	B1XJZ3	BLUF domain protein OS=Synechococcus sp. (strain ATCC 27264 / PCC 7002 / PR-6) GN=SYNPCC7002_A1121	SYNPCC7002_A1121	0		0		0		0		0		0		0		1	Q8DMN3	0		0		0		0		0		0		0		0		0		0		0		0		0		0		0
	B1XJZ4	Uncharacterized protein OS=Synechococcus sp. (strain ATCC 27264 / PCC 7002 / PR-6) GN=SYNPCC7002_A1122	SYNPCC7002_A1122	1	D7DWA8	1	KDR57712	0		1	Q3MB57	1	B1X1D4	1	Cy51472DRAFT_2831	1	Q060S4	1	Q8DHH3	1	VBISynSp67927_1674	1	gi 915393374	0		1	Q3ALN5	1	Q3AV58	1	Q7VD54	0		1	A3ITE3	1	A0ZDR4	1	B5WA90	1	D4TL17	1	Q10VN5	1	Q2JMD0	1	Q2JV22	1	G6FSW9
	B1XJZ6	FHA domain protein OS=Synechococcus sp. (strain ATCC 27264 / PCC 7002 / PR-6) GN=SYNPCC7002_A1124	SYNPCC7002_A1124	1	D7DZU6	0		0		1	Q3MGF3	0		0		0		1	Q8DIP4	0		0		0		0		0		0		0		0		1	W6FP35	0		1	D4TCW4	0		0		0		1	G6FX90
	B1XJZ7	Uncharacterized protein OS=Synechococcus sp. (strain ATCC 27264 / PCC 7002 / PR-6) GN=SYNPCC7002_A1125	SYNPCC7002_A1125	1	D7DZV7	1	KDR56320	0		1	Q3MEY3	1	B1WVG7	1	Cy51472DRAFT_0319	1	Q064H2	1	Q8DIB3	1	VBISynSp67927_0083	1	gi 497990380	1	Q0I7A6	1	Q3AHC5	1	Q3AZU7	0		0		1	A3IZD2	1	A0ZD88	1	B5W5I2	1	D4TIW2	1	Q117U8	1	Q2JKM8	1	Q2JU61	1	G6FQ47
	B1XJZ8	Dihydrolipoyl dehydrogenase OS=Synechococcus sp. (strain ATCC 27264 / PCC 7002 / PR-6) GN=ipdA	ipdA SYNPCC7002_A1126	1	D7DVK1	1	KDR57893	1	A2BSP7	1	Q3MBT7	1	B1WR28	1	Cy51472DRAFT_2991	1	Q060E3	1	Q8DKJ1	1	VBISynSp67927_2597	1	gi 497989812	1	Q0IC58	1	Q3AL95	1	Q3AV86	1	Q7VAT2	1	Q7V0G2	1	A3IMY5	1	A0ZGM5	1	B5W5U9	1	D4TKY1	1	Q10ZM5	1	Q2JND9	1	Q2JT11	1	G6FUT4
	B1XJZ9	Uncharacterized protein OS=Synechococcus sp. (strain ATCC 27264 / PCC 7002 / PR-6) GN=SYNPCC7002_A1127	SYNPCC7002_A1127	1	D7DWU4	0		0		0		0		0		0		0		0		0		0		0		0		0		0		0		0		0		0		1	Q10ZB1	0		0		0
	B1XK00	Uncharacterized protein OS=Synechococcus sp. (strain ATCC 27264 / PCC 7002 / PR-6) GN=SYNPCC7002_A1128	SYNPCC7002_A1128	1	D7E2K2	1	KDR56200	0		1	Q3MCG3	1	B1WU08	1	Cy51472DRAFT_1588	0		1	Q8DIK3	0		0		0		0		0		0		0		1	A3IH80	1	A0ZHA1	1	B5W026	1	D4THJ8	1	Q10YM5	0		0		1	G6FTS5
	B1XK01	Uncharacterized protein OS=Synechococcus sp. (strain ATCC 27264 / PCC 7002 / PR-6) GN=SYNPCC7002_A1129	SYNPCC7002_A1129	0		0		0		1	Q3MCM1	1	B1X134	1	Cy51472DRAFT_3841	0		1	Q8DH73	0		0		0		0		0		0		0		1	A3IRM9	1	A0ZHN2	1	B5W412	0		1	Q115H5	0		0		1	G6FS17
	B1XK02	Arginine biosynthesis bifunctional protein ArgJ OS=Synechococcus sp. (strain ATCC 27264 / PCC 7002 / PR-6) GN=argJ	argJ SYNPCC7002_A1130	1	D7DWN5	1	KDR54680	1	A2BRB2	1	Q3M8G0	1	B1WTE7	1	Cy51472DRAFT_0604	1	Q061R0	1	Q8DHN4	1	VBISynSp67927_0297	1	gi 497991318	1	Q0I6J8	1	Q3AGR1	1	Q3AVW0	1	Q7VEF9	1	Q7V3M5	1	A3ISS4	1	W6FLU5	0		1	D4TL27	1	Q11AB4	1	Q2JIR8	1	Q2JUV3	1	G6FY98
	B1XK03	Protease 4 OS=Synechococcus sp. (strain ATCC 27264 / PCC 7002 / PR-6) GN=sppA	sppA SYNPCC7002_A1131	1	D7DXL8	1	KDR58621	0		1	Q3MAA9	1	B1WSH4	1	Cy51472DRAFT_1696	0		0		0		0		0		0		0		0		0		1	A3IND7	1	A0ZG24	1	B5W9T6	1	D4TES5	1	Q115F5	0		0		1	G6G004
	B1XK04	Isopentenyl-diphosphate delta-isomerase OS=Synechococcus sp. (strain ATCC 27264 / PCC 7002 / PR-6) GN=fni	fni SYNPCC7002_A1132	1	D7DXL7	1	KDR58888	0		1	Q3MAB0	1	B1WUV1	1	Cy51472DRAFT_1022	0		1	Q8DJ26	0		0		0		0		0		0		0		1	A3ILF0	1	A0ZCD0	1	B5W1I3	1	D4TES4	1	Q115F6	1	Q2JIE2	1	Q2JQE2	1	G6G003
	B1XK05	Uncharacterized protein OS=Synechococcus sp. (strain ATCC 27264 / PCC 7002 / PR-6) GN=SYNPCC7002_A1133	SYNPCC7002_A1133	0		0		0		0		0		0		0		0		0		0		0		0		0		0		0		0		0		0		0		0		0		0		0
	B1XK06	Uncharacterized protein OS=Synechococcus sp. (strain ATCC 27264 / PCC 7002 / PR-6) GN=SYNPCC7002_A1134	SYNPCC7002_A1134	0		0		0		0		0		0		0		0		0		0		0		0		0		0		0		0		0		0		0		0		0		0		0
	B1XK07	DNA polymerase III alpha subunit OS=Synechococcus sp. (strain ATCC 27264 / PCC 7002 / PR-6) GN=dnaE	dnaE SYNPCC7002_A2384	1	D7DX26	1	KDR57715	1	A2BSX2	1	Q3M6N3	1	B1WWE3	1	Cy51472DRAFT_0213	1	Q067M3	1	Q8DH90	1	VBISynSp67927_1816	1	gi 497993801	1	Q0I9N7	1	Q3AKG9	1	Q3AVK2	1	Q7VCI9	1	Q7V1D1	1	A3IUT2	1	A0ZL45	1	B5VUX8	1	D4TDW7	1	Q114B4	1	Q2JM86	1	Q2JY24	1	G6FVB1
	B1XK08	Uncharacterized protein OS=Synechococcus sp. (strain ATCC 27264 / PCC 7002 / PR-6) GN=SYNPCC7002_A2386	SYNPCC7002_A2386	0		0		0		0		0		0		0		0		0		0		0		0		0		0		0		0		0		0		0		0		0		0		0
	B1XK09	Pseudouridine synthase OS=Synechococcus sp. (strain ATCC 27264 / PCC 7002 / PR-6) GN=SYNPCC7002_A2385	SYNPCC7002_A2385	1	D7E5D2	1	KDR55794	0		1	Q3MGA4	1	B1WWD0	1	Cy51472DRAFT_0224	1	Q067U6	1	Q8DL51	1	VBISynSp67927_1244	1	gi 497996290	1	Q0IBQ2	1	Q3AI58	1	Q3AZ31	0		0		1	A3IU21	1	A0ZG19	1	B5W1M0	1	D4TEG4	1	Q112F3	1	Q2JQ37	1	Q2JRL1	1	G6FY47
	B1XK10	Uncharacterized protein OS=Synechococcus sp. (strain ATCC 27264 / PCC 7002 / PR-6) GN=SYNPCC7002_A2387	SYNPCC7002_A2387	1	D7E0V9	1	KDR54188	0		1	Q3MBZ9	1	B1WUA0	1	Cy51472DRAFT_1504	0		1	Q8DKE0	0		0		0		0		0		0		0		1	A3IL05	1	A0ZFU5	1	B5W6D9	1	D4TCG9	1	Q10XM4	1	Q2JII2	1	Q2JVA9	1	G6FXN0
	B1XK11	Uncharacterized protein OS=Synechococcus sp. (strain ATCC 27264 / PCC 7002 / PR-6) GN=SYNPCC7002_A2388	SYNPCC7002_A2388	1	D7DWK7	1	KDR54234	0		1	Q3MD89	1	B1X0I3	1	Cy51472DRAFT_2745	0		1	Q8DI26	0		0		0		0		0		0		0		1	A3IPQ2	1	A0ZI62	1	B5VYD8	1	D4TCJ7	1	Q10XM9	1	Q2JNY9	1	Q2JVV9	1	G6FZS9
	B1XK13	Alginate o-acetyltransferase OS=Synechococcus sp. (strain ATCC 27264 / PCC 7002 / PR-6) GN=algI	algI SYNPCC7002_A2390	1	D7E553	1	KDR57016	0		1	Q3MB79	0		0		0		0		0		0		0		0		0		0		0		0		1	A0ZJ72	1	B5VXW5	1	D4TGY7	1	Q118S2	0		0		1	G6FQ08
	B1XK15	Uncharacterized protein OS=Synechococcus sp. (strain ATCC 27264 / PCC 7002 / PR-6) GN=SYNPCC7002_A2392	SYNPCC7002_A2392	0		1	KDR59111	0		1	Q3MDL9	1	B1X1P8	1	Cy51472DRAFT_2119	0		1	Q8DHU5	0		0		0		0		0		0		0		1	A3IVS7	1	W6FLF6	1	B5W3X9	0		0		0		0		1	G6FRI8
	B1XK16	Ferredoxin-dependent glutamate synthase 2 OS=Synechococcus sp. (strain ATCC 27264 / PCC 7002 / PR-6) GN=gltS	gltS SYNPCC7002_A2393	1	D7E0Z2	1	KDR59112	1	A2BTJ2	1	Q3MDL8	1	B1WTI6	1	Cy51472DRAFT_0569	1	Q060Y5	1	Q8DJ60	1	VBISynSp67927_0792	1	gi 497997711	1	Q0ID53	1	Q3AMT0	1	Q3AW59	1	Q7VA01	1	Q7UZY3	1	A3ILU3	1	A0ZFB4	1	B5W3Y0	1	D4TDI6	1	Q119A1	1	Q2JM19	1	Q2JRE7	1	G6FRI9
	B1XK18	Uncharacterized protein OS=Synechococcus sp. (strain ATCC 27264 / PCC 7002 / PR-6) GN=SYNPCC7002_A2395	SYNPCC7002_A2395	1	D7E0J1	1	KDR59008	0		1	Q3MDQ3	1	B1WU15	1	Cy51472DRAFT_1582	0		1	Q8DIW3	0		1	gi 915393392	0		0		0		0		0		1	A3IHD6	1	A0ZFD7	1	B5W6Z8	1	D4TDN1	1	Q118G5	1	Q2JLW6	1	Q2JWS0	1	G6FRL8
	B1XK19	1-acyl-sn-glycerol-3-phosphate acyltransferase OS=Synechococcus sp. (strain ATCC 27264 / PCC 7002 / PR-6) GN=plsC	plsC SYNPCC7002_A2396	1	D7DWG1	1	KDR59128	1	A2BTJ1	1	Q3M9J2	1	B1WT35	1	Cy51472DRAFT_4117	1	Q063M0	1	Q8DMR9	1	VBISynSp67927_0196	1	gi 760034147	1	Q0I6Y3	1	Q3AH12	1	Q3B051	1	Q7VE53	1	Q7V3D8	1	A3IW50	1	A0ZJ10	1	B5VXP1	1	D4TM04	1	Q114J8	1	Q2JKW2	1	Q2JXD8	1	G6FUE9
	B1XK20	Metal-dependent hydrolases of the beta-lactamase superfamily I protein OS=Synechococcus sp. (strain ATCC 27264 / PCC 7002 / PR-6) GN=SYNPCC7002_A2397	SYNPCC7002_A2397	1	D7E2D1	1	KDR55233	0		1	Q3MB97	1	B1X1D0	1	Cy51472DRAFT_2827	0		1	Q8DHH8	0		0		0		0		0		0		0		1	A3IN29	0		1	B5VVY8	0		1	Q114F3	0		0		1	G6FZP3
	B1XK21	Riboflavin biosynthesis protein OS=Synechococcus sp. (strain ATCC 27264 / PCC 7002 / PR-6) GN=ribF	ribF SYNPCC7002_A2398	1	D7E2D2	1	KDR55823	1	A2BP00	1	Q3MB96	1	B1WSX8	1	Cy51472DRAFT_4173	1	Q060B3	1	Q8DIM6	1	VBISynSp67927_1188	1	gi 760034982	1	Q0IC15	1	Q3AL67	1	Q3AX17	1	Q7VAV6	1	Q7V0I4	1	A3J008	1	A0ZGE2	1	B5W1J4	1	D4TDC1	1	Q114F4	1	Q2JJM0	1	Q2JS55	1	G6FZP4
	B1XK22	Methanol dehydrogenase regulatory protein, MoxR-like ATPase OS=Synechococcus sp. (strain ATCC 27264 / PCC 7002 / PR-6) GN=moxR	moxR SYNPCC7002_A2399	0		1	KDR55825	0		1	Q3MB95	1	B1WU21	1	Cy51472DRAFT_1577	1	Q05ZL2	1	Q8DIM7	0		0		0		1	Q3ANF8	0		0		0		1	A3IM22	1	A0ZGE3	1	B5W1I8	1	D4TIT3	1	Q114F6	1	Q2JN45	1	Q2JV40	1	G6FZP5
	B1XK23	Uncharacterized protein OS=Synechococcus sp. (strain ATCC 27264 / PCC 7002 / PR-6) GN=SYNPCC7002_A2400	SYNPCC7002_A2400	1	D7E0W6	1	KDR55393	0		1	Q3M8B0	1	B1X1Q3	1	Cy51472DRAFT_2114	1	Q05YJ2	1	Q8DKR5	1	VBISynSp67927_1712	1	gi 497993214	1	Q0I8J1	1	Q3ALS3	1	Q3AWR1	0		0		1	A3IVT2	1	A0ZFV4	1	B5VWA7	1	D4TDG4	1	Q10YP5	1	Q2JP25	1	Q2JVN5	1	G6FTR1
	B1XK24	Photosystem I reaction center subunit PsaK OS=Synechococcus sp. (strain ATCC 27264 / PCC 7002 / PR-6) GN=psaK	psaK SYNPCC7002_A2401	1	D7E026	1	KDR56778	1	A2BP01	1	P23317	1	B1WNA9	1	Cy51472DRAFT_3508	1	Q067F5	1	P0A425	1	VBISynSp67927_2044	1	gi 657836972	1	Q0IAA7	1	Q3AJQ0	1	Q3AXZ2	1	Q7VC13	1	Q7V1G7	1	A3ITL9	1	A0Z9W9	1	B5VX04	1	D4TI39	1	Q10VD9	0		1	Q2JTC4	1	G6FT77
	B1XK25	Amidohydrolase subfamily OS=Synechococcus sp. (strain ATCC 27264 / PCC 7002 / PR-6) GN=ama	ama SYNPCC7002_A2402	1	D7E4E4	1	KDR56219	1	A2BTB5	1	Q3MEA3	1	B1X1S5	1	Cy51472DRAFT_2092	1	Q062U9	1	Q8DMU8	1	VBISynSp67927_0542	1	gi 497998207	1	Q0IDV9	1	Q3AND6	1	Q3B0I9	1	Q7V9Q6	1	Q7UZP5	1	A3IV34	1	A0ZAM4	1	B5W050	1	D4TF93	1	Q10YC3	1	Q2JK81	1	Q2JRV7	1	G6FYQ0
	B1XK26	Uncharacterized protein OS=Synechococcus sp. (strain ATCC 27264 / PCC 7002 / PR-6) GN=SYNPCC7002_A2403	SYNPCC7002_A2403	0		0		1	A2BTB6	1	Q3M5P8	1	B1WTX9	1	Cy51472DRAFT_4037	1	Q05ZL6	0		0		0		0		1	Q3AJB0	1	Q3AVH1	0		1	Q7V2K0	1	A3IZ27	0		0		0		1	Q119J8	1	Q2JL66	1	Q2JUK3	0
	B1XK27	Prephenate dehydratase OS=Synechococcus sp. (strain ATCC 27264 / PCC 7002 / PR-6) GN=pheA	pheA SYNPCC7002_A2404	1	D7E104	1	KDR58571	1	A2BS49	1	Q3MDM8	1	B1WW86	1	Cy51472DRAFT_0264	1	Q060Z5	1	Q8DH54	1	VBISynSp67927_0782	1	gi 497997746	1	Q0ID63	1	Q3AMU0	1	Q3AW49	1	Q7VA09	1	Q7TU35	1	A3IYF1	1	A0ZFC4	1	B5W7X7	1	D4TDP5	1	Q118Y8	1	Q2JNL9	1	Q2JUI9	1	G6FRK5
	B1XK28	Cyanophycin synthetase OS=Synechococcus sp. (strain ATCC 27264 / PCC 7002 / PR-6) GN=cphA	cphA SYNPCC7002_A2405	1	D7E377	1	KDR57254	0		1	O86109	1	Q9KGY4	1	Cy51472DRAFT_4010	0		1	B9A0M2	0		0		0		0		0		0		0		1	A3INR7	1	W6FL80	1	B5W095	1	D4TF37	1	Q113V7	1	Q2JMY7	0		1	G6FRG6
	B1XK29	Cyanophycinase OS=Synechococcus sp. (strain ATCC 27264 / PCC 7002 / PR-6) GN=cphB	cphB SYNPCC7002_A2406	1	D7E376	1	KDR57255	0		1	O86108	1	B1WPL6	1	Cy51472DRAFT_4009	0		1	P0C8P3	0		0		0		0		0		0		0		1	A3INR8	1	A0ZKP0	1	B5W094	1	D4TF38	1	Q113V8	1	Q2JK11	0		1	G6FRG5
	B1XK30	tRNA (guanine-N(1)-)-methyltransferase OS=Synechococcus sp. (strain ATCC 27264 / PCC 7002 / PR-6) GN=trmD	trmD SYNPCC7002_A2407	1	D7E374	1	KDR57256	1	A2BTB8	1	Q3MC52	1	B1WPL5	1	Cy51472DRAFT_4008	1	Q060C1	1	Q8CWM2	1	VBISynSp67927_1200	1	gi 497996438	1	Q0IC33	1	Q3AL74	1	Q3AX10	1	Q7TV99	1	Q7V0H7	1	A3INR9	1	A0ZKN9	1	B5W092	1	D4TF39	1	Q113W0	1	Q2JM55	1	Q2JTR0	1	G6FRG4
	B1XK31	Uncharacterized protein OS=Synechococcus sp. (strain ATCC 27264 / PCC 7002 / PR-6) GN=SYNPCC7002_A2408	SYNPCC7002_A2408	0		0		0		0		0		0		0		0		0		0		0		0		0		0		0		0		0		0		0		0		0		0		0
	B1XK32	7TM-HD extracellular/intracellular domain protein OS=Synechococcus sp. (strain ATCC 27264 / PCC 7002 / PR-6) GN=SYNPCC7002_A2409	SYNPCC7002_A2409	1	D7DX20	1	KDR54120	0		1	Q3MH76	1	B1WYH7	1	Cy51472DRAFT_0118	0		0		0		0		0		0		0		0		0		1	A3IRA2	1	W6FW89	1	B5VWT7	0		1	Q111G5	1	Q2JMQ6	1	Q2JVH0	1	G6FYI8
	B1XK33	Uncharacterized protein OS=Synechococcus sp. (strain ATCC 27264 / PCC 7002 / PR-6) GN=SYNPCC7002_A2410	SYNPCC7002_A2410	1	D7DVM5	1	KDR55300	1	A2BTB9	1	Q3MAS2	1	B1WY40	1	Cy51472DRAFT_4623	1	Q061W7	1	Q8DG90	0		1	gi 497992844	1	Q0IBR9	1	Q3AGI7	1	Q3AVU1	1	Q7VBB0	1	Q7V181	1	A3IMV3	1	A0ZCB9	1	B5VVF3	1	D4TK08	1	Q10VY1	1	Q2JJ42	1	Q2JSJ2	1	G6G0D2
	B1XK34	Uncharacterized protein OS=Synechococcus sp. (strain ATCC 27264 / PCC 7002 / PR-6) GN=SYNPCC7002_A2411	SYNPCC7002_A2411	1	D7E135	1	KDR55407	1	A2BT66	0		1	B1WS68	1	Cy51472DRAFT_3161	1	Q062F1	0		1	VBISynSp67927_0438	1	gi 497998609	1	Q0I605	0		1	Q3AVL7	1	Q7V9F6	1	Q7UZF9	1	A3IMS2	1	A0ZKC1	1	B5VWC5	0		0		0		0		1	G6FQU6
	B1XK35	Uncharacterized membrane protein OS=Synechococcus sp. (strain ATCC 27264 / PCC 7002 / PR-6) GN=SYNPCC7002_A2412	SYNPCC7002_A2412	0		1	KDR57368	0		0		0		0		1	Q063N9	0		0		1	gi 497997414	0		0		1	Q3B033	0		0		0		0		0		0		1	Q10XG3	0		0		1	G6FUT8
	B1XK36	Uncharacterized protein OS=Synechococcus sp. (strain ATCC 27264 / PCC 7002 / PR-6) GN=SYNPCC7002_A2413	SYNPCC7002_A2413	0		1	KDR57577	0		1	Q3MCK4	1	B1WUK0	1	Cy51472DRAFT_0420	1	Q05Z22	0		1	VBISynSp67927_1002	1	gi 657837113	1	Q0I7I6	1	Q3AM92	1	Q3AV12	1	Q7VDW5	1	Q7V366	1	A3IUY8	1	A0ZAL6	1	B5VZY9	0		1	Q111J0	0		0		1	G6FR72
	B1XK37	Uncharacterized protein OS=Synechococcus sp. (strain ATCC 27264 / PCC 7002 / PR-6) GN=SYNPCC7002_A2414	SYNPCC7002_A2414	0		0		0		0		0		0		0		0		0		0		0		0		0		0		0		0		0		0		0		0		0		0		0
	B1XK38	Uncharacterized protein OS=Synechococcus sp. (strain ATCC 27264 / PCC 7002 / PR-6) GN=SYNPCC7002_A2415	SYNPCC7002_A2415	1	D7DYU8	0		0		1	Q3MF80	1	B1WNH6	1	Cy51472DRAFT_3572	0		0		0		0		0		0		0		0		0		1	A3IWR8	1	A0ZMH5	0		1	D4TCI2	0		0		0		1	G6FQ22
	B1XK40	Uncharacterized membrane protein OS=Synechococcus sp. (strain ATCC 27264 / PCC 7002 / PR-6) GN=SYNPCC7002_A2417	SYNPCC7002_A2417	0		0		0		0		0		0		0		0		0		0		0		0		0		0		0		0		0		0		0		0		0		0		0
	B1XK42	Uncharacterized protein OS=Synechococcus sp. (strain ATCC 27264 / PCC 7002 / PR-6) GN=SYNPCC7002_A2419	SYNPCC7002_A2419	1	D7E0V4	1	KDR56386	0		1	Q3MBZ2	1	B1X022	1	Cy51472DRAFT_2270	0		1	Q8DHT9	0		0		0		0		0		0		0		1	A3ILR6	1	A0ZFT8	1	B5W8F3	1	D4TCH4	1	Q10XL9	1	Q2JN18	1	Q2JWA6	1	G6FXN5
	B1XK43	Transposase OS=Synechococcus sp. (strain ATCC 27264 / PCC 7002 / PR-6) GN=SYNPCC7002_A2420	SYNPCC7002_A2420	0		0		0		0		0		0		0		0		0		0		0		0		0		0		0		0		0		0		0		0		0		0		0
	B1XK46	Universal stress protein family domain protein OS=Synechococcus sp. (strain ATCC 27264 / PCC 7002 / PR-6) GN=uspA	uspA SYNPCC7002_A2423	0		0		0		0		0		0		0		0		0		0		0		0		0		0		0		0		1	W6FLN0	0		0		0		0		0		0
	B1XK47	Sulfate permease OS=Synechococcus sp. (strain ATCC 27264 / PCC 7002 / PR-6) GN=SYNPCC7002_A2424	SYNPCC7002_A2424	0		0		1	A2BRZ9	0		1	B1WRY2	1	Cy51472DRAFT_3079	1	Q065P5	0		1	VBISynSp67927_0352	1	gi 497995610	1	Q0IAX1	1	Q3AIM7	1	Q3AYL6	1	Q7VCD6	1	Q7V244	1	A3IQ56	1	A0ZHP8	0		0		0		0		0		0
	B1XK48	Polyphosphate kinase OS=Synechococcus sp. (strain ATCC 27264 / PCC 7002 / PR-6) GN=ppk	ppk SYNPCC7002_A2425	1	D7E0W9	1	KDR56031	1	A2BQE9	1	Q3M8B3	1	B1WNU1	1	Cy51472DRAFT_3946	1	Q062D3	1	Q8DMA8	1	VBISynSp67927_0417	1	gi 657836836	1	Q0I629	1	Q3AG94	1	Q3AVN5	1	Q7V9H1	1	Q7TU17	1	A3IV82	1	A0ZFV7	1	B5W3A8	1	D4TDG6	1	Q116U7	1	Q2JJX2	1	Q2JRZ3	1	G6FTR5
	B1XK49	Tetratricopeptide repeat domain protein OS=Synechococcus sp. (strain ATCC 27264 / PCC 7002 / PR-6) GN=SYNPCC7002_A2426	SYNPCC7002_A2426	0		0		0		0		0		0		0		0		0		0		0		0		0		0		0		0		0		0		0		0		0		0		0
	B1XK51	Aquaporin Z OS=Synechococcus sp. (strain ATCC 27264 / PCC 7002 / PR-6) GN=apqZ	apqZ aqpZ SYNPCC7002_A2428	0		0		0		0		0		0		0		0		0		0		0		0		0		0		0		1	A3INM3	0		1	B5VWX5	0		0		0		0		0
	B1XK52	Uncharacterized protein OS=Synechococcus sp. (strain ATCC 27264 / PCC 7002 / PR-6) GN=SYNPCC7002_A2429	SYNPCC7002_A2429	0		1	KDR54112	0		1	Q3MBD9	1	B1WNB8	1	Cy51472DRAFT_3517	0		1	Q8DHI7	0		0		0		0		0		0		0		1	A3IY99	1	A0ZMI7	1	B5VWS7	1	D4TCE7	1	Q10XV2	0		0		1	G6FNU7
	B1XK53	Serine hydroxymethyltransferase OS=Synechococcus sp. (strain ATCC 27264 / PCC 7002 / PR-6) GN=glyA	glyA SYNPCC7002_A2430	1	D7DYF6	1	KDR54113	1	A2BQA3	1	Q3MBD8	1	B1WPY4	1	Cy51472DRAFT_4248	1	Q061G7	1	Q8DH33	1	VBISynSp67927_0717	1	gi 497997935	1	Q0IDD8	1	Q3AN03	1	Q3AW18	1	Q7VDS8	1	Q7V335	0		1	A0ZMI6	1	B5VWS8	1	D4TCE8	1	Q111H1	1	Q2JI36	1	Q2JT50	1	G6FNU6
	B1XK54	UDP-N-acetylmuramyl pentapeptide phosphotransferase/UDP-N-acetylglucosamine-1-phosphate transferase OS=Synechococcus sp. (strain ATCC 27264 / PCC 7002 / PR-6) GN=tagO	tagO SYNPCC7002_A2431	1	D7DYF7	1	KDR54114	1	A2BSS5	1	Q3MBD7	1	B1WWI4	1	Cy51472DRAFT_1170	1	Q061G6	1	Q8DH32	1	VBISynSp67927_0718	1	gi 497997933	1	Q0IDD7	1	Q3AN02	1	Q3AW19	0		1	Q7V0M9	1	A3IQZ7	0		1	B5VWS9	0		1	Q111H0	1	Q2JI35	1	Q2JT49	0
	B1XK55	5-formyltetrahydrofolate cyclo-ligase OS=Synechococcus sp. (strain ATCC 27264 / PCC 7002 / PR-6) GN=SYNPCC7002_A2432	SYNPCC7002_A2432	0		0		0		0		0		0		0		0		0		0		0		0		0		0		0		0		0		0		0		0		0		0		0
	B1XK56	Galactosyl-1-phosphate transferase OS=Synechococcus sp. (strain ATCC 27264 / PCC 7002 / PR-6) GN=SYNPCC7002_A2433	SYNPCC7002_A2433	1	D7DZT2	1	KDR58415	0		1	Q3MBB5	1	B1WXP1	1	Cy51472DRAFT_4661	1	Q060G6	1	Q8DL71	1	VBISynSp67927_2621	1	gi 760034034	1	Q0IC82	1	Q3ALC7	1	Q3AVC0	1	Q7VAR6	0		1	A3IUR9	1	W6FQJ1	1	B5VUV7	1	D4TFD8	1	Q118X9	1	Q2JKP1	0		1	G6FN14
	B1XK57	Glycosyltransferase OS=Synechococcus sp. (strain ATCC 27264 / PCC 7002 / PR-6) GN=SYNPCC7002_A2434	SYNPCC7002_A2434	1	D7DZT3	1	KDR58410	0		1	Q3MBB4	1	B1WXP2	1	Cy51472DRAFT_4660	1	Q060G7	0		1	VBISynSp67927_2622	1	gi 760034040	0		1	Q3ALC8	1	Q3AVC9	1	Q7VAR5	0		1	A3IUS0	1	A0ZJQ5	1	B5VUV6	1	D4TFD9	1	Q10ZF4	1	Q2JNH8	1	Q2JXB8	1	G6FN13
	B1XK58	Curli production assembly/transport component CsgG subfamily OS=Synechococcus sp. (strain ATCC 27264 / PCC 7002 / PR-6) GN=csgG	csgG SYNPCC7002_A2435	0		0		0		0		0		0		0		0		0		0		1	Q0IE08	0		0		0		0		1	A3IWE5	0		0		0		0		0		0		0
	B1XK59	Acetyltransferase, GNAT family protein OS=Synechococcus sp. (strain ATCC 27264 / PCC 7002 / PR-6) GN=SYNPCC7002_A2436	SYNPCC7002_A2436	0		0		0		0		0		0		0		0		0		0		0		0		0		0		0		1	A3IKH0	0		0		0		0		0		0		0
	B1XK60	Urease subunit beta OS=Synechococcus sp. (strain ATCC 27264 / PCC 7002 / PR-6) GN=ureB	ureB SYNPCC7002_A2437	0		1	KDR56271	1	A2BR36	1	Q3M710	0		0		1	Q062A1	1	Q8DLZ6	1	VBISynSp67927_0388	1	gi 497991755	1	Q0I657	1	Q3AGD1	1	Q3AVR2	0		1	Q7V1B5	0		1	A0ZB03	1	B5VZT4	1	D4TDA0	1	Q117Z8	0		0		1	G6FQ01
	B1XK61	Glucokinase OS=Synechococcus sp. (strain ATCC 27264 / PCC 7002 / PR-6) GN=glk	glk SYNPCC7002_A2438	1	D7E5F5	1	KDR54226	0		1	Q3MAV3	1	B1WS84	1	Cy51472DRAFT_1785	1	Q065Y2	1	Q8DGG2	1	VBISynSp67927_1750	1	gi 497993319	1	Q0I8Y9	1	Q3AKU9	1	Q3AYD5	0		0		1	A3IHD8	1	A0ZDH4	1	B5W9N6	1	D4TG50	1	Q110M6	0		0		1	G6FX50
	B1XK62	Uncharacterized protein OS=Synechococcus sp. (strain ATCC 27264 / PCC 7002 / PR-6) GN=SYNPCC7002_A2439	SYNPCC7002_A2439	0		0		0		0		0		0		0		0		0		0		0		0		0		0		0		0		0		0		0		0		0		0		0
	B1XK64	Transcriptional regulator, TetR family protein OS=Synechococcus sp. (strain ATCC 27264 / PCC 7002 / PR-6) GN=SYNPCC7002_A2441	SYNPCC7002_A2441	0		0		0		0		0		0		0		0		0		0		0		0		0		0		0		0		0		0		0		0		0		0		0
	B1XK65	Uncharacterized membrane protein OS=Synechococcus sp. (strain ATCC 27264 / PCC 7002 / PR-6) GN=SYNPCC7002_A2442	SYNPCC7002_A2442	0		0		1	A2BT23	0		1	B1X0P3	1	Cy51472DRAFT_2259	1	Q060C8	1	Q8DLM2	1	VBISynSp67927_1204	1	gi 497996428	1	Q0IC39	1	Q3AL79	1	Q3AX04	1	Q7VAU7	1	Q7V0H4	1	A3IUI8	1	W6FPG7	1	B5W7E0	1	D4THV5	1	Q113G8	0		0		1	G6FMP2
	B1XK67	GTP cyclohydrolase 1 OS=Synechococcus sp. (strain ATCC 27264 / PCC 7002 / PR-6) GN=folE	folE SYNPCC7002_A2444	1	D7E2V7	1	KDR58539	0		1	Q3MA34	1	B1WPW8	1	Cy51472DRAFT_4264	0		1	Q8DJB8	0		0		0		0		0		0		0		1	A3IMW7	1	A0Z9X1	1	B5W0I2	1	D4TEX8	1	Q117H2	1	Q2JPT8	1	Q2JR69	1	G6FV26
	B1XK68	Oxidoreductase, FAD/FMN-binding protein OS=Synechococcus sp. (strain ATCC 27264 / PCC 7002 / PR-6) GN=SYNPCC7002_A2445	SYNPCC7002_A2445	0		1	KDR54199	0		1	Q3M3S9	1	B1WTE5	1	Cy51472DRAFT_1591	0		0		0		0		0		0		0		0		0		1	A3IH78	0		0		1	D4TGJ0	1	Q10ZR1	0		0		0
	B1XK69	Probable ATPase OS=Synechococcus sp. (strain ATCC 27264 / PCC 7002 / PR-6) GN=SYNPCC7002_A2446	SYNPCC7002_A2446	1	D7E4D4	1	KDR55630	0		1	Q3MBV8	1	B1WUF9	1	Cy51472DRAFT_0461	0		1	Q8DH64	0		0		0		0		0		0		0		1	A3IVI3	1	A0ZIM5	1	B5VU55	1	D4TH70	1	Q10VE1	1	Q2JMS6	1	Q2JXT3	1	G6FP34
	B1XK70	Uncharacterized protein OS=Synechococcus sp. (strain ATCC 27264 / PCC 7002 / PR-6) GN=SYNPCC7002_A2447	SYNPCC7002_A2447	1	D7E2L4	1	KDR58292	0		1	Q3M5D8	1	B1WNK0	1	Cy51472DRAFT_2893	0		0		0		0		0		0		0		0		0		1	A3IM66	1	A0ZH89	1	B5W4U8	0		1	Q112R7	0		0		1	G6FMC3
	B1XK71	Uncharacterized protein OS=Synechococcus sp. (strain ATCC 27264 / PCC 7002 / PR-6) GN=SYNPCC7002_A2448	SYNPCC7002_A2448	1	D7DYB7	1	KDR54148	0		1	Q3MF28	1	B1WP63	1	Cy51472DRAFT_3599	0		1	Q8DHI9	0		0		0		0		0		0		0		1	A3IUZ3	1	A0ZEU4	1	B5W2G0	1	D4TCF6	1	Q10VA5	0		0		1	G6FZ10
	B1XK72	Glycosyltransferase OS=Synechococcus sp. (strain ATCC 27264 / PCC 7002 / PR-6) GN=SYNPCC7002_A2449	SYNPCC7002_A2449	0		0		0		0		0		0		0		0		0		0		0		0		0		0		0		0		0		0		0		1	Q10VK0	0		0		0
	B1XK73	Glycosyl transferase OS=Synechococcus sp. (strain ATCC 27264 / PCC 7002 / PR-6) GN=rfaG	rfaG SYNPCC7002_A2450	1	D7E0S2	1	KDR56496	0		1	Q3M7R9	1	B1WYG1	1	Cy51472DRAFT_0133	0		0		0		0		0		0		0		0		0		1	A3IXP4	1	A0ZM99	1	B5W3Q9	1	D4TFL3	1	Q115K4	0		0		1	G6FSA3
	B1XK74	Polysaccharide biosynthesis export protein OS=Synechococcus sp. (strain ATCC 27264 / PCC 7002 / PR-6) GN=SYNPCC7002_A2451	SYNPCC7002_A2451	0		0		0		1	Q3MDC8	0		0		0		0		0		0		0		0		0		0		0		0		1	W6G645	0		0		0		0		0		1	G6FQZ5
	B1XK75	Fe-S oxidoreductases family 2 protein (Adical SAM domain protein) OS=Synechococcus sp. (strain ATCC 27264 / PCC 7002 / PR-6) GN=SYNPCC7002_A2452	SYNPCC7002_A2452	1	D7E109	1	KDR58565	0		1	Q3MDN2	1	B1WNI0	1	Cy51472DRAFT_3576	1	Q060Z9	1	Q8DGQ6	1	VBISynSp67927_0776	1	gi 497997754	1	Q0ID67	1	Q3AMU4	1	Q3AW45	1	Q7VA13	0		1	A3IWR4	1	A0ZFC9	1	B5W7X2	1	D4TDP1	1	Q118Y3	1	Q2JKL1	1	Q2JW47	1	G6FRK9
	B1XK76	Anti-sigma factor antagonist OS=Synechococcus sp. (strain ATCC 27264 / PCC 7002 / PR-6) GN=SYNPCC7002_A2453	SYNPCC7002_A2453	0		0		0		0		1	B1WNH9	1	Cy51472DRAFT_3575	0		0		0		0		0		0		0		0		0		1	A3IWR5	0		0		0		0		0		0		1	G6FRL0
	B1XK77	Uncharacterized protein OS=Synechococcus sp. (strain ATCC 27264 / PCC 7002 / PR-6) GN=SYNPCC7002_A2454	SYNPCC7002_A2454	1	D7E110	1	KDR58564	0		1	Q3MDN4	1	B1WNH8	1	Cy51472DRAFT_3574	0		0		0		0		0		0		0		0		0		1	A3IWR6	1	A0ZFD0	1	B5W7X1	1	D4TDP0	1	Q118Y2	0		0		1	G6FRL1
	B1XK78	Endonuclease III OS=Synechococcus sp. (strain ATCC 27264 / PCC 7002 / PR-6) GN=nth	nth SYNPCC7002_A2455	1	D7DZW3	1	KDR56022	1	A2BPP2	1	Q3MCD3	1	B1WVN1	1	Cy51472DRAFT_1084	1	Q066H1	1	Q8DIE9	1	VBISynSp67927_0770	1	gi 497997775	1	Q0I918	1	Q3AJJ3	1	Q3AY54	1	Q7VC62	1	Q7V1Q4	1	A3IRP8	1	W6FR16	1	B5W395	1	D4TFA0	1	Q10ZE3	1	Q2JMR3	1	Q2JQP9	1	G6FZH4
	B1XK81	60 kDa chaperonin OS=Synechococcus sp. (strain ATCC 27264 / PCC 7002 / PR-6) GN=groL	groL groEL SYNPCC7002_A2458	1	D7E0R0	1	KDR56312	1	A2BPV9	1	Q3M704	1	B1WWH0	1	Cy51472DRAFT_1157	1	Q064T4	1	Q8DMD4	1	VBISynSp67927_1090	1	gi 497996721	1	Q0I7U3	1	Q3AHM4	1	Q3AZK3	1	Q7TV93	1	Q7TU44	1	A3IYB7	1	A0ZB11	1	B5W5J1	1	D4TK15	1	Q10WQ4	1	Q2JL43	1	Q2JUN7	1	G6FV71
	B1XK82	Conserved hypothetical membrane protein OS=Synechococcus sp. (strain ATCC 27264 / PCC 7002 / PR-6) GN=SYNPCC7002_A2459	SYNPCC7002_A2459	0		0		0		0		0		0		0		0		0		0		0		0		0		0		0		0		0		0		0		0		0		0		1	G6G0C8
	B1XK84	Two-component response regulator (ABC transporter) / (GGDEF domain protein) OS=Synechococcus sp. (strain ATCC 27264 / PCC 7002 / PR-6) GN=SYNPCC7002_A2461	SYNPCC7002_A2461	0		1	KDR58898	0		1	Q3M9L3	1	B1X1F3	1	Cy51472DRAFT_2849	0		1	Q8DL70	0		0		0		0		0		0		0		1	A3IYN4	0		1	B5W9L6	0		1	Q118H0	0		0		0
	B1XK85	Large-conductance mechanosensitive channel OS=Synechococcus sp. (strain ATCC 27264 / PCC 7002 / PR-6) GN=mscL	mscL SYNPCC7002_A2462	0		0		0		0		0		0		0		1	Q8DHB2	0		1	gi 497988784	1	Q0IDN4	0		0		0		0		1	A3ILC7	0		0		0		0		1	Q2JLN5	1	Q2JSN8	0
	B1XK86	Cation efflux system protein OS=Synechococcus sp. (strain ATCC 27264 / PCC 7002 / PR-6) GN=SYNPCC7002_A2463	SYNPCC7002_A2463	1	D7E4I4	1	KDR57053	0		1	Q3MEG0	1	B1WST7	1	Cy51472DRAFT_3166	1	Q065Z7	1	Q8DJ24	1	VBISynSp67927_1768	1	gi 915393378	1	Q0I907	1	Q3AKT4	1	Q3AYC0	0		0		1	A3IMR7	1	A0ZC05	1	B5VW24	1	D4TFQ8	0		1	Q2JKA7	1	Q2JWZ6	1	G6FP62
	B1XK87	Uncharacterized protein OS=Synechococcus sp. (strain ATCC 27264 / PCC 7002 / PR-6) GN=SYNPCC7002_A2464	SYNPCC7002_A2464	0		1	KDR55561	0		1	Q3MFR7	1	B1X1G0	1	Cy51472DRAFT_2854	0		1	Q8DKV5	0		0		0		0		0		0		0		1	A3IU71	0		1	B5VXA0	1	D4TG02	1	Q117Q5	1	Q2JLV8	1	Q2JQF1	1	G6FS29
	B1XK88	TonB family protein OS=Synechococcus sp. (strain ATCC 27264 / PCC 7002 / PR-6) GN=SYNPCC7002_A2465	SYNPCC7002_A2465	0		0		0		0		0		0		0		0		0		0		0		0		0		0		0		0		0		0		0		0		0		0		0
	B1XK89	Uncharacterized protein OS=Synechococcus sp. (strain ATCC 27264 / PCC 7002 / PR-6) GN=SYNPCC7002_A1135	SYNPCC7002_A1135	0		0		0		0		0		0		0		0		0		0		0		0		0		0		0		0		0		0		0		0		0		0		0
	B1XK90	Uncharacterized protein OS=Synechococcus sp. (strain ATCC 27264 / PCC 7002 / PR-6) GN=SYNPCC7002_A1136	SYNPCC7002_A1136	0		0		0		0		0		0		0		0		0		0		0		0		0		0		0		0		0		0		0		0		0		0		0
	B1XK91	Uncharacterized protein OS=Synechococcus sp. (strain ATCC 27264 / PCC 7002 / PR-6) GN=SYNPCC7002_A1137	SYNPCC7002_A1137	0		0		0		0		0		0		0		0		0		0		0		0		0		0		0		0		0		0		0		0		0		0		0
	B1XK92	Phosphotransferase enzyme family domain protein OS=Synechococcus sp. (strain ATCC 27264 / PCC 7002 / PR-6) GN=SYNPCC7002_A1138	SYNPCC7002_A1138	0		0		0		0		0		0		0		0		0		0		0		0		0		0		0		0		0		0		0		0		0		0		0
	B1XK93	Uncharacterized protein OS=Synechococcus sp. (strain ATCC 27264 / PCC 7002 / PR-6) GN=SYNPCC7002_A1139	SYNPCC7002_A1139	0		0		0		0		0		0		0		0		0		0		0		0		0		0		0		0		0		0		0		0		0		0		0
	B1XK94	Radical SAM domain protein OS=Synechococcus sp. (strain ATCC 27264 / PCC 7002 / PR-6) GN=SYNPCC7002_A1140	SYNPCC7002_A1140	0		0		0		0		0		0		0		0		0		0		0		0		0		0		0		0		0		0		0		0		0		0		0
	B1XK95	Methyltransferase, FkbM family protein OS=Synechococcus sp. (strain ATCC 27264 / PCC 7002 / PR-6) GN=SYNPCC7002_A1141	SYNPCC7002_A1141	0		0		0		0		0		0		0		0		0		0		0		0		0		0		0		0		0		0		0		0		0		0		0
	B1XK96	Sodium-coupled permease OS=Synechococcus sp. (strain ATCC 27264 / PCC 7002 / PR-6) GN=SYNPCC7002_A1142	SYNPCC7002_A1142	0		0		0		0		0		0		0		0		0		0		0		0		0		0		0		0		0		0		0		0		0		0		0
	B1XK98	Putative transport protein, Major Facilitator Superfamily OS=Synechococcus sp. (strain ATCC 27264 / PCC 7002 / PR-6) GN=SYNPCC7002_A1144	SYNPCC7002_A1144	0		0		0		0		1	B1WUJ9	1	Cy51472DRAFT_0421	0		0		0		0		0		0		0		0		0		1	A3IUY7	0		0		0		0		0		0		0
	B1XK99	Lipoprotein, putative OS=Synechococcus sp. (strain ATCC 27264 / PCC 7002 / PR-6) GN=SYNPCC7002_A1145	SYNPCC7002_A1145	0		0		0		0		0		0		0		0		0		0		0		0		0		0		0		0		0		0		0		0		0		0		0
	B1XKA1	Glutathione synthetase OS=Synechococcus sp. (strain ATCC 27264 / PCC 7002 / PR-6) GN=gshB	gshB SYNPCC7002_A1147	1	D7DVY7	1	KDR58736	1	A2BQ61	1	Q3MC28	1	B1WP59	1	Cy51472DRAFT_3595	1	Q061J6	1	Q8DKF1	1	VBISynSp67927_0252	1	gi 497991066	1	Q0I6S7	1	Q3AGW0	1	Q3AVZ0	1	Q7TVB0	1	Q7TUG9	1	A3IP04	1	A0ZI21	1	B5W2P4	1	D4TKX5	1	Q10X16	1	Q2JML0	1	Q2JQF6	1	G6FTM4
	B1XKA2	Uncharacterized protein OS=Synechococcus sp. (strain ATCC 27264 / PCC 7002 / PR-6) GN=SYNPCC7002_A1148	SYNPCC7002_A1148	0		0		0		0		0		0		0		0		0		0		0		0		0		0		0		1	A3IWV4	0		0		0		0		0		0		0
	B1XKA3	Uncharacterized protein OS=Synechococcus sp. (strain ATCC 27264 / PCC 7002 / PR-6) GN=SYNPCC7002_A1149	SYNPCC7002_A1149	0		0		0		1	Q3M9S5	1	B1WZZ7	1	Cy51472DRAFT_2293	0		0		0		0		0		0		0		0		0		1	A3IQT7	0		0		0		0		0		0		1	G6FTJ5
	B1XKA4	Glutamine--fructose-6-phosphate aminotransferase [isomerizing] OS=Synechococcus sp. (strain ATCC 27264 / PCC 7002 / PR-6) GN=glmS	glmS SYNPCC7002_A1150	1	D7E0T2	1	KDR56043	1	A2BRR7	1	Q3M7E4	1	B1WVM9	1	Cy51472DRAFT_1082	1	Q062X7	1	Q8DJI6	1	VBISynSp67927_0534	0		1	Q0IDV1	1	Q3ANC8	1	Q3B0I1	1	Q7V9R2	1	Q7UZQ2	1	A3IP15	1	A0ZCQ8	1	B5VXY5	1	D4TD39	1	Q119B0	1	Q2JMH6	1	Q2JUB1	1	G6FW49
	B1XKA5	Uncharacterized protein OS=Synechococcus sp. (strain ATCC 27264 / PCC 7002 / PR-6) GN=SYNPCC7002_A1151	SYNPCC7002_A1151	1	D7DYW9	1	KDR58170	1	A2BP02	1	Q3MF27	1	B1WZ74	1	Cy51472DRAFT_0088	1	Q063L1	1	Q8DIY7	1	VBISynSp67927_0205	1	gi 497990915	1	Q0I6X4	1	Q3AH03	1	Q3B059	1	Q7VE45	1	Q7V3D0	1	A3IV37	1	W6FXM3	1	B5W5Z8	1	D4TG90	1	Q116U4	0		0		1	G6FMT0
	B1XKA6	Uncharacterized protein OS=Synechococcus sp. (strain ATCC 27264 / PCC 7002 / PR-6) GN=SYNPCC7002_A1152	SYNPCC7002_A1152	0		1	KDR59054	0		0		1	B1WXV6	1	Cy51472DRAFT_1394	0		0		0		1	gi 497996341	0		0		0		0		0		1	A3IXF6	0		1	B5VUE2	0		0		0		0		0
	B1XKA7	Phosphoglycerate mutase family protein OS=Synechococcus sp. (strain ATCC 27264 / PCC 7002 / PR-6) GN=SYNPCC7002_A1153	SYNPCC7002_A1153	1	D7E1I0	1	KDR55106	0		1	Q3MEM8	1	B1WS95	1	Cy51472DRAFT_1774	0		0		0		0		0		0		0		0		0		1	A3ISF4	1	A0ZHL3	1	B5W184	1	D4TL19	1	Q113G3	0		0		1	G6FYR9
	B1XKA8	Putative lysine decarboxylase OS=Synechococcus sp. (strain ATCC 27264 / PCC 7002 / PR-6) GN=SYNPCC7002_A1154	SYNPCC7002_A1154	0		0		0		0		1	B1X299	1	Cy51472DRAFT_2084	0		0		0		1	gi 497989517	0		0		0		0		0		0		0		0		0		0		0		0		0
	B1XKA9	Uncharacterized protein OS=Synechococcus sp. (strain ATCC 27264 / PCC 7002 / PR-6) GN=SYNPCC7002_A1155	SYNPCC7002_A1155	1	D7E344	0		0		1	Q3M905	1	B1X143	1	Cy51472DRAFT_3850	0		0		0		0		0		0		0		0		0		1	A3IQB1	1	A0ZKD5	0		1	D4TI11	0		0		0		0
	B1XKB0	Uncharacterized protein OS=Synechococcus sp. (strain ATCC 27264 / PCC 7002 / PR-6) GN=SYNPCC7002_A1157	SYNPCC7002_A1157	0		0		0		0		0		0		0		0		0		0		0		0		0		0		0		0		0		0		0		0		0		0		0
	B1XKB1	Haloacid dehalogenase-like hydrolase, putative OS=Synechococcus sp. (strain ATCC 27264 / PCC 7002 / PR-6) GN=SYNPCC7002_A1158	SYNPCC7002_A1158	1	D7DVE8	0		0		1	Q3MCB2	1	B1WT09	1	Cy51472DRAFT_4142	0		0		0		0		0		0		0		0		0		1	A3IYL2	1	A0ZJX6	0		1	D4TKW6	0		1	Q2JHC5	1	Q2JQT8	1	G6FR43
	B1XKB2	Orn/Lys/Arg decarboxylase OS=Synechococcus sp. (strain ATCC 27264 / PCC 7002 / PR-6) GN=SYNPCC7002_A1159	SYNPCC7002_A1159	1	D7E4B2	1	KDR54586	0		1	Q3MB59	1	B1WTQ0	1	Cy51472DRAFT_0507	0		1	Q8DHS9	0		0		0		0		0		0		0		1	A3IM84	1	A0ZFP4	1	B5VZE2	1	D4TF24	1	Q116G3	1	Q2JP26	1	Q2JVN4	1	G6FUC6
	B1XKB4	Cytochrome oxidase assembly protein subfamily OS=Synechococcus sp. (strain ATCC 27264 / PCC 7002 / PR-6) GN=SYNPCC7002_A1161	SYNPCC7002_A1161	1	D7E3J4	1	KDR55142	0		1	Q3MFT5	1	B1WVF7	1	Cy51472DRAFT_0329	0		1	Q8DHQ1	1	VBISynSp67927_2550	1	gi 497989652	0		0		0		0		1	Q7V2M8	1	A3IH85	1	A0ZA52	1	B5VVN1	1	D4TEG0	1	Q114N5	1	Q2JNL2	1	Q2JQL0	1	G6FPS0
	B1XKB5	Cytochrome c oxidase subunit 2 OS=Synechococcus sp. (strain ATCC 27264 / PCC 7002 / PR-6) GN=ctaCI	ctaCI SYNPCC7002_A1162	1	D7DZP3	1	KDR55141	1	A2BQS3	1	Q3MG14	1	B1X198	1	Cy51472DRAFT_2795	1	Q05YS4	1	Q8DHE8	1	VBISynSp67927_2551	1	gi 497989654	1	Q0I893	1	Q3AM00	1	Q3AV02	1	Q7VDD7	1	Q7V2M9	1	A3IK90	1	A0ZAP9	1	B5VVN0	1	D4TEF9	1	Q114N6	1	Q2JIE0	1	Q2JUD7	1	G6FPA9
	B1XKB8	Uncharacterized protein OS=Synechococcus sp. (strain ATCC 27264 / PCC 7002 / PR-6) GN=SYNPCC7002_A1165	SYNPCC7002_A1165	1	D7E197	1	KDR56925	0		1	Q3M555	1	B1WXB1	1	Cy51472DRAFT_1307	0		0		0		0		0		0		0		0		0		1	A3ILT3	1	A0ZM21	0		1	D4TIX8	0		0		0		0
	B1XKB9	2-C-methyl-D-erythritol 2,4-cyclodiphosphate synthase OS=Synechococcus sp. (strain ATCC 27264 / PCC 7002 / PR-6) GN=ispF	ispF SYNPCC7002_A1166	1	D7E373	1	KDR57580	1	A2BSA9	1	Q3MC53	1	B1WNI5	1	Cy51472DRAFT_3581	1	Q060C1	1	Q8DHC4	1	VBISynSp67927_1197	1	gi 497996441	1	Q0IC27	1	Q3AL74	1	Q3AX10	1	Q7TV99	1	Q7V0H7	1	A3IQ45	1	W6FJU0	1	B5VZZ6	1	D4TF40	1	Q10VP5	1	Q2JNA9	1	Q2JXJ4	1	G6FRG3
	B1XKC0	Uncharacterized protein OS=Synechococcus sp. (strain ATCC 27264 / PCC 7002 / PR-6) GN=SYNPCC7002_A1167	SYNPCC7002_A1167	0		0		0		0		0		0		0		0		0		0		0		0		0		0		0		0		0		0		0		0		0		0		0
	B1XKC1	Uncharacterized protein OS=Synechococcus sp. (strain ATCC 27264 / PCC 7002 / PR-6) GN=SYNPCC7002_A1168	SYNPCC7002_A1168	0		0		0		1	Q3MAR1	0		0		0		0		0		0		0		0		0		0		0		0		1	A0ZJ76	0		1	D4TCS9	0		0		0		0
	B1XKC2	Single-stranded DNA-binding protein OS=Synechococcus sp. (strain ATCC 27264 / PCC 7002 / PR-6) GN=ssb	ssb SYNPCC7002_A1169	0		1	KDR54428	1	A2BQ86	1	Q3MBG8	1	B1WPI0	1	Cy51472DRAFT_3974	1	Q05YJ0	1	Q8DM34	0		0		1	Q0I8J3	1	Q3ALS1	1	Q3AWR3	1	Q7VD81	1	Q7V2H5	1	A3ING1	1	A0ZBJ3	1	B5VV56	1	D4TE45	1	Q10ZL4	0		0		1	G6FQG3
	B1XKC4	Nitrate transport protein, NrtC like protein OS=Synechococcus sp. (strain ATCC 27264 / PCC 7002 / PR-6) GN=SYNPCC7002_A1171	SYNPCC7002_A1171	0		0		0		0		1	B1X169	1	Cy51472DRAFT_3466	0		0		0		0		0		0		0		0		0		1	A3IM94	0		0		0		0		0		0		0
	B1XKC6	Polyketide synthase OS=Synechococcus sp. (strain ATCC 27264 / PCC 7002 / PR-6) GN=SYNPCC7002_A1173 PE=1	SYNPCC7002_A1173	0		0		0		0		0		0		0		0		0		0		0		0		0		0		0		0		0		0		0		0		0		0		0
	B1XKD0	Mechanosensitive ion channel family protein OS=Synechococcus sp. (strain ATCC 27264 / PCC 7002 / PR-6) GN=mscS	mscS SYNPCC7002_A1177	0		0		0		1	Q3MCN2	0		0		0		0		0		0		0		0		0		0		0		0		0		0		1	D4TJC8	0		0		0		0
	B1XKD1	S-layer like protein OS=Synechococcus sp. (strain ATCC 27264 / PCC 7002 / PR-6) GN=SYNPCC7002_A1178	SYNPCC7002_A1178	0		0		0		0		1	B1WQ27	1	Cy51472DRAFT_3699	0		0		0		0		0		0		0		0		0		1	A3IMG4	0		0		0		0		0		0		0
	B1XKD2	Lipoprotein, putative OS=Synechococcus sp. (strain ATCC 27264 / PCC 7002 / PR-6) GN=SYNPCC7002_A1179	SYNPCC7002_A1179	0		0		0		0		0		0		0		0		0		0		0		0		0		0		0		0		0		0		0		0		0		0		0
	B1XKD3	Uncharacterized protein OS=Synechococcus sp. (strain ATCC 27264 / PCC 7002 / PR-6) GN=SYNPCC7002_A1180	SYNPCC7002_A1180	1	D7E475	1	KDR53924	0		1	Q3M3S3	1	B1X0T6	1	Cy51472DRAFT_2220	0		1	Q8DHR8	1	VBISynSp67927_1034	1	gi 497996861	0		0		0		0		0		1	A3IT62	1	A0ZGA1	1	B5W1V4	1	D4TCV4	1	Q117A6	1	Q2JKX7	1	Q2JXF1	1	G6FRP3
	B1XKD5	Uncharacterized protein OS=Synechococcus sp. (strain ATCC 27264 / PCC 7002 / PR-6) GN=SYNPCC7002_A1182	SYNPCC7002_A1182	1	D7E473	1	KDR53922	0		1	Q3M3S1	1	B1X0T4	1	Cy51472DRAFT_2222	0		1	Q8DHS0	0		0		0		0		0		0		0		1	A3IT60	0		1	B5W1V2	1	D4TCV6	1	Q117A4	1	Q2JHF3	1	Q2JXF3	1	G6FRP5
	B1XKD6	Uncharacterized protein OS=Synechococcus sp. (strain ATCC 27264 / PCC 7002 / PR-6) GN=SYNPCC7002_A1183	SYNPCC7002_A1183	1	D7E4J1	1	KDR58502	0		1	Q3MEB3	1	B1WYX2	1	Cy51472DRAFT_2451	1	Q061D7	0		1	VBISynSp67927_0747	1	gi 497997867	1	Q0IDA9	1	Q3AMX5	1	Q3AW36	0		0		1	A3IT10	1	A0ZEX3	1	B5VYU1	0		1	Q10Z33	1	Q2JKL4	1	Q2JTF6	1	G6FNF6
	B1XKD7	Putative SAM-dependent methyltransferase OS=Synechococcus sp. (strain ATCC 27264 / PCC 7002 / PR-6) GN=SYNPCC7002_A1184	SYNPCC7002_A1184	0		0		0		0		0		0		0		0		0		0		0		0		0		0		0		0		0		0		0		0		0		0		0
	B1XKD8	Uncharacterized protein OS=Synechococcus sp. (strain ATCC 27264 / PCC 7002 / PR-6) GN=SYNPCC7002_A1185	SYNPCC7002_A1185	0		1	KDR54626	0		1	Q3MF42	0		0		0		0		0		0		0		0		0		0		0		1	A3IZM1	0		1	B5W456	0		0		0		0		0
	B1XKD9	Sodium/glutamate symport carrier protein OS=Synechococcus sp. (strain ATCC 27264 / PCC 7002 / PR-6) GN=gltS	gltS SYNPCC7002_A1186	0		0		0		0		0		0		0		1	Q8DK24	0		1	gi 497990390	0		0		0		0		0		0		1	A0ZBS7	0		0		0		0		0		0
	B1XKE0	Uncharacterized protein OS=Synechococcus sp. (strain ATCC 27264 / PCC 7002 / PR-6) GN=SYNPCC7002_A1187	SYNPCC7002_A1187	0		0		0		0		0		0		0		0		0		0		0		0		0		0		0		0		0		0		0		0		0		0		0
	B1XKE2	Type II site-specific deoxyribonuclease OS=Synechococcus sp. (strain ATCC 27264 / PCC 7002 / PR-6) GN=SYNPCC7002_A1189	SYNPCC7002_A1189	0		0		0		1	Q3M898	1	B1WTV7	1	Cy51472DRAFT_4061	0		0		0		0		0		0		0		0		0		0		0		0		0		0		0		0		0
	B1XKE3	Peptidase, U32 family OS=Synechococcus sp. (strain ATCC 27264 / PCC 7002 / PR-6) GN=SYNPCC7002_A1190	SYNPCC7002_A1190	0		0		0		1	Q3MGG4	0		0		1	Q066N1	0		1	VBISynSp67927_1874	1	gi 497994057	1	Q0IAN0	1	Q3AK85	1	Q3AVI5	0		0		0		0		0		1	D4TEM3	0		1	Q2JMT4	1	Q2JW96	1	G6FW69
	B1XKE4	Uncharacterized protein OS=Synechococcus sp. (strain ATCC 27264 / PCC 7002 / PR-6) GN=SYNPCC7002_A1191	SYNPCC7002_A1191	0		0		0		0		0		0		0		0		0		0		0		0		0		0		0		0		0		0		0		0		0		0		0
	B1XKE5	Uroporphyrin-III synthase/methyltransferase OS=Synechococcus sp. (strain ATCC 27264 / PCC 7002 / PR-6) GN=cysG	cysG hemD SYNPCC7002_A1192	0		1	KDR58434	0		1	Q3M7F5	1	B1WNN8	1	Cy51472DRAFT_3895	0		1	Q8DH05	0		0		0		0		0		0		0		1	A3IST8	1	A0ZEG3	1	B5W3Y6	0		1	Q10Z96	1	Q2JNU8	1	Q2JWV4	0
	B1XKE6	ATP-dependent Clp protease proteolytic subunit OS=Synechococcus sp. (strain ATCC 27264 / PCC 7002 / PR-6) GN=clpP	clpP SYNPCC7002_A1193	1	D7E186	1	KDR58529	1	A2BRN9	1	Q3MDK6	1	B1X0H1	1	Cy51472DRAFT_2734	1	Q060G2	1	Q8DI33	1	VBISynSp67927_2617	1	gi 497990033	1	Q0IC78	1	Q3ALC3	1	Q3AVC4	1	Q7VAS0	1	Q7V0F2	1	A3IPR1	1	A0ZIN5	1	B5W757	1	D4THZ1	1	Q116I1	1	Q2JHM2	1	Q2JWJ3	1	G6FVP2
	B1XKF0	NnrU protein OS=Synechococcus sp. (strain ATCC 27264 / PCC 7002 / PR-6) GN=SYNPCC7002_A1197	SYNPCC7002_A1197	1	D7DVF4	1	KDR58951	1	A2BTD5	1	Q3MCB6	1	B1WU67	1	Cy51472DRAFT_1532	1	Q063K9	1	Q8DMH0	1	VBISynSp67927_0208	1	gi 760034149	1	Q0I6X2	1	Q3AH01	1	Q3B061	1	Q7VE43	1	Q7V3C9	1	A3ISP0	1	W6FK65	1	B5W5R4	1	D4TEY7	1	Q113R6	1	Q2JMU2	1	Q2JR62	1	G6FR50
	B1XKF2	Uncharacterized protein OS=Synechococcus sp. (strain ATCC 27264 / PCC 7002 / PR-6) GN=SYNPCC7002_A1199	SYNPCC7002_A1199	1	D7DZG0	1	KDR57413	0		1	Q3M6V0	1	B1WXD0	1	Cy51472DRAFT_1326	0		1	Q8DGF0	0		0		0		0		0		0		0		1	A3IGY8	1	W6FMQ7	1	B5W6L2	1	D4TDW3	1	Q10WA1	1	Q2JJH8	1	Q2JX24	1	G6FUW5
	B1XKF3	S-adenosylmethionine:tRNA ribosyltransferase-isomerase OS=Synechococcus sp. (strain ATCC 27264 / PCC 7002 / PR-6) GN=queA	queA SYNPCC7002_A1200	1	D7E324	1	KDR58745	1	A2BTD6	1	Q3M3N7	1	B1WNE7	1	Cy51472DRAFT_3546	1	Q063T5	1	Q8DKD7	1	VBISynSp67927_1160	1	gi 497996569	1	Q0ICI5	1	Q3AI33	1	Q3AZ46	1	Q7VDH4	1	Q7V2R3	1	A3IRC7	1	W6FSS3	1	B5W7M7	1	D4THB9	1	Q118B2	1	Q2JKZ4	1	Q2JUH5	1	G6FWS2
	B1XKF4	Putative PmbA/TldD family protein OS=Synechococcus sp. (strain ATCC 27264 / PCC 7002 / PR-6) GN=SYNPCC7002_A1201	SYNPCC7002_A1201	1	D7DWA9	1	KDR57902	0		1	Q3MB55	1	B1WV42	1	Cy51472DRAFT_4384	0		0		0		0		0		0		0		0		0		1	A3ILV8	1	A0ZDR5	1	B5W5T8	1	D4TIJ9	1	Q10VN6	0		0		1	G6FSW8
	B1XKF5	RNA polymerase sigma factor OS=Synechococcus sp. (strain ATCC 27264 / PCC 7002 / PR-6) GN=sigB	sigB SYNPCC7002_A1202	1	D7E4D5	1	KDR58070	1	A2BP62	1	Q3MBV9	1	B1WQ73	1	Cy51472DRAFT_2908	1	Q062S3	1	Q8DKM8	1	VBISynSp67927_1717	1	gi 497993226	1	Q0IDY7	1	Q3ANG0	1	Q3B0L4	1	Q7V9N8	1	Q7UZM9	1	A3IZB7	1	A0ZN70	1	B5W8F6	1	D4TH69	1	Q117X0	1	Q2JIA4	1	Q2JT33	1	G6FPH6
	B1XKF7	Uncharacterized protein OS=Synechococcus sp. (strain ATCC 27264 / PCC 7002 / PR-6) GN=SYNPCC7002_A1204	SYNPCC7002_A1204	0		0		0		0		1	B1X271	1	Cy51472DRAFT_3372	0		0		0		0		0		0		0		0		0		0		0		0		0		0		0		0		0
	B1XKF8	Conserved hypothetical membrane protein OS=Synechococcus sp. (strain ATCC 27264 / PCC 7002 / PR-6) GN=SYNPCC7002_A1205	SYNPCC7002_A1205	1	D7DYL2	0		0		1	Q3M462	1	B1WQX4	1	Cy51472DRAFT_0827	0		0		1	VBISynSp67927_2274	1	gi 497992957	0		0		0		0		0		1	A3IW03	0		0		0		0		0		0		1	G6FZG1
	B1XKF9	Orotate phosphoribosyltransferase OS=Synechococcus sp. (strain ATCC 27264 / PCC 7002 / PR-6) GN=pyrE	pyrE SYNPCC7002_A1206	1	D7E520	1	KDR55439	1	A2BRP9	1	Q3MAL0	1	B1WXC0	1	Cy51472DRAFT_1316	1	Q063H4	1	Q8DHW5	1	VBISynSp67927_0695	1	gi 497997994	1	Q0IDG0	1	Q3AN25	1	Q3B095	1	Q7VDR1	1	Q7V320	1	A3IYN5	1	A0ZG11	1	B5VWH1	1	D4THA4	1	Q112A1	1	Q2JLF8	1	Q2JS26	1	G6FZJ7
	B1XKG0	Uncharacterized protein OS=Synechococcus sp. (strain ATCC 27264 / PCC 7002 / PR-6) GN=SYNPCC7002_A1207	SYNPCC7002_A1207	0		0		0		0		0		0		0		0		0		0		0		0		0		0		0		0		0		0		0		0		0		0		0
	B1XKG1	Uncharacterized protein OS=Synechococcus sp. (strain ATCC 27264 / PCC 7002 / PR-6) GN=SYNPCC7002_A1209	SYNPCC7002_A1209	1	D7DXT5	1	KDR57797	0		1	Q3MAK8	1	B1WVQ6	1	Cy51472DRAFT_1108	0		0		0		0		0		0		0		0		0		1	A3ISF1	0		1	B5VUE9	0		1	Q113I4	0		0		1	G6FZJ9
	B1XKG2	CBS domain protein OS=Synechococcus sp. (strain ATCC 27264 / PCC 7002 / PR-6) GN=SYNPCC7002_A1210	SYNPCC7002_A1210	1	D7DXT6	1	KDR57798	0		1	Q3MAK7	1	B1WVQ5	1	Cy51472DRAFT_1107	0		0		0		0		0		0		0		0		0		1	A3ISF0	1	A0ZG08	1	B5VUE8	1	D4TDB8	1	Q113I5	1	Q2JP27	1	Q2JVN3	1	G6FZK0
	B1XKG3	Uncharacterized protein OS=Synechococcus sp. (strain ATCC 27264 / PCC 7002 / PR-6) GN=SYNPCC7002_A1211	SYNPCC7002_A1211	1	D7DXT1	1	KDR55626	0		1	Q3M4Q8	1	B1WVK1	1	Cy51472DRAFT_1056	0		1	Q8DIE2	0		0		0		0		0		0		0		1	A3IX16	1	A0ZIS3	1	B5VU51	1	D4TK75	0		1	Q2JK48	1	Q2JX84	1	G6FPP3
	B1XKG4	Twitching motility protein OS=Synechococcus sp. (strain ATCC 27264 / PCC 7002 / PR-6) GN=pilT	pilT SYNPCC7002_A1212	1	D7DVM7	1	KDR57843	0		1	Q3M6X0	1	B1WNE3	1	Cy51472DRAFT_3542	1	Q061N2	1	Q8DLE1	1	VBISynSp67927_0506	1	gi 497989588	1	Q0I863	1	Q3ALX1	1	Q3AV70	0		0		1	A3IRD1	1	W6FI27	1	B5W2W5	1	D4TEC8	1	Q10VT4	1	Q2JPT9	1	Q2JR70	1	G6FSS4
	B1XKG5	Uncharacterized protein OS=Synechococcus sp. (strain ATCC 27264 / PCC 7002 / PR-6) GN=SYNPCC7002_A1213	SYNPCC7002_A1213	1	D7E064	0		0		1	Q3M6X1	1	B1WNE2	1	Cy51472DRAFT_3541	0		0		0		0		0		0		0		0		0		1	A3IRD2	1	A0ZFQ8	0		1	D4TK05	0		0		0		1	G6FSS5
	B1XKG6	UDP-N-acetylglucosamine 2-epimerase OS=Synechococcus sp. (strain ATCC 27264 / PCC 7002 / PR-6) GN=SYNPCC7002_A1214	SYNPCC7002_A1214	1	D7E063	1	KDR55792	0		1	Q3MG31	1	B1X0X2	1	Cy51472DRAFT_2184	1	Q05YP4	1	Q8DHB9	1	VBISynSp67927_2519	1	gi 497989586	1	Q0I862	1	Q3ALX0	1	Q3AV66	0		0		1	A3IRL8	1	A0ZFQ7	1	B5W1M2	1	D4TK04	1	Q112F5	1	Q2JJU9	1	Q2JXY6	1	G6FSS6
	B1XKG7	Uncharacterized protein OS=Synechococcus sp. (strain ATCC 27264 / PCC 7002 / PR-6) GN=SYNPCC7002_A1215	SYNPCC7002_A1215	0		0		0		0		0		0		0		0		0		0		0		0		0		0		0		0		0		0		0		0		0		0		0
	B1XKG8	Valine--tRNA ligase OS=Synechococcus sp. (strain ATCC 27264 / PCC 7002 / PR-6) GN=valS	valS SYNPCC7002_A1216	1	D7E5I9	1	KDR56409	1	A2BRP8	1	Q3M8U4	1	B1WSM7	1	Cy51472DRAFT_0657	1	Q061V8	1	Q8DIS8	1	VBISynSp67927_0346	1	gi 497991526	1	Q0I6A9	1	Q3AGJ6	1	Q3AVU9	1	Q7V9I9	1	Q7UZI3	1	A3IL87	1	A0ZF68	1	B5VUN0	1	D4TGT5	1	Q10YZ0	1	Q2JPI8	1	Q2JWX1	1	G6FV55
	B1XKG9	5-methyltetrahydrofolate--homocysteine methyltransferase (Methionine synthase) OS=Synechococcus sp. (strain ATCC 27264 / PCC 7002 / PR-6) GN=metH	metH SYNPCC7002_A2466	1	D7E529	1	KDR54167	1	A2BRC1	1	Q3M8M4	1	B1WZ63	1	Cy51472DRAFT_0099	1	Q067A1	1	Q8DK43	1	VBISynSp67927_1931	1	gi 497994340	1	Q0IAG2	1	Q3AJX3	1	Q3AXU0	1	Q7VBY3	1	Q7V1J3	1	A3IWD3	1	A0ZGY7	1	B5VXJ7	1	D4TCX6	1	Q116Y2	1	Q2JJL4	1	Q2JS51	1	G6FPR4
	B1XKH0	Uncharacterized protein OS=Synechococcus sp. (strain ATCC 27264 / PCC 7002 / PR-6) GN=SYNPCC7002_A2467	SYNPCC7002_A2467	0		0		0		0		0		0		0		0		0		0		0		0		0		0		0		0		0		0		0		0		0		0		0
	B1XKH2	NADPH-dependent FMN reductase family protein OS=Synechococcus sp. (strain ATCC 27264 / PCC 7002 / PR-6) GN=ssuE	ssuE SYNPCC7002_A2469	0		0		0		0		0		0		0		0		0		0		0		0		0		0		0		0		0		0		0		0		0		0		0
	B1XKH3	Uncharacterized protein OS=Synechococcus sp. (strain ATCC 27264 / PCC 7002 / PR-6) GN=SYNPCC7002_A2470	SYNPCC7002_A2470	1	D7DW20	1	KDR58530	0		1	Q3MEL0	1	B1WPR9	1	Cy51472DRAFT_2012	0		0		0		0		0		0		0		0		0		1	A3IUG3	1	A0ZCH5	0		1	D4TIG4	1	Q113G7	0		0		1	G6FUL7
	B1XKH4	TPR-repeat-containing protein OS=Synechococcus sp. (strain ATCC 27264 / PCC 7002 / PR-6) GN=SYNPCC7002_A2471	SYNPCC7002_A2471	1	D7DVR7	1	KDR57660	0		1	Q3M7C2	1	B1WPR8	1	Cy51472DRAFT_2013	0		0		0		0		1	Q0IDW0	0		0		0		0		1	A3IUG2	1	A0ZI16	1	B5W748	1	D4TF63	1	Q110Z8	1	Q2JIX3	1	Q2JWP9	1	G6FQY1
	B1XKH5	Ribonuclease HII OS=Synechococcus sp. (strain ATCC 27264 / PCC 7002 / PR-6) GN=rnhB	rnhB SYNPCC7002_A2472	1	D7E106	1	KDR58567	1	A2BQ54	1	Q3MDN0	1	B1WY87	1	Cy51472DRAFT_2512	1	Q060Z7	1	Q8DL36	1	VBISynSp67927_0780	1	gi 497997750	1	Q0ID65	1	Q3AMU2	1	Q3AW47	1	Q7VA11	1	Q7UZZ2	1	A3IJV4	1	W6FXP0	1	B5W7X5	1	D4TDP3	1	Q118Y6	1	Q2JKK9	1	Q2JW45	1	G6FRK7
	B1XKH6	Segregation and condensation protein B OS=Synechococcus sp. (strain ATCC 27264 / PCC 7002 / PR-6) GN=scpB	scpB SYNPCC7002_A2473	1	D7DZE0	1	KDR56510	0		1	Q3MAF6	1	B1WND8	1	Cy51472DRAFT_3537	1	Q067F9	1	Q8DKL3	1	VBISynSp67927_2048	1	gi 497994681	1	Q0IAA4	1	Q3AJP6	1	Q3AXZ6	1	Q7VC16	1	Q7V1G4	1	A3IRD5	1	A0ZD06	1	B5W3P2	1	D4TGP2	1	Q114D8	1	Q2JQ06	1	Q2JR21	1	G6FYS8
	B1XKH7	Glycosyl transferase, group 1 family protein OS=Synechococcus sp. (strain ATCC 27264 / PCC 7002 / PR-6) GN=rfaG	rfaG SYNPCC7002_A2474	1	D7E470	1	KDR55946	1	A2BPS5	1	Q3MH20	1	B1WXT2	1	Cy51472DRAFT_1371	1	Q062L7	1	Q8DLR0	1	VBISynSp67927_0473	1	gi 497998545	1	Q0IE32	1	Q3ANK2	1	Q3B0V5	1	Q7V9K6	1	Q7UZJ7	1	A3IT18	1	A0ZG96	1	B5W0S1	1	D4TCV8	1	Q119F9	1	Q2JH95	1	Q2JVJ3	1	G6FRP9
	B1XKH8	Uncharacterized protein OS=Synechococcus sp. (strain ATCC 27264 / PCC 7002 / PR-6) GN=SYNPCC7002_A2475	SYNPCC7002_A2475	0		0		0		0		0		0		0		0		0		0		0		0		0		0		0		0		0		0		0		0		0		0		0
	B1XKH9	Geranylgeranyl reductase OS=Synechococcus sp. (strain ATCC 27264 / PCC 7002 / PR-6) GN=chlP	chlP SYNPCC7002_A2476	1	D7E5E3	1	KDR56563	1	A2BTF6	1	Q3MD16	1	B1WXF3	1	Cy51472DRAFT_4500	1	Q066M9	1	Q8DMG7	1	VBISynSp67927_1872	1	gi 760034469	1	Q0IAN2	1	Q3AK87	1	Q3AXJ7	1	Q7VCA9	1	Q7V1U5	1	A3IIC4	1	A0ZFY8	1	B5W9H1	1	D4TL93	1	Q114J4	1	Q2JKR3	1	Q2JY15	1	G6FV80
	B1XKI0	Diguanylate cyclase (GGDEF) domain protein OS=Synechococcus sp. (strain ATCC 27264 / PCC 7002 / PR-6) GN=SYNPCC7002_A2477	SYNPCC7002_A2477	0		0		0		0		0		0		0		0		0		0		0		0		0		0		0		0		0		0		0		0		0		0		0
	B1XKI1	Periplasmic divalent cation tolerance protein OS=Synechococcus sp. (strain ATCC 27264 / PCC 7002 / PR-6) GN=cutA	cutA SYNPCC7002_A2478	1	D7DZA9	1	KDR57202	1	A2BPR3	0		1	B1WZB1	1	Cy51472DRAFT_0054	1	Q05YI8	1	Q8DL76	1	VBISynSp67927_1708	0		0		1	Q3ALR9	1	Q3AWR5	1	Q7VD79	0		1	A3IR90	1	A0ZDN4	1	B5WA24	1	D4TJB2	0		1	Q2JJM7	0		0
	B1XKI2	Phosphatidate cytidylyltransferase OS=Synechococcus sp. (strain ATCC 27264 / PCC 7002 / PR-6) GN=cdsA	cdsA SYNPCC7002_A2479	1	D7E380	1	KDR54584	1	A2BSM1	1	Q3MC46	1	B1WSN6	1	Cy51472DRAFT_0648	1	Q05ZP9	1	Q8DH52	1	VBISynSp67927_2437	1	gi 497989380	1	Q0IBD7	1	Q3AJ60	1	Q3AX91	1	Q7VBI1	1	Q7TU77	1	A3IYF6	1	W6FL86	1	B5VZE4	1	D4TLZ8	1	Q116F2	1	Q2JPI9	1	Q2JWW7	1	G6FV94
	B1XKI3	Uncharacterized protein OS=Synechococcus sp. (strain ATCC 27264 / PCC 7002 / PR-6) GN=SYNPCC7002_A2480	SYNPCC7002_A2480	1	D7E0Y3	1	KDR57171	0		1	Q3M8D6	1	B1WPZ8	1	Cy51472DRAFT_4234	1	Q05ZF2	1	Q8DH94	1	VBISynSp67927_0896	1	gi 497997533	1	Q0ICZ9	1	Q3AMM4	1	Q3AW86	0		0		1	A3IR72	1	A0ZFA8	1	B5W6W0	1	D4TDH2	1	Q111D8	1	Q2JIN8	1	Q2JV70	1	G6FRI4
	B1XKI4	Conserved hypothetical membrane protein OS=Synechococcus sp. (strain ATCC 27264 / PCC 7002 / PR-6) GN=SYNPCC7002_A2481	SYNPCC7002_A2481	1	D7DZR4	1	KDR58680	0		1	Q3M7M3	1	B1X0R3	1	Cy51472DRAFT_2240	0		0		0		0		0		0		0		0		0		0		1	A0ZMW4	1	B5W5X7	0		1	Q10Z75	1	Q2JML2	0		1	G6FTC2
	B1XKI5	Uncharacterized protein OS=Synechococcus sp. (strain ATCC 27264 / PCC 7002 / PR-6) GN=SYNPCC7002_A2482	SYNPCC7002_A2482	0		0		0		0		0		0		0		0		0		0		1	Q0I6Q8	0		0		0		0		0		0		0		0		0		0		0		0
	B1XKI6	Uncharacterized protein OS=Synechococcus sp. (strain ATCC 27264 / PCC 7002 / PR-6) GN=SYNPCC7002_A2483	SYNPCC7002_A2483	0		0		0		0		1	B1WXQ2	1	Cy51472DRAFT_4652	0		0		0		0		0		0		0		0		0		0		0		0		0		0		0		0		0
	B1XKI7	Uncharacterized protein OS=Synechococcus sp. (strain ATCC 27264 / PCC 7002 / PR-6) GN=SYNPCC7002_A2484	SYNPCC7002_A2484	1	D7DZD4	1	KDR57499	0		0		0		0		0		0		0		0		0		0		0		0		0		0		0		1	B5W459	0		0		0		0		0
	B1XKI8	Uncharacterized protein OS=Synechococcus sp. (strain ATCC 27264 / PCC 7002 / PR-6) GN=SYNPCC7002_A2485	SYNPCC7002_A2485	1	D7DZD3	0		0		0		0		0		0		0		0		0		0		0		0		0		0		0		1	A0ZHX9	1	B5W460	0		0		0		0		0
	B1XKI9	Uncharacterized protein OS=Synechococcus sp. (strain ATCC 27264 / PCC 7002 / PR-6) GN=SYNPCC7002_A2486	SYNPCC7002_A2486	1	D7DWP0	0		0		1	Q3M255	0		0		0		0		0		0		0		0		0		0		0		0		1	A0ZKE1	0		0		0		0		0		0
	B1XKJ0	Argininosuccinate lyase OS=Synechococcus sp. (strain ATCC 27264 / PCC 7002 / PR-6) GN=argH	argH SYNPCC7002_A2487	1	D7E368	1	KDR58706	1	A2BNL9	1	Q3MC57	1	B1X082	1	Cy51472DRAFT_3751	1	Q062H7	1	Q8DLW0	1	VBISynSp67927_0610	1	gi 497998460	1	Q0IE70	1	Q3ANN7	1	Q3B0Z0	1	Q7VEK0	1	Q7TUI1	1	A3ISJ8	1	A0ZKN3	1	B5W2L8	1	D4TF43	1	Q118A3	1	Q2JJY4	1	Q2JXY9	1	G6FRF9
	B1XKJ1	Carbamoyl-phosphate synthase (glutamine-hydrolyzing) OS=Synechococcus sp. (strain ATCC 27264 / PCC 7002 / PR-6) GN=carB	carB SYNPCC7002_A2488	1	D7E0F8	1	KDR54223	1	A2BR31	1	Q3MBX1	1	B1X1F9	1	Cy51472DRAFT_2853	1	Q065N4	1	Q8DGI5	1	VBISynSp67927_2298	1	gi 497995576	1	Q0IAV9	1	Q3AIL8	1	Q3AYM5	1	Q7VC45	1	Q7V1N8	1	A3IR31	1	A0ZM16	1	B5W9P0	1	D4TFM6	1	Q110M4	1	Q2JPR3	1	Q2JTS9	1	G6FRT9
	B1XKJ2	Alanine racemase OS=Synechococcus sp. (strain ATCC 27264 / PCC 7002 / PR-6) GN=alrA	alrA SYNPCC7002_A2489	1	D7DZL4	1	KDR55622	1	A2BQS6	1	Q3MG70	1	B1X1N7	1	Cy51472DRAFT_2130	1	Q060V2	1	Q8DLM4	1	VBISynSp67927_0933	1	gi 497997451	1	Q0ID36	1	Q3AMR1	1	Q3AW62	1	Q7V9Z2	1	Q7TU32	1	A3IUK5	1	A0ZBK9	1	B5VU46	1	D4TL47	1	Q115G1	1	Q2JNL7	1	Q2JUI7	1	G6FU55
	B1XKJ3	Transglutaminase-like superfamily protein OS=Synechococcus sp. (strain ATCC 27264 / PCC 7002 / PR-6) GN=SYNPCC7002_A2490	SYNPCC7002_A2490	1	D7DVN7	1	KDR54045	0		1	Q3M7N6	1	B1WXV2	1	Cy51472DRAFT_1391	0		1	Q8DM18	0		0		0		0		0		0		0		1	A3IXF3	1	W6GB68	1	B5VWJ3	1	D4TCC7	1	Q115K9	1	Q2JNM1	0		1	G6FUE6
	B1XKJ4	HD domain protein OS=Synechococcus sp. (strain ATCC 27264 / PCC 7002 / PR-6) GN=SYNPCC7002_A2491	SYNPCC7002_A2491	0		0		0		0		1	B1X1A8	1	Cy51472DRAFT_2806	0		1	Q8DJA2	0		0		0		0		0		0		0		1	A3IKC7	0		0		0		0		1	Q2JQ52	1	Q2JWR2	1	G6FQS8
	B1XKJ5	Conserved hypothetical membrane protein OS=Synechococcus sp. (strain ATCC 27264 / PCC 7002 / PR-6) GN=SYNPCC7002_A2492	SYNPCC7002_A2492	1	D7E4I0	0		0		1	Q3MDE2	1	B1WP03	1	Cy51472DRAFT_4210	0		0		0		0		0		0		0		0		0		1	A3IY13	1	A0ZDE8	0		1	D4TG61	0		0		0		1	G6FQW6
	B1XKJ7	Processing proteinase OS=Synechococcus sp. (strain ATCC 27264 / PCC 7002 / PR-6) GN=pqqL	pqqL SYNPCC7002_A2494	1	D7DZI3	1	KDR55480	0		1	Q3M528	1	B1WV55	1	Cy51472DRAFT_4398	0		0		0		0		0		0		0		0		0		1	A3ITK6	1	W6FTV5	1	B5W2W1	1	D4THM9	1	Q10WP0	1	Q2JNF1	1	Q2JSQ8	1	G6FU96
	B1XKJ8	Pyridoxamine 5'-phosphate oxidase OS=Synechococcus sp. (strain ATCC 27264 / PCC 7002 / PR-6) GN=SYNPCC7002_A2495	SYNPCC7002_A2495	0		0		0		1	Q3MBQ0	0		0		0		0		0		0		0		0		0		0		0		0		0		0		0		0		0		0		0
	B1XKJ9	Uncharacterized protein OS=Synechococcus sp. (strain ATCC 27264 / PCC 7002 / PR-6) GN=SYNPCC7002_A2497	SYNPCC7002_A2497	1	D7DY12	1	KDR58942	1	A2BSL9	1	Q3M3G5	1	B1X149	1	Cy51472DRAFT_3855	1	Q05YK8	0		1	VBISynSp67927_1730	1	gi 497993270	1	Q0IBS8	1	Q3ALT4	1	Q3AV26	1	Q7VD92	1	Q7V2I4	1	A3IQA6	1	A0ZIS2	1	B5VXX3	1	D4TE81	1	Q10WD0	0		0		1	G6FVL9
	B1XKK0	Ferripyochelin binding protein OS=Synechococcus sp. (strain ATCC 27264 / PCC 7002 / PR-6) GN=SYNPCC7002_A2496	SYNPCC7002_A2496	1	D7DZF9	1	KDR57414	0		1	Q3M6U9	1	B1WXD1	1	Cy51472DRAFT_1327	1	Q05ZU3	1	Q8DKL6	1	VBISynSp67927_2380	1	gi 760033878	1	Q0IB26	1	Q3AIZ5	1	Q3AX61	0		0		1	A3IGY7	1	A0ZCY5	1	B5W6L1	1	D4TDW2	1	Q10WA2	1	Q2JHY8	1	Q2JVK0	1	G6FUW6
	B1XKK1	Ferric uptake regulation protein OS=Synechococcus sp. (strain ATCC 27264 / PCC 7002 / PR-6) GN=SYNPCC7002_A2498	SYNPCC7002_A2498	1	D7E355	1	KDR55761	1	A2BNH8	1	Q3MG55	1	B1WV32	1	Cy51472DRAFT_4374	1	Q061W6	1	Q8DMC8	1	VBISynSp67927_1300	1	gi 497996078	1	Q0I6A3	1	Q3AGI8	1	Q3AVU2	1	Q7VAG1	1	Q7V156	1	A3IGW8	1	W6FUM0	0		1	D4TJX6	1	Q113W8	1	Q2JIQ2	1	Q2JUQ9	1	G6FTN7
	B1XKK2	Zinc ABC transport family protein OS=Synechococcus sp. (strain ATCC 27264 / PCC 7002 / PR-6) GN=SYNPCC7002_A2499	SYNPCC7002_A2499	0		0		0		0		1	B1WVX8	1	Cy51472DRAFT_4453	0		0		0		0		0		0		0		0		0		1	A3INI5	0		0		0		0		0		0		0
	B1XKK3	ABC transporter OS=Synechococcus sp. (strain ATCC 27264 / PCC 7002 / PR-6) GN=SYNPCC7002_A2500	SYNPCC7002_A2500	1	D7DY86	1	KDR55251	0		1	Q3MBG9	1	B1WVX7	1	Cy51472DRAFT_4452	0		1	Q8DKD3	0		1	gi 760034438	0		0		0		1	Q7VBN3	0		1	A3INI6	1	W6FZC4	1	B5VW07	1	D4TDL0	1	Q10ZI7	1	Q2JPN6	1	Q2JTF7	1	G6FQG4
	B1XKK4	Zinc ABC transporter, zinc-binding protein OS=Synechococcus sp. (strain ATCC 27264 / PCC 7002 / PR-6) GN=zntC	zntC SYNPCC7002_A2501	0		0		0		0		1	B1WVX6	1	Cy51472DRAFT_4451	0		0		0		0		0		0		0		0		0		1	A3INI7	0		0		0		0		0		0		0
	B1XKK5	SAM-dependent methyltransferase OS=Synechococcus sp. (strain ATCC 27264 / PCC 7002 / PR-6) GN=SYNPCC7002_A2502	SYNPCC7002_A2502	0		0		0		1	Q3M9W6	0		0		0		0		0		0		0		0		0		0		0		0		0		0		0		0		1	Q2JJH5	1	Q2JWU9	1	G6FTD1
	B1XKK6	Uncharacterized protein OS=Synechococcus sp. (strain ATCC 27264 / PCC 7002 / PR-6) GN=SYNPCC7002_A2503	SYNPCC7002_A2503	0		0		0		0		0		0		0		1	Q8DIC1	0		0		0		0		0		0		0		0		0		0		0		0		0		0		0
	B1XKK7	Two-component hybrid sensor and regulator (His Kinase A domain protein) OS=Synechococcus sp. (strain ATCC 27264 / PCC 7002 / PR-6) GN=SYNPCC7002_A2504	SYNPCC7002_A2504	1	D7E087	0		0		0		0		0		0		0		0		0		0		0		0		0		0		0		0		0		0		0		0		0		0
	B1XKK8	Carbamoyl-phosphate synthase small chain OS=Synechococcus sp. (strain ATCC 27264 / PCC 7002 / PR-6) GN=carA	carA SYNPCC7002_A2505	1	D7DXH8	1	KDR55214	1	A2BQY8	1	Q3M4S8	1	B1WS59	1	Cy51472DRAFT_3153	1	Q067N1	1	Q8DKU5	1	VBISynSp67927_1810	1	gi 497993782	1	Q0I9N1	1	Q3AKH5	1	Q3AXD6	1	Q7VCJ5	1	Q7V1C7	1	A3ILT6	1	W6FT78	1	B5VVV5	1	D4TF09	1	Q112P0	1	Q2JM36	1	Q2JQU9	1	G6FNA5
	B1XKK9	DNA protecting protein OS=Synechococcus sp. (strain ATCC 27264 / PCC 7002 / PR-6) GN=dprA	dprA SYNPCC7002_A2506	0		1	KDR54802	0		1	Q3M6I9	1	B1WW39	1	Cy51472DRAFT_4705	0		1	Q8DJ00	0		0		0		0		0		0		0		1	A3IQE7	1	A0ZAJ7	1	B5VYN5	1	D4TIF7	1	Q110H7	1	Q2JHL8	1	Q2JRV9	1	G6FUY7
	B1XKL0	Iron transport protein OS=Synechococcus sp. (strain ATCC 27264 / PCC 7002 / PR-6) GN=sufA	sufA SYNPCC7002_A2507	0		0		1	A2BT88	0		1	B1WT58	1	Cy51472DRAFT_1676	1	Q060W9	1	Q8DLH9	1	VBISynSp67927_1360	1	gi 497995949	1	Q0I9X2	1	Q3AJA5	1	Q3AUN5	1	Q7VB28	1	Q7V0T9	1	A3IPT8	0		0		0		1	Q10Z45	1	Q2JIG4	1	Q2JSW5	0
	B1XKL2	S layer domain protein OS=Synechococcus sp. (strain ATCC 27264 / PCC 7002 / PR-6) GN=SYNPCC7002_A2509	SYNPCC7002_A2509	0		1	KDR56358	0		1	Q3M894	1	B1WYH8	1	Cy51472DRAFT_0117	0		1	Q8DHY8	0		0		0		0		0		0		0		1	A3IRA1	1	W6FJW6	1	B5W5E5	0		0		0		0		1	G6FNE1
	B1XKL3	Hypothetical membrane protein OS=Synechococcus sp. (strain ATCC 27264 / PCC 7002 / PR-6) GN=yqiK	yqiK SYNPCC7002_A2510	0		0		0		0		1	B1WTH0	1	Cy51472DRAFT_0585	0		0		0		0		0		0		0		0		0		1	A3IWC0	0		0		0		0		0		0		0
	B1XKL4	Ferredoxin-thioredoxin reductase variable chain OS=Synechococcus sp. (strain ATCC 27264 / PCC 7002 / PR-6) GN=ftrV	ftrV SYNPCC7002_A2511	1	D7E358	1	KDR54890	0		1	Q3MG59	1	B1WXG1	1	Cy51472DRAFT_4508	1	Q064U0	1	Q8DIR4	1	VBISynSp67927_1099	1	gi 497996708	1	Q0I7V1	1	Q3AHN1	1	Q3AZJ4	0		0		1	A3IJX5	1	W6FVW9	1	B5VYY4	1	D4TJX2	1	Q113X2	1	Q2JNP4	1	Q2JRA7	1	G6FX03
	B1XKL5	Chaperone protein domain protein OS=Synechococcus sp. (strain ATCC 27264 / PCC 7002 / PR-6) GN=dnaJ	dnaJ SYNPCC7002_A2512	0		0		0		0		1	B1WSB6	1	Cy51472DRAFT_1753	0		0		0		0		0		0		0		0		0		1	A3IXG8	0		0		0		0		0		0		0
	B1XKL6	N-methylhydantoinase A 5-oxoprolinase OS=Synechococcus sp. (strain ATCC 27264 / PCC 7002 / PR-6) GN=hyuA	hyuA SYNPCC7002_A2513	0		1	KDR54870	0		0		0		0		1	Q05ZM6	1	Q8DGZ1	1	VBISynSp67927_1278	1	gi 497996149	1	Q0I7X9	1	Q3AJ84	1	Q3AXA9	0		0		0		0		1	B5VYV9	0		1	Q117C9	0		0		0
	B1XKL7	Pentapeptide repeats protein OS=Synechococcus sp. (strain ATCC 27264 / PCC 7002 / PR-6) GN=SYNPCC7002_A2514	SYNPCC7002_A2514	0		1	KDR55714	0		0		1	B1WXI8	1	Cy51472DRAFT_4533	0		0		0		0		0		0		0		0		0		0		0		0		0		0		0		0		0
	B1XKL8	Uncharacterized protein family UPF0027 OS=Synechococcus sp. (strain ATCC 27264 / PCC 7002 / PR-6) GN=SYNPCC7002_A2515	SYNPCC7002_A2515	0		0		0		1	Q3M7L1	1	B1WU47	1	Cy51472DRAFT_1552	0		0		0		0		0		0		0		0		0		1	A3IXW8	1	A0ZE36	0		0		0		0		0		1	G6FUI9
	B1XKL9	Acetylglutamate kinase OS=Synechococcus sp. (strain ATCC 27264 / PCC 7002 / PR-6) GN=argB	argB SYNPCC7002_A2516	1	D7DVU6	1	KDR54754	1	A2BSJ4	1	Q3MFQ8	1	B1WXN1	1	Cy51472DRAFT_4671	1	Q05YJ3	1	P59303	1	VBISynSp67927_1713	1	gi 497993217	1	Q0I8J0	1	Q3ALS4	1	Q3AWR0	1	Q7VD84	1	Q7TUD1	1	A3IY58	1	W6FKS0	1	B5VYI2	1	D4THV1	1	Q116Q9	1	Q2JHF7	1	Q2JXF5	1	G6FSC0
	B1XKM0	Shikimate kinase OS=Synechococcus sp. (strain ATCC 27264 / PCC 7002 / PR-6) GN=aroK	aroK SYNPCC7002_A2517	1	D7DVU7	1	KDR57214	1	A2BR28	1	Q3MFQ9	1	B1WWK8	1	Cy51472DRAFT_1193	1	Q063R6	1	Q8DKH7	1	VBISynSp67927_0156	1	gi 497997352	1	Q0I726	1	Q3AH55	1	Q3B009	1	Q7VE85	1	Q7V3G8	1	A3IPJ8	1	A0ZKR8	1	B5W780	1	D4THV2	1	Q115N2	1	Q2JKT7	1	Q2JRJ6	1	G6FXQ0
	B1XKM1	Hypothetical membrane protein OS=Synechococcus sp. (strain ATCC 27264 / PCC 7002 / PR-6) GN=SYNPCC7002_A2518	SYNPCC7002_A2518	1	D7DVN3	1	KDR56805	0		1	Q3MCC6	1	B1WRX3	1	Cy51472DRAFT_3069	0		0		0		0		0		0		0		0		0		1	A3IQV5	1	A0ZB67	0		1	D4TCC5	0		0		0		1	G6FUE8
	B1XKM2	Short-chain dehydrogenase/reductase family enzyme OS=Synechococcus sp. (strain ATCC 27264 / PCC 7002 / PR-6) GN=SYNPCC7002_A2519	SYNPCC7002_A2519	1	D7DWJ1	1	KDR57983	0		1	Q3M6N9	1	B1X1B0	1	Cy51472DRAFT_2808	0		0		0		0		0		0		0		0		0		1	A3IKC4	1	A0ZCM4	1	B5W240	1	D4TLE3	1	Q114S1	1	Q2JKP5	1	Q2JXM3	0
	B1XKM3	Conserved hypothetical membrane protein OS=Synechococcus sp. (strain ATCC 27264 / PCC 7002 / PR-6) GN=SYNPCC7002_A2520	SYNPCC7002_A2520	1	D7DVX7	1	KDR55833	0		1	Q3MEF6	1	B1X0Z3	0		0		1	Q8DI16	1	VBISynSp67927_0010	1	gi 497990061	1	Q0ICA5	0		0		0		0		1	A3IGR1	1	A0ZGP0	1	B5W6Y1	1	D4TJK5	1	Q114P7	1	Q2JKI3	1	Q2JX90	1	G6FWP4
	B1XKM4	Uncharacterized protein OS=Synechococcus sp. (strain ATCC 27264 / PCC 7002 / PR-6) GN=SYNPCC7002_A2521	SYNPCC7002_A2521	1	D7E3A7	1	KDR56945	1	A2BTJ5	1	Q3MER4	1	B1WVU3	1	Cy51472DRAFT_1143	1	Q062P1	1	Q8DJH6	1	VBISynSp67927_0453	1	gi 497998587	1	Q0IE12	1	Q3ANH8	1	Q3B0S8	1	Q7V9M0	1	Q7UZL2	1	A3IXQ7	1	A0ZDR3	1	B5VXF6	1	D4TJA7	1	Q10W27	1	Q2JKT1	1	Q2JW15	1	G6FZY7
	B1XKM5	Ferredoxin OS=Synechococcus sp. (strain ATCC 27264 / PCC 7002 / PR-6) GN=SYNPCC7002_A2522	SYNPCC7002_A2522	0		1	KDR56310	1	A2BS01	0		1	B1WQA8	1	Cy51472DRAFT_2941	1	Q063V0	1	Q8DMF8	1	VBISynSp67927_1256	1	gi 497996259	1	Q0IBP0	1	Q3AI70	1	Q3AZ21	1	Q7VB61	1	Q7V0V9	1	A3IYR6	0		1	B5W5J3	0		0		1	Q2JKW3	1	Q2JXD9	1	G6FV69
	B1XKM8	Uncharacterized protein OS=Synechococcus sp. (strain ATCC 27264 / PCC 7002 / PR-6) GN=SYNPCC7002_A2526	SYNPCC7002_A2526	1	D7DX23	0		0		1	Q3MH79	1	B1X0B2	1	Cy51472DRAFT_3779	0		0		0		0		0		0		0		0		0		1	A3IR48	1	W6FV55	1	B5VWT1	1	D4TD24	1	Q111G8	1	Q2JHU8	1	Q2JQR1	1	G6FYJ1
	B1XKM9	3-dehydroquinate dehydratase OS=Synechococcus sp. (strain ATCC 27264 / PCC 7002 / PR-6) GN=aroQ	aroQ SYNPCC7002_A2527	1	D7DX22	1	KDR54116	1	A2BT79	1	Q3MH78	1	B1X0B3	1	Cy51472DRAFT_3780	1	Q05Z35	1	Q8DLJ7	1	VBISynSp67927_0969	1	gi 657837132	1	Q0ICM6	1	Q3AMA6	1	Q3AWG6	1	Q7VDJ2	1	Q7V2S9	1	A3IR49	1	W6G8G6	1	B5VWT2	1	D4TD23	1	Q111G7	1	Q2JHU7	1	Q2JQR0	1	G6FYJ0
	B1XKN0	Uncharacterized protein OS=Synechococcus sp. (strain ATCC 27264 / PCC 7002 / PR-6) GN=SYNPCC7002_A2528	SYNPCC7002_A2528	1	D7DY26	0		0		0		0		0		0		0		0		0		0		0		0		0		0		0		0		0		0		0		0		0		0
	B1XKN1	Imidazole glycerol phosphate synthase subunit HisH OS=Synechococcus sp. (strain ATCC 27264 / PCC 7002 / PR-6) GN=hisH	hisH SYNPCC7002_A2529	1	D7DWY9	1	KDR55265	1	A2BSK1	1	Q3M5W4	1	B1X119	1	Cy51472DRAFT_3826	1	Q067V0	1	Q8DIP5	1	VBISynSp67927_2489	1	gi 497989519	1	Q0IBJ0	1	Q3AI95	1	Q3AYZ0	1	Q7VBF5	1	Q7V127	1	A3INK2	1	A0ZBF5	1	B5W546	1	D4TEK6	1	Q113E7	1	Q2JN09	1	Q2JVR1	1	G6FW18
	B1XKN2	Aspartate 1-decarboxylase OS=Synechococcus sp. (strain ATCC 27264 / PCC 7002 / PR-6) GN=panD	panD SYNPCC7002_A2530	0		0		0		1	Q3M782	1	B1WSW1	1	Cy51472DRAFT_4190	0		0		0		0		0		0		0		0		0		1	A3ITB4	1	A0ZJP2	0		1	D4THF8	1	Q118E6	0		0		0
	B1XKN3	Uncharacterized protein OS=Synechococcus sp. (strain ATCC 27264 / PCC 7002 / PR-6) GN=SYNPCC7002_A2531	SYNPCC7002_A2531	0		0		0		0		0		0		0		0		0		0		0		0		0		0		0		0		0		0		0		0		0		0		0
	B1XKN4	Uncharacterized protein OS=Synechococcus sp. (strain ATCC 27264 / PCC 7002 / PR-6) GN=SYNPCC7002_A2532	SYNPCC7002_A2532	0		0		0		0		0		0		0		0		0		0		0		0		0		0		0		0		0		0		0		0		0		0		0
	B1XKN5	Photosystem II lipoprotein Psb27 OS=Synechococcus sp. (strain ATCC 27264 / PCC 7002 / PR-6) GN=psbZ	psbZ psb27 SYNPCC7002_A2533	1	D7DYJ6	1	KDR55022	1	A2BRG1	1	Q3MFN4	1	B1X0U2	1	Cy51472DRAFT_2214	1	Q05YI5	1	Q8DG60	1	VBISynSp67927_1705	1	gi 497993183	1	Q0I8J7	1	Q3ALR6	1	Q3AWR8	1	Q7VD76	1	Q7TUD0	1	A3IT69	1	A0ZJX1	1	B5W7J7	1	D4TGV2	1	Q114S4	0		0		1	G6FN19
	B1XKN6	Protein PatA OS=Synechococcus sp. (strain ATCC 27264 / PCC 7002 / PR-6) GN=cheY PE=2	cheY SYNPCC7002_A2534	0		0		0		0		1	B1WRV3	1	Cy51472DRAFT_0716	0		0		0		0		0		0		0		0		0		1	A3IMJ0	0		0		0		0		0		0		0
	B1XKN7	Uncharacterized protein OS=Synechococcus sp. (strain ATCC 27264 / PCC 7002 / PR-6) GN=SYNPCC7002_A2535	SYNPCC7002_A2535	1	D7E4I8	1	KDR58505	0		1	Q3MEB0	1	B1WUV8	1	Cy51472DRAFT_1029	0		1	Q8DGR6	1	VBISynSp67927_0749	0		0		0		1	Q3AW38	0		0		1	A3ILF9	1	A0ZK32	0		1	D4TFR1	1	Q10Z36	0		0		1	G6FUI5
	B1XKN9	Chorismate mutase OS=Synechococcus sp. (strain ATCC 27264 / PCC 7002 / PR-6) GN=aroH	aroH SYNPCC7002_A2537	1	D7DXG1	1	KDR56336	1	A2BTU0	1	Q3MCH4	1	B1WYV6	1	Cy51472DRAFT_2466	1	Q05YV1	1	Q8DHZ0	1	VBISynSp67927_2576	1	gi 497989706	1	Q0I8C0	1	Q3AM26	1	Q3AV33	1	Q7VB04	1	Q7V0S3	1	A3IK83	1	A0ZE51	1	B5W5G7	1	D4TFK3	1	Q111X4	1	Q2JKJ5	1	Q2JW33	1	G6FSA9
	B1XKP0	Signal peptide peptidase SppA, 36K type OS=Synechococcus sp. (strain ATCC 27264 / PCC 7002 / PR-6) GN=sppA	sppA SYNPCC7002_A2538	1	D7DXG2	1	KDR56337	1	A2BTT6	1	Q3MCH5	1	B1WYV5	1	Cy51472DRAFT_2467	1	Q05YV0	1	Q8DHY9	1	VBISynSp67927_2575	1	gi 497989704	1	Q0I8B9	1	Q3AM25	1	Q3AV34	1	Q7VB05	1	Q7V0S4	1	A3IK82	1	A0ZE52	1	B5W5G6	1	D4TFK2	1	Q111X3	1	Q2JMS0	1	Q2JVW0	1	G6FSB0
	B1XKP1	Permease of the drug/metabolite transporter OS=Synechococcus sp. (strain ATCC 27264 / PCC 7002 / PR-6) GN=SYNPCC7002_A2539	SYNPCC7002_A2539	0		1	KDR56338	1	A2BR37	1	Q3M7A0	1	B1X086	1	Cy51472DRAFT_3754	1	Q05YU9	1	Q8DKT3	1	VBISynSp67927_2574	1	gi 760033998	1	Q0I8B8	1	Q3AM24	1	Q3AV35	1	Q7VB06	1	Q7V0S5	1	A3ISK3	1	A0ZK60	1	B5W5G5	1	D4TED4	1	Q111X2	1	Q2JJK9	1	Q2JUU2	1	G6FP07
	B1XKP4	Ribonuclease 3 OS=Synechococcus sp. (strain ATCC 27264 / PCC 7002 / PR-6) GN=rnc	rnc SYNPCC7002_A2542	1	D7DXB5	1	KDR57946	0		1	Q3M8J6	0		0		0		0		0		0		0		0		0		0		0		0		1	W6FTG3	1	B5W3I4	1	D4TK66	1	Q113E6	0		0		1	G6FVN9
	B1XKP5	ABC1 family domain protein OS=Synechococcus sp. (strain ATCC 27264 / PCC 7002 / PR-6) GN=SYNPCC7002_A2543	SYNPCC7002_A2543	1	D7E155	1	KDR53946	1	A2BQC5	1	Q3MGE2	1	B1X177	1	Cy51472DRAFT_3474	1	Q05ZP6	1	Q8DID0	1	VBISynSp67927_2630	1	gi 497989386	1	Q0IBE0	1	Q3AJ63	1	Q3AX97	1	Q7V9F0	1	Q7UZF4	1	A3IX48	1	A0ZC48	1	B5W0V2	1	D4TI89	1	Q111V6	1	Q2JMJ4	1	Q2JU93	1	G6FYB0
	B1XKP6	Conserved hypothetical membrane protein OS=Synechococcus sp. (strain ATCC 27264 / PCC 7002 / PR-6) GN=SYNPCC7002_A2544	SYNPCC7002_A2544	1	D7E154	0		0		0		1	B1X176	1	Cy51472DRAFT_3473	0		1	Q8DIC9	0		0		0		0		0		0		0		1	A3IX47	1	A0ZC47	0		1	D4TI90	1	Q111V5	0		0		1	G6FYB1
	B1XKP7	Dolichyl-phosphate-mannose-protein mannosyltransferase family OS=Synechococcus sp. (strain ATCC 27264 / PCC 7002 / PR-6) GN=SYNPCC7002_A2545	SYNPCC7002_A2545	1	D7E0Y9	1	KDR57431	0		1	Q3MDL5	1	B1WRF5	1	Cy51472DRAFT_1849	0		0		0		0		0		0		0		0		0		1	A3IUH8	1	W6FK25	1	B5W3W1	0		1	Q10YV7	0		0		1	G6FVP8
	B1XKP8	DNA topoisomerase 1 OS=Synechococcus sp. (strain ATCC 27264 / PCC 7002 / PR-6) GN=topA	topA SYNPCC7002_A2546	1	D7DX25	1	KDR58893	1	A2BTS8	1	Q3MH80	1	B1WVJ8	1	Cy51472DRAFT_1053	1	Q05YT5	1	Q8DHR4	1	VBISynSp67927_2563	1	gi 497989678	1	Q0I8A6	1	Q3AM11	1	Q3AWJ8	1	Q7VDE6	1	Q7V2N7	1	A3ILD7	1	W6FUY3	1	B5W1H4	1	D4TD25	1	Q11AC4	1	Q2JJ84	1	Q2JWS9	1	G6FYJ3
	B1XKQ1	Periplasmic solute-binding protein of ABC transporter OS=Synechococcus sp. (strain ATCC 27264 / PCC 7002 / PR-6) GN=SYNPCC7002_A0002	SYNPCC7002_A0002	1	D7E1V7	0		0		1	Q3M8Y0	1	B1X287	1	Cy51472DRAFT_3358	0		1	Q8DHI4	0		0		0		0		0		0		0		0		1	A0ZCQ0	0		1	D4TG51	1	Q10XQ2	0		0		1	G6FYY0
	B1XKQ2	Uncharacterized protein OS=Synechococcus sp. (strain ATCC 27264 / PCC 7002 / PR-6) GN=SYNPCC7002_A0003	SYNPCC7002_A0003	0		0		0		0		1	B1WTQ2	1	Cy51472DRAFT_0505	0		1	Q8DLY8	0		0		0		0		0		0		0		1	A3IM82	1	W6FU99	0		0		0		0		0		0
	B1XKQ3	Uncharacterized protein OS=Synechococcus sp. (strain ATCC 27264 / PCC 7002 / PR-6) GN=SYNPCC7002_A0004	SYNPCC7002_A0004	0		0		0		1	Q3M3P0	0		0		0		0		0		0		0		0		0		0		0		1	A3IQT6	1	A0ZG81	0		0		0		0		0		0
	B1XKQ5	Putative N-acetylmannosamine-6-phosphate 2-epimerase OS=Synechococcus sp. (strain ATCC 27264 / PCC 7002 / PR-6) GN=nanE	nanE SYNPCC7002_A0006	1	D7E0E8	1	KDR53918	0		0		1	B1WX32	1	Cy51472DRAFT_0188	1	Q05YR8	1	Q8DGQ5	1	VBISynSp67927_2544	1	gi 497989640	1	Q0I887	1	Q3ALZ4	1	Q3AUZ8	0		0		1	A3IN75	0		1	B5W1U8	1	D4TGH5	1	Q115W1	0		0		0
	B1XKQ6	Phosphoribosylglycinamide formyltransferase OS=Synechococcus sp. (strain ATCC 27264 / PCC 7002 / PR-6) GN=purN	purN SYNPCC7002_A0007	1	D7DVI4	1	KDR56161	1	A2BP57	1	Q3MFP8	1	B1WND5	1	Cy51472DRAFT_3534	1	Q067C6	1	Q8DGJ1	1	VBISynSp67927_1954	1	gi 497994454	1	Q0IAD4	1	Q3AJU0	1	Q3AXW3	1	Q7VBZ7	1	Q7V1I0	1	A3IRD8	1	A0ZJL5	1	B5W640	1	D4TG22	1	Q10VW9	1	Q2JMZ7	1	Q2JWL3	1	G6FUQ3
	B1XKQ8	Uncharacterized protein OS=Synechococcus sp. (strain ATCC 27264 / PCC 7002 / PR-6) GN=SYNPCC7002_A0009	SYNPCC7002_A0009	0		0		1	A2BQW7	1	Q3M9N6	0		0		1	Q05YI0	0		0		1	gi 497993140	1	Q0I8K3	1	Q3ALR1	1	Q3AWS3	1	Q7VD72	1	Q7V2G8	0		0		0		0		0		0		0		1	G6FRE3
	B1XKQ9	Fructose-bisphosphate aldolase class I OS=Synechococcus sp. (strain ATCC 27264 / PCC 7002 / PR-6) GN=fbaB	fbaB SYNPCC7002_A0010	1	D7DY37	0		0		1	Q3MCS3	1	B1WSM3	1	Cy51472DRAFT_0661	0		0		0		0		0		0		0		0		0		1	A3IL92	1	A0ZGK7	0		0		0		0		0		1	G6FU93
	B1XKR1	Hydrolase, NUDIX family OS=Synechococcus sp. (strain ATCC 27264 / PCC 7002 / PR-6) GN=SYNPCC7002_A0012	SYNPCC7002_A0012	0		0		0		0		0		0		0		0		0		0		0		0		0		0		0		0		0		0		0		0		0		0		0
	B1XKR2	Uncharacterized protein OS=Synechococcus sp. (strain ATCC 27264 / PCC 7002 / PR-6) GN=SYNPCC7002_A0013	SYNPCC7002_A0013	0		0		0		0		0		0		0		0		0		0		0		0		0		0		0		0		0		0		0		0		0		0		0
	B1XKR3	Uncharacterized protein OS=Synechococcus sp. (strain ATCC 27264 / PCC 7002 / PR-6) GN=SYNPCC7002_A0014	SYNPCC7002_A0014	1	D7E099	1	KDR57722	0		1	Q3M3I7	1	B1WWB8	1	Cy51472DRAFT_0235	0		1	Q8DGU2	0		0		0		0		0		0		0		1	A3IKW2	1	A0ZDQ3	1	B5VUY5	1	D4TEX0	1	Q112U8	0		0		1	G6FRD8
	B1XKR4	Uncharacterized protein OS=Synechococcus sp. (strain ATCC 27264 / PCC 7002 / PR-6) GN=SYNPCC7002_A0015	SYNPCC7002_A0015	1	D7E158	1	KDR57696	0		1	Q3MBM4	1	B1WZ73	1	Cy51472DRAFT_0089	0		0		0		0		0		0		0		0		0		1	A3IV36	1	W6FTC5	1	B5VY21	0		1	Q10X67	0		0		1	G6FVU9
	B1XKR5	Glyoxalase family protein superfamily OS=Synechococcus sp. (strain ATCC 27264 / PCC 7002 / PR-6) GN=SYNPCC7002_A0016	SYNPCC7002_A0016	1	D7DXI3	1	KDR58012	0		1	Q3M8F9	1	B1WQU2	1	Cy51472DRAFT_0857	0		1	Q8DI92	0		0		0		0		0		0		0		1	A3IQ35	1	A0ZLB8	1	B5W0G4	1	D4TCD0	1	Q10YW3	1	Q2JK04	1	Q2JY01	1	G6FY61
	B1XKR6	Uncharacterized protein OS=Synechococcus sp. (strain ATCC 27264 / PCC 7002 / PR-6) GN=SYNPCC7002_A0017	SYNPCC7002_A0017	0		0		0		0		1	B1WZP4	1	Cy51472DRAFT_2673	0		0		0		0		0		0		0		0		0		1	A3IMN7	0		0		0		0		0		0		0
	B1XKR7	Uncharacterized protein OS=Synechococcus sp. (strain ATCC 27264 / PCC 7002 / PR-6) GN=SYNPCC7002_A0018	SYNPCC7002_A0018	0		0		0		0		0		0		0		0		0		0		0		0		0		0		0		0		0		0		0		0		0		0		0
	B1XKR9	Methyltransferase, putative OS=Synechococcus sp. (strain ATCC 27264 / PCC 7002 / PR-6) GN=SYNPCC7002_A0020	SYNPCC7002_A0020	1	D7DWY8	1	KDR55266	0		1	Q3M5W3	1	B1WSM5	1	Cy51472DRAFT_0659	1	Q067U9	1	Q8DK17	1	VBISynSp67927_2490	0		0		0		1	Q3AYZ1	0		0		1	A3IL89	1	A0ZBF6	1	B5W547	1	D4TEK5	1	Q113E8	1	Q2JKU2	1	Q2JRJ2	1	G6FW17
	B1XKS1	WD-repeat protein OS=Synechococcus sp. (strain ATCC 27264 / PCC 7002 / PR-6) GN=SYNPCC7002_A0022	SYNPCC7002_A0022	0		0		0		0		0		0		0		0		0		0		0		0		0		0		0		0		0		0		0		0		0		0		0
	B1XKS2	Uncharacterized protein OS=Synechococcus sp. (strain ATCC 27264 / PCC 7002 / PR-6) GN=SYNPCC7002_A0023	SYNPCC7002_A0023	1	D7DVY3	1	KDR58372	0		1	Q3MC25	1	B1WWJ9	1	Cy51472DRAFT_1184	0		0		0		0		0		0		0		0		0		1	A3IPJ0	1	A0ZI23	1	B5W3U3	0		1	Q10Y58	0		0		1	G6FTM0
	B1XKS3	Cell division protein FtsZ OS=Synechococcus sp. (strain ATCC 27264 / PCC 7002 / PR-6) GN=ftsZ	ftsZ SYNPCC7002_A0024	1	D7DVY5	1	KDR58373	1	A2BT10	1	Q3MC27	1	B1WVS7	1	Cy51472DRAFT_1127	1	Q060F7	1	Q8DGD6	1	VBISynSp67927_2613	1	gi 497990012	1	Q0IC74	1	Q3ALB8	1	Q3AVB8	1	G3XCS7	1	Q7TU61	1	A3IMK2	1	W6FP65	1	B5W3U4	1	D4TKX4	1	Q10Y59	1	Q2JJV1	1	Q2JXY3	1	G6FTM3
	B1XKS4	Phosphomethylpyrimidine kinase OS=Synechococcus sp. (strain ATCC 27264 / PCC 7002 / PR-6) GN=thiD	thiD SYNPCC7002_A0025	1	D7DZI5	0		1	A2BPT4	1	Q3M7B0	1	B1WWX0	1	Cy51472DRAFT_4801	0		0		0		1	gi 497995869	0		0		0		0		1	Q7V2V2	0		1	A0ZHF7	0		0		1	Q10Y60	1	Q2JI15	1	Q2JQU2	1	G6FQ55
	B1XKS6	Uncharacterized protein OS=Synechococcus sp. (strain ATCC 27264 / PCC 7002 / PR-6) GN=SYNPCC7002_A0027	SYNPCC7002_A0027	0		0		0		0		0		0		0		0		0		0		0		0		0		0		0		0		0		0		0		0		0		0		0
	B1XKS7	Uncharacterized protein OS=Synechococcus sp. (strain ATCC 27264 / PCC 7002 / PR-6) GN=SYNPCC7002_A0028	SYNPCC7002_A0028	1	D7DZZ4	1	KDR55910	0		1	Q3MED1	1	B1WS83	1	Cy51472DRAFT_1786	0		0		0		0		0		0		0		0		0		1	A3IH06	1	A0ZKS7	1	B5W7N2	1	D4TDY2	1	Q10Y30	0		0		1	G6FZN6
	B1XKS8	Translocator protein, LysE family superfamily OS=Synechococcus sp. (strain ATCC 27264 / PCC 7002 / PR-6) GN=SYNPCC7002_A0029	SYNPCC7002_A0029	0		0		0		0		0		0		0		0		0		0		0		0		0		0		0		0		0		0		0		0		0		0		0
	B1XKS9	Polysaccharide pyruvyl transferase OS=Synechococcus sp. (strain ATCC 27264 / PCC 7002 / PR-6) GN=SYNPCC7002_A0030	SYNPCC7002_A0030	1	D7DZY0	1	KDR57914	0		1	Q3M7Q4	1	B1WYJ5	1	Cy51472DRAFT_1458	0		1	Q8DHP9	0		0		0		0		0		0		0		1	A3IKQ7	1	A0ZBD3	1	B5W7R0	1	D4TEJ2	1	Q114Q9	1	Q2JPY6	1	Q2JR15	1	G6FTT3
	B1XKT0	DNA-binding stress protein, Dps family OS=Synechococcus sp. (strain ATCC 27264 / PCC 7002 / PR-6) GN=SYNPCC7002_A0031	SYNPCC7002_A0031	1	D7E260	0		0		1	Q3MF53	1	B1WS80	1	Cy51472DRAFT_1789	0		0		1	VBISynSp67927_0371	1	gi 497996091	1	Q0I679	0		0		0		0		1	A3IH09	1	A0ZKU5	0		0		0		0		0		1	G6FT36
	B1XKT1	Uncharacterized protein OS=Synechococcus sp. (strain ATCC 27264 / PCC 7002 / PR-6) GN=SYNPCC7002_A0033	SYNPCC7002_A0033	1	D7DWQ5	0		0		1	Q3M9F7	1	B1WWW5	1	Cy51472DRAFT_4806	0		1	Q8DK81	0		0		0		0		0		0		0		1	A3IPR8	1	A0ZKE3	0		1	D4THN3	0		0		0		1	G6FMB3
	B1XKT2	Inositol monophosphatase family OS=Synechococcus sp. (strain ATCC 27264 / PCC 7002 / PR-6) GN=SYNPCC7002_A0034	SYNPCC7002_A0034	1	D7DW87	0		1	A2BNX3	1	Q3MBM9	1	B1WXY2	1	Cy51472DRAFT_1420	1	Q05YW3	1	Q8DKD2	1	VBISynSp67927_0035	1	gi 497990193	1	Q0I8D3	1	Q3AM39	1	Q3AV43	1	Q7TVA0	1	Q7V0R4	1	A3IN67	1	W6FR07	0		1	D4THZ7	0		0		0		1	G6FYG9
	B1XKT3	Lysine--tRNA ligase OS=Synechococcus sp. (strain ATCC 27264 / PCC 7002 / PR-6) GN=lysS	lysS SYNPCC7002_A0035	0		1	KDR55311	1	A2BTI8	1	Q3M8C8	1	B1WZ46	1	Cy51472DRAFT_2379	1	Q062T8	1	Q8DMA9	1	VBISynSp67927_0554	1	gi 497998233	1	Q0IDW9	1	Q3ANE6	1	Q3B0J9	1	Q7V9Q0	1	Q7UZP0	1	A3IQP2	1	W6FN03	1	B5VVG2	0		1	Q112I8	1	Q2JLD1	1	Q2JXD3	1	G6FYR0
	B1XKT4	Uncharacterized protein OS=Synechococcus sp. (strain ATCC 27264 / PCC 7002 / PR-6) GN=SYNPCC7002_A0036	SYNPCC7002_A0036	0		0		0		0		0		0		0		0		0		0		0		0		0		0		0		0		0		0		0		0		0		0		0
	B1XKT5	Tryptophan--tRNA ligase OS=Synechococcus sp. (strain ATCC 27264 / PCC 7002 / PR-6) GN=trpS	trpS SYNPCC7002_A0037	1	D7DXQ8	1	KDR54053	1	A2BNU0	1	Q3M8T3	1	B1WZY3	1	Cy51472DRAFT_2307	1	Q065Z4	1	Q8DHG3	1	VBISynSp67927_1765	1	gi 497993587	1	Q0I905	1	Q3AKT7	1	Q3AYC3	1	Q7VBM9	1	Q7V286	1	A3IQG5	1	A0ZJ40	1	B5VWI4	1	D4TDD0	1	Q10VR7	1	Q2JJK8	1	Q2JUU1	1	G6FYN0
	B1XKT6	Methylenetetrahydrofolate reductase OS=Synechococcus sp. (strain ATCC 27264 / PCC 7002 / PR-6) GN=metF	metF SYNPCC7002_A0038	1	D7DXQ7	1	KDR54054	1	A2BPS8	1	Q3M8T4	1	B1WZY2	1	Cy51472DRAFT_2308	1	Q063K3	1	Q8DI21	1	VBISynSp67927_0214	1	gi 497990938	1	Q0I6W6	1	Q3AGZ5	1	Q3B067	1	Q7VE38	1	Q7V3C5	1	A3IQG4	1	A0ZJ41	1	B5VWI3	1	D4TDC9	1	Q10VR8	1	Q2JMX4	1	Q2JUX1	1	G6FYM9
	B1XKT7	Phenazine biosynthesis protein, PhzF family OS=Synechococcus sp. (strain ATCC 27264 / PCC 7002 / PR-6) GN=SYNPCC7002_A0039	SYNPCC7002_A0039	0		0		0		0		1	B1WXS1	1	Cy51472DRAFT_1360	0		0		0		0		0		0		0		0		0		1	A3ITR5	0		0		0		0		0		0		1	G6FWY8
	B1XKT9	Uncharacterized protein OS=Synechococcus sp. (strain ATCC 27264 / PCC 7002 / PR-6) GN=SYNPCC7002_A0041	SYNPCC7002_A0041	0		0		0		0		0		0		0		0		0		0		0		0		0		0		0		0		0		0		0		0		0		0		0
	B1XKU0	Uncharacterized protein OS=Synechococcus sp. (strain ATCC 27264 / PCC 7002 / PR-6) GN=SYNPCC7002_A0042	SYNPCC7002_A0042	0		0		0		0		0		0		0		0		0		0		0		0		0		0		0		0		0		0		0		0		0		0		0
	B1XKU2	Uncharacterized protein OS=Synechococcus sp. (strain ATCC 27264 / PCC 7002 / PR-6) GN=SYNPCC7002_A0044	SYNPCC7002_A0044	0		0		0		0		1	B1WWQ3	1	Cy51472DRAFT_1234	0		0		0		0		0		0		0		0		0		1	A3IH56	0		0		0		0		0		0		0
	B1XKU3	Protein PatA OS=Synechococcus sp. (strain ATCC 27264 / PCC 7002 / PR-6) GN=SYNPCC7002_A0045 PE=2	SYNPCC7002_A0045	0		0		0		0		0		0		0		0		0		0		0		0		0		0		0		0		0		0		0		1	Q118C3	0		0		1	G6FPW6
	B1XKU4	Two-component response regulator OS=Synechococcus sp. (strain ATCC 27264 / PCC 7002 / PR-6) GN=SYNPCC7002_A0046	SYNPCC7002_A0046	1	D7DZ62	1	KDR56596	1	A2BSK1	1	Q3M6K5	1	B1WRV2	1	Cy51472DRAFT_0717	1	Q063N0	1	Q8DLC5	1	VBISynSp67927_0186	1	gi 497991187	1	Q0I6Z3	1	Q3AH22	1	Q3B041	1	Q7VE63	1	Q7V3E8	1	A3IMI9	1	A0ZBL2	1	B5W0C2	1	D4TFG0	1	Q118C4	1	Q2JI88	1	Q2JSR8	1	G6FU48
	B1XKU5	Uncharacterized protein OS=Synechococcus sp. (strain ATCC 27264 / PCC 7002 / PR-6) GN=SYNPCC7002_A0047	SYNPCC7002_A0047	0		0		0		0		0		0		0		0		0		0		0		0		0		0		0		0		0		0		0		0		0		0		0
	B1XKU6	Methyl-accepting chemotaxis protein OS=Synechococcus sp. (strain ATCC 27264 / PCC 7002 / PR-6) GN=SYNPCC7002_A0048	SYNPCC7002_A0048	0		1	KDR54052	0		1	Q3M4Z3	1	B1WRV0	1	Cy51472DRAFT_0719	0		1	Q8DLC7	0		0		0		0		0		0		0		1	A3IMI7	1	A0ZEQ4	1	B5W263	0		1	Q118C6	1	Q2JP01	1	Q2JR31	1	G6FU44
	B1XKU8	Uncharacterized protein OS=Synechococcus sp. (strain ATCC 27264 / PCC 7002 / PR-6) GN=SYNPCC7002_A0050	SYNPCC7002_A0050	1	D7DYU0	1	KDR56132	1	A2BPY4	1	Q3MF70	1	B1WZ14	1	Cy51472DRAFT_2411	1	Q065N5	1	Q8DK18	1	VBISynSp67927_2297	1	gi 497995579	1	Q0IAW0	1	Q3AIL9	1	Q3AYM4	1	Q7VC46	1	Q7V1N9	1	A3IH97	1	A0ZLR3	1	B5VXK6	1	D4TG38	1	Q115L6	0		0		1	G6G020
	B1XKU9	Transcriptional regulator, ArsR family OS=Synechococcus sp. (strain ATCC 27264 / PCC 7002 / PR-6) GN=SYNPCC7002_A0051	SYNPCC7002_A0051	1	D7DXR8	1	KDR54252	0		1	Q3MAQ5	1	B1WTM9	1	Cy51472DRAFT_0528	0		1	Q8DKT6	1	VBISynSp67927_2335	1	gi 497995894	0		0		0		1	Q7VA87	1	Q7V1Y1	1	A3IPV8	1	A0ZBB5	1	B5W734	1	D4TFE1	0		1	Q2JKB0	1	Q2JTV9	1	G6FSR7
	B1XKV0	Acetyl-CoA carboxylase, biotin carboxyl carrier protein OS=Synechococcus sp. (strain ATCC 27264 / PCC 7002 / PR-6) GN=accB	accB SYNPCC7002_A0052	1	D7E1K5	1	KDR55253	1	A2BTL0	1	Q3MAQ4	1	B1WNP2	1	Cy51472DRAFT_3899	1	Q062J4	1	Q8DJD2	1	VBISynSp67927_0492	1	gi 497998506	1	Q0IE50	1	Q3ANL9	1	Q3B0X3	1	Q7VEI6	1	Q7TUH9	1	A3IRM0	1	W6FVM1	1	B5W8H6	1	D4TE95	1	Q116D5	1	Q2JP64	1	Q2JUZ9	1	G6FSR6
	B1XKV2	Uncharacterized protein OS=Synechococcus sp. (strain ATCC 27264 / PCC 7002 / PR-6) GN=SYNPCC7002_A0054	SYNPCC7002_A0054	0		1	KDR55860	0		1	Q3MEI6	1	A1KYG3	1	Cy51472DRAFT_3688	0		1	Q8DJ92	0		0		0		0		0		0		0		1	A3IMH6	1	W6FU96	1	B5W697	1	D4TFL8	1	Q117L4	1	Q2JMY1	1	Q2JUX8	1	G6FXZ9
	B1XKV3	Ribonuclease VapC OS=Synechococcus sp. (strain ATCC 27264 / PCC 7002 / PR-6) GN=vapC	vapC SYNPCC7002_A0055	0		0		0		0		1	B1WNR4	1	Cy51472DRAFT_3920	0		0		0		0		0		0		0		0		0		0		0		0		1	D4TLG6	0		0		0		0
	B1XKV4	Uncharacterized protein OS=Synechococcus sp. (strain ATCC 27264 / PCC 7002 / PR-6) GN=SYNPCC7002_A0056	SYNPCC7002_A0056	0		0		0		0		0		0		0		0		0		0		0		0		0		0		0		0		0		0		1	D4TLG7	0		0		0		0
	B1XKV5	Dioxygenase OS=Synechococcus sp. (strain ATCC 27264 / PCC 7002 / PR-6) GN=SYNPCC7002_A0057	SYNPCC7002_A0057	0		0		0		0		0		0		0		0		1	VBISynSp67927_2160	1	gi 497995131	1	Q0ID46	1	Q3AMS2	0		0		0		0		0		0		0		0		0		0		0
	B1XKV7	Uncharacterized protein OS=Synechococcus sp. (strain ATCC 27264 / PCC 7002 / PR-6) GN=SYNPCC7002_A0059	SYNPCC7002_A0059	0		1	KDR58441	0		0		1	B1WNK2	1	Cy51472DRAFT_2895	0		0		0		0		0		0		0		0		0		1	A3IM64	0		1	B5W3Z4	0		0		0		0		0
	B1XKV8	Mutator MutT protein OS=Synechococcus sp. (strain ATCC 27264 / PCC 7002 / PR-6) GN=mutT	mutT SYNPCC7002_A0060	1	D7E0U1	1	KDR57371	0		1	Q3MBX4	1	B1X0Q5	1	Cy51472DRAFT_2248	1	Q062S7	1	Q8DJZ3	1	VBISynSp67927_0600	1	gi 497998255	1	Q0IDY3	1	Q3ANF7	1	Q3B0L0	1	Q7V9P0	0		1	A3ITT7	1	A0ZFS7	1	B5VZJ6	1	D4TFM9	1	Q10XF6	1	Q2JND6	1	Q2JW57	1	G6FRT6
	B1XKV9	Ribonuclease 3 OS=Synechococcus sp. (strain ATCC 27264 / PCC 7002 / PR-6) GN=rnc	rnc SYNPCC7002_A0061	1	D7E1Z3	1	KDR56107	0		1	Q3MF15	1	B1WX14	1	Cy51472DRAFT_4490	1	Q062Z0	0		1	VBISynSp67927_0517	0		0		1	Q3ANA7	1	Q3B0H4	1	G3XCR8	0		1	A3II62	1	A0ZF95	1	B5W950	1	D4TKB6	1	Q116V4	1	Q2JND3	1	Q2JW62	1	G6FVY0
	B1XKW0	Uncharacterized protein OS=Synechococcus sp. (strain ATCC 27264 / PCC 7002 / PR-6) GN=SYNPCC7002_A1217	SYNPCC7002_A1217	1	D7E5I8	0		0		1	Q3M8U3	1	B1WSM6	1	Cy51472DRAFT_0658	0		0		0		0		0		0		0		0		0		1	A3IL88	1	A0ZF69	0		0		0		0		0		1	G6FV56
	B1XKW1	Cell division protein ftsW like protein OS=Synechococcus sp. (strain ATCC 27264 / PCC 7002 / PR-6) GN=ftsW	ftsW SYNPCC7002_A1218	1	D7E2Y7	1	KDR55436	1	A2BTI0	1	Q3MCZ2	1	B1WV98	1	Cy51472DRAFT_0385	1	Q064P8	1	Q8DLN8	1	VBISynSp67927_1054	1	gi 497996800	1	Q0I7P9	1	Q3AHJ1	1	Q3AZN5	1	Q7VA56	1	Q7V030	1	A3IV72	1	W6FP02	1	B5VWG8	1	D4TJC4	1	Q10V68	1	Q2JHP4	1	Q2JVR8	1	G6FSE6
	B1XKW2	Uncharacterized protein OS=Synechococcus sp. (strain ATCC 27264 / PCC 7002 / PR-6) GN=SYNPCC7002_A1219	SYNPCC7002_A1219	1	D7DZH9	0		0		1	Q3M531	1	B1WVW5	1	Cy51472DRAFT_4442	0		1	Q8DLH7	0		0		0		0		0		0		0		1	A3INJ7	1	A0ZGV8	0		1	D4THS1	0		0		0		1	G6FWR6
	B1XKW3	Pentapeptide repeats protein OS=Synechococcus sp. (strain ATCC 27264 / PCC 7002 / PR-6) GN=SYNPCC7002_A1220	SYNPCC7002_A1220	1	D7DW62	1	KDR56982	0		1	Q3M9F1	1	B1WQ12	1	Cy51472DRAFT_0920	1	Q061G2	1	Q8DHT2	1	VBISynSp67927_0722	1	gi 497991212	1	Q0IDD3	1	Q3AK64	1	Q3AXF1	0		0		1	A3ILJ5	1	A0ZIY7	1	B5W6A2	1	D4TFT7	1	Q10ZD6	1	Q2JJM5	1	Q2JX59	1	G6FMZ4
	B1XKW4	Uncharacterized protein OS=Synechococcus sp. (strain ATCC 27264 / PCC 7002 / PR-6) GN=SYNPCC7002_A1221	SYNPCC7002_A1221	0		1	KDR56981	0		0		1	B1WQ13	1	Cy51472DRAFT_0919	0		0		0		0		0		0		0		0		0		1	A3ILJ6	0		1	B5W6A3	0		1	Q10ZD5	0		0		0
	B1XKW5	Uncharacterized protein OS=Synechococcus sp. (strain ATCC 27264 / PCC 7002 / PR-6) GN=SYNPCC7002_A1222	SYNPCC7002_A1222	0		0		0		0		1	B1WZW4	1	Cy51472DRAFT_2327	0		0		0		0		0		0		0		0		0		1	A3IML8	0		0		0		0		1	Q2JK51	0		0
	B1XKW6	Uncharacterized protein OS=Synechococcus sp. (strain ATCC 27264 / PCC 7002 / PR-6) GN=SYNPCC7002_A1223	SYNPCC7002_A1223	0		0		0		0		0		0		0		1	Q8DKM9	0		1	gi 760035256	0		0		0		0		0		0		0		0		0		1	Q110R8	0		0		0
	B1XKW7	Response regulator receiver domain protein OS=Synechococcus sp. (strain ATCC 27264 / PCC 7002 / PR-6) GN=SYNPCC7002_A1224	SYNPCC7002_A1224	1	D7E088	1	KDR57941	0		1	Q3MH45	0		0		0		1	Q8DGA0	0		0		0		0		0		0		0		1	A3IQV4	1	A0ZA60	1	B5VW46	1	D4TEE9	0		1	Q2JPE2	0		1	G6FY75
	B1XKW8	Sec-independent protein translocase protein TatC OS=Synechococcus sp. (strain ATCC 27264 / PCC 7002 / PR-6) GN=tatC	tatC SYNPCC7002_A1225	1	D7DZJ6	1	KDR55783	1	A2BQM9	1	Q3MG73	1	B1WUV4	1	Cy51472DRAFT_1025	1	Q05YQ3	1	Q8DKA6	1	VBISynSp67927_2528	1	gi 497989606	1	Q0I870	1	Q3ALX8	1	Q3AWL9	1	Q7VDB9	1	Q7V2L2	1	A3ILF6	1	A0ZE59	1	B5W1N2	1	D4THE9	1	Q114K5	1	Q2JMW9	1	Q2JUW6	1	G6FRF6
	B1XKX0	Predicted ATPase of AAA+ Class OS=Synechococcus sp. (strain ATCC 27264 / PCC 7002 / PR-6) GN=SYNPCC7002_A1227	SYNPCC7002_A1227	1	D7E3W4	1	KDR58462	0		1	Q3MG67	1	B1WZY4	1	Cy51472DRAFT_2306	0		0		0		0		0		0		0		0		0		1	A3IQG6	1	A0ZEP4	1	B5W2U3	1	D4TJD7	1	Q10XF0	1	Q2JJJ1	1	Q2JUP3	1	G6G0E4
	B1XKX1	Inorganic pyrophosphatase OS=Synechococcus sp. (strain ATCC 27264 / PCC 7002 / PR-6) GN=ppa	ppa SYNPCC7002_A1228	1	D7DZU0	0		1	A2BP24	1	Q3M781	1	B1WTG2	1	Cy51472DRAFT_0591	1	Q05YI2	1	Q8DHR2	1	VBISynSp67927_1701	1	gi 497993174	1	Q0I8K1	1	Q3ALR3	1	Q3AWS1	1	Q7VD73	1	Q7V2G9	1	A3IMS4	1	W6FQK6	1	B5W585	1	D4THF7	1	Q115M1	1	Q2JJI3	1	Q2JXK8	1	G6FPU9
	B1XKX2	Transcriptional regulator, TetR family domain protein OS=Synechococcus sp. (strain ATCC 27264 / PCC 7002 / PR-6) GN=SYNPCC7002_A1229	SYNPCC7002_A1229	1	D7E1G5	1	KDR58967	0		1	Q3M4W9	1	B1WSZ5	1	Cy51472DRAFT_4154	0		0		0		0		0		0		0		0		0		1	A3IUW0	1	A0ZDL8	1	B5W4F0	1	D4TKR6	0		0		0		1	G6FX80
	B1XKX3	Uncharacterized protein OS=Synechococcus sp. (strain ATCC 27264 / PCC 7002 / PR-6) GN=SYNPCC7002_A1230	SYNPCC7002_A1230	0		1	KDR55907	0		1	Q3MFM7	1	B1X0D7	1	Cy51472DRAFT_2702	0		0		0		0		0		0		0		0		0		1	A3IYB5	0		1	B5W7N5	0		0		0		0		1	G6FX75
	B1XKX4	Uncharacterized protein OS=Synechococcus sp. (strain ATCC 27264 / PCC 7002 / PR-6) GN=SYNPCC7002_A1231	SYNPCC7002_A1231	0		0		0		0		0		0		0		0		0		0		0		0		0		0		0		0		0		0		0		0		0		0		0
	B1XKX5	Transcriptional regulator, Crp/Fnr family OS=Synechococcus sp. (strain ATCC 27264 / PCC 7002 / PR-6) GN=SYNPCC7002_A1232	SYNPCC7002_A1232	1	D7DYR1	0		0		1	Q3MA80	1	B1WZL4	1	Cy51472DRAFT_2644	0		1	Q8DIB9	1	VBISynSp67927_2346	0		0		1	Q3AKI1	0		0		0		1	A3IV22	1	A0ZIP9	0		0		0		1	Q2JJK4	1	Q2JUB4	1	G6FYY3
	B1XKX6	Lipoprotein, putative OS=Synechococcus sp. (strain ATCC 27264 / PCC 7002 / PR-6) GN=SYNPCC7002_A1233	SYNPCC7002_A1233	0		0		0		0		0		0		0		0		0		0		0		0		0		0		0		0		0		0		0		0		0		0		0
	B1XKX7	UPF0060 membrane protein SYNPCC7002_A1234 OS=Synechococcus sp. (strain ATCC 27264 / PCC 7002 / PR-6) GN=SYNPCC7002_A1234	SYNPCC7002_A1234	0		0		0		1	Q3MB02	0		0		0		0		0		0		0		0		0		0		0		0		0		0		0		0		0		0		0
	B1XKX8	5-formyltetrahydrofolate cyclo-ligase OS=Synechococcus sp. (strain ATCC 27264 / PCC 7002 / PR-6) GN=SYNPCC7002_A1235	SYNPCC7002_A1235	1	D7DZS9	1	KDR58418	0		1	Q3MBB9	1	B1WVW4	1	Cy51472DRAFT_4441	0		1	Q8DK86	0		0		0		0		0		0		0		1	A3INJ8	1	A0ZJQ9	1	B5VUW0	1	D4TFD5	1	Q114D9	0		0		1	G6FN17
	B1XKX9	Rad3-related DNA helicase OS=Synechococcus sp. (strain ATCC 27264 / PCC 7002 / PR-6) GN=SYNPCC7002_A1236	SYNPCC7002_A1236	1	D7E0Y1	1	KDR58357	0		1	Q3M8D3	1	B1WXW3	1	Cy51472DRAFT_1401	0		0		0		0		0		0		0		0		0		1	A3IN22	1	A0ZFA5	1	B5W3S8	1	D4TDH0	1	Q111D6	0		0		1	G6FUY3
	B1XKY0	Uncharacterized protein OS=Synechococcus sp. (strain ATCC 27264 / PCC 7002 / PR-6) GN=SYNPCC7002_A1237	SYNPCC7002_A1237	0		1	KDR57310	0		1	Q3M2B8	0		0		0		0		0		0		0		0		0		0		0		0		1	A0ZCS1	1	B5W893	0		0		0		0		1	G6FRC1
	B1XKY1	Sulfurtransferase OS=Synechococcus sp. (strain ATCC 27264 / PCC 7002 / PR-6) GN=SYNPCC7002_A1238	SYNPCC7002_A1238	0		0		0		0		1	B1WU02	1	Cy51472DRAFT_0942	0		0		0		0		0		0		0		0		0		1	A3IWZ6	0		0		0		1	Q10WU4	1	Q2JK38	1	Q2JTD4	1	G6FML2
	B1XKY2	Ferredoxin-like protein OS=Synechococcus sp. (strain ATCC 27264 / PCC 7002 / PR-6) GN=SYNPCC7002_A1239	SYNPCC7002_A1239	1	D7E214	1	KDR57113	0		1	Q3MEH6	1	B1WUL6	1	Cy51472DRAFT_0404	1	Q067E1	1	Q8DH65	1	VBISynSp67927_1969	1	gi 497994496	1	Q0IAB9	1	Q3AJS5	1	Q3AXX9	1	Q7VC07	0		1	A3IK97	1	A0ZGB9	1	B5W8S2	1	D4TGS5	1	Q118Q0	1	Q2JIW5	1	Q2JXA2	1	G6FPT6
	B1XKY3	Uncharacterized protein OS=Synechococcus sp. (strain ATCC 27264 / PCC 7002 / PR-6) GN=SYNPCC7002_A1240	SYNPCC7002_A1240	1	D7E3R1	1	KDR54294	0		1	Q3M4S0	1	B1WW11	1	Cy51472DRAFT_4734	0		0		0		0		0		0		0		0		0		1	A3INN4	1	A0ZHU3	1	B5W1R9	1	D4TEV0	1	Q115E5	0		0		1	G6FZQ2
	B1XKY4	Conserved hypothetical membrane protein OS=Synechococcus sp. (strain ATCC 27264 / PCC 7002 / PR-6) GN=SYNPCC7002_A1241	SYNPCC7002_A1241	1	D7DW45	1	KDR56943	0		1	Q3M6I8	1	B1WYL0	1	Cy51472DRAFT_1473	0		0		0		0		0		0		0		0		0		1	A3IKQ3	1	A0ZHY8	1	B5VXF4	0		1	Q119Y8	0		0		1	G6FUY8
	B1XKY5	YrdC domain protein OS=Synechococcus sp. (strain ATCC 27264 / PCC 7002 / PR-6) GN=SYNPCC7002_A1242	SYNPCC7002_A1242	1	D7DZ73	1	KDR57382	1	A2BR88	1	Q3MD28	1	B1WRW0	1	Cy51472DRAFT_0709	0		1	Q8DH37	1	VBISynSp67927_0801	1	gi 497997693	1	Q0ICQ5	0		0		1	Q7VDL6	1	Q7V2Y1	1	A3IN36	1	A0ZBR0	1	B5W1X7	1	D4TDV2	1	Q115A7	0		0		1	G6FY29
	B1XKY6	Uncharacterized protein OS=Synechococcus sp. (strain ATCC 27264 / PCC 7002 / PR-6) GN=SYNPCC7002_A1243	SYNPCC7002_A1243	0		1	KDR54123	0		0		1	B1WYC1	1	Cy51472DRAFT_2480	0		0		0		0		0		0		0		0		0		1	A3IXH7	0		1	B5VWU0	0		0		0		0		0
	B1XKY7	Thioredoxin-like protein txlA like protein OS=Synechococcus sp. (strain ATCC 27264 / PCC 7002 / PR-6) GN=SYNPCC7002_A1244	SYNPCC7002_A1244	1	D7E3M4	1	KDR54338	0		1	Q3MGC2	1	B1WSZ3	1	Cy51472DRAFT_4156	1	Q061E5	1	Q8DLX1	1	VBISynSp67927_0739	1	gi 497997887	1	Q0IDB7	1	Q3AMY2	1	Q3AW29	1	Q7VDU6	0		1	A3IUW4	1	A0ZC84	1	B5WA12	1	D4TI49	1	Q115N4	1	Q2JHU4	1	Q2JWD7	1	G6FVG0
	B1XKY9	D-3-phosphoglycerate dehydrogenase OS=Synechococcus sp. (strain ATCC 27264 / PCC 7002 / PR-6) GN=serA	serA SYNPCC7002_A1246	1	D7DWZ7	1	KDR56940	1	A2BSI5	1	Q3M6M2	1	B1WNQ5	1	Cy51472DRAFT_3911	1	Q064V2	1	Q8DM01	1	VBISynSp67927_1112	1	gi 497996679	1	Q0I7W8	1	Q3AHP3	1	Q3AZI2	1	Q7VAM4	1	Q7V0B5	1	A3IP62	1	A0Z9L4	1	B5VXF1	1	D4TFL7	1	Q10X24	1	Q2JLQ3	1	Q2JUT1	1	G6FUE1
	B1XKZ2	Conserved hypothetical membrane protein OS=Synechococcus sp. (strain ATCC 27264 / PCC 7002 / PR-6) GN=SYNPCC7002_A1249	SYNPCC7002_A1249	1	D7DZX8	1	KDR55365	1	A2BSA3	1	Q3M7Q6	1	B1WTT5	1	Cy51472DRAFT_4084	1	Q067F4	1	Q8DGN2	1	VBISynSp67927_2043	1	gi 497994663	1	Q0IAA8	1	Q3AJQ1	1	Q3AXZ1	1	Q7VC12	1	Q7V1G8	1	A3ILL5	1	A0ZBD1	1	B5VVJ0	1	D4TEJ3	1	Q114Q7	1	Q2JI67	1	Q2JXX1	1	G6FN40
	B1XKZ3	O-succinylbenzoyl-CoA synthetase OS=Synechococcus sp. (strain ATCC 27264 / PCC 7002 / PR-6) GN=menE	menE SYNPCC7002_A1250	1	D7E3X0	1	KDR57883	0		1	Q3M9T6	1	B1WXW8	1	Cy51472DRAFT_1406	0		1	Q8DJK2	0		0		0		0		0		0		0		1	A3IN24	1	A0ZEN8	1	B5W5V9	1	D4TJE1	1	Q10XE6	1	Q2JJ28	1	Q2JRH7	1	G6FY03
	B1XKZ4	GDSL-like Lipase/Acylhydrolase domain protein OS=Synechococcus sp. (strain ATCC 27264 / PCC 7002 / PR-6) GN=SYNPCC7002_A1251	SYNPCC7002_A1251	1	D7E3K9	1	KDR58484	1	A2BSN4	1	Q3M3P3	1	B1WPQ9	1	Cy51472DRAFT_2021	0		0		1	VBISynSp67927_2196	1	gi 497995251	1	Q0I9K1	1	Q3AK37	0		1	Q7VBS0	1	Q7V221	1	A3IVU3	1	W6G7X4	1	B5VUK8	0		1	Q10YY9	0		0		1	G6FMS2
	B1XKZ5	Alpha-mannosidase OS=Synechococcus sp. (strain ATCC 27264 / PCC 7002 / PR-6) GN=ams1	ams1 SYNPCC7002_A1252	1	D7DW98	1	KDR58872	0		1	Q3M4N6	1	B1WUV2	1	Cy51472DRAFT_1023	0		1	Q8DM33	0		1	gi 497997917	1	Q0IDD0	0		0		0		0		1	A3ILF2	1	A0Z9N6	1	B5W0H8	1	D4TCI9	1	Q10ZK8	0		0		1	G6FYG1
	B1XKZ6	Uncharacterized protein OS=Synechococcus sp. (strain ATCC 27264 / PCC 7002 / PR-6) GN=SYNPCC7002_A1253	SYNPCC7002_A1253	0		0		0		0		0		0		0		0		0		0		0		0		0		0		0		0		0		0		0		0		0		0		0
	B1XKZ7	Thiamine-monophosphate kinase OS=Synechococcus sp. (strain ATCC 27264 / PCC 7002 / PR-6) GN=thiL	thiL SYNPCC7002_A1254	1	D7E1K8	1	KDR58476	0		1	Q3MAQ1	1	B1WZA9	1	Cy51472DRAFT_0056	1	Q062J1	1	Q8DGF1	1	VBISynSp67927_0495	1	gi 497998501	1	Q0IE53	0		1	Q3B0X6	0		0		1	A3IR88	1	A0ZHD8	1	B5W2S8	1	D4TM19	1	Q10XH5	1	Q2JKG7	1	Q2JTF1	1	G6FZB8
	B1XKZ8	Lactose transport system permease protein LacG OS=Synechococcus sp. (strain ATCC 27264 / PCC 7002 / PR-6) GN=lacG	lacG SYNPCC7002_A1255	1	D7E301	1	KDR58419	0		1	Q3MBC0	1	B1X0Z6	1	Cy51472DRAFT_3802	1	Q065B7	1	Q8DJ47	1	VBISynSp67927_2477	1	gi 497989490	1	Q0IBI2	1	Q3AIA3	1	Q3AYY1	0		0		1	A3IGQ8	1	W6G3I5	1	B5VUW1	1	D4TCB0	0		0		0		1	G6FW60
	B1XKZ9	DNA polymerase III delta' subunit OS=Synechococcus sp. (strain ATCC 27264 / PCC 7002 / PR-6) GN=holB	holB SYNPCC7002_A1256	1	D7E1C8	1	KDR56879	0		1	Q3MBQ1	1	B1WTL5	1	Cy51472DRAFT_0541	1	Q063M9	1	Q8DLH4	1	VBISynSp67927_0187	1	gi 497990846	1	Q0I6Z2	1	Q3AH21	1	Q3B042	1	Q7VE62	0		1	A3ISR0	1	A0ZH67	1	B5W8J4	1	D4TLV6	1	Q115H9	1	Q2JMG4	1	Q2JV00	1	G6FMQ3
	B1XL00	Uncharacterized protein OS=Synechococcus sp. (strain ATCC 27264 / PCC 7002 / PR-6) GN=SYNPCC7002_A1257	SYNPCC7002_A1257	1	D7DWL8	1	KDR56881	0		1	Q3MCW3	1	B1WTL6	1	Cy51472DRAFT_0540	0		1	Q8DHA5	0		0		0		0		0		0		0		1	A3ISQ9	0		1	B5W8J6	1	D4TD31	1	Q115I1	1	Q2JMK7	1	Q2JSL7	1	G6FWN1
	B1XL03	Uncharacterized protein OS=Synechococcus sp. (strain ATCC 27264 / PCC 7002 / PR-6) GN=SYNPCC7002_A1260	SYNPCC7002_A1260	0		0		0		0		0		0		0		0		0		0		0		0		0		0		0		0		0		0		0		0		0		0		0
	B1XL04	Two-component hybrid sensor and regulator OS=Synechococcus sp. (strain ATCC 27264 / PCC 7002 / PR-6) GN=SYNPCC7002_A1261	SYNPCC7002_A1261	0		1	KDR57229	0		0		0		0		0		0		0		0		0		0		0		0		0		0		0		1	B5W0Q2	0		0		1	Q2JP01	1	Q2JR31	0
	B1XL05	Beta-lactamase, putative OS=Synechococcus sp. (strain ATCC 27264 / PCC 7002 / PR-6) GN=SYNPCC7002_A1262	SYNPCC7002_A1262	1	D7DW46	1	KDR55446	0		1	Q3MBC2	1	B1WW03	1	Cy51472DRAFT_4742	1	Q067T7	1	Q8DH45	0		0		1	Q0IBJ5	1	Q3AI91	1	Q3AYZ4	0		0		1	A3IUA3	1	A0ZAJ6	1	B5W7Y4	1	D4TIF5	1	Q10XW0	1	Q2JKE0	1	Q2JW55	1	G6FSV8
	B1XL06	DNA polymerase III subunit beta OS=Synechococcus sp. (strain ATCC 27264 / PCC 7002 / PR-6) GN=dnaN	dnaN SYNPCC7002_A1263	1	D7DWV5	1	KDR55391	1	A2BQM8	1	Q3MHA8	1	B1WZR2	1	Cy51472DRAFT_2691	1	Q062G3	1	Q8DGG8	1	VBISynSp67927_0568	1	gi 497998403	1	Q0IE82	1	Q3ANP9	1	Q3B102	1	Q7VEL1	1	Q7V3R7	1	A3IQ57	1	A0ZAK1	1	B5VWA5	1	D4TCT2	0		1	Q2JLA8	1	Q2JU25	1	G6FMM6
	B1XL07	CP12 domain protein OS=Synechococcus sp. (strain ATCC 27264 / PCC 7002 / PR-6) GN=SYNPCC7002_A1264	SYNPCC7002_A1264	1	D7E4J0	1	KDR55643	0		1	Q3MEB2	1	B1WQ58	1	Cy51472DRAFT_4843	0		1	Q8DHX3	0		0		0		0		0		0		0		1	A3IMC4	1	A0ZK30	1	B5VYU2	1	D4TFR3	1	Q10Z34	1	Q2JIJ4	1	Q2JVL4	1	G6FNF7
	B1XL08	Conserved hypothetical membrain protein OS=Synechococcus sp. (strain ATCC 27264 / PCC 7002 / PR-6) GN=SYNPCC7002_A1265	SYNPCC7002_A1265	1	D7E4I9	1	KDR58504	0		1	Q3MEB1	1	B1WRK0	1	Cy51472DRAFT_1806	1	Q061D6	1	Q8DHJ7	1	VBISynSp67927_0748	1	gi 497997865	1	Q0IDA8	1	Q3AMX4	1	Q3AW37	1	Q7VDU9	0		1	A3IXQ3	1	A0ZK31	0		1	D4TFR2	1	Q10Z35	1	Q2JIF1	1	Q2JSV3	1	G6FNF8
	B1XL09	Aspartokinase OS=Synechococcus sp. (strain ATCC 27264 / PCC 7002 / PR-6) GN=lysC	lysC SYNPCC7002_A1267	1	D7DXE1	1	KDR55983	1	A2BTN7	1	Q3M6Y8	1	B1WUK6	1	Cy51472DRAFT_0414	1	Q062N7	1	Q8DHW0	1	VBISynSp67927_0572	1	gi 497998390	1	Q0IE09	1	Q3ANI2	1	Q3B0T5	1	Q7V9M2	1	Q7UZL4	1	A3IKB3	1	A0ZDZ8	1	B5W4M6	1	D4TEP6	1	Q11A81	1	Q2JPR1	1	Q2JTT1	1	G6FY62
	B1XL13	Replicative DNA helicase OS=Synechococcus sp. (strain ATCC 27264 / PCC 7002 / PR-6) GN=dnaB	dnaB SYNPCC7002_A1271	1	D7E146	1	KDR59044	1	A2BSN5	1	Q3MGD0	1	B1WYY9	1	Cy51472DRAFT_2435	1	Q061T8	1	Q8DGA9	1	VBISynSp67927_0336	1	gi 497991479	1	Q0I6D9	1	Q3AGL1	1	Q3AUG7	1	Q7V9J8	1	Q7UZJ0	1	A3IWN2	1	A0ZE77	1	B5W0N0	1	D4TGG9	1	Q115S2	1	Q2JMI3	1	Q2JUA6	1	G6FT98
	B1XL14	Uncharacterized protein OS=Synechococcus sp. (strain ATCC 27264 / PCC 7002 / PR-6) GN=SYNPCC7002_A1272	SYNPCC7002_A1272	1	D7E5I2	0		0		0		1	B1WSP3	1	Cy51472DRAFT_0641	0		1	Q8DMC3	0		0		0		0		0		0		0		1	A3IYG3	1	A0ZF64	1	B5W6K4	1	D4TH07	0		0		1	Q2JQB6	1	G6FWT4
	B1XL15	Ribonuclease J OS=Synechococcus sp. (strain ATCC 27264 / PCC 7002 / PR-6) GN=rnj	rnj SYNPCC7002_A1273	1	D7E163	1	KDR56687	1	A2BSN5	1	Q3M722	1	B1X105	1	Cy51472DRAFT_3811	1	Q062N5	1	Q8DJK3	1	VBISynSp67927_0456	1	gi 497998581	1	Q0IE15	1	Q3ANI4	1	Q3B0T7	1	Q7V9L8	1	Q7UZL0	1	A3IT22	1	W6G9E3	1	B5W2L5	1	D4THW8	1	Q118P1	1	Q2JQ68	1	Q2JWL8	1	G6FVW3
	B1XL16	4-hydroxy-tetrahydrodipicolinate synthase OS=Synechococcus sp. (strain ATCC 27264 / PCC 7002 / PR-6) GN=dapA	dapA SYNPCC7002_A1274	1	D7E164	1	KDR56686	1	A2BTN7	1	Q3M723	1	B1X104	1	Cy51472DRAFT_3810	1	Q062N4	1	Q8DJK4	1	VBISynSp67927_0457	1	gi 657837213	1	Q0IE16	1	Q3ANI5	1	Q3B0T8	1	P49423	1	Q7UZK9	1	A3IT21	1	A0ZER9	1	B5W1F4	1	D4THW7	1	Q118P2	1	Q2JQ67	1	Q2JWL7	1	G6FVW2
	B1XL17	Aspartate-semialdehyde dehydrogenase OS=Synechococcus sp. (strain ATCC 27264 / PCC 7002 / PR-6) GN=asd	asd SYNPCC7002_A1275	1	D7E165	1	KDR56685	1	A2BQM8	1	Q3M724	1	B1X103	1	Cy51472DRAFT_3809	1	Q062N3	1	Q8DMP2	1	VBISynSp67927_0458	1	gi 497998577	1	Q0IE17	1	Q3ANI6	1	Q3B0T9	1	P49420	1	Q7TU21	1	A3IT20	1	A0ZER8	1	B5W1F5	1	D4THW6	1	Q118P3	1	Q2JHG7	1	Q2JTI1	1	G6FVW1
	B1XL21	Uncharacterized protein OS=Synechococcus sp. (strain ATCC 27264 / PCC 7002 / PR-6) GN=SYNPCC7002_A1279	SYNPCC7002_A1279	0		0		0		1	Q3MFV9	0		0		0		0		0		0		0		0		0		0		0		0		0		0		0		0		0		0		0
	B1XL22	DNA-directed DNA polymerase I OS=Synechococcus sp. (strain ATCC 27264 / PCC 7002 / PR-6) GN=polA	polA SYNPCC7002_A1280	1	D7DVE6	1	KDR57029	1	A2BRN9	1	Q3MFN1	1	B1WPN5	1	Cy51472DRAFT_4029	1	Q063U9	1	Q8DJ89	1	VBISynSp67927_1263	1	gi 497996239	1	Q0IBN1	1	Q3AI75	1	Q3AZ16	1	Q7VB64	1	Q7V0W2	1	A3IRQ6	1	W6FN92	1	B5VXR7	1	D4TKW5	1	Q118S8	1	Q2JPZ4	1	Q2JWV2	1	G6FR42
	B1XL24	Uncharacterized protein OS=Synechococcus sp. (strain ATCC 27264 / PCC 7002 / PR-6) GN=SYNPCC7002_A1282	SYNPCC7002_A1282	1	D7DZH6	1	KDR57399	0		1	Q3MFN5	1	B1WRF7	1	Cy51472DRAFT_1847	0		1	Q8DGF4	0		0		0		0		0		0		0		1	A3IUH6	1	A0ZK07	0		1	D4TL33	1	Q112F1	0		0		1	G6FRE7
	B1XL25	Uncharacterized protein OS=Synechococcus sp. (strain ATCC 27264 / PCC 7002 / PR-6) GN=SYNPCC7002_A1283	SYNPCC7002_A1283	0		0		0		0		0		0		0		0		0		0		0		0		0		0		0		0		0		0		0		0		0		0		0
	B1XL29	Transcription-repair-coupling factor OS=Synechococcus sp. (strain ATCC 27264 / PCC 7002 / PR-6) GN=mfd	mfd SYNPCC7002_A1287	1	D7DWQ6	1	KDR54146	1	A2BNU2	1	Q3M9F6	1	B1X1M8	1	Cy51472DRAFT_2138	1	Q066U1	1	Q8DKA7	1	VBISynSp67927_2185	1	gi 497995232	1	Q0I9I9	1	Q3AK28	1	Q3AXP6	1	Q7VBU2	1	Q7V1M5	1	A3IN91	1	A0ZKE2	1	B5W2G2	1	D4THN2	1	Q114Y2	1	Q2JM65	1	Q2JTR6	1	G6FMB4
	B1XL31	Saccharopine dehydrogenase OS=Synechococcus sp. (strain ATCC 27264 / PCC 7002 / PR-6) GN=lys1	lys1 SYNPCC7002_A1289	1	D7DZY7	0		0		1	Q3M4U4	1	B1WSP6	1	Cy51472DRAFT_0638	0		0		0		0		0		0		0		0		0		1	A3IWD7	1	A0ZLQ0	0		0		1	Q10WR4	0		0		1	G6FXV9
	B1XL32	Uncharacterized protein OS=Synechococcus sp. (strain ATCC 27264 / PCC 7002 / PR-6) GN=SYNPCC7002_A1290	SYNPCC7002_A1290	0		1	KDR56314	0		0		1	B1WZI4	1	Cy51472DRAFT_2615	0		0		0		0		0		0		0		0		0		1	A3IP12	1	A0ZCF8	1	B5W5I9	0		1	Q114Y8	1	Q2JJG1	1	Q2JRN3	1	G6FY92
	B1XL35	Exodeoxyribonuclease III OS=Synechococcus sp. (strain ATCC 27264 / PCC 7002 / PR-6) GN=xth	xth SYNPCC7002_A1293	1	D7E018	1	KDR54068	1	A2BPN3	1	Q3MA12	1	B1WQN8	1	Cy51472DRAFT_0907	1	Q05YL9	1	Q8DI07	1	VBISynSp67927_1285	1	gi 497996123	1	Q0I8G3	1	Q3ALU7	1	Q3AWP6	1	Q7VDA0	1	Q7V2J2	1	A3IMQ6	1	A0ZLP3	1	B5VWM8	1	D4TKP4	1	Q10YM6	1	Q2JPQ3	1	Q2JX12	1	G6FUH1
	B1XL36	Dihydropteroate synthase OS=Synechococcus sp. (strain ATCC 27264 / PCC 7002 / PR-6) GN=folP	folP SYNPCC7002_A1294	1	D7E2Q5	1	KDR55228	1	A2BTL1	1	Q3M7Y9	1	B1WSS4	1	Cy51472DRAFT_0613	1	Q065M7	1	Q8DIQ9	1	VBISynSp67927_2236	1	gi 497995330	1	Q0IAV2	1	Q3AIL1	1	Q3AYN2	1	Q7VC40	1	Q7V1N3	1	A3IPC9	1	A0ZCT4	1	B5VVY3	1	D4TER4	1	Q115Y6	1	Q2JHT7	1	Q2JY57	1	G6FNE4
	B1XL37	Mercuric reductase OS=Synechococcus sp. (strain ATCC 27264 / PCC 7002 / PR-6) GN=merA1	merA1 SYNPCC7002_A1295	1	D7E3Z1	1	KDR58679	0		1	Q3MAD8	1	B1WS13	1	Cy51472DRAFT_3106	0		0		0		0		0		0		0		0		0		1	A3IQZ1	1	A0ZCP3	1	B5W5X6	0		1	Q10Z74	1	Q2JK69	0		1	G6FZE4
	B1XL40	OppB in a binding protein-dependent transport system OS=Synechococcus sp. (strain ATCC 27264 / PCC 7002 / PR-6) GN=SYNPCC7002_A2550	SYNPCC7002_A2550	1	D7DXK8	1	KDR58174	0		1	Q3MAA2	1	B1WQD6	1	Cy51472DRAFT_2005	0		1	Q8DJG4	0		0		0		0		0		0		0		1	A3ITI2	1	W6FX25	1	B5W602	1	D4THA9	1	Q119D1	1	Q2JN44	1	Q2JS94	1	G6FUS4
	B1XL41	Uncharacterized protein OS=Synechococcus sp. (strain ATCC 27264 / PCC 7002 / PR-6) GN=SYNPCC7002_A2551	SYNPCC7002_A2551	0		0		0		1	Q3MDC1	0		0		0		1	Q8DHG2	0		0		0		0		0		0		0		0		1	A0ZDF0	0		1	D4TLZ1	0		0		0		0
	B1XL42	Efflux transporter, RND family, MFP subunit OS=Synechococcus sp. (strain ATCC 27264 / PCC 7002 / PR-6) GN=SYNPCC7002_A2552	SYNPCC7002_A2552	1	D7E0L5	1	KDR56908	0		1	Q3M962	1	B1WW05	1	Cy51472DRAFT_4740	0		0		0		0		0		0		0		0		0		1	A3INP9	1	A0ZK45	1	B5W9G2	1	D4TJL2	0		0		0		1	G6FX22
	B1XL43	TPR domain containing protein OS=Synechococcus sp. (strain ATCC 27264 / PCC 7002 / PR-6) GN=SYNPCC7002_A2553	SYNPCC7002_A2553	1	D7E0L2	1	KDR56443	0		1	Q3M967	1	B1WR57	1	Cy51472DRAFT_3019	0		1	Q8DH68	0		0		0		0		0		0		0		1	A3IPG1	1	W6G9H4	1	B5VWY0	1	D4TJL3	1	Q10UX7	1	Q2JK63	1	Q2JTX3	1	G6FUN6
	B1XL45	Ap4A phosphorylase II OS=Synechococcus sp. (strain ATCC 27264 / PCC 7002 / PR-6) GN=apa2	apa2 SYNPCC7002_A2555	1	D7E3P3	1	KDR55014	0		1	Q3M7V0	1	B1WTK9	1	Cy51472DRAFT_0547	0		0		0		0		0		0		0		0		0		1	A3ISR7	1	A0ZMK3	1	B5W7K3	1	D4TJB3	1	Q11A67	0		0		1	G6FVR8
	B1XL46	M23 peptidase domain protein OS=Synechococcus sp. (strain ATCC 27264 / PCC 7002 / PR-6) GN=SYNPCC7002_A2556	SYNPCC7002_A2556	0		1	KDR54057	0		1	Q3MCG9	1	B1WT89	1	Cy51472DRAFT_1647	0		1	Q8DHV5	0		1	gi 497993074	0		0		0		0		0		1	A3ING9	0		1	B5VWI0	0		1	Q10ZF6	0		0		0
	B1XL47	Integral membrane protein OS=Synechococcus sp. (strain ATCC 27264 / PCC 7002 / PR-6) GN=SYNPCC7002_A2557	SYNPCC7002_A2557	1	D7E020	1	KDR56864	0		1	Q3MDS5	1	B1WT92	1	Cy51472DRAFT_1644	0		1	Q8DMU5	0		0		0		0		0		0		0		1	A3ILX2	1	A0ZB86	1	B5W6N2	1	D4TKP2	1	Q10ZJ4	1	Q2JMB6	1	Q2JRK0	1	G6FZL0
	B1XL48	Transaldolase OS=Synechococcus sp. (strain ATCC 27264 / PCC 7002 / PR-6) GN=talC	talC SYNPCC7002_A2558	0		1	KDR58954	0		0		1	B1WSH7	1	Cy51472DRAFT_0704	0		0		0		0		0		0		0		0		0		1	A3IMI0	0		1	B5W5R1	0		1	Q118V2	0		0		0
	B1XL49	Malonyl CoA-acyl carrier protein transacylase OS=Synechococcus sp. (strain ATCC 27264 / PCC 7002 / PR-6) GN=fabD	fabD SYNPCC7002_A2559	1	D7DWG3	1	KDR57449	1	A2BPX8	1	Q3M9J3	1	B1WXU6	1	Cy51472DRAFT_1385	1	Q063M1	1	Q8DMS0	1	VBISynSp67927_0195	1	gi 497990876	1	Q0I6Y4	1	Q3AH13	1	Q3B050	1	Q7VE54	1	Q7V3D9	1	A3IXE8	1	A0ZJ13	1	B5W3X3	1	D4TDR3	0		1	Q2JJA3	1	Q2JS91	1	G6FUF2
	B1XL50	Phosphoglycerate mutase OS=Synechococcus sp. (strain ATCC 27264 / PCC 7002 / PR-6) GN=gpmB	gpmB SYNPCC7002_A2560	1	D7DW56	1	KDR58698	1	A2BTS9	1	Q3M6X9	1	B1WRF3	1	Cy51472DRAFT_1851	1	Q05YH6	1	Q8DIP9	1	VBISynSp67927_1695	1	gi 497993126	1	Q0I8K7	1	Q3ALQ7	1	Q3AWS7	1	Q7VD68	1	Q7V2G5	1	A3IUI0	1	A0ZHM2	1	B5W2M7	1	D4TL23	1	Q113B2	1	Q2JMN9	1	Q2JU10	1	G6FN65
	B1XL51	2-amino-4-hydroxy-6-hydroxymethyldihydropteridine pyrophosphokinase OS=Synechococcus sp. (strain ATCC 27264 / PCC 7002 / PR-6) GN=folK	folK SYNPCC7002_A2561	1	D7DXS9	1	KDR54322	0		1	Q3MEL3	1	B1WSF3	1	Cy51472DRAFT_1717	0		1	Q8DME1	1	VBISynSp67927_0678	0		0		0		0		0		0		1	A3IH90	1	A0ZFZ9	1	B5W1N3	1	D4TK76	1	Q118E9	1	Q2JHT9	1	Q2JY59	1	G6FPP5
	B1XL52	Uncharacterized protein OS=Synechococcus sp. (strain ATCC 27264 / PCC 7002 / PR-6) GN=SYNPCC7002_A2562	SYNPCC7002_A2562	1	D7DYJ4	1	KDR57660	0		1	Q3M7C2	1	B1WT55	1	Cy51472DRAFT_1679	0		0		1	VBISynSp67927_0543	0		0		0		0		0		0		1	A3IKM1	1	A0ZI16	1	B5W748	1	D4TK91	1	Q10XK5	1	Q2JIX3	1	Q2JWP9	1	G6FXV3
	B1XL53	Prokaryotic metallothionein-related protein OS=Synechococcus sp. (strain ATCC 27264 / PCC 7002 / PR-6) GN=smtA	smtA SYNPCC7002_A2563	1	D7DZR8	1	KDR54311	0		1	Q3M1A6	1	B1WRJ5	1	Cy51472DRAFT_1811	0		1	Q8DK53	0		0		1	Q0IB79	0		0		0		0		1	A3INV5	1	A0ZMC0	1	B5W1Q1	0		0		0		0		1	G6FN76
	B1XL55	GDP-mannose 4,6-dehydratase OS=Synechococcus sp. (strain ATCC 27264 / PCC 7002 / PR-6) GN=gmd	gmd SYNPCC7002_A2565	1	D7DZT1	1	KDR58416	1	A2BQ58	1	Q3MBB7	1	B1WXP0	1	Cy51472DRAFT_4662	0		1	Q8DL63	1	VBISynSp67927_0660	1	gi 497992071	1	Q0IDT9	0		1	Q3B0H9	1	Q7VEF0	1	Q7V0P8	1	A3IUR7	1	A0ZJQ7	1	B5VUV8	1	D4TFD7	1	Q118X8	1	Q2JMG9	1	Q2JUD5	1	G6FN15
	B1XL56	High-affinity branched-chain amino acid transport permease protein OS=Synechococcus sp. (strain ATCC 27264 / PCC 7002 / PR-6) GN=livH	livH SYNPCC7002_A2566	1	D7DXC8	0		0		1	Q3M8R8	1	B1WVW1	1	Cy51472DRAFT_4438	1	Q061Z4	1	Q8DIJ3	0		1	gi 497991716	1	Q0I664	0		1	Q3AVR9	0		0		1	A3IKT3	1	A0ZI77	0		0		0		1	Q2JHD0	1	Q2JQH8	1	G6FSH1
	B1XL57	Uncharacterized protein OS=Synechococcus sp. (strain ATCC 27264 / PCC 7002 / PR-6) GN=SYNPCC7002_A2567	SYNPCC7002_A2567	1	D7DZ42	1	KDR55595	1	A2BP75	1	Q3M9Q9	1	B1WVA6	1	Cy51472DRAFT_0376	1	Q063R2	1	Q8DIU8	1	VBISynSp67927_0160	1	gi 497997359	1	Q0I722	1	Q3AH51	1	Q3B013	1	Q7VE82	1	Q7V3G4	1	A3ISL8	0		1	B5VU16	0		1	Q10XT4	1	Q2JPQ8	0		1	G6FP55
	B1XL58	Uncharacterized protein OS=Synechococcus sp. (strain ATCC 27264 / PCC 7002 / PR-6) GN=SYNPCC7002_A2568	SYNPCC7002_A2568	1	D7E3Z3	1	KDR58122	0		1	Q3MGU2	1	B1X1I6	1	Cy51472DRAFT_2879	0		1	Q8DJ30	1	VBISynSp67927_2315	1	gi 760034800	0		0		0		0		0		1	A3ISH7	1	A0ZLF5	1	B5VUC0	1	D4TIR1	1	Q119Z1	0		0		1	G6FYP5
	B1XL59	Succinate dehydrogenase flavoprotein subunit OS=Synechococcus sp. (strain ATCC 27264 / PCC 7002 / PR-6) GN=frdA	frdA SYNPCC7002_A2569	1	D7E397	1	KDR57526	1	A2BTR4	1	Q3MEM6	1	B1WQ92	1	Cy51472DRAFT_2927	0		1	Q8DJ51	0		0		0		0		0		0		0		1	A3IN99	1	A0ZBH2	1	B5W976	1	D4TDU3	1	Q111Z1	1	Q2JJT4	1	Q2JWG3	1	G6FRI3
	B1XL60	4Fe-4S binding domain protein OS=Synechococcus sp. (strain ATCC 27264 / PCC 7002 / PR-6) GN=SYNPCC7002_A2570	SYNPCC7002_A2570	1	D7DWU6	1	KDR56001	1	A2BR57	1	Q3MGY5	1	B1WQI9	1	Cy51472DRAFT_1954	1	Q05ZF6	1	Q8DKW2	1	VBISynSp67927_0900	1	gi 760035192	1	Q0ID03	1	Q3AMM8	1	Q3AUW6	1	Q7V9W0	1	Q7UZU5	1	A3ITF5	1	W6FVT8	1	B5W373	1	D4TGZ7	1	Q110A5	1	Q2JIJ8	1	Q2JVL0	1	G6FU39
	B1XL61	ATPase like protein OS=Synechococcus sp. (strain ATCC 27264 / PCC 7002 / PR-6) GN=SYNPCC7002_A2571	SYNPCC7002_A2571	1	D7DWU7	1	KDR56000	0		1	Q3MGY4	1	B1WQI8	1	Cy51472DRAFT_1955	1	Q05ZF5	1	Q8DKW1	0		1	gi 657837146	1	Q0ID02	1	Q3AMM7	1	Q3AUV7	0		0		1	A3ITF4	1	A0ZKU7	1	B5W372	1	D4TGZ6	1	Q110A4	1	Q2JIJ9	1	Q2JVK9	1	G6FU40
	B1XL62	Uncharacterized protein OS=Synechococcus sp. (strain ATCC 27264 / PCC 7002 / PR-6) GN=SYNPCC7002_A2573	SYNPCC7002_A2573	0		1	KDR54328	0		1	Q3MAL1	0		0		0		0		0		0		0		0		0		0		0		0		0		1	B5W8M6	0		1	Q119P2	0		0		0
	B1XL63	Uncharacterized protein OS=Synechococcus sp. (strain ATCC 27264 / PCC 7002 / PR-6) GN=SYNPCC7002_A2572	SYNPCC7002_A2572	0		0		0		0		0		0		0		0		0		0		0		0		0		0		0		0		0		0		0		0		0		0		0
	B1XL64	Small-conductance mechanosensitive channel OS=Synechococcus sp. (strain ATCC 27264 / PCC 7002 / PR-6) GN=SYNPCC7002_A2574	SYNPCC7002_A2574	0		1	KDR56301	0		0		1	B1WP46	1	Cy51472DRAFT_4317	0		0		0		0		0		0		0		0		0		1	A3INY3	0		1	B5W924	0		0		0		0		0
	B1XL65	Histidine kinase OS=Synechococcus sp. (strain ATCC 27264 / PCC 7002 / PR-6) GN=SYNPCC7002_A2575	SYNPCC7002_A2575	0		0		0		0		0		0		0		0		0		0		0		0		0		0		0		0		0		0		0		0		0		0		0
	B1XL66	Uncharacterized protein OS=Synechococcus sp. (strain ATCC 27264 / PCC 7002 / PR-6) GN=SYNPCC7002_A2576	SYNPCC7002_A2576	1	D7DVY2	1	KDR54752	0		1	Q3MC22	0		0		0		1	Q8DK11	0		1	gi 497997790	0		1	Q3AMV8	0		0		0		1	A3IUE1	1	A0ZI25	1	B5VYI0	0		1	Q10XS4	0		0		1	G6FTL7
	B1XL67	Insulinase (Peptidase family M16 protein) OS=Synechococcus sp. (strain ATCC 27264 / PCC 7002 / PR-6) GN=SYNPCC7002_A2577	SYNPCC7002_A2577	1	D7E1G4	1	KDR58968	0		1	Q3M4W8	1	B1WXK2	1	Cy51472DRAFT_4547	0		1	Q8DJ90	0		0		0		0		0		0		0		1	A3IJ97	1	W6FJD2	1	B5W4E9	1	D4TKR7	1	Q110W8	0		0		1	G6FX79
	B1XL68	Possible lipoprotein OS=Synechococcus sp. (strain ATCC 27264 / PCC 7002 / PR-6) GN=SYNPCC7002_A2578	SYNPCC7002_A2578	0		0		0		0		0		0		0		0		0		0		0		0		0		0		0		0		0		0		0		0		0		0		0
	B1XL69	Uncharacterized protein OS=Synechococcus sp. (strain ATCC 27264 / PCC 7002 / PR-6) GN=SYNPCC7002_A2579	SYNPCC7002_A2579	0		0		0		0		0		0		0		0		0		0		0		0		0		0		0		0		0		0		0		0		0		0		0
	B1XL70	Mechanosensitive ion channel family OS=Synechococcus sp. (strain ATCC 27264 / PCC 7002 / PR-6) GN=SYNPCC7002_A2580	SYNPCC7002_A2580	1	D7E1N8	0		0		1	Q3M619	1	B1WV36	1	Cy51472DRAFT_4378	0		0		0		0		0		0		0		0		0		1	A3ILV2	1	W6FU08	0		0		0		0		0		1	G6FV47
	B1XL71	Endonuclease MutS2 OS=Synechococcus sp. (strain ATCC 27264 / PCC 7002 / PR-6) GN=mutS	mutS mutS2 SYNPCC7002_A2581	1	D7DWF1	1	KDR57044	1	A2BT77	1	Q3M9S2	1	B1X0E9	1	Cy51472DRAFT_2713	1	Q05Z28	1	Q8DG52	1	VBISynSp67927_0995	1	gi 657837114	1	Q0I7I0	1	Q3AM99	1	Q3AV18	1	Q7VDX0	1	Q7V369	1	A3IPL9	1	W6G0K9	1	B5VXP8	1	D4TGM7	1	Q10ZB7	1	Q2JJ70	1	Q2JRP5	1	G6FV04
	B1XL72	Conserved hypothetical membrane protein OS=Synechococcus sp. (strain ATCC 27264 / PCC 7002 / PR-6) GN=SYNPCC7002_A2582	SYNPCC7002_A2582	0		0		0		0		0		0		0		0		0		0		0		0		0		0		0		0		0		0		0		0		0		0		0
	B1XL73	Uncharacterized protein OS=Synechococcus sp. (strain ATCC 27264 / PCC 7002 / PR-6) GN=SYNPCC7002_A2583	SYNPCC7002_A2583	1	D7E3L8	1	KDR55259	0		1	Q3M936	1	B1WVP6	1	Cy51472DRAFT_1098	0		1	Q8DHE4	0		0		0		0		0		0		0		1	A3IVS0	1	A0ZN35	1	B5W540	1	D4TFJ5	1	Q119X9	0		1	Q2JQJ6	1	G6FYA4
	B1XL74	UDP-N-acetylglucosamine--N-acetylmuramyl-(pentapeptide) pyrophosphoryl-undecaprenol N-acetylglucosamine transferase OS=Synechococcus sp. (strain ATCC 27264 / PCC 7002 / PR-6) GN=murG	murG SYNPCC7002_A2584	1	D7E3L9	1	KDR55260	1	A2BTP7	1	Q3M935	1	B1WVP7	1	Cy51472DRAFT_1099	1	Q061M7	1	Q8DHY4	1	VBISynSp67927_0275	1	gi 497991204	1	Q0I6M0	1	Q3AGT7	1	Q3AVX2	1	Q7VDZ2	1	Q7V388	1	A3IVS1	1	A0ZN36	1	B5W541	1	D4TFJ6	1	Q119X8	1	Q2JJR4	1	Q2JW21	1	G6FYA5
	B1XL75	Protein phosphatase 2C domain protein OS=Synechococcus sp. (strain ATCC 27264 / PCC 7002 / PR-6) GN=SYNPCC7002_A2585	SYNPCC7002_A2585	1	D7E357	1	KDR57342	0		1	Q3MG58	0		0		0		0		0		0		0		0		0		0		0		0		1	A0ZIQ6	1	B5W8C5	0		1	Q113X1	0		0		1	G6FTP0
	B1XL76	Nodulation efficiency protein D (NfeD) OS=Synechococcus sp. (strain ATCC 27264 / PCC 7002 / PR-6) GN=SYNPCC7002_A2586	SYNPCC7002_A2586	0		1	KDR57341	0		1	Q3MG57	1	B1X0R4	1	Cy51472DRAFT_2239	0		1	Q8DH19	0		0		0		0		0		0		0		1	A3IUF9	1	W6G825	1	B5W8C8	1	D4TJX4	1	Q113X0	0		0		1	G6FTN9
	B1XL77	Sensory box/GGDEF domain/EAL domain protein OS=Synechococcus sp. (strain ATCC 27264 / PCC 7002 / PR-6) GN=SYNPCC7002_A2587	SYNPCC7002_A2587	0		0		0		0		0		0		0		0		0		0		0		0		0		0		0		0		0		0		0		0		0		0		0
	B1XL78	Uncharacterized protein OS=Synechococcus sp. (strain ATCC 27264 / PCC 7002 / PR-6) GN=SYNPCC7002_A2588	SYNPCC7002_A2588	0		0		0		0		0		0		0		0		0		0		0		0		0		0		0		0		0		0		0		0		0		0		0
	B1XL80	Short-chain alcohol dehydrogenase family OS=Synechococcus sp. (strain ATCC 27264 / PCC 7002 / PR-6) GN=SYNPCC7002_A2590	SYNPCC7002_A2590	0		0		0		0		1	B1WSB7	1	Cy51472DRAFT_1752	0		0		0		0		0		0		0		0		0		1	A3IUF6	0		0		0		0		0		0		0
	B1XL81	Pyridoxine/pyridoxamine 5'-phosphate oxidase OS=Synechococcus sp. (strain ATCC 27264 / PCC 7002 / PR-6) GN=pdxH	pdxH SYNPCC7002_A2591	1	D7DVU3	0		0		1	Q3MFQ5	1	B1WR90	1	Cy51472DRAFT_3052	0		1	Q8DLZ5	0		1	gi 497995930	0		0		0		0		0		1	A3IUZ8	1	A0ZMB4	0		1	D4THU8	0		0		0		1	G6FSC6
	B1XL82	ThiS family protein OS=Synechococcus sp. (strain ATCC 27264 / PCC 7002 / PR-6) GN=SYNPCC7002_A2592	SYNPCC7002_A2592	0		1	KDR57079	0		1	Q3MDL0	1	B1X1M4	1	Cy51472DRAFT_2142	0		0		1	VBISynSp67927_0411	0		0		0		0		0		0		0		1	A0ZMM8	1	B5VW54	1	D4TJH4	1	Q10WN5	1	Q2JLJ6	0		1	G6FZ37
	B1XL83	DnaJ domain containing protein OS=Synechococcus sp. (strain ATCC 27264 / PCC 7002 / PR-6) GN=SYNPCC7002_A2593	SYNPCC7002_A2593	1	D7E189	1	KDR58526	0		1	Q3MDK8	0		0		0		1	Q8DIZ8	0		0		0		0		0		0		0		0		1	A0ZMM7	0		0		1	Q116H9	0		0		1	G6FVP0
	B1XL84	Uncharacterized protein OS=Synechococcus sp. (strain ATCC 27264 / PCC 7002 / PR-6) GN=SYNPCC7002_A2594	SYNPCC7002_A2594	0		0		0		0		0		0		0		0		0		0		0		0		0		0		0		0		0		0		0		0		0		0		0
	B1XL85	Uncharacterized protein OS=Synechococcus sp. (strain ATCC 27264 / PCC 7002 / PR-6) GN=SYNPCC7002_A2595	SYNPCC7002_A2595	0		0		0		0		0		0		0		0		0		0		0		0		0		0		0		0		0		0		0		0		0		0		0
	B1XL86	Uncharacterized protein OS=Synechococcus sp. (strain ATCC 27264 / PCC 7002 / PR-6) GN=SYNPCC7002_A2596	SYNPCC7002_A2596	0		0		0		0		0		0		0		0		0		0		0		0		0		0		0		0		0		0		0		1	Q111S3	0		0		0
	B1XL87	Uncharacterized protein OS=Synechococcus sp. (strain ATCC 27264 / PCC 7002 / PR-6) GN=SYNPCC7002_A2597	SYNPCC7002_A2597	0		0		0		0		0		0		0		0		0		0		0		0		0		0		0		0		0		0		0		1	Q111S4	0		0		1	G6FU58
	B1XL88	CheA like protein OS=Synechococcus sp. (strain ATCC 27264 / PCC 7002 / PR-6) GN=SYNPCC7002_A2598	SYNPCC7002_A2598	0		0		0		1	Q3M6K2	1	B1WT50	1	Cy51472DRAFT_1684	0		1	Q8DK49	0		0		0		0		0		0		0		1	A3INE9	0		0		0		0		0		0		0
	B1XL89	Methyl-accepting chemotaxis like protein OS=Synechococcus sp. (strain ATCC 27264 / PCC 7002 / PR-6) GN=SYNPCC7002_A2599	SYNPCC7002_A2599	0		0		0		0		1	B1WRU8	1	Cy51472DRAFT_0720	0		0		0		0		0		0		0		0		0		0		0		0		0		0		0		0		0
	B1XL90	CheW-like domain containing protein OS=Synechococcus sp. (strain ATCC 27264 / PCC 7002 / PR-6) GN=SYNPCC7002_A2600	SYNPCC7002_A2600	0		0		0		0		0		0		0		0		0		0		0		0		0		0		0		0		0		0		0		0		0		0		0
	B1XL92	Protein PatA OS=Synechococcus sp. (strain ATCC 27264 / PCC 7002 / PR-6) GN=SYNPCC7002_A2602 PE=2	SYNPCC7002_A2602	0		0		0		0		0		0		0		1	Q8DK45	0		0		0		0		0		0		0		0		0		0		0		0		0		0		0
	B1XL94	Type 4 prepilin-like proteins leader peptide-processing enzyme OS=Synechococcus sp. (strain ATCC 27264 / PCC 7002 / PR-6) GN=hofD	hofD SYNPCC7002_A2604	1	D7E278	1	KDR58442	0		1	Q3M8U1	1	B1WXH0	1	Cy51472DRAFT_4517	0		1	Q8DLL0	0		0		0		0		0		0		0		1	A3ITN9	1	A0ZLX5	1	B5W3Z5	1	D4TF72	1	Q111F2	1	Q2JMY9	1	Q2JUW1	1	G6FU14
	B1XL95	Surface layer protein-like protein OS=Synechococcus sp. (strain ATCC 27264 / PCC 7002 / PR-6) GN=SYNPCC7002_A2605	SYNPCC7002_A2605	1	D7DZX0	0		0		1	Q3MCE6	0		0		0		1	Q8DIZ2	0		0		0		0		0		0		0		0		1	A0ZDB1	0		0		0		0		0		1	G6FZI5
	B1XL96	Prohibitin OS=Synechococcus sp. (strain ATCC 27264 / PCC 7002 / PR-6) GN=SYNPCC7002_A2606	SYNPCC7002_A2606	1	D7E3H5	1	KDR55020	0		1	Q3M8Q8	1	B1X151	1	Cy51472DRAFT_3857	0		1	Q8DI32	0		0		0		0		0		0		0		1	A3IM91	1	W6FRV9	1	B5W7J9	0		1	Q114E5	0		0		1	G6FMR7
	B1XL97	Probable Rieske iron-sulfur protein OS=Synechococcus sp. (strain ATCC 27264 / PCC 7002 / PR-6) GN=SYNPCC7002_A2607	SYNPCC7002_A2607	0		0		0		1	Q3MFS7	1	B1X0M4	1	Cy51472DRAFT_2781	1	Q065R5	0		1	VBISynSp67927_2465	1	gi 497989463	1	Q0I937	1	Q3AIQ6	1	Q3AYJ7	0		0		1	A3IKV3	0		0		0		1	Q10WN6	0		0		0
	B1XL98	Uncharacterized protein OS=Synechococcus sp. (strain ATCC 27264 / PCC 7002 / PR-6) GN=SYNPCC7002_A2608	SYNPCC7002_A2608	0		0		0		0		0		0		0		0		0		0		0		0		0		0		0		0		0		0		0		0		0		0		0
	B1XL99	Beta-lactamase OS=Synechococcus sp. (strain ATCC 27264 / PCC 7002 / PR-6) GN=SYNPCC7002_A2609	SYNPCC7002_A2609	0		0		0		0		0		0		0		0		0		0		0		0		0		0		0		0		0		0		0		0		0		0		0
	B1XLA1	Predicted Ser/Thr protein kinase OS=Synechococcus sp. (strain ATCC 27264 / PCC 7002 / PR-6) GN=SYNPCC7002_A2611	SYNPCC7002_A2611	0		0		0		0		0		0		0		0		0		0		0		0		0		0		0		0		0		0		0		0		0		0		0
	B1XLA5	Uncharacterized protein OS=Synechococcus sp. (strain ATCC 27264 / PCC 7002 / PR-6) GN=SYNPCC7002_A2615	SYNPCC7002_A2615	0		0		0		0		0		0		0		0		0		0		0		0		0		0		0		0		0		0		0		0		0		0		0
	B1XLA6	Uncharacterized protein OS=Synechococcus sp. (strain ATCC 27264 / PCC 7002 / PR-6) GN=SYNPCC7002_A2616	SYNPCC7002_A2616	0		0		0		0		0		0		0		0		0		0		0		0		0		0		0		0		0		0		0		0		0		0		0
	B1XLA7	Uncharacterized protein OS=Synechococcus sp. (strain ATCC 27264 / PCC 7002 / PR-6) GN=SYNPCC7002_A2617	SYNPCC7002_A2617	1	D7DX69	1	KDR56156	0		1	Q3M5B8	1	B1WWP6	1	Cy51472DRAFT_1227	0		1	Q8DIX8	0		0		0		0		0		0		0		1	A3IH51	1	A0ZMS6	1	B5W645	1	D4TKU9	1	Q118J0	1	Q2JL37	1	Q2JTP4	1	G6FMA9
	B1XLA8	TspO/MBR family protein OS=Synechococcus sp. (strain ATCC 27264 / PCC 7002 / PR-6) GN=SYNPCC7002_A2618	SYNPCC7002_A2618	1	D7E4Z0	0		0		1	Q3MF24	1	B1WTN5	1	Cy51472DRAFT_0522	0		0		0		1	gi 497992866	0		0		0		0		0		1	A3ILI5	1	A0ZGY3	0		0		1	Q112R2	0		0		1	G6FN43
	B1XLA9	Uncharacterized protein OS=Synechococcus sp. (strain ATCC 27264 / PCC 7002 / PR-6) GN=SYNPCC7002_A2619	SYNPCC7002_A2619	1	D7E1Y7	1	KDR57123	0		1	Q3MF06	1	B1WRM3	1	Cy51472DRAFT_0790	0		1	Q8DLS4	0		0		0		0		0		0		0		1	A3IN10	1	A0Z9Y4	1	B5W8R2	1	D4TDD4	1	Q11AC1	0		0		1	G6FVX4
	B1XLB3	Citrate synthase OS=Synechococcus sp. (strain ATCC 27264 / PCC 7002 / PR-6) GN=SYNPCC7002_A2623	SYNPCC7002_A2623	1	D7DZK9	1	KDR55619	1	A2BRB8	1	Q3M9L0	1	B1X0G1	1	Cy51472DRAFT_2725	1	Q063J4	1	Q8DGC5	1	VBISynSp67927_0223	1	gi 915393352	1	Q0I6V8	1	Q3AGY7	1	Q3B076	1	Q7VE29	1	Q7V3C0	1	A3ILB3	1	W6FTA9	1	B5VU43	1	D4TID6	1	Q115G4	1	Q2JKC6	1	Q2JTT9	1	G6FU61
	B1XLB4	Uncharacterized protein OS=Synechococcus sp. (strain ATCC 27264 / PCC 7002 / PR-6) GN=SYNPCC7002_A2624	SYNPCC7002_A2624	0		0		0		0		0		0		0		0		0		0		0		0		0		0		0		0		0		0		0		0		0		0		0
	B1XLB5	NAD kinase OS=Synechococcus sp. (strain ATCC 27264 / PCC 7002 / PR-6) GN=nadK	nadK SYNPCC7002_A2625	1	D7DZK3	1	KDR55861	1	A2BTA7	1	Q3M9K5	1	B1WR98	1	Cy51472DRAFT_3060	1	Q063J9	1	Q8RR32	1	VBISynSp67927_0218	1	gi 497990946	1	Q0I6W3	1	Q3AGZ2	1	Q3B071	1	Q7VE34	1	Q7V3C2	1	A3IQW8	1	W6FUI2	1	B5W696	1	D4TIE1	1	Q114P4	1	Q2JP37	1	Q2JSH4	1	G6FU66
	B1XLB6	TPR domain containing protein OS=Synechococcus sp. (strain ATCC 27264 / PCC 7002 / PR-6) GN=SYNPCC7002_A2626	SYNPCC7002_A2626	1	D7DZI8	1	KDR58354	0		1	Q3MH90	1	B1WP61	1	Cy51472DRAFT_3597	0		1	Q8DII6	0		0		0		0		0		0		0		1	A3IP06	1	A0ZJU2	1	B5W4H4	0		1	Q10Y51	0		0		1	G6FZX1
	B1XLB7	RecF/RecN/SMC N terminal domain protein OS=Synechococcus sp. (strain ATCC 27264 / PCC 7002 / PR-6) GN=SYNPCC7002_A2627	sbcC SYNPCC7002_A2627	1	D7E132	1	KDR58121	0		1	Q3MCF5	1	B1X172	1	Cy51472DRAFT_3469	0		0		0		0		0		0		0		0		0		1	A3IMA1	1	A0ZDB3	1	B5VUC1	1	D4THV8	1	Q10XV9	1	Q2JMF7	1	Q2JWD6	1	G6FW84
	B1XLB8	AcrB/AcrD/AcrF family protein OS=Synechococcus sp. (strain ATCC 27264 / PCC 7002 / PR-6) GN=SYNPCC7002_A2628	SYNPCC7002_A2628	0		1	KDR57133	0		0		1	B1WSF1	1	Cy51472DRAFT_1719	0		0		0		0		0		0		0		0		0		0		0		1	B5W8L1	0		1	Q112H6	0		0		1	G6FY78
	B1XLB9	Uncharacterized protein OS=Synechococcus sp. (strain ATCC 27264 / PCC 7002 / PR-6) GN=SYNPCC7002_A0062	SYNPCC7002_A0062	0		0		0		0		0		0		0		0		0		0		0		0		0		0		0		0		0		0		0		0		0		0		0
	B1XLC0	UPF0182 protein SYNPCC7002_A0063 OS=Synechococcus sp. (strain ATCC 27264 / PCC 7002 / PR-6) GN=SYNPCC7002_A0063	SYNPCC7002_A0063	1	D7DWC0	1	KDR56003	0		1	Q3M6T7	1	B1WNZ3	1	Cy51472DRAFT_4220	1	Q066W9	1	Q8DJM9	1	VBISynSp67927_2157	1	gi 497995119	1	Q0IAJ3	1	Q3AK05	0		0		0		1	A3IY16	1	W6G9X4	1	B5W375	1	D4TID3	1	Q117J2	1	Q2JPC2	1	Q2JTM9	1	G6FT50
[truncated: 22,318 more rows]
[truncated: 194 more columns]
