# Supplementary material for: Gene essentiality, conservation index and co-evolution of genes in cyanobacteria
Source: PLoS One. 2017 Jun 8;12(6):e0178565. doi: 10.1371/journal.pone.0178565 (PMC5464585; doi:10.1371/journal.pone.0178565)
Supplement: S4 Table — Column A denotes the name of the cyanobacteria and the thick borders represents a cluster. Column B describe the cluster number. The cyanobacterial strains are arranged in the order shown in Fig 2 from top to bottom. (XLSX) [file pone.0178565.s005.xlsx]

## Sheet: Sheet3
Supplementary Table 4. Clusters of 120 cyanobacterial strains. Column A denotes the name of the cyanobacteria and the thick borders represnts a cluster. Column B describe the cluster number. The cyanobacterial strains are arranged in the order shown in Figure 6 from top to bottom.
Organism Name	Organism Clusters
Anabaena cylindrica PCC 7122
Anabaena sp. PCC 7108
Cylindrospermum stagnale PCC 7417
Calothrix sp. PCC 7507
Microchaete sp. PCC 7126
Nostoc punctiforme PCC 73102
Anabaena variabilis ATCC 29413	1
Nostoc sp. PCC 7120
Nostoc sp. PCC 7524
Calothrix sp. PCC 6303
Calothrix sp. PCC 7103
Rivularia sp. PCC 7116
Fischerella sp. PCC 9431
Fischerella sp. PCC 9339
Fischerella sp. PCC 9605
Fischerella sp. JSC-11
Unidentified cyanobacterium PCC 7702
Mastigocladopsis repens PCC 10914
Cylindrospermopsis raciborskii CS-505	2
Raphidiopsis brookii D9
Nostoc azollae 0708
Nodularia spumigena CCY 9414
Nostoc sp. PCC 7107
Crinalium epipsammum PCC 9333
Chroococcidiopsis thermalis PCC 7203
Gloeocapsa sp. PCC 7428
Synechocystis sp. PCC 7509
Leptolyngbya boryana PCC 6306
Coleofasciculus chthonoplastes PCC 7420
Microcoleus sp. PCC 7113
Moorea producta 3L
Arthrospira platensis Paraca	3
Arthrospira maxima CS-328
Arthrospira platensis NIES-39
Arthrospira sp. PCC 8005
Lyngbya sp. PCC 8106
Trichodesmium erythraeum IMS 101
Geitlerinema sp. PCC 7407
Geitlerinema sp. PCC 7105
Spirulina subsalsa PCC 9445
Oscillatoria acuminata PCC 6304
Oscillatoria sp. PCC 10802
Oscillatoria nigro-viridis PCC 7112
Oscillatoria formosa PCC 6407	4
Oscillatoria sp. PCC 6506
Cyanothece sp. PCC 7424
Cyanothece sp. PCC 7822
Crocosphaera watsonii WH 0003	5
Crocosphaera watsonii WH 8501
Cyanothece sp. ATCC 51142	6
Cyanothece sp. ATCC 51472
Cyanothece sp. CCY 0110
Cyanothece sp. PCC 8801	7
Cyanothece sp. PCC 8802
Microcystis aeruginosa NIES-843	8
Microcystis aeruginosa PCC 7806
Pleurocapsa sp. PCC 7327
Stanieria cyanosphaera PCC 7437
Pleurocapsa sp. PCC 7319
Xenococcus sp. PCC 7305
Acaryochloris marina MBIC11017
Leptolyngbya sp. PCC 6406
Leptolyngbya sp. PCC 7375
Synechococcus sp. PCC 7335
Halothece sp. PCC 7418	9
Dactylococcopsis salina PCC 8305
Chamaesiphon minutus PCC 6605
Cyanothece sp. PCC 7425
Gloeocapsa sp. PCC 73106
Cyanobacterium stanieri PCC 7202
Geminocystis herdmanii PCC 6308	10
Cyanobacterium aponimum PCC 10605
Synechocystis sp. PCC 6803
Leptolyngbya sp. PCC 7410	11
Leptolyngbya sp. PCC 7376
Synechococcus sp. strain PCC 7002
Prochlorothrix hollandica PCC 9006
Gloeobacter violaceus PCC 7421
Prochlorococcus marinus AS 9601	12
Synechococcus sp. BL 107
Synechococcus sp. CB 0205
Synechococcus sp. CB 0101
Synechococcus sp. CC 9311
Synechococcus sp. CC 9605
Synechococcus sp. CC 9902
Prochlorococcus marinus, subsp. marinus CCMP 1375
Prochlorococcus marinus, subsp. pastoris CCMP 1986
Prochlorococcus marinus MIT 9202
Prochlorococcus marinus MIT 9211
Prochlorococcus marinus MIT 9215
Prochlorococcus marinus MIT 9301
Prochlorococcus marinus MIT 9303
Prochlorococcus marinus MIT 9312
Prochlorococcus marinus MIT 9313
Prochlorococcus marinus MIT 9515
Prochlorococcus marinus natl1a
Prochlorococcus marinus NATL 2A
Cyanobium gracile PCC 6307
Cyanobium sp. PCC 7001
Synechococcus sp. RCC307
Synechococcus sp. RS 9916
Synechococcus sp. RS 9917
Synechococcus sp. WH 5701
Synechococcus sp. WH 7803
Synechococcus sp. WH 7805
Synechococcus sp. WH 8016
Synechococcus sp. WH 8102
Synechococcus sp. WH 8109
Unidentified cyanobacterium UCYN-A
Synechococcus elongatus PCC 6301	13
Synechococcus elongatus PCC 7942
Synechococcus sp. JA-2-3B	14
Synechococcus sp. JA-3-3Ab
Thermosynechococcus elongatus BP-1	15
Synechococcus sp. PCC 6312
Synechococcus sp. PCC 7336
Pseudanabaena sp. PCC 6802
Pseudanabaena sp. PCC 7429
Pseudanabaena sp. PCC 7367
Synechococcus sp. PCC 7502
