# Supplementary material for: Gene essentiality, conservation index and co-evolution of genes in cyanobacteria
Source: PLoS One. 2017 Jun 8;12(6):e0178565. doi: 10.1371/journal.pone.0178565 (PMC5464585; doi:10.1371/journal.pone.0178565)
Supplement: S5 Table — Columns A-D describe the various identifiers and attributes of the query proteins. Columns E to BY depicts the presence or absence of the query protein in the respective cluster of organisms. Column BZ denotes the gene conservation index (GCI) for the profile. Columns CA to CD depict if the gene is conserved in clades A to D. (XLSX) [file pone.0178565.s006.xlsx]

## Sheet: Sheet1
Table S5. Phylogenetic profiles of 23,643 query proteins drawn from 20 diverse cyanobacterial genomes across 73 clusters of cyanobacteria. Columns A-D describe the various identifiers and attributes of the query proteins. Columns E to BY depicts the presence or absence of the query protein in the respective cluster of organisms. Column BZ denotes the gene conservation index (GCI) for the profile.…
Organism Name	Prot Uniprot IDs	Query Protein Name	Query Gene Name	Nostoc azollae 0708	Prochlorococcus[AS 9601;CCMP(1375;1986);MIT(9202;9211;9215;9301;9303;9312;9313;9515);1A;2A]; Synechococcus[BL107;CB(0205;0101);CC(9311;9605;9902);RCC307;RS(9916;9917);WH(5701;7803;7805;8016;8102;8109); Cyanobium[PCC6307;PCC7001];UCYNA	Anabaena(ATCC 29413);Nostoc(PCC 7120)	Cyanothece(ATCC 51142;51472;CCY 0110)	Thermosynechococcus(BP-1);Synechococcus(PCC 6312)	Nodularia spumigena CCY 9414	Arthrospira(APSP;CS-328;NIES-39;PCC 8005)	Cylindrospermopsis(CS-505);Raphidiopsis D9	Trichodesmium erythraeum IMS 101	Synechococcus(JA-2-3B;JA-3-3Ab)	Fischerella sp. JSC-11	Acaryochloris marina MBIC11017	Moorea producta 3L	Synechococcus(PCC 6301;pcc 7942)	Calothrix sp. PCC 6303	Oscillatoria acuminata PCC 6304	Leptolyngbya boryana PCC 6306	Geminocystis(PCC 6308);Cyanobacterium(PCC 10605)	Leptolyngbya sp. PCC 6406	Oscillatoria(PCC 6407;PCC 6506)	Chamaesiphon minutus PCC 6605	Pseudanabaena sp. PCC 6802	Synechocystis sp. PCC 6803	Synechococcus sp. strain PCC 7002	Calothrix sp. PCC 7103	Geitlerinema sp. PCC 7105	Nostoc sp. PCC 7107	Anabaena sp. PCC 7108	Oscillatoria nigro-viridis PCC 7112	Microcoleus sp. PCC 7113	Rivularia sp. PCC 7116	Anabaena cylindrica PCC 7122	Microchaete sp. PCC 7126	Leptolyngbya(PCC 7410;PCC 7376)	Cyanobacterium stanieri PCC 7202	Chroococcidiopsis thermalis PCC 7203	Xenococcus sp. PCC 7305	Pleurocapsa sp. PCC 7319	Pleurocapsa sp. PCC 7327	Synechococcus sp. PCC 7335	Synechococcus sp. PCC 7336	Pseudanabaena sp. PCC 7367	Leptolyngbya sp. PCC 7375	Geitlerinema sp. PCC 7407	Cylindrospermum stagnale PCC 7417	Halothece(PCC 7418);Dactylococcopsis(PCC 8305)
Synechococcus sp. strain PCC 7002	A8HTM2	Phycocyanobilin lyase subunit CpcS OS=Synechococcus sp. (strain ATCC 27264 / PCC 7002 / PR-6) GN=cpcS PE=1	cpcS cpcS-I SYNPCC7002_A1822	1	1	1	1	1	1	1	0	1	1	1	1	1	1	1	1	1	1	1	1	1	1	1	1	1	1	1	1	1	1	1	1	1	1	1	1	1	1	1	1	1	1	1	1	1	1
	A8HTN2	Phycocyanobilin lyase subunit CpcU OS=Synechococcus sp. (strain ATCC 27264 / PCC 7002 / PR-6) GN=cpcU PE=1	cpcU SYNPCC7002_A2053	0	0	0	1	0	0	0	0	0	0	0	0	0	0	0	0	0	1	0	0	0	0	0	1	0	0	0	0	0	0	0	0	0	1	1	0	1	1	1	0	0	0	0	0	0	0
	B1XHQ1	UPF0234 protein SYNPCC7002_A1983 OS=Synechococcus sp. (strain ATCC 27264 / PCC 7002 / PR-6) GN=SYNPCC7002_A1983	SYNPCC7002_A1983	1	1	1	0	1	1	1	1	1	1	1	1	1	1	1	1	1	0	1	1	1	1	0	1	1	0	1	1	1	1	1	1	1	1	0	1	0	0	0	1	1	1	1	1	1	1
	B1XHW1	DNA-directed RNA polymerase subunit beta' OS=Synechococcus sp. (strain ATCC 27264 / PCC 7002 / PR-6) GN=rpoC2	rpoC2 SYNPCC7002_A2043	1	1	1	1	1	1	1	1	1	1	1	1	1	1	1	1	1	1	1	1	1	1	1	1	1	1	1	1	1	1	1	1	1	1	1	1	1	1	1	1	1	1	1	1	1	1
	B1XHW6	30S ribosomal protein S20 OS=Synechococcus sp. (strain ATCC 27264 / PCC 7002 / PR-6) GN=rpsT	rpsT rps20 SYNPCC7002_A2048	1	1	1	1	1	1	1	1	1	1	1	1	1	1	1	1	1	1	1	1	1	1	1	1	1	1	1	1	1	1	1	1	0	1	1	1	1	1	1	1	1	1	1	1	1	1
	B1XHY6	Protein Thf1 OS=Synechococcus sp. (strain ATCC 27264 / PCC 7002 / PR-6) GN=thf1	thf1 SYNPCC7002_A0732	1	0	1	1	1	1	1	1	1	1	1	1	1	1	1	1	1	1	1	1	1	1	1	1	1	1	1	1	1	1	1	1	1	1	1	1	1	1	1	1	1	1	1	1	1	1
	B1XHY7	ATP synthase gamma chain OS=Synechococcus sp. (strain ATCC 27264 / PCC 7002 / PR-6) GN=atpG	atpG atpC SYNPCC7002_A0733	1	1	1	1	1	1	1	1	1	1	1	1	1	1	1	1	1	1	1	1	1	1	1	1	1	0	1	1	1	1	1	1	1	1	1	1	1	1	1	1	1	1	1	1	1	1
	B1XHY9	ATP synthase subunit delta OS=Synechococcus sp. (strain ATCC 27264 / PCC 7002 / PR-6) GN=atpH	atpH atpD SYNPCC7002_A0735	1	1	1	1	1	1	1	1	1	1	1	1	1	1	1	1	1	1	1	1	1	1	1	1	1	0	1	1	1	1	1	1	1	1	1	1	1	1	1	1	1	1	1	1	1	1
	B1XHZ0	ATP synthase subunit b 1 OS=Synechococcus sp. (strain ATCC 27264 / PCC 7002 / PR-6) GN=atpF1	atpF1 SYNPCC7002_A0736	1	1	1	1	1	1	1	1	1	1	1	1	1	1	1	1	1	1	1	1	1	1	1	1	1	0	1	1	1	1	1	1	1	1	1	1	1	1	1	1	1	1	1	1	1	1
	B1XHZ1	ATP synthase subunit b' OS=Synechococcus sp. (strain ATCC 27264 / PCC 7002 / PR-6) GN=atpG	atpG SYNPCC7002_A0737	1	1	1	1	1	1	1	1	1	1	1	1	1	1	1	1	1	1	1	1	1	1	1	1	1	0	1	1	1	1	1	1	1	1	1	1	1	1	1	1	1	1	1	1	1	1
	B1XHZ2	ATP synthase subunit c OS=Synechococcus sp. (strain ATCC 27264 / PCC 7002 / PR-6) GN=atpE	atpE atpH SYNPCC7002_A0738	1	1	1	1	1	1	1	1	1	1	1	1	1	1	1	1	1	1	1	1	1	1	1	1	1	1	1	0	1	1	1	1	1	1	1	1	1	1	1	1	1	1	1	1	1	1
	B1XHZ3	ATP synthase subunit a 1 OS=Synechococcus sp. (strain ATCC 27264 / PCC 7002 / PR-6) GN=atpB1	atpB1 atpI1 SYNPCC7002_A0739	1	1	1	1	1	1	1	1	1	1	1	1	1	1	1	1	1	1	1	1	1	1	1	1	1	0	1	0	1	1	1	1	1	1	1	1	1	1	1	1	1	1	1	1	1	1
	B1XHZ7	4-hydroxy-3-methylbut-2-en-1-yl diphosphate synthase (ferredoxin) OS=Synechococcus sp. (strain ATCC 27264 / PCC 7002 / PR-6) GN=ispG	ispG SYNPCC7002_A0743	1	1	1	1	1	1	1	1	1	1	1	1	1	1	1	1	1	1	1	1	1	1	1	1	1	1	1	1	1	1	1	1	1	1	1	1	1	1	1	1	1	1	1	1	1	1
	B1XI04	ATP synthase epsilon chain OS=Synechococcus sp. (strain ATCC 27264 / PCC 7002 / PR-6) GN=atpC	atpC SYNPCC7002_A0750	1	1	1	1	1	1	1	1	1	1	1	1	1	1	1	1	1	1	1	1	1	1	1	1	1	1	1	1	1	1	1	1	1	1	1	1	1	1	1	1	0	1	1	1	1	1
	B1XI06	Ribosome maturation factor RimP OS=Synechococcus sp. (strain ATCC 27264 / PCC 7002 / PR-6) GN=rimP	rimP SYNPCC7002_A0752	1	1	1	1	1	1	1	1	1	1	1	1	1	1	1	1	1	1	1	1	1	1	1	1	1	1	1	1	1	1	1	1	1	1	1	1	1	1	1	1	1	1	1	1	1	1
	B1XI09	Translation initiation factor IF-2 OS=Synechococcus sp. (strain ATCC 27264 / PCC 7002 / PR-6) GN=infB	infB SYNPCC7002_A0755	1	1	1	1	1	1	1	1	1	1	0	1	1	1	1	1	1	1	1	1	1	1	1	1	1	1	1	1	1	1	1	1	1	1	1	1	1	1	1	1	1	1	1	1	1	0
	B1XI10	Deoxyribose-phosphate aldolase OS=Synechococcus sp. (strain ATCC 27264 / PCC 7002 / PR-6) GN=deoC	deoC SYNPCC7002_A0756	1	0	1	1	1	1	1	1	1	1	1	1	1	1	1	1	1	1	1	1	1	1	1	1	1	1	1	1	1	1	1	1	1	1	1	1	1	1	1	1	1	1	1	1	1	1
	B1XI62	30S ribosomal protein S10 OS=Synechococcus sp. (strain ATCC 27264 / PCC 7002 / PR-6) GN=rpsJ	rpsJ rps10 SYNPCC7002_A2060	1	1	1	1	1	1	1	1	1	1	1	1	1	1	1	1	1	1	1	1	1	1	1	1	1	0	1	0	1	1	1	1	1	1	1	1	1	1	1	1	1	1	1	1	1	1
	B1XI63	Elongation factor Tu OS=Synechococcus sp. (strain ATCC 27264 / PCC 7002 / PR-6) GN=tuf	tuf SYNPCC7002_A2061	1	1	1	1	1	1	1	1	1	1	1	1	1	1	1	1	1	1	1	1	1	1	1	1	1	0	1	1	1	1	1	1	1	1	1	1	1	1	1	1	1	1	1	1	1	1
	B1XI65	30S ribosomal protein S7 OS=Synechococcus sp. (strain ATCC 27264 / PCC 7002 / PR-6) GN=rpsG	rpsG rps7 SYNPCC7002_A2063	1	1	1	1	1	1	1	1	1	1	1	1	1	1	1	1	1	1	1	1	1	1	1	1	1	0	1	1	1	1	1	1	1	1	1	1	1	1	1	1	1	1	1	1	1	1
	B1XI66	30S ribosomal protein S12 OS=Synechococcus sp. (strain ATCC 27264 / PCC 7002 / PR-6) GN=rpsL	rpsL rps12 SYNPCC7002_A2064	1	1	1	1	1	0	1	1	1	1	1	1	1	1	0	1	1	1	0	1	1	1	1	1	1	0	1	1	1	1	1	1	1	1	1	1	1	1	1	1	1	1	1	1	1	1
	B1XI84	30S ribosomal protein S4 OS=Synechococcus sp. (strain ATCC 27264 / PCC 7002 / PR-6) GN=rpsD	rpsD rps4 SYNPCC7002_A2083	1	1	1	1	1	1	1	1	1	1	1	1	1	1	1	1	1	1	1	1	1	1	1	1	1	1	1	1	1	1	1	1	1	1	1	1	1	1	1	1	1	1	1	1	1	1
	B1XI93	NAD(P)H-quinone oxidoreductase subunit O OS=Synechococcus sp. (strain ATCC 27264 / PCC 7002 / PR-6) GN=ndhO	ndhO SYNPCC7002_A2094	1	1	1	1	1	1	1	1	1	1	1	1	1	1	1	1	1	1	1	1	1	1	1	1	1	1	1	1	1	1	1	1	1	1	1	1	1	1	1	1	1	1	1	1	1	1
	B1XI94	Phycocyanobilin lyase CpcT OS=Synechococcus sp. (strain ATCC 27264 / PCC 7002 / PR-6) GN=cpcT PE=1	cpcT SYNPCC7002_A2095	1	0	1	1	1	1	1	1	1	1	1	1	1	1	1	1	1	1	1	1	1	1	1	1	1	1	1	1	1	1	1	1	1	1	1	1	1	1	1	1	1	1	1	1	1	1
	B1XI96	Dihydroorotase OS=Synechococcus sp. (strain ATCC 27264 / PCC 7002 / PR-6) GN=pyrC	pyrC SYNPCC7002_A2097	0	1	0	0	0	1	0	0	0	0	0	1	0	0	0	0	1	0	0	0	0	1	1	1	0	0	0	0	0	1	0	0	0	1	0	0	1	1	0	1	1	0	1	1	0	1
	B1XIA1	N-acetyl-gamma-glutamyl-phosphate reductase OS=Synechococcus sp. (strain ATCC 27264 / PCC 7002 / PR-6) GN=argC	argC SYNPCC7002_A2102	1	1	1	1	1	1	1	1	1	1	1	1	1	1	1	1	1	1	1	1	1	1	1	1	1	1	1	1	1	1	1	1	1	1	1	1	1	1	1	0	1	1	0	1	1	1
	B1XIC0	Urease accessory protein UreD OS=Synechococcus sp. (strain ATCC 27264 / PCC 7002 / PR-6) GN=ureD	ureD SYNPCC7002_A2123	0	0	1	0	1	1	1	1	0	0	1	1	1	0	1	1	1	1	1	1	1	1	1	1	1	1	1	1	1	1	1	1	1	0	1	1	0	0	1	0	0	1	1	1	0	1
	B1XIE1	Photosystem II reaction center protein H OS=Synechococcus sp. (strain ATCC 27264 / PCC 7002 / PR-6) GN=psbH	psbH SYNPCC7002_A0808	1	1	1	1	1	1	1	1	1	1	1	1	1	1	1	1	1	1	0	1	1	1	1	1	1	0	1	1	1	1	1	1	1	1	1	1	1	1	1	1	1	1	1	1	1	1
	B1XIE2	Protein PsbN OS=Synechococcus sp. (strain ATCC 27264 / PCC 7002 / PR-6) GN=psbN	psbN SYNPCC7002_A0809	1	1	1	1	1	1	1	1	1	1	1	1	1	1	0	1	1	1	1	1	1	1	1	1	1	0	1	1	1	1	1	1	1	1	1	1	1	0	1	1	1	1	1	1	1	1
	B1XIE7	Nucleoside diphosphate kinase OS=Synechococcus sp. (strain ATCC 27264 / PCC 7002 / PR-6) GN=ndk	ndk SYNPCC7002_A0814	1	1	1	1	1	1	1	1	1	1	1	1	1	1	1	1	1	1	1	1	1	1	1	1	1	1	1	1	1	1	1	1	1	1	1	1	1	1	1	1	1	1	1	1	1	1
	B1XIF6	Uroporphyrinogen decarboxylase OS=Synechococcus sp. (strain ATCC 27264 / PCC 7002 / PR-6) GN=hemE	hemE SYNPCC7002_A0823	1	1	1	1	1	1	1	1	1	1	1	1	1	1	1	1	1	1	1	1	1	1	1	1	1	1	1	1	1	1	1	1	1	1	1	1	1	1	1	1	1	1	1	1	1	1
	B1XIG4	Phosphomethylpyrimidine synthase OS=Synechococcus sp. (strain ATCC 27264 / PCC 7002 / PR-6) GN=thiC	thiC SYNPCC7002_A0831	1	1	1	1	1	1	1	1	1	1	1	1	1	1	1	1	1	1	1	1	1	1	1	1	1	0	1	1	1	1	1	1	1	1	1	1	1	1	1	1	1	1	1	1	1	1
	B1XIH9	50S ribosomal protein L28 OS=Synechococcus sp. (strain ATCC 27264 / PCC 7002 / PR-6) GN=rpmB	rpmB rpl28 SYNPCC7002_A0846	1	1	1	1	1	1	1	1	1	1	1	1	1	1	1	1	1	1	1	1	1	1	1	1	1	1	1	1	1	1	1	1	1	1	1	1	1	1	1	1	1	1	1	1	1	1
	B1XIL4	4-hydroxy-tetrahydrodipicolinate reductase OS=Synechococcus sp. (strain ATCC 27264 / PCC 7002 / PR-6) GN=dapB	dapB SYNPCC7002_A0881	1	1	1	1	1	1	1	1	1	1	1	1	1	1	1	1	1	1	1	1	1	1	1	1	1	1	1	1	1	1	1	1	1	1	1	1	1	1	1	1	1	1	1	1	1	1
	B1XIL5	Adenylosuccinate synthetase OS=Synechococcus sp. (strain ATCC 27264 / PCC 7002 / PR-6) GN=purA	purA SYNPCC7002_A0882	1	1	1	1	1	1	1	1	1	1	1	1	1	1	1	1	1	1	1	1	1	1	1	1	1	1	1	1	1	1	1	1	1	1	1	1	1	1	1	1	1	1	1	1	1	1
	B1XIM6	Chorismate synthase OS=Synechococcus sp. (strain ATCC 27264 / PCC 7002 / PR-6) GN=aroC	aroC SYNPCC7002_A2147	1	1	1	1	1	1	1	1	1	1	1	1	1	1	1	1	1	1	1	1	1	1	1	1	1	1	1	1	1	1	1	1	1	1	1	1	1	1	1	1	1	1	1	1	1	1
	B1XIN0	Photosystem II reaction center protein M OS=Synechococcus sp. (strain ATCC 27264 / PCC 7002 / PR-6) GN=psbM	psbM SYNPCC7002_A2151	1	1	1	0	1	1	0	0	0	1	1	1	1	1	0	1	1	1	0	1	1	1	1	1	1	1	1	0	1	1	1	1	0	1	1	1	1	0	1	0	0	1	1	1	1	1
	B1XIP3	Photosystem II protein D1 3 OS=Synechococcus sp. (strain ATCC 27264 / PCC 7002 / PR-6) GN=psbA3	psbA3 SYNPCC7002_A2164	1	1	1	1	1	1	1	1	1	1	1	1	1	1	1	1	1	1	1	1	1	1	1	1	1	1	1	1	1	1	1	1	1	1	1	1	1	1	1	1	1	1	1	1	1	1
	B1XIQ9	50S ribosomal protein L20 OS=Synechococcus sp. (strain ATCC 27264 / PCC 7002 / PR-6) GN=rplT	rplT rpl20 SYNPCC7002_A2180	1	1	1	1	1	1	1	1	1	1	1	1	1	1	1	1	1	1	1	1	1	1	1	1	1	1	1	1	1	1	1	1	1	1	1	1	1	1	1	1	1	1	1	1	1	1
	B1XIR0	50S ribosomal protein L35 OS=Synechococcus sp. (strain ATCC 27264 / PCC 7002 / PR-6) GN=rpmI	rpmI rpl35 SYNPCC7002_A2181	1	1	1	1	1	1	1	1	1	1	1	1	1	1	1	1	1	1	1	1	1	1	1	1	1	1	1	1	1	1	1	1	1	1	1	1	1	1	1	1	1	1	1	1	1	1
	B1XIT5	Glutamate-1-semialdehyde 2,1-aminomutase OS=Synechococcus sp. (strain ATCC 27264 / PCC 7002 / PR-6) GN=hemL	hemL SYNPCC7002_A2206	1	1	1	1	1	1	1	1	1	1	1	1	1	1	1	1	1	1	1	1	1	1	1	1	1	1	1	1	1	1	1	1	1	1	1	1	1	1	1	1	1	1	1	1	1	1
	B1XIV9	Ribosomal RNA small subunit methyltransferase A OS=Synechococcus sp. (strain ATCC 27264 / PCC 7002 / PR-6) GN=rsmA	rsmA ksgA SYNPCC7002_A0897	1	1	1	1	1	1	1	1	1	1	1	1	1	1	1	1	1	1	1	1	1	1	1	1	1	1	1	1	1	1	1	1	1	1	1	1	1	1	1	1	1	1	1	1	1	1
	B1XIZ3	N utilization substance protein B homolog OS=Synechococcus sp. (strain ATCC 27264 / PCC 7002 / PR-6) GN=nusB	nusB SYNPCC7002_A0931	1	0	1	1	1	1	1	1	1	0	1	1	1	1	1	1	1	1	1	1	1	1	1	1	1	1	1	1	1	1	1	1	1	1	1	1	1	1	1	1	1	1	1	1	1	1
	B1XJ08	Putative Holliday junction resolvase OS=Synechococcus sp. (strain ATCC 27264 / PCC 7002 / PR-6) GN=SYNPCC7002_A0946	SYNPCC7002_A0946	1	1	1	1	1	1	1	1	1	1	1	1	1	1	1	1	1	1	1	1	1	1	1	1	1	1	1	1	1	1	1	1	1	1	1	1	1	1	1	1	1	1	1	1	1	1
	B1XJ13	Ribosome-recycling factor OS=Synechococcus sp. (strain ATCC 27264 / PCC 7002 / PR-6) GN=frr	frr SYNPCC7002_A0952	1	1	1	1	1	1	1	1	1	1	1	1	1	1	1	1	1	1	1	1	1	1	1	1	1	1	1	1	1	1	1	1	1	1	1	1	1	1	1	1	1	1	1	1	1	1
	B1XJ17	Transcriptional repressor NrdR OS=Synechococcus sp. (strain ATCC 27264 / PCC 7002 / PR-6) GN=nrdR	nrdR SYNPCC7002_A0956	0	1	0	1	1	0	1	0	1	1	0	1	0	1	0	1	1	1	1	1	1	1	1	1	0	1	0	0	1	1	0	0	0	1	0	1	1	1	1	1	1	1	1	1	0	0
	B1XJ18	Photosystem II reaction center protein T OS=Synechococcus sp. (strain ATCC 27264 / PCC 7002 / PR-6) GN=psbT	psbT SYNPCC7002_A0957	1	1	1	1	1	0	1	1	1	0	1	0	1	1	1	1	0	1	0	0	1	0	1	1	0	0	1	0	1	1	1	1	0	1	1	1	1	0	1	0	0	1	1	1	1	1
	B1XJ47	2,3-bisphosphoglycerate-independent phosphoglycerate mutase OS=Synechococcus sp. (strain ATCC 27264 / PCC 7002 / PR-6) GN=gpmI	gpmI SYNPCC7002_A2233	1	1	1	1	1	1	1	1	1	1	1	1	1	1	1	1	1	1	1	1	1	1	1	1	1	1	1	1	1	1	1	1	1	1	1	1	1	1	1	1	1	1	1	1	1	1
	B1XJ88	Histidine--tRNA ligase OS=Synechococcus sp. (strain ATCC 27264 / PCC 7002 / PR-6) GN=hisS	hisS SYNPCC7002_A2275	0	1	0	1	1	0	1	0	0	1	0	1	1	1	0	1	1	1	1	1	0	1	1	1	0	1	0	0	1	1	0	0	0	1	1	1	1	1	1	1	1	1	1	1	0	1
	B1XJ90	DNA replication and repair protein RecF OS=Synechococcus sp. (strain ATCC 27264 / PCC 7002 / PR-6) GN=recF	recF SYNPCC7002_A2277	1	1	1	1	1	1	1	1	1	1	1	1	1	1	1	1	1	1	1	1	1	1	1	1	1	1	1	1	1	1	1	1	1	1	1	1	1	1	1	1	1	1	1	1	1	1
	B1XJC4	Photosystem II reaction center protein Ycf12 OS=Synechococcus sp. (strain ATCC 27264 / PCC 7002 / PR-6) GN=ycf12	ycf12 SYNPCC7002_A0981	1	0	1	1	1	0	1	1	1	0	1	0	0	0	1	1	1	1	1	1	1	1	1	1	1	1	1	1	1	1	1	1	1	1	1	1	1	1	1	1	0	1	1	1	1	1
	B1XJD1	50S ribosomal protein L34 OS=Synechococcus sp. (strain ATCC 27264 / PCC 7002 / PR-6) GN=rpmH	rpmH rpl34 SYNPCC7002_A0988	1	1	1	1	1	0	0	1	1	1	1	0	0	1	1	1	1	1	1	1	1	0	1	1	1	0	1	0	1	1	1	1	1	1	1	1	1	1	1	0	0	0	1	1	1	1
	B1XJD2	Ribonuclease P protein component OS=Synechococcus sp. (strain ATCC 27264 / PCC 7002 / PR-6) GN=rnpA	rnpA SYNPCC7002_A0989	1	0	1	1	1	1	1	1	1	1	1	1	1	0	1	0	1	1	1	1	1	1	1	1	1	0	1	1	1	1	1	1	0	1	1	1	1	1	1	0	0	1	1	1	1	1
	B1XJF0	tRNA N6-adenosine threonylcarbamoyltransferase OS=Synechococcus sp. (strain ATCC 27264 / PCC 7002 / PR-6) GN=tsaD	tsaD gcp SYNPCC7002_A1007	1	1	1	1	1	1	1	1	1	1	1	1	1	1	1	1	1	1	1	1	1	1	1	1	1	0	1	1	1	1	1	1	1	1	1	1	1	1	1	1	1	1	1	1	1	1
	B1XJF2	Photosystem I reaction center subunit IX OS=Synechococcus sp. (strain ATCC 27264 / PCC 7002 / PR-6) GN=psaJ	psaJ SYNPCC7002_A1009	1	1	1	1	1	1	1	1	1	1	1	1	1	1	1	0	1	1	1	1	1	1	1	1	1	0	1	1	1	1	1	0	1	1	1	1	0	1	1	1	1	1	1	1	1	1
	B1XJG7	Acyl carrier protein OS=Synechococcus sp. (strain ATCC 27264 / PCC 7002 / PR-6) GN=acpP	acpP SYNPCC7002_A1024	1	1	1	1	1	1	1	1	1	1	1	1	1	1	1	1	1	1	1	1	1	1	1	1	1	1	1	1	1	1	1	1	1	1	1	1	1	1	1	1	1	1	1	1	1	1
	B1XJG8	Glutamyl-tRNA(Gln) amidotransferase subunit A OS=Synechococcus sp. (strain ATCC 27264 / PCC 7002 / PR-6) GN=gatA	gatA SYNPCC7002_A1025	1	1	1	1	1	1	1	1	1	1	1	1	1	1	1	1	1	1	1	1	1	1	1	1	1	1	1	1	1	1	1	1	1	1	1	1	1	1	1	1	1	1	1	1	1	1
	B1XJG9	50S ribosomal protein L7/L12 OS=Synechococcus sp. (strain ATCC 27264 / PCC 7002 / PR-6) GN=rplL	rplL rpl12 SYNPCC7002_A1026	1	1	1	1	1	1	1	1	1	1	1	1	1	1	1	1	1	1	1	1	1	1	1	1	1	1	1	1	1	1	1	1	1	1	1	1	1	1	1	1	1	1	1	1	1	1
	B1XJH0	50S ribosomal protein L10 OS=Synechococcus sp. (strain ATCC 27264 / PCC 7002 / PR-6) GN=rplJ	rplJ rpl10 SYNPCC7002_A1027	1	1	1	1	1	1	1	1	1	1	1	1	1	1	1	1	1	1	1	1	1	1	1	1	1	1	1	1	1	1	1	1	1	1	1	1	1	1	1	1	1	1	1	1	1	1
	B1XJH1	50S ribosomal protein L1 OS=Synechococcus sp. (strain ATCC 27264 / PCC 7002 / PR-6) GN=rplA	rplA rpl1 SYNPCC7002_A1028	1	1	1	1	1	1	1	1	1	1	1	1	1	1	1	1	1	1	1	1	1	1	1	1	1	1	1	1	1	1	1	1	1	1	1	1	1	1	1	1	1	1	1	1	1	1
	B1XJH2	50S ribosomal protein L11 OS=Synechococcus sp. (strain ATCC 27264 / PCC 7002 / PR-6) GN=rplK	rplK rpl11 SYNPCC7002_A1029	1	1	1	1	1	1	1	1	1	1	1	1	1	1	1	1	1	1	1	1	1	1	1	1	1	1	1	1	1	1	1	1	1	1	1	1	1	1	1	1	1	1	1	1	1	1
	B1XJH5	50S ribosomal protein L19 OS=Synechococcus sp. (strain ATCC 27264 / PCC 7002 / PR-6) GN=rplS	rplS rpl19 SYNPCC7002_A1033	1	1	1	1	1	1	1	1	1	1	1	1	1	1	1	1	1	1	1	1	1	1	1	1	1	1	1	1	1	1	1	1	1	1	1	1	1	1	1	1	1	1	1	1	1	1
	B1XJH8	Peptide chain release factor 1 OS=Synechococcus sp. (strain ATCC 27264 / PCC 7002 / PR-6) GN=prfA	prfA SYNPCC7002_A1036	1	1	1	1	1	1	1	1	1	1	1	1	1	1	1	1	1	1	1	1	1	1	1	1	1	1	1	1	1	1	1	1	1	1	1	1	1	1	1	1	1	1	1	1	1	1
	B1XJH9	50S ribosomal protein L31 OS=Synechococcus sp. (strain ATCC 27264 / PCC 7002 / PR-6) GN=rpmE	rpmE rpl31 SYNPCC7002_A1037	1	1	1	1	1	1	1	1	1	1	1	1	1	1	1	1	1	1	1	1	1	1	1	1	1	1	1	1	1	1	1	1	1	1	1	1	1	0	1	1	1	1	1	1	1	1
	B1XJI0	30S ribosomal protein S9 OS=Synechococcus sp. (strain ATCC 27264 / PCC 7002 / PR-6) GN=rpsI	rpsI rps9 SYNPCC7002_A1038	1	1	1	1	1	1	1	1	1	1	1	1	1	1	1	1	1	1	1	1	1	1	1	1	1	1	1	1	1	1	1	1	1	1	1	1	1	1	1	1	1	1	1	1	1	1
	B1XJI1	50S ribosomal protein L13 OS=Synechococcus sp. (strain ATCC 27264 / PCC 7002 / PR-6) GN=rplM	rplM rpl13 SYNPCC7002_A1039	1	1	1	1	1	1	1	1	1	1	1	1	1	1	1	1	1	1	1	1	1	1	1	1	1	1	1	1	1	1	1	1	1	1	1	1	1	1	1	1	1	1	1	1	1	1
	B1XJI2	tRNA pseudouridine synthase A OS=Synechococcus sp. (strain ATCC 27264 / PCC 7002 / PR-6) GN=truA	truA SYNPCC7002_A1040	1	1	1	1	1	1	1	1	1	1	1	1	1	1	1	1	1	1	1	1	1	1	1	1	1	1	1	1	1	1	1	1	1	1	1	1	1	1	1	1	1	1	1	1	1	1
	B1XJI3	50S ribosomal protein L17 OS=Synechococcus sp. (strain ATCC 27264 / PCC 7002 / PR-6) GN=rplQ	rplQ rpl17 SYNPCC7002_A1041	1	1	1	1	1	1	1	1	1	1	1	1	1	1	1	1	1	1	1	1	1	1	1	1	1	1	1	1	1	1	1	1	1	1	1	1	1	1	1	1	1	1	1	1	1	1
	B1XJI6	30S ribosomal protein S13 OS=Synechococcus sp. (strain ATCC 27264 / PCC 7002 / PR-6) GN=rpsM	rpsM rps13 SYNPCC7002_A1044	1	1	1	1	1	1	1	1	1	1	1	1	1	1	1	1	1	1	1	1	1	1	1	1	1	1	1	0	1	1	1	1	1	1	1	1	1	1	1	1	1	1	1	1	1	1
	B1XJJ0	50S ribosomal protein L15 OS=Synechococcus sp. (strain ATCC 27264 / PCC 7002 / PR-6) GN=rplO	rplO SYNPCC7002_A1048	1	1	1	1	1	1	1	1	1	1	1	1	1	1	1	1	1	1	1	1	1	1	1	1	1	1	1	1	1	1	1	1	1	1	1	1	1	1	1	1	1	1	1	1	1	1
	B1XJJ1	30S ribosomal protein S5 OS=Synechococcus sp. (strain ATCC 27264 / PCC 7002 / PR-6) GN=rpsE	rpsE rps5 SYNPCC7002_A1049	1	1	1	1	1	1	1	1	1	1	1	1	1	1	1	1	1	1	1	1	1	1	1	1	1	1	1	1	1	1	1	1	1	1	1	1	1	1	1	1	1	1	1	1	1	1
	B1XJJ2	50S ribosomal protein L18 OS=Synechococcus sp. (strain ATCC 27264 / PCC 7002 / PR-6) GN=rplR	rplR rpl18 SYNPCC7002_A1050	1	1	1	1	1	1	1	1	1	1	1	1	1	1	1	1	1	1	1	1	1	1	1	1	1	1	1	1	1	1	1	1	1	1	1	1	1	1	1	1	1	1	1	1	1	1
	B1XJJ3	50S ribosomal protein L6 OS=Synechococcus sp. (strain ATCC 27264 / PCC 7002 / PR-6) GN=rplF	rplF rpl6 SYNPCC7002_A1051	1	1	1	1	1	1	1	1	1	1	1	1	1	1	1	1	1	1	1	1	1	1	1	1	1	1	1	1	1	1	1	1	1	1	1	1	1	1	1	1	1	1	1	1	1	1
	B1XJK0	Methylthioribose-1-phosphate isomerase OS=Synechococcus sp. (strain ATCC 27264 / PCC 7002 / PR-6) GN=mtnA	mtnA SYNPCC7002_A2308	1	1	1	1	1	1	1	1	1	0	1	1	1	1	1	1	1	1	1	1	1	1	1	1	1	1	1	1	1	1	1	1	1	1	1	1	1	1	1	1	0	0	0	1	1	0
	B1XJM0	Serine--tRNA ligase OS=Synechococcus sp. (strain ATCC 27264 / PCC 7002 / PR-6) GN=serS	serS SYNPCC7002_A2328	1	1	1	1	1	1	1	1	1	1	1	1	1	1	1	1	1	1	1	1	1	1	1	1	1	1	1	1	1	1	1	1	1	1	1	1	1	1	1	1	1	1	1	1	1	1
	B1XJM1	Urease accessory protein UreF OS=Synechococcus sp. (strain ATCC 27264 / PCC 7002 / PR-6) GN=ureF	ureF SYNPCC7002_A2329	0	0	1	0	1	1	1	1	0	0	1	1	1	0	1	1	1	1	1	1	1	1	1	1	1	1	1	1	1	1	1	1	1	0	1	1	0	0	1	0	0	1	1	1	0	1
	B1XJP0	Peptide deformylase OS=Synechococcus sp. (strain ATCC 27264 / PCC 7002 / PR-6) GN=def	def SYNPCC7002_A2348	1	1	1	1	1	1	1	1	1	1	1	1	1	1	1	1	1	1	1	1	1	1	1	1	1	1	1	1	1	1	1	1	1	1	1	1	1	1	1	1	1	1	1	1	1	1
	B1XJS6	30S ribosomal protein S8 OS=Synechococcus sp. (strain ATCC 27264 / PCC 7002 / PR-6) GN=rpsH	rpsH rps8 SYNPCC7002_A1052	1	1	1	1	1	1	1	1	1	1	1	1	1	1	1	1	1	1	1	1	1	1	1	1	1	1	1	1	1	1	1	1	1	1	1	1	1	1	1	1	1	1	1	1	1	1
	B1XJS7	50S ribosomal protein L5 OS=Synechococcus sp. (strain ATCC 27264 / PCC 7002 / PR-6) GN=rplE	rplE rpl5 SYNPCC7002_A1053	1	1	1	1	1	1	1	1	1	1	1	1	1	1	1	1	1	1	1	1	1	1	1	1	1	1	1	1	1	1	1	1	1	1	1	1	1	1	1	1	1	1	1	1	1	1
	B1XJS8	50S ribosomal protein L24 OS=Synechococcus sp. (strain ATCC 27264 / PCC 7002 / PR-6) GN=rplX	rplX rpl24 SYNPCC7002_A1054	1	1	1	1	1	1	1	1	1	1	1	1	1	1	1	1	1	1	0	1	1	1	1	1	1	1	1	1	1	1	1	1	1	1	1	1	1	1	1	0	1	1	1	1	1	1
	B1XJS9	50S ribosomal protein L14 OS=Synechococcus sp. (strain ATCC 27264 / PCC 7002 / PR-6) GN=rplN	rplN rpl14 SYNPCC7002_A1055	1	1	1	1	1	1	1	1	1	1	1	1	1	1	1	1	1	1	1	1	1	1	1	1	1	1	1	1	1	1	1	1	1	1	1	1	1	1	1	1	1	1	1	1	1	1
	B1XJT1	50S ribosomal protein L29 OS=Synechococcus sp. (strain ATCC 27264 / PCC 7002 / PR-6) GN=rpmC	rpmC rpl29 SYNPCC7002_A1057	1	1	1	1	1	1	1	1	1	1	1	1	1	1	1	1	1	1	1	1	1	1	1	1	1	1	1	1	1	1	1	1	1	1	1	1	1	1	1	1	1	1	1	1	1	1
	B1XJT2	50S ribosomal protein L16 OS=Synechococcus sp. (strain ATCC 27264 / PCC 7002 / PR-6) GN=rplP	rplP rpl16 SYNPCC7002_A1058	1	1	1	1	1	1	1	1	1	1	1	1	1	1	1	1	1	1	1	1	1	1	1	1	1	1	1	1	1	1	1	1	1	1	1	1	1	1	1	1	1	1	1	1	1	1
	B1XJT3	30S ribosomal protein S3 OS=Synechococcus sp. (strain ATCC 27264 / PCC 7002 / PR-6) GN=rpsC	rpsC rps3 SYNPCC7002_A1059	1	1	1	1	1	1	1	1	1	1	1	1	1	1	1	1	1	1	1	1	1	1	1	1	1	1	1	1	1	1	1	1	1	1	1	1	1	1	1	1	1	1	1	1	1	1
	B1XJT4	50S ribosomal protein L22 OS=Synechococcus sp. (strain ATCC 27264 / PCC 7002 / PR-6) GN=rplV	rplV rpl22 SYNPCC7002_A1060	1	1	1	1	1	1	1	1	1	1	1	1	1	1	1	1	1	1	1	1	1	1	1	1	1	1	1	1	1	1	1	1	1	1	1	1	1	1	1	1	1	1	1	1	1	1
	B1XJT5	30S ribosomal protein S19 OS=Synechococcus sp. (strain ATCC 27264 / PCC 7002 / PR-6) GN=rpsS	rpsS rps19 SYNPCC7002_A1061	1	1	1	1	1	1	1	1	1	1	1	1	1	1	1	1	1	1	1	1	1	1	1	1	1	1	1	1	1	1	1	1	1	1	1	1	1	1	1	1	1	1	1	1	1	1
	B1XJT6	50S ribosomal protein L2 OS=Synechococcus sp. (strain ATCC 27264 / PCC 7002 / PR-6) GN=rplB	rplB rpl2 SYNPCC7002_A1062	1	1	1	1	1	1	1	1	1	1	1	1	1	1	1	1	1	1	1	1	1	1	1	1	1	1	1	1	1	1	1	1	1	1	1	1	1	1	1	1	1	1	1	1	1	1
	B1XJT9	50S ribosomal protein L3 OS=Synechococcus sp. (strain ATCC 27264 / PCC 7002 / PR-6) GN=rplC	rplC rpl3 SYNPCC7002_A1065	1	1	1	1	1	1	1	1	1	1	1	1	1	1	1	1	1	1	1	1	1	1	1	1	1	1	1	1	1	1	1	1	1	1	1	1	1	1	1	1	1	1	1	1	1	1
	B1XJU0	Polyribonucleotide nucleotidyltransferase OS=Synechococcus sp. (strain ATCC 27264 / PCC 7002 / PR-6) GN=pnp	pnp SYNPCC7002_A1066	1	1	1	1	1	1	1	1	1	1	1	1	1	1	1	1	1	1	1	1	1	1	1	1	1	1	1	1	1	1	1	1	1	1	1	1	1	1	1	1	1	1	1	1	1	1
	B1XJW1	UPF0754 membrane protein SYNPCC7002_A1087 OS=Synechococcus sp. (strain ATCC 27264 / PCC 7002 / PR-6) GN=SYNPCC7002_A1087	SYNPCC7002_A1087	1	0	1	1	1	1	1	1	1	1	1	1	1	1	1	1	1	1	1	1	1	0	1	1	1	1	1	1	1	1	1	1	1	1	1	1	1	1	1	1	1	0	1	1	1	1
	B1XJY4	tRNA uridine 5-carboxymethylaminomethyl modification enzyme MnmG OS=Synechococcus sp. (strain ATCC 27264 / PCC 7002 / PR-6) GN=mnmG	mnmG gidA SYNPCC7002_A1112	1	1	1	1	1	1	1	1	1	1	1	1	1	1	1	1	1	1	1	1	1	1	1	1	1	1	1	1	1	1	1	1	1	1	1	1	1	1	1	1	1	1	1	1	1	1
	B1XJZ5	33 kDa chaperonin OS=Synechococcus sp. (strain ATCC 27264 / PCC 7002 / PR-6) GN=hslO	hslO SYNPCC7002_A1123	1	1	1	1	1	1	1	1	1	1	1	1	1	1	1	1	1	1	1	1	1	1	1	1	1	1	1	1	1	1	1	1	1	1	1	1	1	1	1	1	1	1	1	1	1	1
	B1XK17	Methylenetetrahydrofolate--tRNA-(uracil-5-)-methyltransferase TrmFO OS=Synechococcus sp. (strain ATCC 27264 / PCC 7002 / PR-6) GN=trmFO	trmFO SYNPCC7002_A2394	1	1	1	1	1	1	0	1	0	1	1	1	1	1	1	1	1	1	1	0	1	0	1	1	1	1	1	1	0	1	1	1	1	1	1	1	1	1	1	1	1	0	1	1	1	0
	B1XK39	4-diphosphocytidyl-2-C-methyl-D-erythritol kinase OS=Synechococcus sp. (strain ATCC 27264 / PCC 7002 / PR-6) GN=ispE	ispE SYNPCC7002_A2416	1	1	1	1	1	1	1	1	1	1	1	1	1	1	1	1	1	1	1	1	1	1	1	1	1	1	1	1	1	1	1	1	1	1	1	1	1	1	1	1	1	1	1	1	1	1
	B1XK44	Elongation factor 4 OS=Synechococcus sp. (strain ATCC 27264 / PCC 7002 / PR-6) GN=lepA	lepA SYNPCC7002_A2421	1	1	1	1	1	1	1	1	1	1	1	1	1	1	1	1	1	1	1	1	1	1	1	1	1	1	1	1	1	1	1	1	1	1	1	1	1	1	1	1	1	1	1	1	1	1
	B1XK45	Catalase-peroxidase OS=Synechococcus sp. (strain ATCC 27264 / PCC 7002 / PR-6) GN=katG	katG SYNPCC7002_A2422	0	0	0	0	0	0	0	0	0	0	0	1	0	1	0	0	1	1	1	0	1	1	1	1	0	0	0	0	0	0	1	0	0	0	1	1	1	1	0	1	0	0	1	0	0	0
	B1XK66	Acetyl-coenzyme A carboxylase carboxyl transferase subunit alpha OS=Synechococcus sp. (strain ATCC 27264 / PCC 7002 / PR-6) GN=accA	accA SYNPCC7002_A2443	1	1	1	1	1	1	1	1	1	1	1	1	1	1	1	1	1	1	1	1	1	1	1	1	1	1	1	1	1	1	1	1	1	1	1	1	1	1	1	1	1	1	1	1	1	1
	B1XK79	Glycine--tRNA ligase beta subunit OS=Synechococcus sp. (strain ATCC 27264 / PCC 7002 / PR-6) GN=glyS	glyS SYNPCC7002_A2456	1	1	1	1	1	1	1	1	1	1	1	1	1	1	1	1	1	1	1	1	1	1	1	1	1	1	1	1	1	1	1	1	1	1	1	1	1	1	1	1	1	1	1	1	1	1
	B1XK80	10 kDa chaperonin OS=Synechococcus sp. (strain ATCC 27264 / PCC 7002 / PR-6) GN=groS	groS groES SYNPCC7002_A2457	1	1	1	1	1	1	1	1	1	1	1	1	1	1	1	1	1	1	1	1	1	1	1	1	1	1	1	1	1	1	1	1	1	1	1	1	1	1	1	1	1	1	1	1	1	1
	B1XK83	Probable cytosol aminopeptidase OS=Synechococcus sp. (strain ATCC 27264 / PCC 7002 / PR-6) GN=pepA	pepA SYNPCC7002_A2460	1	1	1	1	1	1	1	1	1	1	1	1	1	1	1	1	1	1	1	1	1	1	1	1	1	1	1	1	1	1	1	1	1	1	1	1	1	1	1	1	1	1	1	1	1	1
	B1XK97	NAD(P)H-quinone oxidoreductase subunit N OS=Synechococcus sp. (strain ATCC 27264 / PCC 7002 / PR-6) GN=ndhN	ndhN SYNPCC7002_A1143	1	1	1	1	1	1	1	1	1	1	1	1	1	1	1	1	1	1	1	1	1	1	1	1	1	1	1	1	1	1	1	1	1	1	1	1	1	1	1	1	1	1	1	1	1	1
	B1XKA0	3-dehydroquinate synthase OS=Synechococcus sp. (strain ATCC 27264 / PCC 7002 / PR-6) GN=aroB	aroB SYNPCC7002_A1146	1	1	1	1	1	1	1	1	1	1	1	1	1	1	1	1	1	1	1	1	1	1	1	1	1	1	1	1	1	1	1	1	1	1	1	1	1	1	1	1	1	1	1	1	1	1
	B1XKB3	Protoheme IX farnesyltransferase OS=Synechococcus sp. (strain ATCC 27264 / PCC 7002 / PR-6) GN=ctaB	ctaB SYNPCC7002_A1160	1	1	1	1	1	1	1	1	1	1	1	1	1	1	1	1	1	1	1	1	1	1	1	1	1	1	1	1	1	1	1	1	1	1	1	1	1	1	1	1	1	1	1	1	1	1
	B1XKC3	tRNA modification GTPase MnmE OS=Synechococcus sp. (strain ATCC 27264 / PCC 7002 / PR-6) GN=mnmE	mnmE trmE SYNPCC7002_A1170	1	1	1	1	1	1	1	1	1	1	1	1	1	1	1	1	1	1	1	1	1	1	1	1	1	1	1	1	1	1	1	1	1	1	1	1	1	1	1	1	1	1	1	1	1	1
	B1XKC5	1-deoxy-D-xylulose-5-phosphate synthase OS=Synechococcus sp. (strain ATCC 27264 / PCC 7002 / PR-6) GN=dxs	dxs SYNPCC7002_A1172	1	1	1	1	1	1	1	1	1	1	1	1	1	1	1	1	1	1	1	1	1	1	1	1	1	1	1	1	1	1	1	1	1	1	1	1	1	1	1	1	1	1	1	1	1	1
	B1XKC8	Putative membrane protein insertion efficiency factor OS=Synechococcus sp. (strain ATCC 27264 / PCC 7002 / PR-6) GN=SYNPCC7002_A1175	SYNPCC7002_A1175	1	1	1	1	1	1	1	1	1	1	1	1	1	1	1	1	1	1	1	1	1	0	1	1	0	1	1	1	1	1	1	1	1	1	1	1	1	1	1	1	1	1	1	1	1	1
	B1XKE8	tRNA dimethylallyltransferase OS=Synechococcus sp. (strain ATCC 27264 / PCC 7002 / PR-6) GN=miaA	miaA SYNPCC7002_A1195	1	1	1	1	1	1	1	1	1	1	1	1	1	1	1	1	1	1	1	1	1	1	1	1	1	1	1	1	1	1	1	1	1	1	1	1	1	1	1	1	1	1	1	1	1	1
	B1XKF6	LL-diaminopimelate aminotransferase OS=Synechococcus sp. (strain ATCC 27264 / PCC 7002 / PR-6) GN=dapL	dapL SYNPCC7002_A1203	1	1	1	1	1	1	1	1	1	1	1	1	1	1	1	1	1	1	1	0	1	1	1	1	1	1	1	1	1	1	1	1	1	1	1	1	1	1	1	1	1	0	0	1	1	1
	B1XKH1	Asparagine--tRNA ligase OS=Synechococcus sp. (strain ATCC 27264 / PCC 7002 / PR-6) GN=asnS	asnS SYNPCC7002_A2468	1	0	1	1	1	1	1	1	1	1	1	1	1	1	1	1	1	1	1	1	1	1	1	1	1	1	1	1	1	1	1	1	1	1	1	1	1	1	1	1	1	1	1	1	1	1
	B1XKM7	CinA-like protein OS=Synechococcus sp. (strain ATCC 27264 / PCC 7002 / PR-6) GN=SYNPCC7002_A2525	SYNPCC7002_A2525	1	1	1	1	1	1	1	1	1	1	1	1	1	1	1	1	1	1	1	1	1	1	1	1	1	1	1	1	1	1	1	1	1	1	1	1	1	1	1	1	1	1	1	1	1	1
	B1XKN8	Aspartyl/glutamyl-tRNA(Asn/Gln) amidotransferase subunit B OS=Synechococcus sp. (strain ATCC 27264 / PCC 7002 / PR-6) GN=gatB	gatB SYNPCC7002_A2536	1	1	1	1	1	1	1	1	1	1	1	1	1	1	1	1	1	1	1	1	1	1	1	1	1	1	1	1	1	1	1	1	1	1	1	1	1	1	1	1	1	1	1	1	1	1
	B1XKQ0	Chromosomal replication initiator protein DnaA OS=Synechococcus sp. (strain ATCC 27264 / PCC 7002 / PR-6) GN=dnaA	dnaA SYNPCC7002_A0001	0	1	1	1	1	1	1	0	1	1	1	1	1	1	1	1	1	0	1	1	0	1	1	1	1	1	1	0	1	1	1	1	1	1	0	1	1	1	1	1	1	1	1	1	1	1
	B1XKV1	Elongation factor P OS=Synechococcus sp. (strain ATCC 27264 / PCC 7002 / PR-6) GN=efp	efp SYNPCC7002_A0053	1	1	1	1	1	1	1	1	1	1	1	1	1	1	1	1	1	1	1	1	1	1	1	1	1	1	1	1	1	1	1	1	1	1	1	1	1	1	1	1	1	1	1	1	1	1
	B1XKV6	Acetyl-coenzyme A carboxylase carboxyl transferase subunit beta OS=Synechococcus sp. (strain ATCC 27264 / PCC 7002 / PR-6) GN=accD	accD SYNPCC7002_A0058	1	1	1	1	1	1	1	1	1	1	1	1	1	1	1	1	1	1	1	1	1	1	1	1	1	1	1	1	1	1	1	1	1	1	1	1	1	1	1	1	1	1	1	1	1	1
	B1XKY8	Ribosome maturation factor RimM OS=Synechococcus sp. (strain ATCC 27264 / PCC 7002 / PR-6) GN=rimM	rimM SYNPCC7002_A1245	1	1	1	1	1	1	1	1	1	1	1	1	1	1	1	1	1	1	1	1	1	1	1	1	1	1	1	1	1	1	1	1	1	1	1	1	1	1	1	1	1	1	1	1	1	1
	B1XKZ0	Ribosomal protein L11 methyltransferase OS=Synechococcus sp. (strain ATCC 27264 / PCC 7002 / PR-6) GN=prmA	prmA SYNPCC7002_A1247	1	1	1	1	1	1	1	1	1	1	1	1	1	1	1	1	1	1	1	1	1	1	1	1	1	0	1	1	1	1	1	1	1	1	1	1	1	1	1	1	1	1	1	1	1	1
	B1XL01	Photosystem II reaction center Psb28 protein OS=Synechococcus sp. (strain ATCC 27264 / PCC 7002 / PR-6) GN=psb28	psb28 SYNPCC7002_A1258	1	1	1	1	1	1	1	1	1	1	1	1	1	1	1	1	1	1	1	1	1	1	1	1	1	1	1	1	1	1	1	1	1	1	1	1	1	1	1	1	1	1	1	1	1	1
	B1XL02	Protein translocase subunit SecA OS=Synechococcus sp. (strain ATCC 27264 / PCC 7002 / PR-6) GN=secA	secA SYNPCC7002_A1259	1	1	1	1	1	1	1	1	1	1	1	1	1	1	1	1	1	1	1	1	1	1	1	1	1	1	1	1	1	1	1	1	1	1	1	1	1	1	1	1	1	1	1	1	1	1
	B1XL11	Ribose-5-phosphate isomerase A OS=Synechococcus sp. (strain ATCC 27264 / PCC 7002 / PR-6) GN=rpiA	rpiA SYNPCC7002_A1269	1	1	1	1	1	1	1	1	1	1	1	1	0	1	1	1	1	1	1	1	1	1	1	1	1	0	1	1	1	1	1	1	1	1	1	1	1	1	1	1	1	1	1	1	1	1
	B1XL12	Holliday junction ATP-dependent DNA helicase RuvA OS=Synechococcus sp. (strain ATCC 27264 / PCC 7002 / PR-6) GN=ruvA	ruvA SYNPCC7002_A1270	1	0	1	1	1	1	1	1	0	1	1	1	1	1	1	1	1	1	1	1	1	1	1	1	1	1	1	1	1	1	1	1	1	1	1	1	1	1	1	1	1	1	1	1	1	1
	B1XL18	Trigger factor OS=Synechococcus sp. (strain ATCC 27264 / PCC 7002 / PR-6) GN=tig	tig SYNPCC7002_A1276	1	1	1	1	1	1	1	1	1	1	1	1	1	1	1	1	1	1	1	1	1	1	1	1	1	1	1	1	1	1	1	1	1	1	1	1	1	1	1	1	1	1	1	1	1	1
	B1XL20	Ketol-acid reductoisomerase OS=Synechococcus sp. (strain ATCC 27264 / PCC 7002 / PR-6) GN=ilvC	ilvC SYNPCC7002_A1278	1	1	1	1	1	1	1	1	1	1	1	1	0	1	1	1	1	1	1	1	1	1	1	1	1	1	1	1	1	1	1	1	1	1	1	1	1	1	1	1	1	1	1	1	1	1
	B1XL23	Putative 8-amino-7-oxononanoate synthase OS=Synechococcus sp. (strain ATCC 27264 / PCC 7002 / PR-6) GN=bioF	bioF SYNPCC7002_A1281	1	0	1	1	1	1	1	1	1	0	1	1	1	0	1	1	1	1	1	1	1	1	1	1	1	1	1	1	1	1	1	1	1	1	1	1	1	1	1	1	1	1	1	1	1	1
	B1XL26	1,4-dihydroxy-2-naphthoyl-CoA hydrolase OS=Synechococcus sp. (strain ATCC 27264 / PCC 7002 / PR-6) GN=SYNPCC7002_A1284	SYNPCC7002_A1284	1	1	1	1	1	1	1	1	1	0	1	1	1	1	1	1	1	1	1	1	1	1	1	1	1	1	1	1	1	1	1	1	1	1	1	1	1	1	1	0	1	1	1	1	1	1
	B1XL39	Adenine phosphoribosyltransferase OS=Synechococcus sp. (strain ATCC 27264 / PCC 7002 / PR-6) GN=apt	apt SYNPCC7002_A2549	1	1	1	1	1	1	1	1	1	1	1	1	1	1	1	1	1	1	1	1	1	1	1	1	1	1	1	1	1	1	1	1	1	1	1	1	1	1	1	1	1	1	1	1	1	1
	B1XL79	Ferrochelatase OS=Synechococcus sp. (strain ATCC 27264 / PCC 7002 / PR-6) GN=hemH	hemH SYNPCC7002_A2589	1	1	1	1	1	1	1	1	1	1	1	1	1	1	1	1	1	1	1	1	1	1	1	1	1	1	1	1	1	1	1	1	1	1	1	1	1	1	1	1	1	1	1	1	1	1
	B1XLA4	Gamma-glutamyl phosphate reductase OS=Synechococcus sp. (strain ATCC 27264 / PCC 7002 / PR-6) GN=proA	proA SYNPCC7002_A2614	1	1	1	1	1	1	1	1	1	1	1	1	1	1	1	1	1	1	1	1	1	1	1	1	1	1	1	1	1	1	1	1	1	1	1	1	1	1	1	1	1	1	1	1	1	1
	B1XLC7	3-hydroxyacyl-[acyl-carrier-protein] dehydratase FabZ OS=Synechococcus sp. (strain ATCC 27264 / PCC 7002 / PR-6) GN=fabZ	fabZ SYNPCC7002_A0070	1	1	1	1	1	1	1	1	1	1	1	1	1	1	1	1	1	1	1	1	1	1	1	1	1	1	1	1	1	1	1	1	1	1	1	1	1	1	1	1	1	1	1	1	1	1
	B1XLD0	Enolase OS=Synechococcus sp. (strain ATCC 27264 / PCC 7002 / PR-6) GN=eno	eno SYNPCC7002_A0073	1	1	1	1	1	1	1	1	1	1	1	1	1	1	1	1	1	1	1	1	1	1	1	1	1	1	1	1	1	1	1	1	1	1	1	1	1	1	1	1	1	1	1	1	1	1
	B1XLD1	Ribosome-binding factor A OS=Synechococcus sp. (strain ATCC 27264 / PCC 7002 / PR-6) GN=rbfA	rbfA SYNPCC7002_A0074	1	1	1	1	1	1	1	1	1	1	1	1	1	1	1	1	1	1	1	1	1	1	1	1	1	1	1	1	1	1	1	1	1	1	1	1	1	1	1	1	1	1	1	1	1	1
	B1XLE7	Homoserine kinase OS=Synechococcus sp. (strain ATCC 27264 / PCC 7002 / PR-6) GN=thrB	thrB SYNPCC7002_A0091	1	1	1	1	1	1	1	1	1	1	1	1	1	1	1	1	1	1	1	0	1	1	1	1	1	1	1	1	1	1	1	1	1	1	1	1	1	1	1	1	1	1	1	1	1	1
	B1XLF1	Glucose-1-phosphate adenylyltransferase OS=Synechococcus sp. (strain ATCC 27264 / PCC 7002 / PR-6) GN=glgC	glgC SYNPCC7002_A0095	1	1	1	1	1	1	1	1	1	1	1	1	1	1	1	1	1	1	1	1	1	1	1	1	1	1	1	1	1	1	1	1	1	1	1	1	1	1	1	1	1	1	1	1	1	1
	B1XLH8	GTPase Der OS=Synechococcus sp. (strain ATCC 27264 / PCC 7002 / PR-6) GN=der	der engA SYNPCC7002_A0123	1	1	1	1	1	1	1	1	1	1	1	1	1	1	1	1	1	1	1	1	1	1	1	1	1	1	1	1	1	1	1	1	1	1	1	1	1	1	1	1	1	1	1	1	1	1
	B1XLJ0	Photosystem II reaction center protein Z OS=Synechococcus sp. (strain ATCC 27264 / PCC 7002 / PR-6) GN=psbZ	psbZ SYNPCC7002_A0135	1	1	1	1	1	1	1	1	1	1	0	1	0	1	1	1	1	1	1	1	1	1	1	1	1	1	1	1	1	1	1	1	1	1	1	1	1	1	1	1	1	1	1	1	1	1
	B1XLJ1	6,7-dimethyl-8-ribityllumazine synthase OS=Synechococcus sp. (strain ATCC 27264 / PCC 7002 / PR-6) GN=ribH	ribH SYNPCC7002_A0136	1	1	1	1	1	1	1	1	1	1	1	1	0	1	1	1	1	1	1	1	1	0	1	1	1	1	1	1	1	1	1	1	1	1	1	1	1	1	1	1	1	1	1	1	1	1
	B1XLK5	D-fructose 1,6-bisphosphatase class 2/sedoheptulose 1,7-bisphosphatase OS=Synechococcus sp. (strain ATCC 27264 / PCC 7002 / PR-6) GN=SYNPCC7002_A1301	SYNPCC7002_A1301	1	1	1	1	1	1	1	1	1	1	1	1	1	1	1	1	1	1	1	1	1	1	1	1	1	1	1	1	1	1	1	1	1	1	1	1	1	1	1	1	1	1	1	1	1	1
	B1XLK6	Glutamyl-tRNA reductase OS=Synechococcus sp. (strain ATCC 27264 / PCC 7002 / PR-6) GN=hemA	hemA SYNPCC7002_A1302	1	1	1	1	1	1	1	1	1	1	1	1	1	1	1	1	1	1	1	1	1	1	1	1	1	1	1	1	1	1	1	1	1	1	1	1	1	1	1	1	1	1	1	1	1	1
	B1XLM3	Urease subunit gamma OS=Synechococcus sp. (strain ATCC 27264 / PCC 7002 / PR-6) GN=ureA	ureA SYNPCC7002_A1319	0	1	1	0	1	1	1	1	1	1	1	1	1	0	1	1	1	1	1	1	1	1	1	1	1	1	1	1	1	1	1	1	1	1	1	1	1	1	1	1	1	1	1	1	1	1
	B1XLP1	UPF0145 protein SYNPCC7002_A1337 OS=Synechococcus sp. (strain ATCC 27264 / PCC 7002 / PR-6) GN=SYNPCC7002_A1337	SYNPCC7002_A1337	0	0	1	0	0	1	0	0	1	1	1	1	1	0	1	0	0	1	0	1	0	0	1	1	0	0	1	0	1	1	1	1	0	1	0	1	1	1	1	1	1	0	0	0	1	1
	B1XLP7	Sulfate adenylyltransferase OS=Synechococcus sp. (strain ATCC 27264 / PCC 7002 / PR-6) GN=sat	sat SYNPCC7002_A1344	1	0	1	1	1	1	1	1	1	1	1	1	1	1	1	1	1	1	1	1	1	1	1	1	1	1	1	1	1	1	1	1	1	1	1	1	1	1	1	1	1	1	1	1	1	1
	B1XLQ0	Photosystem II protein Y OS=Synechococcus sp. (strain ATCC 27264 / PCC 7002 / PR-6) GN=psbY	psbY SYNPCC7002_A1347	1	1	1	1	0	1	1	1	1	0	1	1	0	1	1	1	1	1	1	0	0	0	0	1	1	1	1	1	1	1	1	1	1	1	1	1	1	1	0	1	1	0	1	0	1	1
	B1XLQ6	3-isopropylmalate dehydratase large subunit OS=Synechococcus sp. (strain ATCC 27264 / PCC 7002 / PR-6) GN=leuC	leuC SYNPCC7002_A1353	1	1	1	1	1	1	1	1	0	1	1	1	1	1	1	1	1	1	1	0	1	0	1	1	1	1	1	1	0	1	1	1	1	1	1	0	1	1	1	1	1	0	1	1	1	1
	B1XLQ9	2-isopropylmalate synthase OS=Synechococcus sp. (strain ATCC 27264 / PCC 7002 / PR-6) GN=leuA	leuA SYNPCC7002_A1356	1	1	1	1	1	1	1	1	1	1	1	1	1	1	1	1	1	1	1	1	1	1	1	1	1	1	1	1	1	1	1	1	1	1	1	1	1	1	1	1	1	1	1	1	1	1
	B1XLR4	Cyclic pyranopterin monophosphate synthase OS=Synechococcus sp. (strain ATCC 27264 / PCC 7002 / PR-6) GN=moaA	moaA SYNPCC7002_A1361	0	0	1	1	1	1	1	1	1	1	1	1	1	0	1	1	1	1	1	1	1	1	0	1	1	1	1	1	1	1	1	1	1	1	1	1	1	1	1	1	1	1	1	1	1	1
	B1XLR5	GMP synthase [glutamine-hydrolyzing] OS=Synechococcus sp. (strain ATCC 27264 / PCC 7002 / PR-6) GN=guaA	guaA SYNPCC7002_A1362	1	1	1	1	1	1	1	1	1	1	1	1	1	1	1	1	1	1	1	1	1	1	1	1	1	1	1	1	1	1	1	1	1	1	1	1	1	1	1	1	1	1	1	1	1	1
	B1XLT6	Bifunctional protein GlmU OS=Synechococcus sp. (strain ATCC 27264 / PCC 7002 / PR-6) GN=glmU	glmU SYNPCC7002_A2633	1	1	1	1	1	1	1	1	1	1	1	1	1	1	1	1	1	1	1	1	1	1	1	1	1	1	1	1	1	1	1	1	1	1	1	1	1	1	1	1	1	1	1	1	1	1
	B1XLV0	DNA ligase OS=Synechococcus sp. (strain ATCC 27264 / PCC 7002 / PR-6) GN=ligA	ligA SYNPCC7002_A2647	1	1	1	1	1	1	1	1	1	1	1	1	1	1	1	1	1	1	1	1	1	1	1	1	1	1	1	1	0	1	1	1	1	1	1	1	1	1	1	1	1	1	1	1	1	1
	B1XLW1	PKHD-type hydroxylase SYNPCC7002_A2658 OS=Synechococcus sp. (strain ATCC 27264 / PCC 7002 / PR-6) GN=SYNPCC7002_A2658	SYNPCC7002_A2658	0	1	0	1	1	0	0	0	0	1	1	1	0	1	0	1	0	1	0	0	0	0	0	1	0	0	0	0	0	1	1	0	0	1	0	1	0	1	1	1	0	0	1	1	0	1
	B1XM04	Translation initiation factor IF-3 OS=Synechococcus sp. (strain ATCC 27264 / PCC 7002 / PR-6) GN=infC	infC SYNPCC7002_A2702	1	1	1	1	1	1	1	1	1	1	1	1	1	1	1	1	1	1	1	1	1	1	1	1	1	1	1	1	1	1	1	1	1	1	1	1	1	1	1	1	1	1	1	1	1	1
	B1XM11	tRNA-specific 2-thiouridylase MnmA OS=Synechococcus sp. (strain ATCC 27264 / PCC 7002 / PR-6) GN=mnmA	mnmA SYNPCC7002_A2709	1	1	1	1	1	1	1	1	1	1	1	1	1	1	1	1	1	1	1	1	1	1	1	1	1	1	1	1	1	1	1	1	1	1	1	1	1	1	1	1	1	1	1	1	1	1
	B1XM20	UPF0367 protein SYNPCC7002_A0153 OS=Synechococcus sp. (strain ATCC 27264 / PCC 7002 / PR-6) GN=SYNPCC7002_A0153	SYNPCC7002_A0153	1	1	1	1	1	1	1	1	1	1	1	1	1	1	1	1	1	1	1	1	1	1	1	1	1	1	1	1	1	1	1	1	1	1	1	1	1	1	1	1	1	1	1	1	1	1
	B1XM22	Deoxyuridine 5'-triphosphate nucleotidohydrolase OS=Synechococcus sp. (strain ATCC 27264 / PCC 7002 / PR-6) GN=dut	dut SYNPCC7002_A0155	0	0	0	1	0	0	1	0	1	0	0	1	0	0	0	1	1	0	0	1	1	1	0	1	0	0	1	0	1	1	0	1	0	1	0	0	1	1	0	1	1	0	1	1	0	0
	B1XM75	D-aminoacyl-tRNA deacylase OS=Synechococcus sp. (strain ATCC 27264 / PCC 7002 / PR-6) GN=dtd	dtd SYNPCC7002_A0209	1	0	0	1	0	0	1	0	1	0	1	1	1	0	0	1	1	0	0	1	0	0	0	1	1	1	1	0	1	1	1	0	0	1	0	1	1	1	1	1	1	1	1	0	1	1
	B1XM86	UPF0758 protein SYNPCC7002_A0220 OS=Synechococcus sp. (strain ATCC 27264 / PCC 7002 / PR-6) GN=SYNPCC7002_A0220	SYNPCC7002_A0220	0	0	1	1	1	1	1	1	1	1	1	1	1	1	1	1	1	1	1	1	1	1	1	1	1	1	1	1	1	1	1	1	1	1	1	1	1	1	1	1	1	1	1	1	1	1
	B1XMA0	Holliday junction ATP-dependent DNA helicase RuvB OS=Synechococcus sp. (strain ATCC 27264 / PCC 7002 / PR-6) GN=ruvB	ruvB SYNPCC7002_A1390	1	1	1	1	1	1	1	1	1	1	1	1	1	1	1	1	1	1	1	1	1	1	1	1	1	1	1	1	1	1	1	1	1	1	1	1	1	1	1	1	1	1	1	1	1	1
	B1XMC5	CTP synthase OS=Synechococcus sp. (strain ATCC 27264 / PCC 7002 / PR-6) GN=pyrG	pyrG SYNPCC7002_A1420	1	1	1	1	1	1	1	1	1	1	1	1	1	1	1	1	1	1	1	1	1	1	1	1	1	1	1	1	1	1	1	1	1	1	1	1	1	1	1	1	1	1	1	1	1	1
	B1XMC7	N-acetylmuramic acid 6-phosphate etherase OS=Synechococcus sp. (strain ATCC 27264 / PCC 7002 / PR-6) GN=murQ	murQ SYNPCC7002_A1422	1	1	1	1	1	1	1	1	1	1	1	1	1	1	1	1	1	1	1	1	1	1	1	1	1	1	1	1	1	1	1	1	1	1	1	1	1	1	1	1	1	1	1	1	1	1
	B1XMK4	NAD(P)H-quinone oxidoreductase subunit K OS=Synechococcus sp. (strain ATCC 27264 / PCC 7002 / PR-6) GN=ndhK	ndhK SYNPCC7002_A2749	1	1	1	1	1	1	1	1	1	1	1	1	1	1	1	1	1	1	1	1	1	1	1	1	1	1	1	1	1	1	1	1	1	1	1	1	1	1	1	1	1	1	1	1	1	1
	B1XMM7	Putative chromophore lyase CpcV OS=Synechococcus sp. (strain ATCC 27264 / PCC 7002 / PR-6) GN=cpcV	cpcV SYNPCC7002_A2772	1	0	1	0	0	1	0	1	0	0	1	0	0	1	1	1	1	0	1	0	1	0	0	1	1	0	1	1	0	1	1	1	1	1	0	1	1	1	1	1	0	1	1	1	1	1
	B1XMN4	Photosystem II reaction center protein K OS=Synechococcus sp. (strain ATCC 27264 / PCC 7002 / PR-6) GN=psbK	psbK SYNPCC7002_A2779	1	1	1	1	1	1	1	1	1	1	1	1	1	1	1	1	1	1	1	1	1	1	1	1	1	1	1	1	1	1	1	1	1	1	1	1	1	1	1	1	1	1	1	1	1	1
	B1XMP0	Anhydro-N-acetylmuramic acid kinase OS=Synechococcus sp. (strain ATCC 27264 / PCC 7002 / PR-6) GN=anmK	anmK SYNPCC7002_A2790	1	1	1	1	1	1	1	1	1	1	1	1	1	1	1	1	1	1	1	0	1	1	1	1	1	1	1	1	1	1	1	1	1	1	1	1	1	1	1	1	1	1	1	1	1	1
	B1XN05	Adenylyl-sulfate kinase OS=Synechococcus sp. (strain ATCC 27264 / PCC 7002 / PR-6) GN=cysC	cysC SYNPCC7002_A1494	0	1	0	1	1	0	1	1	1	1	1	1	1	1	0	1	0	1	1	1	1	1	1	1	1	0	1	1	1	1	1	1	0	1	1	1	1	1	1	1	1	1	1	0	1	1
	B1XN07	UPF0176 protein SYNPCC7002_A1496 OS=Synechococcus sp. (strain ATCC 27264 / PCC 7002 / PR-6) GN=SYNPCC7002_A1496	SYNPCC7002_A1496	1	1	1	1	0	1	0	1	0	0	1	1	0	1	1	0	1	1	1	1	1	1	1	1	1	1	1	1	1	0	1	1	1	1	1	1	1	1	1	1	1	0	1	1	1	1
	B1XN08	Phosphoadenosine phosphosulfate reductase OS=Synechococcus sp. (strain ATCC 27264 / PCC 7002 / PR-6) GN=cysH	cysH SYNPCC7002_A1497	0	1	0	1	1	0	1	0	1	0	0	1	1	1	0	1	0	1	1	0	0	0	1	1	0	1	0	0	0	0	0	0	0	1	1	0	1	1	1	1	1	0	1	0	0	1
	B1XN09	50S ribosomal protein L9 OS=Synechococcus sp. (strain ATCC 27264 / PCC 7002 / PR-6) GN=rplI	rplI rpl9 SYNPCC7002_A1498	1	1	1	1	1	1	1	1	1	1	1	1	1	1	1	1	1	1	1	1	1	1	1	1	1	1	1	1	1	1	1	1	1	1	1	1	1	1	1	1	1	1	1	1	1	1
	B1XN32	GTPase Obg OS=Synechococcus sp. (strain ATCC 27264 / PCC 7002 / PR-6) GN=obg	obg SYNPCC7002_A1521	1	1	1	1	1	1	1	1	1	1	1	1	1	1	1	1	1	1	1	1	1	1	1	1	1	1	1	1	1	1	1	1	1	1	1	1	1	1	1	1	1	1	1	1	1	1
	B1XN45	ATP-dependent Clp protease ATP-binding subunit ClpX OS=Synechococcus sp. (strain ATCC 27264 / PCC 7002 / PR-6) GN=clpX	clpX SYNPCC7002_A1534	1	1	1	1	1	1	1	1	1	1	1	1	1	1	1	1	1	1	1	1	1	1	1	1	1	1	1	1	1	1	1	1	1	1	1	1	1	1	1	1	1	1	1	1	1	1
	B1XN58	Proton extrusion protein PcxA OS=Synechococcus sp. (strain ATCC 27264 / PCC 7002 / PR-6) GN=pcxA	pcxA SYNPCC7002_A2799	1	0	1	1	1	1	1	1	1	1	1	1	1	1	1	1	1	1	1	1	1	0	1	1	1	1	1	1	1	1	1	1	1	1	1	1	1	1	1	1	0	0	1	1	1	1
	B1XN65	Argininosuccinate synthase OS=Synechococcus sp. (strain ATCC 27264 / PCC 7002 / PR-6) GN=argG	argG SYNPCC7002_A2806	1	1	1	1	1	1	1	1	1	1	1	1	1	1	1	1	1	1	1	1	1	1	1	1	1	1	1	1	1	0	1	1	1	1	1	1	1	1	1	1	1	1	1	1	1	1
	B1XN66	Ribonuclease Z OS=Synechococcus sp. (strain ATCC 27264 / PCC 7002 / PR-6) GN=rnz	rnz SYNPCC7002_A2807	1	1	1	1	1	1	1	1	1	1	1	1	1	1	1	1	1	1	1	1	1	1	1	1	1	1	1	1	1	1	1	1	1	1	1	1	1	1	1	1	1	1	1	1	1	1
	B1XN71	Putative pterin-4-alpha-carbinolamine dehydratase OS=Synechococcus sp. (strain ATCC 27264 / PCC 7002 / PR-6) GN=SYNPCC7002_A2812	SYNPCC7002_A2812	1	1	1	1	1	1	1	1	1	1	1	1	1	1	1	1	1	1	1	1	1	1	1	1	1	1	1	1	1	1	1	1	1	1	1	1	1	1	1	1	1	1	1	1	1	1
	B1XNB2	N-(5'-phosphoribosyl)anthranilate isomerase OS=Synechococcus sp. (strain ATCC 27264 / PCC 7002 / PR-6) GN=trpF	trpF SYNPCC7002_A2854	1	1	1	1	1	1	1	1	1	1	1	1	1	1	1	1	1	1	1	1	1	1	1	1	1	1	1	1	1	1	1	1	1	1	1	1	1	1	1	1	1	1	1	1	1	1
	B1XND1	Cysteine--tRNA ligase OS=Synechococcus sp. (strain ATCC 27264 / PCC 7002 / PR-6) GN=cysS	cysS SYNPCC7002_A2873	1	1	1	1	1	1	1	1	1	1	1	1	1	1	1	1	1	1	1	1	1	1	1	1	1	1	1	1	1	1	1	1	1	1	1	1	1	1	1	1	1	1	1	1	1	1
	B1XNE1	Biotin synthase OS=Synechococcus sp. (strain ATCC 27264 / PCC 7002 / PR-6) GN=bioB	bioB SYNPCC7002_A0309	1	1	1	1	1	1	1	1	1	1	1	1	1	1	1	1	1	1	1	1	1	1	1	1	1	1	1	1	1	1	1	1	1	1	1	1	1	1	1	1	1	1	1	1	1	1
	B1XNE8	Phosphopantetheine adenylyltransferase OS=Synechococcus sp. (strain ATCC 27264 / PCC 7002 / PR-6) GN=coaD	coaD SYNPCC7002_A0316	1	1	1	1	1	1	1	1	1	1	1	1	1	1	1	1	1	1	1	1	1	1	1	1	1	1	1	1	0	1	1	1	1	1	1	1	1	1	1	1	1	1	1	1	1	1
	B1XNE9	Phosphoribosylaminoimidazole-succinocarboxamide synthase OS=Synechococcus sp. (strain ATCC 27264 / PCC 7002 / PR-6) GN=purC	purC SYNPCC7002_A0317	1	1	1	1	1	1	1	1	1	1	1	1	1	1	1	1	1	1	1	1	1	1	1	1	1	1	1	1	1	0	1	1	1	1	1	1	1	1	1	1	1	1	1	1	1	1
	B1XNG1	Fructose-1,6-bisphosphatase class 1 OS=Synechococcus sp. (strain ATCC 27264 / PCC 7002 / PR-6) GN=fbp	fbp SYNPCC7002_A0329	1	0	1	1	1	1	1	1	1	1	1	1	1	1	1	1	1	1	1	1	0	1	1	1	1	1	1	1	1	1	1	1	1	1	1	1	1	1	1	1	1	1	1	1	1	1
	B1XNH7	Phosphoribosylformylglycinamidine cyclo-ligase OS=Synechococcus sp. (strain ATCC 27264 / PCC 7002 / PR-6) GN=purM	purM SYNPCC7002_A0345	1	1	0	1	1	1	1	1	1	1	1	1	1	1	1	1	1	1	1	1	1	1	1	1	1	1	1	1	1	1	1	1	1	1	1	1	1	1	1	1	1	1	1	1	1	1
	B1XNI3	Glycine cleavage system H protein OS=Synechococcus sp. (strain ATCC 27264 / PCC 7002 / PR-6) GN=gcvH	gcvH SYNPCC7002_A0351	1	1	1	1	1	1	1	1	1	1	1	1	1	1	1	1	1	1	1	1	1	1	1	1	1	1	1	1	1	1	1	1	1	1	1	1	1	1	1	1	1	1	1	1	1	1
	B1XNK6	Cytochrome b6-f complex subunit 5 OS=Synechococcus sp. (strain ATCC 27264 / PCC 7002 / PR-6) GN=petG	petG SYNPCC7002_A0374	1	1	1	1	1	1	1	1	1	1	1	1	0	1	1	1	1	1	1	1	1	1	1	1	1	1	0	0	1	1	1	1	1	0	1	1	1	1	1	1	1	1	1	0	0	1
	B1XNN1	Aspartyl/glutamyl-tRNA(Asn/Gln) amidotransferase subunit C OS=Synechococcus sp. (strain ATCC 27264 / PCC 7002 / PR-6) GN=gatC	gatC SYNPCC7002_A1565	1	1	1	1	1	1	1	1	1	1	1	1	1	1	1	1	1	1	1	1	1	1	1	1	1	1	1	1	1	1	1	1	1	1	1	1	1	1	1	1	1	1	1	1	1	1
	B1XNN2	Photosystem I assembly protein Ycf3 OS=Synechococcus sp. (strain ATCC 27264 / PCC 7002 / PR-6) GN=ycf3	ycf3 SYNPCC7002_A1566	1	1	1	1	1	1	1	1	1	1	1	1	1	1	1	1	1	1	1	1	1	1	1	1	1	1	1	1	1	1	1	1	1	1	1	1	1	1	1	1	1	1	1	1	1	1
	B1XNQ0	D-alanine--D-alanine ligase OS=Synechococcus sp. (strain ATCC 27264 / PCC 7002 / PR-6) GN=ddl	ddl SYNPCC7002_A1584	1	1	1	1	1	1	1	1	1	0	1	1	1	1	1	1	1	1	1	1	0	1	1	1	1	1	1	1	1	1	1	1	1	1	1	1	1	1	1	1	0	1	1	1	1	1
	B1XNQ1	Phosphoglycerate kinase OS=Synechococcus sp. (strain ATCC 27264 / PCC 7002 / PR-6) GN=pgk	pgk SYNPCC7002_A1585	1	1	1	1	1	1	1	1	1	1	1	1	1	1	1	1	1	1	1	1	1	1	1	1	1	1	1	1	1	1	1	1	1	1	1	1	1	1	1	1	1	1	1	1	1	1
	B1XNS2	Phospho-N-acetylmuramoyl-pentapeptide-transferase OS=Synechococcus sp. (strain ATCC 27264 / PCC 7002 / PR-6) GN=mraY	mraY SYNPCC7002_A1607	1	1	1	1	1	1	1	1	1	1	1	1	1	1	1	1	1	1	1	1	1	1	1	1	1	1	1	1	1	1	1	1	1	1	1	1	1	1	1	1	1	1	1	1	1	1
	B1XNV4	Glycine--tRNA ligase alpha subunit OS=Synechococcus sp. (strain ATCC 27264 / PCC 7002 / PR-6) GN=glyQ	glyQ SYNPCC7002_A0387	1	1	1	1	1	1	1	1	1	1	1	1	1	1	1	1	1	1	1	1	1	1	1	1	1	1	1	1	1	1	1	1	1	1	1	1	1	1	1	1	1	1	1	1	1	1
	B1XNV8	30S ribosomal protein S14 OS=Synechococcus sp. (strain ATCC 27264 / PCC 7002 / PR-6) GN=rpsN	rpsN rps14 SYNPCC7002_A0391	1	1	1	1	1	1	1	1	1	1	1	1	1	1	1	1	1	1	1	1	1	1	1	1	1	1	1	1	1	1	1	1	1	1	1	1	1	1	1	1	1	1	1	1	1	1
	B1XNY9	Aspartate--tRNA(Asp/Asn) ligase OS=Synechococcus sp. (strain ATCC 27264 / PCC 7002 / PR-6) GN=aspS	aspS SYNPCC7002_A0422	1	1	1	1	1	1	1	1	1	1	1	1	1	1	1	1	1	1	1	1	1	1	1	1	1	1	1	1	1	1	1	1	1	1	1	1	1	1	1	1	1	1	1	1	1	1
	B1XP08	30S ribosomal protein S6 OS=Synechococcus sp. (strain ATCC 27264 / PCC 7002 / PR-6) GN=rpsF	rpsF rps6 SYNPCC7002_A0443	1	1	1	1	1	1	1	1	1	1	1	1	1	1	1	1	1	1	1	1	1	1	1	1	1	1	1	1	1	1	1	1	1	1	1	1	1	1	1	1	1	1	1	1	1	1
	B1XP15	Phosphoglucosamine mutase OS=Synechococcus sp. (strain ATCC 27264 / PCC 7002 / PR-6) GN=glmM	glmM SYNPCC7002_A0450	1	1	1	1	1	1	1	1	1	0	1	1	1	1	1	1	1	1	1	1	1	1	1	1	1	1	1	1	1	1	1	1	1	1	1	1	1	1	1	1	0	1	1	1	1	1
	B1XP37	Probable transcriptional regulatory protein SYNPCC7002_A1640 OS=Synechococcus sp. (strain ATCC 27264 / PCC 7002 / PR-6) GN=SYNPCC7002_A1640	SYNPCC7002_A1640	1	1	1	1	1	1	1	1	1	1	1	1	1	1	1	1	1	1	1	1	1	0	1	1	1	1	1	1	1	1	1	1	1	1	1	1	1	1	1	1	1	0	1	1	1	1
	B1XP39	Diaminopimelate epimerase OS=Synechococcus sp. (strain ATCC 27264 / PCC 7002 / PR-6) GN=dapF PE=1	dapF SYNPCC7002_A1642	1	1	1	1	1	1	1	1	1	1	1	1	1	1	1	1	1	1	1	1	1	1	1	1	1	1	1	1	1	1	1	1	1	1	1	1	1	1	1	1	1	1	1	1	1	1
	B1XP49	Light-independent protochlorophyllide reductase subunit B OS=Synechococcus sp. (strain ATCC 27264 / PCC 7002 / PR-6) GN=chlB	chlB SYNPCC7002_A1652	1	0	1	1	1	1	1	1	1	1	1	1	1	1	1	1	1	1	1	1	1	1	1	1	1	1	1	1	1	1	1	1	1	1	1	1	1	1	1	0	1	1	1	1	1	1
	B1XP50	Methionyl-tRNA formyltransferase OS=Synechococcus sp. (strain ATCC 27264 / PCC 7002 / PR-6) GN=fmt	fmt SYNPCC7002_A1653	1	1	1	1	1	1	1	1	1	1	1	0	1	1	1	1	1	1	1	1	1	1	1	1	1	1	1	1	1	1	1	1	1	1	1	1	1	1	1	1	1	1	1	1	1	1
	B1XP53	Proline--tRNA ligase OS=Synechococcus sp. (strain ATCC 27264 / PCC 7002 / PR-6) GN=proS	proS SYNPCC7002_A1656	1	1	1	1	1	1	1	1	1	1	1	1	1	1	1	1	1	1	1	1	1	1	1	1	1	1	1	1	1	1	1	1	1	1	1	0	0	1	1	1	1	1	1	1	1	1
	B1XP68	Alanine--tRNA ligase OS=Synechococcus sp. (strain ATCC 27264 / PCC 7002 / PR-6) GN=alaS	alaS SYNPCC7002_A1672	1	1	1	1	1	1	1	1	1	1	1	1	1	1	1	1	1	1	1	1	1	1	1	1	1	1	1	1	1	1	1	1	1	1	1	1	1	1	1	1	1	1	1	1	1	1
	B1XP73	Ribosomal RNA small subunit methyltransferase H OS=Synechococcus sp. (strain ATCC 27264 / PCC 7002 / PR-6) GN=rsmH	rsmH mraW SYNPCC7002_A1677	1	1	1	1	1	1	1	1	1	1	1	1	1	1	1	1	1	1	1	1	1	1	1	1	1	1	1	1	1	1	1	1	1	1	1	1	1	1	1	1	1	1	1	1	1	1
	B1XP88	Bifunctional protein PyrR OS=Synechococcus sp. (strain ATCC 27264 / PCC 7002 / PR-6) GN=pyrR	pyrR SYNPCC7002_A1692	1	1	1	1	1	1	1	1	1	1	1	1	1	1	1	1	1	1	1	1	1	1	1	1	1	1	1	1	1	1	1	1	1	1	1	1	1	1	1	1	1	1	1	1	1	1
	B1XP90	Leucine--tRNA ligase OS=Synechococcus sp. (strain ATCC 27264 / PCC 7002 / PR-6) GN=leuS	leuS SYNPCC7002_A1694	1	1	1	1	1	1	1	1	1	1	1	1	1	1	1	1	1	1	1	1	1	1	1	1	1	1	1	1	1	1	1	1	1	1	1	1	1	1	1	1	1	1	1	1	1	1
	B1XP99	Aminomethyltransferase OS=Synechococcus sp. (strain ATCC 27264 / PCC 7002 / PR-6) GN=gcvT	gcvT SYNPCC7002_A1703	1	1	1	1	1	1	1	1	1	1	1	1	1	1	1	1	1	1	1	1	1	1	1	1	1	1	1	1	1	1	1	1	1	1	1	1	1	1	1	1	1	1	1	1	1	1
	B1XPA6	UPF0272 protein SYNPCC7002_A1710 OS=Synechococcus sp. (strain ATCC 27264 / PCC 7002 / PR-6) GN=SYNPCC7002_A1710	SYNPCC7002_A1710	1	0	1	1	1	1	1	1	1	1	1	1	1	1	1	1	1	1	1	1	1	1	1	1	1	1	1	1	1	1	1	1	1	1	1	1	1	1	1	1	1	0	1	1	1	1
	B1XPB0	S-adenosylmethionine synthase OS=Synechococcus sp. (strain ATCC 27264 / PCC 7002 / PR-6) GN=metK	metK SYNPCC7002_A1714	1	1	1	1	1	1	1	1	1	1	1	1	1	1	1	1	1	1	1	1	1	1	1	1	1	1	1	1	1	1	1	1	1	1	1	1	1	1	1	1	1	1	1	1	1	1
	B1XPD9	50S ribosomal protein L27 OS=Synechococcus sp. (strain ATCC 27264 / PCC 7002 / PR-6) GN=rpmA	rpmA rpl27 SYNPCC7002_A0489	1	1	1	1	1	1	1	1	1	1	1	1	1	1	1	1	1	1	1	1	1	1	1	1	1	1	1	1	1	1	1	1	1	1	1	1	1	1	1	0	1	1	1	1	1	1
	B1XPE0	50S ribosomal protein L21 OS=Synechococcus sp. (strain ATCC 27264 / PCC 7002 / PR-6) GN=rplU	rplU rpl21 SYNPCC7002_A0490	1	1	1	1	1	1	1	1	1	1	1	1	1	1	1	1	1	1	1	1	1	1	1	1	1	1	1	1	1	1	1	1	1	1	1	1	1	1	1	1	1	1	1	1	1	1
	B1XPE2	5'-nucleotidase SurE OS=Synechococcus sp. (strain ATCC 27264 / PCC 7002 / PR-6) GN=surE	surE SYNPCC7002_A0492	1	1	1	1	1	1	1	1	1	1	1	1	1	1	1	1	1	1	1	1	1	1	1	1	1	1	1	1	1	1	1	1	1	1	1	1	1	1	1	1	1	1	1	1	1	1
	B1XPG7	4-hydroxy-3-methylbut-2-enyl diphosphate reductase OS=Synechococcus sp. (strain ATCC 27264 / PCC 7002 / PR-6) GN=ispH	ispH SYNPCC7002_A0517	1	1	1	1	1	1	1	1	1	1	1	1	1	1	1	1	1	1	1	1	1	1	1	1	1	1	1	1	1	1	1	1	1	1	1	1	1	1	1	1	1	1	1	1	1	1
	B1XPH6	Phosphate acyltransferase OS=Synechococcus sp. (strain ATCC 27264 / PCC 7002 / PR-6) GN=plsX	plsX SYNPCC7002_A0526	1	1	1	1	1	1	1	1	1	1	1	1	1	1	1	1	1	1	1	1	1	1	1	1	1	1	1	1	1	1	1	1	1	1	1	1	1	1	1	1	1	1	1	1	1	1
	B1XPL6	30S ribosomal protein S21 OS=Synechococcus sp. (strain ATCC 27264 / PCC 7002 / PR-6) GN=rpsU	rpsU rps21 SYNPCC7002_A1741	1	1	1	1	1	1	1	1	1	1	1	1	1	1	1	1	1	1	1	1	1	1	1	1	1	1	1	1	1	1	1	1	1	1	1	1	1	1	1	1	1	1	1	1	1	1
	B1XPL7	UPF0284 protein SYNPCC7002_A1742 OS=Synechococcus sp. (strain ATCC 27264 / PCC 7002 / PR-6) GN=SYNPCC7002_A1742	SYNPCC7002_A1742	1	0	1	1	1	1	1	1	1	1	1	1	1	1	1	1	1	1	1	1	1	1	1	1	1	1	1	1	1	1	1	1	1	1	1	1	1	1	1	1	1	1	1	1	1	1
	B1XPN9	Endoribonuclease YbeY OS=Synechococcus sp. (strain ATCC 27264 / PCC 7002 / PR-6) GN=ybeY	ybeY SYNPCC7002_A1764	1	1	1	1	1	1	1	1	1	1	1	1	1	1	1	1	1	1	1	1	1	1	1	1	1	1	1	1	1	1	1	1	1	1	1	1	1	1	1	1	1	0	1	1	1	1
	B1XPQ6	Glutamate 5-kinase OS=Synechococcus sp. (strain ATCC 27264 / PCC 7002 / PR-6) GN=proB	proB SYNPCC7002_A1782	1	1	1	1	1	1	1	1	1	1	1	1	1	1	1	1	1	1	1	1	1	1	1	1	1	1	1	1	1	1	1	1	1	1	1	1	1	1	1	1	1	1	1	1	1	1
	B1XPQ9	Sugar fermentation stimulation protein homolog OS=Synechococcus sp. (strain ATCC 27264 / PCC 7002 / PR-6) GN=sfsA	sfsA SYNPCC7002_A1785	1	1	1	1	1	1	1	1	1	1	1	1	1	1	1	1	0	1	1	1	1	0	1	1	1	1	1	1	1	1	1	1	1	1	1	1	1	1	1	0	1	1	1	1	1	1
	B1XPT1	Enolase-phosphatase E1 OS=Synechococcus sp. (strain ATCC 27264 / PCC 7002 / PR-6) GN=mtnC	mtnC SYNPCC7002_A0552	0	0	0	0	0	0	0	0	0	0	0	0	0	1	0	0	0	1	1	0	0	0	0	1	0	0	0	1	0	0	0	0	0	0	1	1	0	0	0	0	0	0	0	0	0	0
	B1XPT2	Acireductone dioxygenase OS=Synechococcus sp. (strain ATCC 27264 / PCC 7002 / PR-6) GN=mtnD	mtnD SYNPCC7002_A0553	0	1	0	0	0	0	0	0	0	0	0	0	0	1	1	0	0	1	1	0	0	0	0	1	0	0	0	1	1	1	0	0	0	0	1	1	0	0	1	0	0	0	0	1	0	0
	B1XPT3	Methylthioribulose-1-phosphate dehydratase OS=Synechococcus sp. (strain ATCC 27264 / PCC 7002 / PR-6) GN=mtnB	mtnB SYNPCC7002_A0554	0	0	0	0	0	0	0	0	0	0	0	0	0	1	0	0	0	1	1	0	0	0	0	1	0	0	0	0	0	0	0	0	0	0	1	0	0	0	0	0	0	0	0	0	0	0
	B1XPU8	NAD(P)H-quinone oxidoreductase subunit M OS=Synechococcus sp. (strain ATCC 27264 / PCC 7002 / PR-6) GN=ndhM	ndhM SYNPCC7002_A0569	1	1	1	1	1	1	1	1	1	1	1	1	0	1	1	1	1	1	1	1	1	1	1	1	1	1	1	1	1	1	1	1	1	1	1	1	1	1	1	1	1	1	1	1	1	1
	B1XPV1	50S ribosomal protein L33 OS=Synechococcus sp. (strain ATCC 27264 / PCC 7002 / PR-6) GN=rpmG	rpmG rpl33 SYNPCC7002_A0572	1	1	1	1	1	0	0	0	1	1	1	1	0	1	1	1	0	1	1	0	1	0	1	1	0	1	1	0	1	1	1	1	0	1	1	1	1	0	1	0	1	1	1	1	1	1
	B1XPV8	Glutamate racemase OS=Synechococcus sp. (strain ATCC 27264 / PCC 7002 / PR-6) GN=murI	murI SYNPCC7002_A0579	1	1	1	1	1	1	1	1	1	1	1	1	1	1	1	1	1	1	1	1	1	1	1	1	1	1	1	1	1	1	1	1	1	1	1	1	1	1	1	1	1	1	1	1	1	1
	B1XPX4	Triosephosphate isomerase OS=Synechococcus sp. (strain ATCC 27264 / PCC 7002 / PR-6) GN=tpiA	tpiA SYNPCC7002_A0595	1	1	1	1	1	1	1	1	1	1	1	1	1	1	1	1	1	1	1	1	1	1	1	1	1	0	1	1	1	1	1	1	1	1	1	1	1	1	1	1	1	1	1	1	1	1
	B1XPX8	Arginine--tRNA ligase OS=Synechococcus sp. (strain ATCC 27264 / PCC 7002 / PR-6) GN=argS	argS SYNPCC7002_A0599	1	1	1	1	1	1	1	1	1	0	1	1	1	1	1	1	1	1	1	1	1	1	1	1	1	1	1	1	1	1	1	1	1	1	1	1	1	1	1	1	0	1	1	1	1	1
	B1XPZ2	DNA-directed RNA polymerase subunit omega OS=Synechococcus sp. (strain ATCC 27264 / PCC 7002 / PR-6) GN=rpoZ	rpoZ SYNPCC7002_A0614	1	1	1	1	1	1	1	1	1	1	1	1	1	1	1	1	1	1	1	1	1	1	1	1	1	1	1	1	1	1	1	1	1	1	1	1	1	1	1	1	1	1	1	1	1	1
	B1XPZ7	Ribosomal protein S12 methylthiotransferase RimO OS=Synechococcus sp. (strain ATCC 27264 / PCC 7002 / PR-6) GN=rimO	rimO SYNPCC7002_A0619	1	1	1	1	1	1	1	1	1	1	1	1	1	1	1	1	1	1	1	1	1	1	1	1	1	1	1	1	1	1	1	1	1	1	1	1	1	1	1	1	1	1	1	1	1	1
	B1XPZ8	ATP phosphoribosyltransferase OS=Synechococcus sp. (strain ATCC 27264 / PCC 7002 / PR-6) GN=hisG	hisG SYNPCC7002_A0620	1	1	1	1	1	1	1	1	0	1	1	1	1	1	1	1	1	1	1	1	1	1	1	1	1	1	1	1	1	1	1	1	1	1	1	1	1	1	1	1	1	1	1	1	1	1
	B1XPZ9	ATP phosphoribosyltransferase regulatory subunit OS=Synechococcus sp. (strain ATCC 27264 / PCC 7002 / PR-6) GN=hisZ	hisZ SYNPCC7002_A0621	1	0	1	1	1	1	1	1	0	1	1	1	1	1	1	1	1	1	1	1	1	1	1	1	1	1	1	1	1	1	1	1	1	1	1	1	1	1	1	1	1	1	1	1	1	1
	B1XQ35	3-methyl-2-oxobutanoate hydroxymethyltransferase OS=Synechococcus sp. (strain ATCC 27264 / PCC 7002 / PR-6) GN=panB	panB SYNPCC7002_A1829	1	1	1	1	1	1	1	1	1	1	1	1	1	1	1	1	1	1	1	1	1	1	1	1	1	1	1	1	1	1	1	1	1	1	1	1	1	1	1	1	1	1	1	1	1	1
	B1XQ41	Probable 2-phosphosulfolactate phosphatase OS=Synechococcus sp. (strain ATCC 27264 / PCC 7002 / PR-6) GN=comB	comB SYNPCC7002_A1835	1	1	1	1	1	1	1	1	1	1	1	1	1	1	1	1	1	1	1	1	1	1	1	1	1	1	1	1	1	1	1	1	1	1	1	1	1	1	1	1	1	1	1	1	1	1
	B1XQ51	UPF0296 protein SYNPCC7002_A1845 OS=Synechococcus sp. (strain ATCC 27264 / PCC 7002 / PR-6) GN=SYNPCC7002_A1845	SYNPCC7002_A1845	1	0	1	1	1	1	1	1	1	1	1	1	1	1	1	1	0	1	1	1	1	1	1	1	1	1	1	1	1	1	1	1	1	1	1	1	1	1	1	0	0	1	1	1	1	1
	B1XQ70	Hydroxyacylglutathione hydrolase OS=Synechococcus sp. (strain ATCC 27264 / PCC 7002 / PR-6) GN=gloB	gloB SYNPCC7002_A1864	1	1	1	1	1	1	1	1	1	1	1	1	1	1	1	1	1	1	1	1	1	1	1	1	1	1	1	1	1	1	1	1	1	1	1	1	1	1	1	1	1	1	1	1	1	1
	B1XQC0	Protein translocase subunit SecF OS=Synechococcus sp. (strain ATCC 27264 / PCC 7002 / PR-6) GN=secF	secF SYNPCC7002_A0657	1	1	1	1	1	1	1	1	1	1	1	1	1	1	1	1	1	1	1	1	1	1	1	1	1	1	1	1	1	1	1	1	1	1	1	1	1	1	1	1	1	1	1	1	1	1
	B1XQE1	Protein-L-isoaspartate O-methyltransferase OS=Synechococcus sp. (strain ATCC 27264 / PCC 7002 / PR-6) GN=pcm	pcm SYNPCC7002_A0678	0	0	0	0	0	0	0	0	0	1	0	0	0	0	0	0	0	0	0	0	0	1	0	1	0	0	0	0	0	0	0	0	0	0	0	0	0	1	0	0	0	0	0	0	0	0
	B1XQE7	Probable alpha-L-glutamate ligase OS=Synechococcus sp. (strain ATCC 27264 / PCC 7002 / PR-6) GN=rimK	rimK SYNPCC7002_A0684	0	0	0	1	0	0	1	0	1	0	0	0	1	0	0	1	0	1	1	0	0	0	0	1	0	1	0	0	0	1	0	0	0	1	1	0	1	1	1	1	1	1	1	1	0	1
	B1XQF6	Chaperone protein DnaJ OS=Synechococcus sp. (strain ATCC 27264 / PCC 7002 / PR-6) GN=dnaJ	dnaJ SYNPCC7002_A0693	1	1	1	1	1	1	1	1	1	1	1	1	1	1	1	1	1	1	1	1	1	1	1	1	1	1	1	1	1	1	1	1	1	1	1	1	1	1	1	1	1	1	1	1	1	1
	B1XQH8	Probable dual-specificity RNA methyltransferase RlmN OS=Synechococcus sp. (strain ATCC 27264 / PCC 7002 / PR-6) GN=rlmN	rlmN SYNPCC7002_A0715	1	1	1	1	1	1	1	1	1	1	1	1	1	1	1	1	1	1	1	1	1	1	1	1	1	1	1	1	1	1	1	1	1	1	1	1	1	1	1	1	1	1	1	1	1	1
	B1XQI2	1-(5-phosphoribosyl)-5-[(5-phosphoribosylamino)methylideneamino] imidazole-4-carboxamide isomerase OS=Synechococcus sp. (strain ATCC 27264 / PCC 7002 / PR-6) GN=hisA	hisA SYNPCC7002_A1890	1	1	1	1	1	1	1	1	1	1	1	1	1	1	1	1	1	1	1	1	1	1	1	1	1	1	1	1	1	1	1	1	1	1	1	1	1	1	1	1	1	1	1	1	1	1
	B1XQI5	50S ribosomal protein L32 OS=Synechococcus sp. (strain ATCC 27264 / PCC 7002 / PR-6) GN=rpmF	rpmF rpl32 SYNPCC7002_A1893	1	1	1	1	1	1	1	1	1	1	1	1	1	1	1	1	1	1	1	1	1	1	1	1	1	1	1	1	1	1	1	1	1	1	1	1	1	1	1	1	1	1	1	1	1	1
	B1XQK7	tRNA-2-methylthio-N(6)-dimethylallyladenosine synthase OS=Synechococcus sp. (strain ATCC 27264 / PCC 7002 / PR-6) GN=miaB	miaB SYNPCC7002_A1915	1	1	1	1	1	1	1	1	1	1	1	1	1	1	1	1	1	1	1	1	1	1	1	1	1	1	1	1	1	1	1	1	1	1	1	1	1	1	1	1	1	1	1	1	1	1
	B1XQL0	Cell division protein SepF OS=Synechococcus sp. (strain ATCC 27264 / PCC 7002 / PR-6) GN=sepF	sepF SYNPCC7002_A1918	1	1	1	1	1	1	1	1	1	1	1	1	1	1	1	1	1	1	1	1	1	1	1	1	1	1	1	1	1	1	1	1	1	1	1	1	0	1	1	0	1	1	1	1	1	1
	B1XQL3	Cytochrome c biogenesis protein CcsA OS=Synechococcus sp. (strain ATCC 27264 / PCC 7002 / PR-6) GN=ccsA	ccsA SYNPCC7002_A1921	1	1	1	1	1	1	1	1	1	1	1	1	1	1	1	1	1	1	1	1	1	1	1	1	1	1	1	1	1	1	1	1	1	1	1	1	0	1	1	1	1	1	1	1	1	1
	B1XQM2	Allophycocyanin alpha subunit OS=Synechococcus sp. (strain ATCC 27264 / PCC 7002 / PR-6) GN=apcA PE=1	apcA SYNPCC7002_A1930	1	1	1	1	1	1	1	1	1	1	1	1	1	1	1	1	1	1	1	1	1	1	1	1	1	1	1	1	1	1	1	1	1	1	1	1	1	1	1	1	1	1	1	1	1	1
	B1XQQ0	Elongation factor Ts OS=Synechococcus sp. (strain ATCC 27264 / PCC 7002 / PR-6) GN=tsf	tsf SYNPCC7002_A1958	1	1	1	1	1	1	1	1	1	1	1	1	1	1	1	1	1	1	1	1	1	1	1	1	1	1	1	1	1	1	1	1	1	1	1	1	1	1	1	1	1	1	1	1	1	1
	B1XQQ1	30S ribosomal protein S2 OS=Synechococcus sp. (strain ATCC 27264 / PCC 7002 / PR-6) GN=rpsB	rpsB rps2 SYNPCC7002_A1959	1	1	1	1	1	1	1	1	1	1	1	1	1	1	1	1	1	1	1	1	1	1	1	1	1	1	1	1	1	1	1	1	1	1	1	1	1	1	1	1	1	1	1	1	1	1
	B1XRK3	ATP synthase subunit a 2 OS=Synechococcus sp. (strain ATCC 27264 / PCC 7002 / PR-6) GN=atpB2	atpB2 atpI2 SYNPCC7002_G0148	0	0	0	1	0	1	0	0	0	0	0	1	0	0	0	0	0	0	0	0	0	0	0	1	0	1	0	0	0	0	0	0	0	0	0	0	1	1	0	1	1	0	1	1	0	1
	B1XRK5	ATP synthase subunit b 2 OS=Synechococcus sp. (strain ATCC 27264 / PCC 7002 / PR-6) GN=atpF2	atpF2 SYNPCC7002_G0150	0	0	0	1	0	1	0	0	0	0	0	1	0	0	0	0	0	0	0	0	0	0	0	1	0	1	0	0	0	0	0	0	0	0	0	0	0	0	0	0	0	0	0	1	0	1
	O65979	Glucosylglycerol-phosphate synthase OS=Synechococcus sp. (strain ATCC 27264 / PCC 7002 / PR-6) GN=ggpS PE=2	ggpS SYNPCC7002_A2851	0	0	0	1	0	0	1	0	0	0	0	1	0	0	0	0	0	1	1	0	0	0	1	1	0	1	0	0	0	0	0	0	0	1	1	0	1	1	0	1	1	1	1	1	0	1
	O68611	Photosystem I assembly protein Ycf4 OS=Synechococcus sp. (strain ATCC 27264 / PCC 7002 / PR-6) GN=ycf4	ycf4 SYNPCC7002_A1093	1	1	1	1	1	1	1	1	1	1	1	1	1	1	1	1	1	1	1	1	1	1	1	1	1	0	1	1	1	1	1	1	1	1	1	1	1	1	1	1	1	1	1	1	1	1
	O68616	Cytochrome c biogenesis protein CcsB OS=Synechococcus sp. (strain ATCC 27264 / PCC 7002 / PR-6) GN=ccsB	ccsB ccs1 SYNPCC7002_A1088	1	1	1	1	1	1	1	1	1	1	1	1	1	1	1	1	1	1	1	1	1	1	1	1	1	1	1	1	1	1	1	1	1	1	1	1	0	1	1	1	1	1	1	1	1	1
	O68973	Phycobiliprotein ApcE OS=Synechococcus sp. (strain ATCC 27264 / PCC 7002 / PR-6) GN=apcE PE=1	apcE SYNPCC7002_A2009	1	1	1	1	1	1	1	1	1	1	1	0	1	1	1	1	1	1	1	1	1	1	1	1	1	0	1	1	1	1	1	1	1	1	1	1	1	1	1	1	1	1	1	1	1	1
	P14582	Protein RecA OS=Synechococcus sp. (strain ATCC 27264 / PCC 7002 / PR-6) GN=recA	recA SYNPCC7002_A0426	1	1	1	1	1	1	1	1	1	1	1	1	1	1	1	1	1	1	1	1	1	1	1	1	1	1	1	1	1	1	1	1	1	1	1	1	1	1	1	1	1	1	1	1	1	1
	P19737	TPR repeat-containing protein SYNPCC7002_A0425 OS=Synechococcus sp. (strain ATCC 27264 / PCC 7002 / PR-6) GN=SYNPCC7002_A0425	SYNPCC7002_A0425	0	0	0	0	0	1	1	0	1	0	0	0	0	0	0	1	0	0	0	1	0	1	0	1	0	0	0	0	0	0	0	1	0	1	0	0	0	0	0	0	0	0	0	1	0	0
	P20898	Photosystem II D2 protein OS=Synechococcus sp. (strain ATCC 27264 / PCC 7002 / PR-6) GN=psbD1	psbD1 SYNPCC7002_A1560; psbD2 SYNPCC7002_A2199	1	1	1	1	1	1	1	1	1	1	1	1	1	1	1	1	1	1	1	1	1	1	1	1	1	1	1	1	1	1	1	1	1	1	1	1	1	1	1	1	1	1	1	1	1	1
	P26293	Cytochrome f OS=Synechococcus sp. (strain ATCC 27264 / PCC 7002 / PR-6) GN=petA	petA SYNPCC7002_A1910	1	1	1	1	1	1	1	1	1	1	1	1	1	1	1	1	1	1	1	1	1	1	1	1	1	1	1	1	1	1	1	1	1	1	1	1	1	1	1	1	1	1	1	1	1	1
	P28056	Cytochrome b6 OS=Synechococcus sp. (strain ATCC 27264 / PCC 7002 / PR-6) GN=petB PE=1	petB SYNPCC7002_A0842	1	1	1	1	1	1	1	1	1	1	1	1	1	1	1	1	1	1	1	1	1	1	1	1	1	1	1	1	1	1	1	1	1	1	1	1	1	1	1	1	1	1	1	1	1	1
	P28057	Cytochrome b6-f complex subunit 4 OS=Synechococcus sp. (strain ATCC 27264 / PCC 7002 / PR-6) GN=petD	petD SYNPCC7002_A0841	1	1	1	1	1	1	1	1	1	1	1	1	1	1	1	1	1	1	1	1	1	1	1	1	1	1	1	1	1	1	1	1	1	1	1	1	1	1	1	1	1	1	1	1	1	1
	P28605	Glutamine synthetase OS=Synechococcus sp. (strain ATCC 27264 / PCC 7002 / PR-6) GN=glnA	glnA SYNPCC7002_A1630	1	1	1	1	1	1	1	1	1	1	1	1	1	1	0	1	1	1	1	1	0	1	1	1	1	1	1	1	1	1	1	1	1	0	1	1	1	1	1	0	1	1	1	1	1	1
	P28606	Uncharacterized protein SYNPCC7002_A1628 OS=Synechococcus sp. (strain ATCC 27264 / PCC 7002 / PR-6) GN=SYNPCC7002_A1628	SYNPCC7002_A1628	0	1	1	0	0	1	1	0	1	1	0	0	1	1	1	1	1	1	1	1	1	0	0	1	1	0	1	1	1	1	1	1	1	1	1	1	0	1	1	1	1	1	1	1	1	1
	P31087	Photosystem I iron-sulfur center OS=Synechococcus sp. (strain ATCC 27264 / PCC 7002 / PR-6) GN=psaC PE=1	psaC SYNPCC7002_A1589	1	1	1	1	1	1	1	0	1	1	1	1	1	1	1	1	0	1	1	1	1	0	1	1	1	1	1	0	1	1	1	1	1	1	1	1	1	1	1	0	1	1	1	1	1	1
	P31157	Iron stress-induced chlorophyll-binding protein OS=Synechococcus sp. (strain ATCC 27264 / PCC 7002 / PR-6) GN=isiA PE=2	isiA SYNPCC7002_A1292	1	1	1	1	1	1	1	1	1	1	1	1	1	1	1	1	1	1	1	1	1	1	1	1	1	1	1	1	1	1	1	1	1	1	1	1	1	1	1	1	1	1	1	1	1	1
	P31158	Flavodoxin OS=Synechococcus sp. (strain ATCC 27264 / PCC 7002 / PR-6) GN=isiB PE=2	isiB SYNPCC7002_A1291	0	0	1	1	1	1	0	0	1	1	1	1	1	1	1	1	1	1	1	1	1	1	1	1	1	1	1	0	1	0	1	1	1	1	1	1	1	1	1	1	0	0	1	0	0	1
	P31525	Uncharacterized protein SYNPCC7002_A1590 OS=Synechococcus sp. (strain ATCC 27264 / PCC 7002 / PR-6) GN=SYNPCC7002_A1590	SYNPCC7002_A1590	1	0	1	1	1	1	1	1	0	0	1	1	1	0	1	1	1	1	0	1	1	0	1	1	1	1	1	1	1	1	1	1	1	1	1	1	1	1	1	0	0	0	1	1	1	1
	P31526	Uncharacterized protein SYNPCC7002_A1588 OS=Synechococcus sp. (strain ATCC 27264 / PCC 7002 / PR-6) GN=SYNPCC7002_A1588	SYNPCC7002_A1588	0	0	0	1	1	0	1	0	0	0	0	1	0	0	0	1	0	1	0	1	0	0	1	1	0	1	0	0	0	1	0	0	0	1	1	0	1	1	1	0	1	0	0	1	0	0
	P31968	Phycocyanobilin lyase subunit beta OS=Synechococcus sp. (strain ATCC 27264 / PCC 7002 / PR-6) GN=cpcF PE=1	cpcF SYNPCC7002_A2214	1	0	1	1	1	1	1	1	1	1	1	1	1	1	1	1	1	1	1	1	1	1	1	1	1	1	1	1	1	1	1	1	1	1	1	1	1	1	1	1	1	1	1	1	1	1
	P31969	Photosystem I reaction center subunit IV OS=Synechococcus sp. (strain ATCC 27264 / PCC 7002 / PR-6) GN=psaE PE=1	psaE SYNPCC7002_A1393	1	1	1	1	1	1	1	1	1	1	1	1	1	1	1	1	1	1	1	1	1	1	1	1	1	1	1	1	1	1	1	1	1	1	1	1	1	1	1	1	1	1	1	1	1	1
	P31970	Glutamate--tRNA ligase OS=Synechococcus sp. (strain ATCC 27264 / PCC 7002 / PR-6) GN=gltX	gltX SYNPCC7002_A1394	1	1	1	1	1	1	1	1	1	1	1	1	1	1	1	1	1	1	1	1	1	1	1	1	1	1	1	1	1	1	1	1	1	1	1	1	1	1	1	1	1	1	1	1	1	1
	P31971	NAD(P)H-quinone oxidoreductase chain 5 OS=Synechococcus sp. (strain ATCC 27264 / PCC 7002 / PR-6) GN=ndhF	ndhF SYNPCC7002_A0854	1	1	1	1	1	1	1	1	1	1	1	1	1	1	1	1	1	1	1	1	1	1	1	1	1	1	1	1	1	1	1	1	1	1	1	1	1	1	1	1	1	1	1	1	1	1
	P31972	Uncharacterized protein SYNPCC7002_A1392 OS=Synechococcus sp. (strain ATCC 27264 / PCC 7002 / PR-6) GN=SYNPCC7002_A1392	SYNPCC7002_A1392	1	0	1	1	0	1	0	0	0	0	1	0	1	0	1	1	1	0	0	0	0	0	0	1	1	0	1	1	1	1	1	1	1	1	0	1	1	1	1	0	0	0	0	1	1	1
	P32039	Uncharacterized protein SYNPCC7002_A0852 OS=Synechococcus sp. (strain ATCC 27264 / PCC 7002 / PR-6) GN=SYNPCC7002_A0852	SYNPCC7002_A0852	0	0	1	1	1	1	1	0	1	1	1	1	1	1	0	1	1	1	1	1	1	1	1	1	1	1	1	1	1	1	1	1	1	1	1	1	1	1	1	1	1	1	1	1	1	1
	P34882	Modification methylase AquI subunit alpha OS=Synechococcus sp. (strain ATCC 27264 / PCC 7002 / PR-6) GN=aquIMA	aquIMA dcm SYNPCC7002_A1188	1	0	1	1	0	1	1	1	1	0	1	1	1	0	1	1	0	1	1	1	1	1	0	1	1	1	1	1	1	1	1	1	1	0	1	1	0	1	1	1	0	1	0	0	1	1
	P34883	Modification methylase AquI subunit beta OS=Synechococcus sp. (strain ATCC 27264 / PCC 7002 / PR-6) GN=aquIMB	aquIMB SYNPCC7002_A1188.1	0	0	0	0	0	1	1	0	0	0	1	0	1	0	0	1	0	1	1	0	0	1	0	1	0	1	0	0	1	0	0	1	0	0	0	1	0	0	0	0	0	0	0	0	1	1
	P47908	Light-repressed protein A OS=Synechococcus sp. (strain ATCC 27264 / PCC 7002 / PR-6) GN=lrtA PE=2	hpf lrtA SYNPCC7002_A0263	1	1	1	1	1	1	1	1	1	1	1	1	1	1	1	1	1	1	1	1	1	1	1	1	1	1	1	1	1	1	1	1	1	1	1	1	1	1	1	1	1	1	1	1	1	1
	P74765	Photosystem II 12 kDa extrinsic protein OS=Synechococcus sp. (strain ATCC 27264 / PCC 7002 / PR-6) GN=psbU PE=1	psbU SYNPCC7002_A0322	1	0	1	1	1	1	1	1	1	0	1	1	1	1	1	1	1	1	1	1	1	0	1	1	1	1	1	1	1	1	1	1	1	1	1	1	1	1	1	1	0	0	1	1	1	1
	Q44176	Ribulose bisphosphate carboxylase large chain OS=Synechococcus sp. (strain ATCC 27264 / PCC 7002 / PR-6) GN=cbbL PE=1	cbbL rbcL SYNPCC7002_A1798	1	1	1	1	1	1	1	1	1	1	1	1	1	1	1	1	1	1	1	1	1	1	1	1	1	1	1	1	1	1	1	1	1	1	1	1	1	1	1	1	1	1	1	1	1	1
	Q44178	Ribulose bisphosphate carboxylase small chain OS=Synechococcus sp. (strain ATCC 27264 / PCC 7002 / PR-6) GN=cbbS	cbbS rbcS SYNPCC7002_A1796	1	1	1	1	1	1	1	1	1	1	1	1	1	1	1	1	1	1	1	1	1	1	1	1	1	1	1	1	1	1	1	1	1	1	1	1	1	1	1	1	1	1	1	1	1	1
	Q54751	Uncharacterized protein SYNPCC7002_A2622 OS=Synechococcus sp. (strain ATCC 27264 / PCC 7002 / PR-6) GN=SYNPCC7002_A2622	SYNPCC7002_A2622	0	0	1	1	1	1	1	1	1	1	1	1	1	1	1	1	1	1	1	1	1	1	1	1	1	1	1	1	1	1	1	1	1	1	1	1	1	1	1	0	1	1	1	1	1	1
	Q54752	Photosystem I reaction center subunit VIII OS=Synechococcus sp. (strain ATCC 27264 / PCC 7002 / PR-6) GN=psaI	psaI SYNPCC7002_A2621	1	0	0	1	1	0	1	0	1	1	0	0	0	1	0	1	1	1	0	0	1	0	1	1	0	1	0	0	1	1	1	0	0	1	1	1	1	1	1	1	0	1	0	1	1	1
	Q54753	Photosystem I reaction center subunit XI OS=Synechococcus sp. (strain ATCC 27264 / PCC 7002 / PR-6) GN=psaL	psaL SYNPCC7002_A2620	1	1	1	1	1	1	1	1	1	1	1	1	1	1	1	1	1	1	1	1	1	1	1	1	1	1	1	1	1	0	1	1	1	1	1	1	1	1	1	1	1	1	1	1	1	1
	Q55085	DNA-directed RNA polymerase subunit gamma OS=Synechococcus sp. (strain ATCC 27264 / PCC 7002 / PR-6) GN=rpoC1	rpoC1 SYNPCC7002_A2044	1	1	1	1	1	1	1	1	1	1	1	1	1	1	1	1	1	1	1	1	1	1	1	1	1	1	1	1	1	1	1	1	1	1	1	1	1	1	1	1	1	1	1	1	1	1
	Q55210	Cytochrome c-550 OS=Synechococcus sp. (strain ATCC 27264 / PCC 7002 / PR-6) GN=psbV PE=1	psbV cytCLP SYNPCC7002_A0112	1	1	1	1	1	1	1	1	1	1	1	1	1	1	1	1	1	1	1	1	1	1	1	1	1	1	1	1	1	1	1	1	1	1	1	1	1	1	1	1	1	1	1	1	1	1
	Q6L8L5	Circadian clock protein kinase KaiC OS=Synechococcus sp. (strain ATCC 27264 / PCC 7002 / PR-6) GN=kaiC	kaiC SYNPCC7002_A0287	1	1	1	1	1	1	1	1	1	1	1	1	1	1	1	1	1	1	1	1	1	1	1	1	1	1	1	1	1	1	1	1	1	1	1	1	1	1	1	1	1	1	1	1	1	1
	Q6L8L7	Circadian clock protein KaiA OS=Synechococcus sp. (strain ATCC 27264 / PCC 7002 / PR-6) GN=kaiA	kaiA SYNPCC7002_A0289	0	0	0	1	1	0	1	0	1	1	0	1	1	1	0	1	1	1	1	1	1	1	1	1	0	1	0	0	1	1	0	0	0	1	1	0	1	1	1	1	1	1	1	1	1	1
	Q8KX22	Hydrogenase nickel incorporation protein HypA OS=Synechococcus sp. (strain ATCC 27264 / PCC 7002 / PR-6) GN=hypA	hypA SYNPCC7002_A0202	1	0	0	0	0	0	1	1	0	0	0	1	0	1	0	1	0	1	0	0	0	1	1	1	0	1	0	0	1	1	0	0	0	0	0	1	1	1	0	1	1	0	1	1	0	1
	Q8KX32	Tryptophan synthase alpha chain OS=Synechococcus sp. (strain ATCC 27264 / PCC 7002 / PR-6) GN=trpA	trpA SYNPCC7002_A0562	1	1	1	1	1	1	1	1	1	1	1	1	1	1	1	1	1	1	1	1	1	1	1	1	1	0	1	1	1	1	1	1	1	1	1	1	1	1	1	1	1	1	1	1	1	1
	Q8KX34	NAD(P)H-quinone oxidoreductase subunit L OS=Synechococcus sp. (strain ATCC 27264 / PCC 7002 / PR-6) GN=ndhL	ndhL SYNPCC7002_A0560	1	1	1	1	1	1	1	1	1	0	1	1	0	1	1	1	1	1	1	1	1	0	1	1	0	0	1	0	1	1	1	0	1	1	1	1	1	1	1	1	1	1	1	1	1	1
	Q8KX37	NAD(P)H-quinone oxidoreductase subunit H OS=Synechococcus sp. (strain ATCC 27264 / PCC 7002 / PR-6) GN=ndhH	ndhH SYNPCC7002_A2541	1	1	1	1	1	1	1	1	1	1	1	1	1	1	1	1	1	1	1	1	1	1	1	1	1	1	1	1	1	1	1	1	1	1	1	1	1	1	1	1	1	1	1	1	1	1
	Q8KX38	NAD(P)H-quinone oxidoreductase subunit J OS=Synechococcus sp. (strain ATCC 27264 / PCC 7002 / PR-6) GN=ndhJ	ndhJ SYNPCC7002_A2750	1	1	1	1	1	1	1	1	1	1	1	1	1	1	1	1	1	1	1	1	1	1	1	1	1	1	1	1	1	1	1	1	1	1	1	1	1	1	1	1	1	1	1	1	1	1
	Q8KX40	NAD(P)H-quinone oxidoreductase subunit 3 OS=Synechococcus sp. (strain ATCC 27264 / PCC 7002 / PR-6) GN=ndhC	ndhC SYNPCC7002_A2748	1	1	1	1	1	1	1	1	1	1	1	1	1	1	1	1	1	1	1	1	1	1	1	1	1	1	1	0	1	1	1	1	1	1	1	1	1	1	1	1	1	1	1	1	1	1
	Q8KX56	NAD(P)H-quinone oxidoreductase subunit 2 OS=Synechococcus sp. (strain ATCC 27264 / PCC 7002 / PR-6) GN=ndhB	ndhB SYNPCC7002_A2547	1	1	1	1	1	1	1	1	1	1	1	1	1	1	1	1	1	1	1	1	1	1	1	1	1	0	1	1	1	1	1	1	1	1	1	1	1	1	1	1	1	1	1	1	1	1
	Q8KX60	NAD(P)H-quinone oxidoreductase subunit 1 OS=Synechococcus sp. (strain ATCC 27264 / PCC 7002 / PR-6) GN=ndhA	ndhA SYNPCC7002_A0926	1	1	1	1	1	1	1	1	1	1	1	1	1	1	1	1	1	1	1	1	1	1	1	1	1	1	1	1	1	1	1	1	1	1	1	1	1	1	1	1	1	1	1	1	1	1
	Q8RSW0	Photosystem II reaction center protein J OS=Synechococcus sp. (strain ATCC 27264 / PCC 7002 / PR-6) GN=psbJ	psbJ SYNPCC7002_A0233	1	1	1	1	1	1	1	1	1	1	0	1	0	1	1	1	1	1	1	1	1	1	1	1	1	1	1	0	1	1	1	1	1	1	1	1	1	1	1	1	1	1	1	1	1	1
	Q8RSW1	Photosystem II reaction center protein L OS=Synechococcus sp. (strain ATCC 27264 / PCC 7002 / PR-6) GN=psbL	psbL SYNPCC7002_A0232	0	1	1	1	1	0	1	0	1	1	0	1	0	1	1	1	1	1	1	1	1	0	1	1	0	1	0	0	1	1	0	0	1	1	1	1	0	1	1	1	1	1	1	1	1	1
	Q8RSW2	Cytochrome b559 subunit beta OS=Synechococcus sp. (strain ATCC 27264 / PCC 7002 / PR-6) GN=psbF	psbF SYNPCC7002_A0231	1	1	1	1	1	1	1	0	1	1	1	1	0	1	1	1	1	1	1	1	1	1	1	1	1	1	1	0	1	1	1	1	1	1	1	1	1	1	1	1	1	1	1	1	1	1
	Q8RSW3	Cytochrome b559 subunit alpha OS=Synechococcus sp. (strain ATCC 27264 / PCC 7002 / PR-6) GN=psbE	psbE SYNPCC7002_A0230	1	1	1	1	1	1	1	1	1	1	1	1	1	1	1	1	1	1	1	1	1	1	1	1	1	1	1	1	1	1	1	1	1	1	1	1	1	1	1	1	1	1	1	1	1	1
	Q8RSW4	Ycf48-like protein OS=Synechococcus sp. (strain ATCC 27264 / PCC 7002 / PR-6) GN=SYNPCC7002_A0229	SYNPCC7002_A0229	1	1	1	1	1	1	1	1	1	1	1	1	1	1	1	1	1	1	1	1	1	1	1	1	1	1	1	1	1	1	1	1	1	1	1	1	1	1	1	1	1	1	1	1	1	1
	A1XQW6	Conserved outer membrane protein OS=Synechococcus sp. (strain ATCC 27264 / PCC 7002 / PR-6) GN=porB	porB SYNPCC7002_G0011	1	0	1	0	1	0	0	0	0	0	1	0	1	1	0	0	1	0	0	0	0	1	1	1	1	0	1	1	1	1	1	0	1	1	1	0	1	1	0	0	1	1	0	0	1	0
	A1XQW7	CbbR2 OS=Synechococcus sp. (strain ATCC 27264 / PCC 7002 / PR-6) GN=cbbR2	cbbR2 SYNPCC7002_A1198	1	1	1	1	1	1	1	1	1	1	1	1	1	1	1	1	1	1	1	1	1	1	1	1	1	1	1	1	1	1	1	1	1	1	1	1	1	1	1	1	1	1	1	1	1	1
	A1XQW8	SbtA OS=Synechococcus sp. (strain ATCC 27264 / PCC 7002 / PR-6) GN=sbtA	sbtA SYNPCC7002_A0470	0	0	1	1	0	1	1	0	0	0	0	1	0	1	1	1	1	1	1	0	0	0	1	1	0	1	1	1	0	1	1	0	0	1	0	1	1	1	0	1	1	1	1	1	0	1
	A5A545	Lycopene cyclase OS=Synechococcus sp. (strain ATCC 27264 / PCC 7002 / PR-6) GN=cruA	cruA SYNPCC7002_A2153	1	0	1	1	1	1	1	1	1	1	1	1	1	0	1	1	1	1	1	1	0	1	1	1	1	1	1	1	1	1	1	1	1	1	1	1	1	1	1	0	1	1	0	0	1	1
	A5A546	Lycopene cyclase OS=Synechococcus sp. (strain ATCC 27264 / PCC 7002 / PR-6) GN=cruP	cruP SYNPCC7002_A0043	1	0	1	1	1	1	1	1	1	1	1	1	1	1	1	1	1	1	1	1	1	1	1	1	1	1	1	1	1	1	1	1	1	1	1	1	1	1	1	1	1	1	1	1	1	1
	A5A547	Beta-carotene desaturase OS=Synechococcus sp. (strain ATCC 27264 / PCC 7002 / PR-6) GN=crtU	crtU SYNPCC7002_A1248	0	0	1	1	0	1	1	0	1	0	0	0	0	0	0	0	0	1	1	1	0	0	1	1	1	0	1	0	1	1	0	1	1	1	1	1	0	0	1	0	1	1	1	0	0	1
	A8HTL7	Uncharacterized protein OS=Synechococcus sp. (strain ATCC 27264 / PCC 7002 / PR-6) GN=SYNPCC7002_A1820	SYNPCC7002_A1820	1	0	1	1	1	1	1	1	1	0	1	1	0	0	1	1	1	0	1	1	1	0	1	1	1	1	1	1	1	1	1	1	1	0	0	1	1	1	1	1	1	0	1	1	1	1
	A8HTL9	NblA OS=Synechococcus sp. (strain ATCC 27264 / PCC 7002 / PR-6) GN=nblA	nblA SYNPCC7002_A1821	1	0	1	0	0	1	1	1	0	0	1	1	1	0	1	1	1	1	1	1	1	0	1	1	1	1	1	1	1	1	1	1	1	1	1	1	1	1	1	1	1	0	1	1	1	1
	A8HTM5	30S ribosomal protein S15 OS=Synechococcus sp. (strain ATCC 27264 / PCC 7002 / PR-6) GN=rpsO	rpsO rps15 SYNPCC7002_A1823	1	1	1	1	1	1	1	1	1	1	1	1	1	1	1	1	1	1	1	1	1	1	1	1	1	1	1	1	1	1	1	1	1	1	1	1	1	1	1	1	1	1	1	1	1	1
	A8HTM7	Hypothetical ABC-type Co2+ transport system permease component OS=Synechococcus sp. (strain ATCC 27264 / PCC 7002 / PR-6) GN=SYNPCC7002_A1824	SYNPCC7002_A1824	1	1	1	1	1	1	1	1	1	1	1	1	1	1	1	1	1	1	1	1	1	1	1	1	1	1	1	1	1	1	1	1	1	1	1	1	1	1	1	1	1	1	1	1	1	1
	A8HTM9	Putative ATP-dependent protease OS=Synechococcus sp. (strain ATCC 27264 / PCC 7002 / PR-6) GN=SYNPCC7002_A2052	SYNPCC7002_A2052	0	0	1	0	0	0	0	0	0	0	1	0	0	0	0	0	0	0	0	0	0	0	0	1	0	0	0	1	0	1	0	0	1	1	0	0	1	0	1	0	0	0	1	1	0	0
	A8HTN4	Putative ribonuclease D OS=Synechococcus sp. (strain ATCC 27264 / PCC 7002 / PR-6) GN=rnd	rnd SYNPCC7002_A2054	1	1	1	1	1	1	1	1	1	1	1	1	1	1	1	1	1	1	1	1	1	1	1	1	1	1	1	1	1	1	1	1	1	1	1	1	1	1	1	1	1	1	1	1	1	1
	B0AZI0	Putative nitrilase OS=Synechococcus sp. (strain ATCC 27264 / PCC 7002 / PR-6) GN=SYNPCC7002_A2012	SYNPCC7002_A2012	1	1	1	1	1	1	1	1	1	1	1	1	1	1	1	1	1	1	1	1	1	1	1	1	1	1	1	1	1	1	1	1	1	1	1	1	1	1	1	1	1	1	1	1	1	1
	B0FYI1	Uncharacterized protein OS=Synechococcus sp. (strain ATCC 27264 / PCC 7002 / PR-6) GN=SYNPCC7002_A2096	SYNPCC7002_A2096	0	0	1	0	0	0	0	1	0	0	1	1	0	0	0	0	1	0	1	0	1	0	0	1	1	0	1	0	0	0	0	1	1	1	0	0	0	0	0	1	0	0	1	0	1	1
	B0FYI3	Malate dehydrogenase OS=Synechococcus sp. (strain ATCC 27264 / PCC 7002 / PR-6) GN=mdh	mdh SYNPCC7002_A2093	0	0	1	1	1	1	1	0	0	1	1	1	1	0	0	1	1	1	1	1	0	1	1	1	1	1	1	1	1	1	0	0	1	1	1	0	0	0	1	0	1	1	1	1	1	0
	B1XHP1	Uncharacterized protein OS=Synechococcus sp. (strain ATCC 27264 / PCC 7002 / PR-6) GN=SYNPCC7002_A1972	SYNPCC7002_A1972	0	0	0	0	0	0	0	0	0	0	0	0	0	0	0	0	0	0	0	0	0	0	0	1	0	0	0	0	0	0	0	0	0	0	0	0	0	0	0	0	0	0	0	0	0	0
	B1XHP3	Uncharacterized protein OS=Synechococcus sp. (strain ATCC 27264 / PCC 7002 / PR-6) GN=SYNPCC7002_A1974	SYNPCC7002_A1974	0	0	0	0	0	0	0	0	0	0	0	0	0	0	0	0	1	0	0	0	0	0	0	1	0	1	0	0	0	1	1	0	0	1	0	0	1	1	0	1	1	0	1	0	0	1
	B1XHP4	Uncharacterized protein OS=Synechococcus sp. (strain ATCC 27264 / PCC 7002 / PR-6) GN=SYNPCC7002_A1975	SYNPCC7002_A1975	0	0	0	0	0	0	0	0	0	0	0	0	0	0	0	0	0	0	0	0	0	0	0	1	0	0	0	0	0	0	0	0	0	1	0	0	0	0	0	0	0	0	0	0	0	0
	B1XHP5	Glycosyl transferase, group 1 family protein OS=Synechococcus sp. (strain ATCC 27264 / PCC 7002 / PR-6) GN=SYNPCC7002_A1976	SYNPCC7002_A1976	0	0	0	0	0	0	0	0	1	0	0	1	1	0	0	0	0	0	0	0	0	0	0	1	0	0	0	0	0	0	1	0	0	1	0	0	1	1	1	1	0	0	0	0	0	0
	B1XHP6	AMP-binding enzyme OS=Synechococcus sp. (strain ATCC 27264 / PCC 7002 / PR-6) GN=SYNPCC7002_A1977	SYNPCC7002_A1977	0	0	1	1	0	1	1	0	1	0	1	1	1	0	1	1	1	1	1	0	0	0	0	1	1	1	0	1	1	0	1	1	1	1	1	1	1	1	1	1	1	0	1	0	1	0
	B1XHP7	Oxidoreductase, short chain dehydrogenase/reductase family OS=Synechococcus sp. (strain ATCC 27264 / PCC 7002 / PR-6) GN=SYNPCC7002_A1978	SYNPCC7002_A1978	0	0	0	0	0	0	1	0	1	1	0	1	1	0	0	0	0	0	0	0	0	0	0	1	0	0	0	0	0	0	1	0	0	1	0	0	1	1	1	1	1	0	0	0	0	0
	B1XHP8	AMP-binding enzyme OS=Synechococcus sp. (strain ATCC 27264 / PCC 7002 / PR-6) GN=SYNPCC7002_A1979	SYNPCC7002_A1979	0	0	0	0	0	0	0	0	1	0	0	0	1	0	1	0	0	0	0	0	0	0	0	1	1	1	0	1	1	0	0	1	0	1	0	1	1	0	0	0	0	0	0	0	0	0
	B1XHP9	Uncharacterized protein OS=Synechococcus sp. (strain ATCC 27264 / PCC 7002 / PR-6) GN=SYNPCC7002_A1981	SYNPCC7002_A1981	1	1	1	1	1	1	1	1	1	1	1	1	1	1	1	1	1	1	1	1	1	1	1	1	1	1	0	1	1	1	1	1	1	1	1	1	1	1	1	1	0	1	1	1	1	1
	B1XHQ0	Conserved hypothetical membrane protein OS=Synechococcus sp. (strain ATCC 27264 / PCC 7002 / PR-6) GN=SYNPCC7002_A1982	SYNPCC7002_A1982	0	0	1	0	1	1	0	1	1	1	1	1	0	0	1	0	1	0	0	1	1	0	0	1	1	1	0	1	1	1	1	1	1	1	0	1	1	1	0	0	0	1	1	1	1	1
	B1XHQ2	1,4-dihydroxy-2-naphthoate phytyltransferase OS=Synechococcus sp. (strain ATCC 27264 / PCC 7002 / PR-6) GN=menA	menA SYNPCC7002_A1984	1	0	1	1	1	1	1	1	1	1	1	1	1	1	1	1	1	1	1	1	1	1	1	1	1	1	0	1	1	1	1	1	1	1	1	1	1	1	1	1	1	1	1	1	1	1
	B1XHQ3	Imidazoleglycerol-phosphate dehydratase OS=Synechococcus sp. (strain ATCC 27264 / PCC 7002 / PR-6) GN=hisB	hisB SYNPCC7002_A1985	1	1	1	1	1	1	1	1	1	1	1	0	1	1	1	1	1	1	1	1	1	1	1	1	1	1	0	1	1	1	1	1	1	1	1	1	0	1	1	1	1	1	1	1	1	1
	B1XHQ4	Uncharacterized protein OS=Synechococcus sp. (strain ATCC 27264 / PCC 7002 / PR-6) GN=SYNPCC7002_A1986	SYNPCC7002_A1986	1	1	1	1	1	1	1	1	1	1	1	1	1	1	1	1	1	1	1	1	1	1	1	1	1	1	0	1	1	1	1	1	1	1	1	1	1	1	1	1	1	1	1	1	1	1
	B1XHQ5	Peptidyl-prolyl cis-trans isomerase OS=Synechococcus sp. (strain ATCC 27264 / PCC 7002 / PR-6) GN=ytfC	ytfC SYNPCC7002_A1987	1	1	1	1	1	1	1	1	1	1	1	1	1	1	1	1	1	1	1	1	1	1	1	1	1	1	0	1	1	1	1	1	1	1	1	1	1	1	1	1	1	1	1	1	1	1
	B1XHQ6	Uncharacterized protein OS=Synechococcus sp. (strain ATCC 27264 / PCC 7002 / PR-6) GN=SYNPCC7002_A1988	SYNPCC7002_A1988	0	0	0	0	0	0	0	0	0	0	0	0	0	0	0	0	0	0	0	0	0	0	0	1	0	0	0	0	0	0	0	0	0	0	0	0	0	0	0	0	0	0	0	0	0	0
	B1XHQ7	Possible syn-2, delta 9 acyl-lipid fatty acid desaturase OS=Synechococcus sp. (strain ATCC 27264 / PCC 7002 / PR-6) GN=desF	desF SYNPCC7002_A1989	1	1	1	1	1	1	1	1	1	1	1	1	1	1	1	1	1	1	1	1	1	1	1	1	1	1	0	1	1	1	1	1	1	1	1	1	1	1	1	1	1	1	1	1	1	1
	B1XHQ8	Coproporphyrinogen-III oxidase OS=Synechococcus sp. (strain ATCC 27264 / PCC 7002 / PR-6) GN=hemN	hemN SYNPCC7002_A1990	1	0	1	1	1	1	0	1	0	0	1	1	0	0	1	1	1	0	1	1	0	1	1	1	1	1	0	1	1	0	1	1	1	1	0	0	0	0	1	1	0	0	1	1	1	1
	B1XHQ9	Heme oxygenase 2 OS=Synechococcus sp. (strain ATCC 27264 / PCC 7002 / PR-6) GN=ho2	ho2 SYNPCC7002_A1991	1	1	1	1	1	1	1	1	1	1	1	1	1	1	1	1	1	1	1	1	1	1	1	1	1	1	0	1	1	1	1	1	1	1	1	1	1	1	1	1	1	1	1	1	1	1
	B1XHR0	Magnesium-protoporphyrin IX monomethyl ester [oxidative] cyclase OS=Synechococcus sp. (strain ATCC 27264 / PCC 7002 / PR-6) GN=acsF	acsF SYNPCC7002_A1992	1	1	1	1	1	1	1	1	1	1	1	1	1	1	1	1	1	1	1	1	1	1	1	1	1	1	0	1	1	1	1	1	1	1	1	1	1	1	1	1	1	1	1	1	1	1
	B1XHR1	Putative transcriptional regulator OS=Synechococcus sp. (strain ATCC 27264 / PCC 7002 / PR-6) GN=SYNPCC7002_A1993	SYNPCC7002_A1993	0	0	1	0	1	0	1	0	1	0	1	1	1	1	0	1	1	0	1	1	1	1	1	1	0	1	0	1	1	1	1	1	1	1	0	1	1	1	1	1	1	1	1	1	1	0
	B1XHR2	Polysaccharide deacetylase domain containing protein OS=Synechococcus sp. (strain ATCC 27264 / PCC 7002 / PR-6) GN=SYNPCC7002_A1994	SYNPCC7002_A1994	1	0	1	0	1	1	1	1	1	0	1	1	1	0	1	1	0	0	0	1	1	0	0	1	1	0	0	1	1	1	1	1	1	0	0	0	0	0	0	0	0	0	1	0	1	0
	B1XHR3	ABC transporter family protein OS=Synechococcus sp. (strain ATCC 27264 / PCC 7002 / PR-6) GN=SYNPCC7002_A1995	SYNPCC7002_A1995	1	0	1	1	1	1	1	1	1	1	1	1	1	1	1	1	1	1	1	1	1	1	1	1	1	1	0	1	1	1	0	1	1	1	1	1	1	1	1	1	0	1	1	1	1	1
	B1XHR4	ABC transporter family protein OS=Synechococcus sp. (strain ATCC 27264 / PCC 7002 / PR-6) GN=SYNPCC7002_A1996	SYNPCC7002_A1996	1	1	1	1	1	1	0	1	0	1	1	1	1	1	1	1	1	1	0	1	1	1	1	1	1	1	0	1	1	1	1	1	1	1	1	1	1	1	1	1	0	1	1	1	1	1
	B1XHR5	Carbonic anhydrase OS=Synechococcus sp. (strain ATCC 27264 / PCC 7002 / PR-6) GN=icfA	icfA SYNPCC7002_A1997	0	0	1	1	0	0	0	0	0	0	0	1	1	1	0	0	1	1	1	0	0	1	1	1	1	1	0	0	0	1	1	0	0	1	1	1	0	1	1	1	1	0	1	1	0	0
	B1XHR6	PIN domain protein OS=Synechococcus sp. (strain ATCC 27264 / PCC 7002 / PR-6) GN=SYNPCC7002_A1998	SYNPCC7002_A1998	0	0	0	1	0	0	0	0	0	0	0	0	0	0	1	0	1	1	0	0	0	1	0	1	0	0	0	1	0	0	0	0	0	0	0	0	0	1	0	0	0	0	0	0	0	0
	B1XHR7	Uncharacterized protein OS=Synechococcus sp. (strain ATCC 27264 / PCC 7002 / PR-6) GN=SYNPCC7002_A1999	SYNPCC7002_A1999	0	0	1	1	0	1	1	0	0	0	0	0	0	0	1	1	1	1	0	1	0	1	0	1	0	1	0	1	1	1	0	0	0	0	1	1	0	1	1	1	0	0	0	0	0	0
	B1XHR9	Uncharacterized protein OS=Synechococcus sp. (strain ATCC 27264 / PCC 7002 / PR-6) GN=SYNPCC7002_A2001	SYNPCC7002_A2001	0	0	0	0	0	0	0	0	0	0	0	0	0	0	0	0	0	0	0	0	0	0	0	1	0	0	0	0	0	0	0	0	0	0	0	0	0	0	0	0	0	0	0	0	0	0
	B1XHS0	Rhodanese-like domain containing protein OS=Synechococcus sp. (strain ATCC 27264 / PCC 7002 / PR-6) GN=SYNPCC7002_A2002	SYNPCC7002_A2002	1	1	1	1	1	1	1	1	1	1	1	1	1	1	1	1	1	1	1	1	1	1	1	1	1	1	0	1	1	1	1	1	1	1	1	1	1	1	1	1	1	1	1	1	1	1
	B1XHS1	Heat-inducible transcription repressor HrcA OS=Synechococcus sp. (strain ATCC 27264 / PCC 7002 / PR-6) GN=hrcA	hrcA SYNPCC7002_A2003	1	0	1	1	1	1	1	1	1	1	1	1	1	1	1	1	1	1	1	1	1	1	1	1	1	1	0	1	1	1	1	1	1	1	1	1	1	1	1	1	1	1	1	1	1	1
	B1XHS2	Uncharacterized protein OS=Synechococcus sp. (strain ATCC 27264 / PCC 7002 / PR-6) GN=SYNPCC7002_A2004	SYNPCC7002_A2004	0	0	0	0	0	0	0	0	0	0	0	0	0	0	0	0	0	0	0	0	0	0	0	1	0	0	0	0	0	0	0	0	0	0	0	0	0	0	0	0	0	0	0	0	0	0
	B1XHS4	Uncharacterized protein OS=Synechococcus sp. (strain ATCC 27264 / PCC 7002 / PR-6) GN=SYNPCC7002_A2006	SYNPCC7002_A2006	1	1	1	1	1	1	1	1	1	0	1	1	1	1	1	1	1	1	1	1	1	1	1	1	1	1	0	1	1	1	1	1	1	1	1	1	1	1	1	1	1	0	1	1	1	1
	B1XHS5	Uncharacterized protein OS=Synechococcus sp. (strain ATCC 27264 / PCC 7002 / PR-6) GN=SYNPCC7002_A2007	SYNPCC7002_A2007	0	0	0	0	0	0	0	0	0	0	0	0	0	0	0	0	0	0	0	0	0	0	0	1	0	0	0	0	0	0	0	0	0	0	0	0	0	0	0	0	0	0	0	0	0	0
	B1XHS6	Uncharacterized protein OS=Synechococcus sp. (strain ATCC 27264 / PCC 7002 / PR-6) GN=SYNPCC7002_A2008	SYNPCC7002_A2008	0	0	0	0	0	0	0	0	0	0	0	0	0	0	0	0	0	0	0	0	0	0	0	1	0	0	0	0	0	0	0	0	0	1	0	0	0	1	0	0	0	0	0	0	0	0
	B1XHS9	Uncharacterized protein OS=Synechococcus sp. (strain ATCC 27264 / PCC 7002 / PR-6) GN=SYNPCC7002_A2011	SYNPCC7002_A2011	0	0	1	1	0	1	1	0	0	0	0	1	1	0	1	1	1	1	1	1	0	1	1	1	1	1	0	1	1	1	1	1	1	0	1	1	1	1	0	1	1	0	0	0	1	1
	B1XHT1	Uncharacterized protein OS=Synechococcus sp. (strain ATCC 27264 / PCC 7002 / PR-6) GN=SYNPCC7002_A2013	SYNPCC7002_A2013	0	0	0	0	0	0	0	0	0	0	0	0	0	0	0	0	0	0	0	0	0	0	0	1	0	0	0	0	0	0	0	0	0	0	0	0	0	0	0	0	0	0	0	0	0	0
	B1XHT3	Acetyl-CoA synthetase OS=Synechococcus sp. (strain ATCC 27264 / PCC 7002 / PR-6) GN=acs	acs SYNPCC7002_A2015	0	0	1	0	1	1	1	1	0	1	1	1	0	0	0	1	1	1	1	1	0	1	0	1	1	1	0	1	1	1	0	1	0	0	1	1	1	0	1	1	0	0	1	1	0	1
	B1XHT4	Uncharacterized protein OS=Synechococcus sp. (strain ATCC 27264 / PCC 7002 / PR-6) GN=SYNPCC7002_A2016	SYNPCC7002_A2016	1	0	1	1	0	1	0	0	1	0	1	1	1	0	1	1	1	0	0	0	0	0	0	1	1	1	0	1	1	1	1	1	1	1	0	1	1	1	1	1	1	1	1	1	1	1
	B1XHT5	Acetyltransferase family protein OS=Synechococcus sp. (strain ATCC 27264 / PCC 7002 / PR-6) GN=SYNPCC7002_A2017	SYNPCC7002_A2017	0	0	0	1	1	1	1	0	0	1	1	1	0	1	1	0	1	1	1	1	1	0	1	1	1	1	0	1	1	0	1	0	0	1	0	0	1	1	0	1	0	1	0	0	0	0
	B1XHT6	Predicted Zn-dependent proteases like protein OS=Synechococcus sp. (strain ATCC 27264 / PCC 7002 / PR-6) GN=SYNPCC7002_A2018	SYNPCC7002_A2018	1	0	1	1	0	1	1	1	1	0	1	0	1	1	1	1	1	1	1	1	1	1	1	1	1	0	0	1	1	1	1	1	1	1	1	1	1	1	1	1	1	1	0	1	1	1
	B1XHT7	Putative bacterial extracellular solute-binding protein OS=Synechococcus sp. (strain ATCC 27264 / PCC 7002 / PR-6) GN=SYNPCC7002_A2019	SYNPCC7002_A2019	1	0	1	1	1	1	1	1	1	1	1	1	1	1	1	1	1	1	1	1	1	1	1	1	1	1	0	1	1	1	1	1	1	1	1	1	1	1	1	1	1	1	1	1	1	1
	B1XHT8	Uncharacterized protein OS=Synechococcus sp. (strain ATCC 27264 / PCC 7002 / PR-6) GN=SYNPCC7002_A2020	SYNPCC7002_A2020	1	0	1	1	1	1	1	1	1	0	1	1	1	1	1	1	1	1	1	1	0	0	1	1	1	1	0	1	1	1	1	1	1	1	1	1	1	1	1	0	0	0	1	1	1	1
	B1XHT9	Uncharacterized protein OS=Synechococcus sp. (strain ATCC 27264 / PCC 7002 / PR-6) GN=SYNPCC7002_A2021	SYNPCC7002_A2021	0	1	0	0	0	0	1	0	0	0	0	1	0	0	0	0	0	1	1	0	0	0	0	1	0	1	0	0	0	0	0	0	0	1	0	0	0	1	1	0	1	0	1	0	0	0
	B1XHU0	Putative sucrose phosphorylase OS=Synechococcus sp. (strain ATCC 27264 / PCC 7002 / PR-6) GN=SYNPCC7002_A2022	SYNPCC7002_A2022	0	1	0	1	0	0	1	0	0	0	0	1	0	0	0	0	0	1	1	0	0	0	0	1	0	1	0	0	0	0	0	0	0	1	0	0	0	1	1	0	1	0	1	0	0	0
	B1XHU1	Putative hydrolase, HAD superfamily protein OS=Synechococcus sp. (strain ATCC 27264 / PCC 7002 / PR-6) GN=SYNPCC7002_A2023	SYNPCC7002_A2023	0	0	0	0	0	0	1	0	0	0	0	1	0	0	0	0	0	1	1	0	0	0	0	1	0	1	0	0	0	0	0	0	0	1	0	0	1	0	1	0	0	0	1	0	0	0
	B1XHU2	Uncharacterized protein OS=Synechococcus sp. (strain ATCC 27264 / PCC 7002 / PR-6) GN=SYNPCC7002_A2024	SYNPCC7002_A2024	0	0	0	0	0	0	0	0	0	0	0	0	0	0	0	0	0	0	0	0	0	0	0	1	0	0	0	0	0	0	0	0	0	0	0	0	0	0	0	0	0	0	0	0	0	0
	B1XHU3	Uncharacterized protein OS=Synechococcus sp. (strain ATCC 27264 / PCC 7002 / PR-6) GN=SYNPCC7002_A2025	SYNPCC7002_A2025	1	1	1	1	1	1	1	1	1	1	1	1	1	1	1	1	1	1	1	1	1	1	1	1	1	1	0	1	1	1	1	1	1	1	1	1	1	1	1	1	1	1	1	1	1	1
	B1XHU4	Pentapeptide repeat protein OS=Synechococcus sp. (strain ATCC 27264 / PCC 7002 / PR-6) GN=SYNPCC7002_A2026	SYNPCC7002_A2026	1	1	1	1	1	1	1	1	1	1	1	1	1	1	1	1	1	1	1	1	1	1	1	1	1	1	0	1	1	1	1	1	1	1	1	1	1	1	1	1	1	1	1	1	1	1
	B1XHU5	Uncharacterized protein OS=Synechococcus sp. (strain ATCC 27264 / PCC 7002 / PR-6) GN=SYNPCC7002_A2027	SYNPCC7002_A2027	1	0	1	0	1	1	1	0	1	0	1	1	1	0	1	1	1	1	1	1	1	0	0	1	1	1	0	0	1	1	0	1	1	1	0	0	1	1	1	0	0	0	0	1	1	1
	B1XHU6	Cell envelope-related transcriptional attenuator domain containing protein OS=Synechococcus sp. (strain ATCC 27264 / PCC 7002 / PR-6) GN=SYNPCC7002_A2028	SYNPCC7002_A2028	1	0	1	1	1	1	1	1	1	1	1	1	1	1	1	1	1	1	1	1	1	1	1	1	1	1	0	1	1	1	1	1	1	1	1	1	1	1	1	1	1	1	1	1	1	1
	B1XHU7	Uncharacterized protein OS=Synechococcus sp. (strain ATCC 27264 / PCC 7002 / PR-6) GN=SYNPCC7002_A2029	SYNPCC7002_A2029	0	0	0	0	0	0	0	0	0	0	0	0	0	0	0	0	0	0	0	0	0	0	0	1	0	0	0	0	0	0	0	0	0	0	0	0	0	0	0	0	0	0	0	0	0	0
	B1XHU8	Phosphoribosylglycinamide formyltransferase 2 OS=Synechococcus sp. (strain ATCC 27264 / PCC 7002 / PR-6) GN=purT	purT SYNPCC7002_A2030	1	1	1	0	0	1	0	0	0	0	1	1	0	1	1	1	1	0	1	0	1	0	1	1	1	1	0	1	0	1	1	1	1	1	0	0	1	1	0	0	0	0	1	1	1	0
	B1XHU9	Glycosyl transferase family protein myxoxanthophyll biosynthesis OS=Synechococcus sp. (strain ATCC 27264 / PCC 7002 / PR-6) GN=cruG	cruG SYNPCC7002_A2031	1	0	1	1	1	1	1	1	0	1	1	0	0	0	1	1	1	1	1	1	1	0	1	1	1	1	0	1	1	1	1	1	1	1	1	1	0	1	1	0	0	1	1	1	1	1
	B1XHV0	Gamma-carotene 1' hydroxylase myxoxanthophyll biosynthesis protein OS=Synechococcus sp. (strain ATCC 27264 / PCC 7002 / PR-6) GN=cruF	cruF SYNPCC7002_A2032	1	0	1	1	1	1	1	1	0	1	1	0	0	0	1	1	1	1	1	1	1	0	1	1	1	1	0	1	1	1	1	1	1	1	1	1	0	1	1	0	0	1	1	1	1	1
	B1XHV1	Two-component response regulator OS=Synechococcus sp. (strain ATCC 27264 / PCC 7002 / PR-6) GN=SYNPCC7002_A2033	SYNPCC7002_A2033	1	0	1	1	1	1	1	1	1	1	1	1	1	0	1	1	1	1	1	1	1	1	1	1	1	1	1	1	1	1	1	1	1	1	1	1	1	1	1	1	1	1	1	1	1	1
	B1XHV2	Cytidyltransferase-related domain containing protein OS=Synechococcus sp. (strain ATCC 27264 / PCC 7002 / PR-6) GN=SYNPCC7002_A2034	SYNPCC7002_A2034	0	0	0	0	1	0	1	0	1	0	0	0	1	1	0	1	0	0	0	1	0	1	0	1	0	1	0	0	1	0	0	0	0	1	1	1	0	0	0	0	0	1	0	1	0	1
	B1XHV3	GUN4-like protein putative Mg-protoporphyrin IX binding protein OS=Synechococcus sp. (strain ATCC 27264 / PCC 7002 / PR-6) GN=SYNPCC7002_A2035	SYNPCC7002_A2035	1	1	1	1	1	1	1	1	1	1	1	1	1	1	1	1	1	1	1	1	1	1	1	1	1	1	0	1	1	1	1	1	1	1	1	1	1	1	1	1	0	1	1	1	1	1
	B1XHV4	ABC transporter, ATPase subunit OS=Synechococcus sp. (strain ATCC 27264 / PCC 7002 / PR-6) GN=SYNPCC7002_A2036	SYNPCC7002_A2036	0	0	0	0	0	0	0	0	0	0	0	0	1	0	0	0	0	0	0	0	0	0	1	1	0	0	0	0	0	0	0	0	0	1	1	0	0	0	0	1	1	0	1	0	0	0
	B1XHV5	ABC transporter, permease subunit OS=Synechococcus sp. (strain ATCC 27264 / PCC 7002 / PR-6) GN=SYNPCC7002_A2037	SYNPCC7002_A2037	0	0	0	0	0	0	0	0	0	0	0	0	1	0	0	0	0	0	0	0	0	0	1	1	0	0	0	0	0	0	0	0	0	1	1	0	0	0	0	1	1	0	1	0	0	0
	B1XHV6	ABC transporter, periplasmic binding protein OS=Synechococcus sp. (strain ATCC 27264 / PCC 7002 / PR-6) GN=SYNPCC7002_A2038	SYNPCC7002_A2038	0	0	0	0	0	0	0	0	0	0	0	0	1	0	0	0	0	0	0	0	0	0	1	1	0	0	0	0	0	0	0	0	0	1	1	0	0	0	0	1	1	0	1	0	0	0
	B1XHV8	Uncharacterized protein OS=Synechococcus sp. (strain ATCC 27264 / PCC 7002 / PR-6) GN=SYNPCC7002_A2040	SYNPCC7002_A2040	0	0	0	1	1	0	1	0	0	1	0	1	0	0	0	1	0	1	1	1	1	1	0	1	0	0	0	0	1	0	1	0	0	0	0	0	0	0	0	0	1	0	0	0	0	0
	B1XHV9	Aspartate ammonia-lyase OS=Synechococcus sp. (strain ATCC 27264 / PCC 7002 / PR-6) GN=aspA	aspA SYNPCC7002_A2041	1	1	1	1	1	1	0	1	1	1	1	1	1	1	1	1	1	1	1	1	1	1	1	1	1	1	0	1	1	1	1	1	1	1	1	1	1	1	1	1	1	1	1	1	1	1
	B1XHW0	Uncharacterized protein OS=Synechococcus sp. (strain ATCC 27264 / PCC 7002 / PR-6) GN=SYNPCC7002_A2042	SYNPCC7002_A2042	1	0	1	1	1	1	0	0	0	1	0	1	1	0	1	1	0	1	1	1	1	1	1	1	1	1	0	1	1	1	1	1	1	1	1	1	1	1	1	1	1	1	1	0	1	1
	B1XHW3	DNA-directed RNA polymerase subunit beta OS=Synechococcus sp. (strain ATCC 27264 / PCC 7002 / PR-6) GN=rpoB	rpoB SYNPCC7002_A2045	1	1	1	1	1	1	1	1	1	1	1	1	1	1	1	1	1	1	1	1	1	1	1	1	1	1	0	1	1	1	1	1	1	1	1	1	1	1	1	1	1	1	1	1	1	1
	B1XHW4	Uncharacterized protein OS=Synechococcus sp. (strain ATCC 27264 / PCC 7002 / PR-6) GN=SYNPCC7002_A2046	SYNPCC7002_A2046	0	0	0	0	0	0	0	0	0	0	0	0	0	0	0	0	0	0	0	0	0	0	0	1	0	0	0	0	0	0	0	0	0	0	0	0	0	0	0	0	0	0	0	0	0	0
	B1XHW5	Putative deoxyribonuclease OS=Synechococcus sp. (strain ATCC 27264 / PCC 7002 / PR-6) GN=SYNPCC7002_A2047	dtd3 SYNPCC7002_A2047	1	1	1	1	1	1	1	1	1	1	1	1	1	1	1	1	1	1	1	1	1	1	1	1	1	1	0	1	1	1	1	1	1	1	1	1	1	1	1	1	1	1	1	1	1	1
	B1XHW7	Histidinol dehydrogenase OS=Synechococcus sp. (strain ATCC 27264 / PCC 7002 / PR-6) GN=hisD	hisD SYNPCC7002_A2049	1	1	1	1	1	1	1	1	1	1	1	1	1	1	1	1	1	1	1	1	1	1	1	1	1	1	0	1	1	1	1	1	1	1	1	1	1	1	1	1	1	1	1	1	1	1
	B1XHW8	Uncharacterized protein OS=Synechococcus sp. (strain ATCC 27264 / PCC 7002 / PR-6) GN=SYNPCC7002_A2050	SYNPCC7002_A2050	1	0	1	1	1	1	1	1	1	0	1	1	1	1	1	1	1	1	1	1	1	1	0	1	1	1	0	1	1	1	1	1	1	1	1	1	1	1	1	1	1	1	1	1	1	1
	B1XHW9	Uncharacterized protein OS=Synechococcus sp. (strain ATCC 27264 / PCC 7002 / PR-6) GN=SYNPCC7002_A2051	SYNPCC7002_A2051	1	0	1	1	1	1	1	1	1	1	1	1	1	0	1	1	1	1	1	1	1	0	1	1	1	1	0	1	1	1	1	1	1	1	1	1	1	1	1	1	1	0	1	1	1	1
	B1XHX0	Sec-independent protein translocase protein TatA OS=Synechococcus sp. (strain ATCC 27264 / PCC 7002 / PR-6) GN=B	B E tatA SYNPCC7002_A0716	1	1	1	1	1	1	1	1	1	1	1	1	1	1	1	0	1	1	1	1	1	1	1	1	1	0	0	1	1	1	1	1	1	1	1	1	1	1	1	1	1	1	1	1	1	1
	B1XHX1	Uncharacterized protein OS=Synechococcus sp. (strain ATCC 27264 / PCC 7002 / PR-6) GN=SYNPCC7002_A0717	SYNPCC7002_A0717	1	0	1	1	1	1	1	1	1	0	1	1	1	0	1	1	1	1	1	1	1	1	0	1	1	1	0	1	1	1	1	1	1	1	1	1	1	1	1	1	0	1	1	1	1	1
	B1XHX2	Glycosyl transferase, group 1 family protein OS=Synechococcus sp. (strain ATCC 27264 / PCC 7002 / PR-6) GN=SYNPCC7002_A0718	SYNPCC7002_A0718	1	1	1	1	1	1	1	1	1	1	1	1	1	1	1	1	1	1	1	1	1	1	1	1	1	1	0	1	1	1	1	1	1	1	1	1	1	1	1	1	1	1	1	1	1	1
	B1XHX3	Multidrug efflux transporter, MFS family protein OS=Synechococcus sp. (strain ATCC 27264 / PCC 7002 / PR-6) GN=SYNPCC7002_A0719	SYNPCC7002_A0719	1	0	1	1	1	1	1	1	1	1	1	1	1	1	1	1	1	1	1	1	1	1	1	1	1	1	0	1	1	1	1	1	1	1	1	1	1	1	1	1	1	1	1	1	1	1
	B1XHX4	Urease accessory protein UreE OS=Synechococcus sp. (strain ATCC 27264 / PCC 7002 / PR-6) GN=ureE	ureE SYNPCC7002_A0720	1	1	1	0	1	1	1	1	0	1	1	1	1	0	1	1	1	1	0	1	1	1	1	1	1	1	0	1	1	1	1	1	1	0	1	1	0	0	1	0	0	1	0	1	0	1
	B1XHX5	HD domain protein OS=Synechococcus sp. (strain ATCC 27264 / PCC 7002 / PR-6) GN=SYNPCC7002_A0721	SYNPCC7002_A0721	0	0	0	0	0	0	0	0	0	0	0	0	0	0	0	0	0	0	0	0	1	0	0	1	1	0	0	0	0	0	0	0	0	0	0	0	0	0	0	0	0	0	1	0	0	0
	B1XHX6	Uncharacterized protein OS=Synechococcus sp. (strain ATCC 27264 / PCC 7002 / PR-6) GN=SYNPCC7002_A0722	SYNPCC7002_A0722	0	0	0	0	0	0	0	0	0	0	0	0	0	0	0	0	0	0	0	0	0	0	0	1	0	0	0	0	0	0	0	0	0	0	0	0	0	0	0	0	0	0	0	0	0	0
	B1XHX7	Pentapeptide repeats protein OS=Synechococcus sp. (strain ATCC 27264 / PCC 7002 / PR-6) GN=SYNPCC7002_A0723	SYNPCC7002_A0723	0	0	0	1	0	0	0	0	1	0	0	0	1	0	1	1	0	0	1	0	0	0	0	1	1	0	0	0	0	1	1	0	0	1	0	0	0	0	1	1	0	1	1	0	0	0
	B1XHX8	Dehydrogenase subunit-like protein OS=Synechococcus sp. (strain ATCC 27264 / PCC 7002 / PR-6) GN=betA	betA SYNPCC7002_A0724	0	1	1	1	0	0	0	0	1	0	1	0	0	1	0	0	1	0	0	0	0	1	0	1	1	0	0	1	1	1	1	0	0	0	0	1	1	1	1	1	0	0	1	0	1	0
	B1XHX9	Cytochrome oxidase II small subunit OS=Synechococcus sp. (strain ATCC 27264 / PCC 7002 / PR-6) GN=ctaEII	ctaEII SYNPCC7002_A0725	1	1	1	1	1	1	1	1	1	1	1	1	1	1	1	1	1	1	1	1	1	1	1	1	1	1	0	1	1	1	1	1	1	1	1	1	1	1	1	1	1	1	1	1	1	1
	B1XHY4	2-isopropylmalate synthase/homocitrate synthase family protein OS=Synechococcus sp. (strain ATCC 27264 / PCC 7002 / PR-6) GN=SYNPCC7002_A0730	SYNPCC7002_A0730	1	0	1	1	1	1	1	1	1	1	1	1	1	1	1	1	1	1	1	1	1	1	1	1	1	1	0	1	1	1	1	1	1	1	1	1	1	1	1	1	1	1	1	1	1	1
	B1XHY5	Uncharacterized protein OS=Synechococcus sp. (strain ATCC 27264 / PCC 7002 / PR-6) GN=SYNPCC7002_A0731	SYNPCC7002_A0731	0	0	0	0	0	0	1	0	1	0	1	0	1	0	1	0	0	0	0	0	0	0	0	1	1	1	0	0	0	0	0	0	0	1	0	0	0	0	0	0	0	0	0	0	0	1
	B1XHY8	ATP synthase subunit alpha OS=Synechococcus sp. (strain ATCC 27264 / PCC 7002 / PR-6) GN=atpA	atpA SYNPCC7002_A0734	1	1	1	1	1	1	1	1	1	1	1	1	1	1	1	1	1	1	1	1	1	1	1	1	1	1	0	1	1	1	1	1	1	1	1	1	1	1	1	1	1	1	1	1	1	1
	B1XHZ4	ATP synthase subunit I OS=Synechococcus sp. (strain ATCC 27264 / PCC 7002 / PR-6) GN=atp1	atp1 SYNPCC7002_A0740	1	0	1	1	1	1	1	1	1	1	1	1	1	1	0	1	1	1	0	1	1	1	1	1	0	0	0	1	1	1	1	1	1	1	1	1	1	1	1	1	1	1	1	1	1	1
	B1XHZ5	Oxidoreductase, aldo/keto reductase family protein OS=Synechococcus sp. (strain ATCC 27264 / PCC 7002 / PR-6) GN=SYNPCC7002_A0741	SYNPCC7002_A0741	1	1	1	1	0	1	0	1	1	0	1	1	1	1	1	1	1	1	1	1	1	1	1	1	1	1	0	1	1	1	1	1	1	1	1	1	1	1	1	1	0	1	1	1	1	1
	B1XHZ6	Uncharacterized protein OS=Synechococcus sp. (strain ATCC 27264 / PCC 7002 / PR-6) GN=SYNPCC7002_A0742	SYNPCC7002_A0742	0	0	0	0	0	0	1	0	0	0	0	0	0	0	0	0	0	0	0	0	0	0	0	1	0	0	0	0	0	0	0	0	0	1	0	0	0	0	0	0	0	0	0	0	0	0
	B1XHZ8	DRTGG domain protein OS=Synechococcus sp. (strain ATCC 27264 / PCC 7002 / PR-6) GN=SYNPCC7002_A0744	SYNPCC7002_A0744	1	1	1	1	1	1	1	1	1	1	1	1	1	1	1	0	1	1	1	1	1	1	1	1	1	1	0	1	1	1	1	1	1	1	1	1	1	1	1	1	1	1	1	1	1	1
	B1XHZ9	Uncharacterized protein OS=Synechococcus sp. (strain ATCC 27264 / PCC 7002 / PR-6) GN=SYNPCC7002_A0745	SYNPCC7002_A0745	1	0	1	1	1	0	1	1	1	1	1	1	1	1	1	1	1	1	1	1	1	1	1	1	1	1	0	1	1	1	1	1	1	1	1	1	1	1	1	1	1	1	1	1	1	1
	B1XI00	tRNA-dihydrouridine synthase OS=Synechococcus sp. (strain ATCC 27264 / PCC 7002 / PR-6) GN=dusA	dusA SYNPCC7002_A0746	0	1	0	1	0	0	1	0	0	0	1	1	1	1	1	1	0	1	1	0	1	0	1	1	1	1	0	0	0	1	1	0	0	1	1	0	1	1	1	1	1	0	1	1	0	1
	B1XI01	Uncharacterized protein OS=Synechococcus sp. (strain ATCC 27264 / PCC 7002 / PR-6) GN=SYNPCC7002_A0747	SYNPCC7002_A0747	1	1	1	1	1	1	1	1	1	1	1	0	1	1	1	1	1	1	1	1	1	1	1	1	1	1	0	1	1	1	1	1	1	1	1	1	1	1	1	1	1	1	1	1	1	1
	B1XI02	Ribosomal RNA small subunit methyltransferase G OS=Synechococcus sp. (strain ATCC 27264 / PCC 7002 / PR-6) GN=gidB	gidB rsmG SYNPCC7002_A0748	1	1	1	1	1	1	1	1	1	1	1	1	1	1	1	1	1	1	1	1	1	1	1	1	1	1	0	1	1	1	1	1	1	1	1	1	1	1	1	1	1	1	1	1	1	1
	B1XI03	ATP synthase subunit beta OS=Synechococcus sp. (strain ATCC 27264 / PCC 7002 / PR-6) GN=atpD	atpD atpB SYNPCC7002_A0749	1	1	1	1	1	1	1	1	1	1	1	1	1	1	1	1	1	1	1	1	1	1	1	1	1	1	0	1	1	1	1	1	1	1	1	1	1	1	1	1	1	1	1	1	1	1
	B1XI05	Probable 30S ribosomal protein PSRP-3 OS=Synechococcus sp. (strain ATCC 27264 / PCC 7002 / PR-6) GN=SYNPCC7002_A0751	SYNPCC7002_A0751	1	1	1	1	1	1	1	1	1	1	1	1	1	1	1	1	1	1	1	1	1	1	1	1	1	1	0	0	1	1	1	1	1	1	1	1	1	1	1	0	1	1	1	1	1	1
	B1XI07	Transcription termination/antitermination protein NusA OS=Synechococcus sp. (strain ATCC 27264 / PCC 7002 / PR-6) GN=nusA	nusA SYNPCC7002_A0753	1	1	1	1	1	1	1	1	1	1	1	1	1	1	1	1	1	1	1	1	1	1	1	1	1	1	0	1	1	1	1	1	1	1	1	1	1	1	1	1	1	1	1	1	1	1
	B1XI08	Uncharacterized protein OS=Synechococcus sp. (strain ATCC 27264 / PCC 7002 / PR-6) GN=SYNPCC7002_A0754	SYNPCC7002_A0754	1	1	1	1	1	1	1	1	1	1	1	1	0	1	1	1	1	1	0	1	1	1	0	1	1	1	0	1	1	1	1	1	1	1	1	1	1	1	1	0	1	1	1	1	1	1
	B1XI11	DNA repair protein RecO OS=Synechococcus sp. (strain ATCC 27264 / PCC 7002 / PR-6) GN=recO	recO SYNPCC7002_A0757	1	0	1	1	0	1	1	1	1	0	1	1	1	1	1	1	0	1	0	1	1	1	1	1	1	1	0	1	1	1	1	1	1	1	1	1	1	1	1	1	1	1	1	1	1	1
	B1XI12	Uncharacterized protein OS=Synechococcus sp. (strain ATCC 27264 / PCC 7002 / PR-6) GN=SYNPCC7002_A0758	SYNPCC7002_A0758	0	0	0	0	0	0	0	0	0	0	0	0	0	0	0	0	0	0	0	0	0	0	0	1	0	0	0	0	0	0	0	0	0	1	0	0	0	0	0	0	0	0	0	0	0	0
	B1XI13	Probable phosphonate ABC transporter OS=Synechococcus sp. (strain ATCC 27264 / PCC 7002 / PR-6) GN=phnE	phnE SYNPCC7002_A0759	0	0	0	0	0	1	0	0	0	0	1	1	1	0	0	0	0	0	1	0	0	0	0	1	0	0	0	0	0	1	0	0	0	1	0	0	0	0	0	1	1	0	0	1	0	0
	B1XI14	Ycf66-like protein OS=Synechococcus sp. (strain ATCC 27264 / PCC 7002 / PR-6) GN=SYNPCC7002_A0760	SYNPCC7002_A0760	1	0	0	1	0	1	0	1	1	0	0	0	1	0	0	0	0	1	0	1	0	0	1	1	1	0	0	0	1	0	0	1	0	1	1	1	1	0	1	0	0	0	0	0	0	0
	B1XI15	WD40-like Beta Propeller Repeat Protein OS=Synechococcus sp. (strain ATCC 27264 / PCC 7002 / PR-6) GN=SYNPCC7002_A0761	SYNPCC7002_A0761	1	0	1	1	0	1	1	1	0	1	1	0	0	1	1	1	0	1	0	0	0	0	1	1	1	1	0	1	0	1	1	1	1	1	1	1	1	1	1	0	1	0	0	0	1	1
	B1XI16	Uncharacterized protein OS=Synechococcus sp. (strain ATCC 27264 / PCC 7002 / PR-6) GN=SYNPCC7002_A0762	SYNPCC7002_A0762	0	0	0	1	0	0	1	0	0	0	0	0	1	0	0	1	0	0	0	0	0	0	1	1	0	1	0	0	0	0	0	0	0	1	0	0	0	0	1	0	0	0	0	0	0	1
	B1XI17	Hydrolase, alpha/beta fold family OS=Synechococcus sp. (strain ATCC 27264 / PCC 7002 / PR-6) GN=SYNPCC7002_A0763	SYNPCC7002_A0763	1	0	1	1	1	0	1	0	1	0	1	0	1	1	1	1	0	1	0	1	1	0	1	1	1	1	1	1	1	1	1	1	1	0	1	1	0	0	1	1	1	1	0	1	1	1
	B1XI18	ABC-type transport protein OS=Synechococcus sp. (strain ATCC 27264 / PCC 7002 / PR-6) GN=SYNPCC7002_A0764	SYNPCC7002_A0764	1	1	1	1	1	1	1	1	1	1	1	1	1	1	1	1	1	0	1	1	1	1	1	1	1	1	0	1	1	1	1	1	1	1	0	1	1	1	0	1	1	1	1	1	1	1
	B1XI19	O-methyltransferase OS=Synechococcus sp. (strain ATCC 27264 / PCC 7002 / PR-6) GN=SYNPCC7002_A0765	SYNPCC7002_A0765	1	0	1	1	0	1	0	1	1	0	1	1	1	1	1	1	1	1	1	1	1	0	1	1	1	1	0	1	1	1	1	1	1	1	1	1	1	1	1	1	0	0	1	1	1	1
	B1XI20	Glycosyl transferase, group 2 family protein OS=Synechococcus sp. (strain ATCC 27264 / PCC 7002 / PR-6) GN=SYNPCC7002_A0766	SYNPCC7002_A0766	0	0	1	1	1	0	1	1	1	1	0	1	1	0	1	1	1	1	0	1	1	0	1	1	1	1	0	1	1	1	1	1	1	1	1	1	0	0	1	0	1	0	1	1	1	1
	B1XI21	Signal peptidase I OS=Synechococcus sp. (strain ATCC 27264 / PCC 7002 / PR-6) GN=lepB	lepB SYNPCC7002_A0767	1	1	1	1	1	1	1	1	1	1	1	1	1	1	1	1	1	1	1	1	1	1	1	1	1	1	0	1	1	1	1	1	1	1	1	1	1	1	1	1	1	1	1	1	1	1
	B1XI22	Conserved hypothetical membrane protein OS=Synechococcus sp. (strain ATCC 27264 / PCC 7002 / PR-6) GN=SYNPCC7002_A0768	SYNPCC7002_A0768	1	0	1	1	0	0	1	0	1	0	1	0	1	1	1	1	0	0	0	1	1	1	0	1	0	1	0	1	1	1	1	1	1	1	0	1	1	1	1	0	0	1	0	1	1	1
	B1XI23	ABC-type transport protein OS=Synechococcus sp. (strain ATCC 27264 / PCC 7002 / PR-6) GN=SYNPCC7002_A0769	SYNPCC7002_A0769	1	1	1	1	1	1	1	1	1	1	1	1	1	1	1	1	1	1	1	1	1	1	1	1	1	1	1	1	1	1	1	1	1	1	1	1	1	1	1	1	1	1	1	1	1	1
	B1XI24	Uncharacterized protein OS=Synechococcus sp. (strain ATCC 27264 / PCC 7002 / PR-6) GN=SYNPCC7002_A0770	SYNPCC7002_A0770	1	1	1	1	1	1	1	1	1	1	1	1	1	1	1	1	1	1	1	1	1	0	1	1	1	1	0	1	1	1	1	1	1	1	1	1	1	1	1	1	1	1	1	1	1	1
	B1XI25	Molybdopterin biosynthesis protein OS=Synechococcus sp. (strain ATCC 27264 / PCC 7002 / PR-6) GN=moeA	moeA SYNPCC7002_A0771	1	0	1	1	0	1	1	1	1	1	1	1	1	0	1	1	1	1	1	1	1	1	0	1	1	1	0	1	1	1	1	1	1	1	1	1	1	1	1	1	1	1	1	1	1	1
	B1XI26	Conserved hypothetical membrane protein OS=Synechococcus sp. (strain ATCC 27264 / PCC 7002 / PR-6) GN=SYNPCC7002_A0772	SYNPCC7002_A0772	0	0	1	1	1	0	1	0	1	0	1	0	1	0	1	1	0	1	1	1	1	0	1	1	1	1	0	1	1	1	1	1	0	1	1	1	1	0	1	0	0	0	1	1	1	1
	B1XI27	Glutamate dehydrogenase OS=Synechococcus sp. (strain ATCC 27264 / PCC 7002 / PR-6) GN=gdhA	gdhA SYNPCC7002_A0773	0	0	1	1	1	1	1	0	1	0	1	1	1	0	1	1	1	1	1	1	0	1	1	1	1	0	0	1	1	1	1	1	1	1	1	1	1	1	1	1	1	1	1	1	1	1
	B1XI28	Uncharacterized protein OS=Synechococcus sp. (strain ATCC 27264 / PCC 7002 / PR-6) GN=SYNPCC7002_A0774	SYNPCC7002_A0774	1	1	1	1	1	1	1	1	1	1	1	1	1	1	1	1	1	1	1	1	1	1	1	1	1	0	1	1	1	1	1	1	1	1	1	1	1	1	1	1	0	1	1	1	1	1
	B1XI29	Uncharacterized protein OS=Synechococcus sp. (strain ATCC 27264 / PCC 7002 / PR-6) GN=SYNPCC7002_A0775	SYNPCC7002_A0775	0	0	0	0	0	0	0	0	0	0	0	0	0	0	0	0	0	0	0	0	0	0	0	1	0	1	0	0	1	0	0	0	0	1	0	0	0	0	0	0	0	0	0	0	0	0
	B1XI30	Uncharacterized protein OS=Synechococcus sp. (strain ATCC 27264 / PCC 7002 / PR-6) GN=SYNPCC7002_A0776	SYNPCC7002_A0776	0	0	0	0	0	0	0	0	0	0	0	0	0	0	0	0	0	0	0	0	0	0	0	1	0	1	0	0	1	0	0	0	0	1	0	0	0	0	0	0	0	0	0	0	0	0
	B1XI31	Uncharacterized protein OS=Synechococcus sp. (strain ATCC 27264 / PCC 7002 / PR-6) GN=SYNPCC7002_A0777	SYNPCC7002_A0777	1	0	1	1	0	1	0	1	0	1	1	0	1	1	1	1	1	1	1	0	0	1	1	1	1	1	0	1	0	1	1	1	1	1	1	1	1	1	1	1	0	1	1	1	1	1
	B1XI32	Uncharacterized protein OS=Synechococcus sp. (strain ATCC 27264 / PCC 7002 / PR-6) GN=SYNPCC7002_A0778	SYNPCC7002_A0778	0	0	0	0	0	0	0	0	0	0	0	1	1	0	0	0	0	0	0	1	0	0	0	1	0	0	0	0	0	0	0	0	0	1	0	0	0	0	0	1	0	0	1	0	0	1
	B1XI33	Uncharacterized protein OS=Synechococcus sp. (strain ATCC 27264 / PCC 7002 / PR-6) GN=SYNPCC7002_A0779	SYNPCC7002_A0779	1	0	1	0	0	1	1	1	0	0	1	0	0	1	1	1	1	0	1	0	1	0	1	1	1	1	0	1	1	1	1	1	1	0	0	1	1	1	1	1	0	0	1	1	1	1
	B1XI34	Uncharacterized protein OS=Synechococcus sp. (strain ATCC 27264 / PCC 7002 / PR-6) GN=SYNPCC7002_A0780	SYNPCC7002_A0780	1	0	0	0	1	1	0	0	0	0	0	0	0	0	0	0	1	1	0	0	0	0	0	1	1	0	0	1	0	0	1	1	0	1	0	0	0	0	0	0	0	0	0	0	1	0
	B1XI35	Conserved hypothetical membrane protein OS=Synechococcus sp. (strain ATCC 27264 / PCC 7002 / PR-6) GN=SYNPCC7002_A0781	SYNPCC7002_A0781	0	0	1	1	1	1	0	1	0	0	1	1	1	1	0	1	1	1	0	1	1	0	1	1	0	1	0	1	1	1	1	1	1	1	1	1	1	1	1	1	0	0	1	0	1	1
	B1XI37	Pentapeptide repeats protein OS=Synechococcus sp. (strain ATCC 27264 / PCC 7002 / PR-6) GN=SYNPCC7002_A0783	SYNPCC7002_A0783	1	1	1	1	1	1	1	1	1	1	1	1	1	1	1	1	1	1	1	1	1	1	1	1	1	1	0	1	1	1	1	1	1	1	1	1	1	1	1	1	1	1	1	1	1	1
	B1XI38	Lipoyl synthase OS=Synechococcus sp. (strain ATCC 27264 / PCC 7002 / PR-6) GN=lipA	lipA SYNPCC7002_A0785	1	1	1	1	1	1	1	1	1	1	1	1	1	1	1	1	1	1	1	1	1	1	1	1	1	1	1	1	1	1	1	1	1	1	1	1	1	1	1	1	1	1	1	1	1	1
	B1XI39	Uncharacterized protein OS=Synechococcus sp. (strain ATCC 27264 / PCC 7002 / PR-6) GN=SYNPCC7002_A0786	SYNPCC7002_A0786	1	0	1	1	1	1	1	0	0	1	1	1	1	0	1	1	1	1	1	1	1	1	1	1	1	1	0	1	1	1	1	1	1	1	1	1	1	1	0	1	1	1	0	1	1	1
	B1XI40	Cysteine desulfurase OS=Synechococcus sp. (strain ATCC 27264 / PCC 7002 / PR-6) GN=nifS	nifS SYNPCC7002_A0787	1	1	1	1	1	1	1	1	1	1	1	1	1	1	1	1	1	1	1	1	1	1	1	1	1	1	0	1	1	1	1	1	1	1	1	1	1	1	1	1	1	1	1	1	1	1
	B1XI41	Ribonuclease E OS=Synechococcus sp. (strain ATCC 27264 / PCC 7002 / PR-6) GN=rne	rne SYNPCC7002_A0788	1	1	1	1	1	1	1	1	1	1	1	1	1	0	1	1	1	1	1	1	1	1	1	1	1	1	0	1	1	1	1	1	1	1	0	1	1	1	1	1	1	1	1	1	1	1
	B1XI42	MazG family protein OS=Synechococcus sp. (strain ATCC 27264 / PCC 7002 / PR-6) GN=SYNPCC7002_A0789	SYNPCC7002_A0789	1	1	1	1	1	1	1	1	1	1	1	1	1	1	1	1	1	1	1	1	1	1	1	1	1	1	0	1	1	1	1	1	1	1	1	1	1	1	1	1	1	1	1	1	1	1
	B1XI43	Uncharacterized protein OS=Synechococcus sp. (strain ATCC 27264 / PCC 7002 / PR-6) GN=SYNPCC7002_A0790	SYNPCC7002_A0790	0	0	0	1	0	0	0	0	0	0	0	0	0	0	0	0	0	0	0	0	0	0	0	1	0	0	0	0	0	0	0	0	0	1	0	0	0	0	0	0	0	0	0	0	0	0
	B1XI44	Transcriptional regulator, gntR family protein OS=Synechococcus sp. (strain ATCC 27264 / PCC 7002 / PR-6) GN=SYNPCC7002_A0791	SYNPCC7002_A0791	1	1	1	1	1	1	1	1	1	1	1	1	1	1	1	1	1	1	1	1	1	1	1	1	1	1	0	1	1	1	1	1	1	1	1	1	1	1	1	1	1	1	1	1	1	1
	B1XI45	Probable Thioredoxin reductase OS=Synechococcus sp. (strain ATCC 27264 / PCC 7002 / PR-6) GN=trxB	trxB SYNPCC7002_A0792	0	0	1	0	0	0	0	0	0	1	0	1	1	0	0	0	1	1	1	1	0	1	1	1	0	1	0	0	0	0	1	0	0	1	1	0	0	1	1	1	0	1	1	1	0	1
	B1XI46	AhpC/TSA family protein OS=Synechococcus sp. (strain ATCC 27264 / PCC 7002 / PR-6) GN=SYNPCC7002_A0793	SYNPCC7002_A0793	1	0	1	1	0	1	1	1	1	0	1	1	0	0	1	1	1	1	1	1	1	0	1	1	1	1	0	1	1	1	1	1	1	1	1	1	1	1	0	1	0	1	1	1	1	1
	B1XI47	Sodium/sulfate symporter OS=Synechococcus sp. (strain ATCC 27264 / PCC 7002 / PR-6) GN=sac1	sac1 SYNPCC7002_A0794	0	0	0	0	0	0	0	0	0	0	0	0	0	0	0	0	0	0	1	0	0	0	0	1	0	0	0	0	0	0	0	0	0	0	0	0	0	1	0	0	0	0	0	0	0	0
	B1XI48	Sulfate-binding protein OS=Synechococcus sp. (strain ATCC 27264 / PCC 7002 / PR-6) GN=sbpA	sbpA SYNPCC7002_A0795	1	0	1	1	1	1	1	1	0	1	1	0	0	1	1	1	1	1	1	1	1	1	1	1	1	0	0	1	1	1	1	1	1	0	1	1	0	0	0	0	0	1	0	1	1	0
	B1XI49	Uncharacterized protein OS=Synechococcus sp. (strain ATCC 27264 / PCC 7002 / PR-6) GN=SYNPCC7002_A0796	SYNPCC7002_A0796	1	0	1	1	1	0	0	0	0	0	0	0	0	1	1	1	1	1	0	1	1	1	1	1	1	0	0	1	1	1	0	0	1	0	1	1	0	0	0	0	0	1	0	1	1	0
	B1XI50	Sulfate ABC transporter, permease protein cysT OS=Synechococcus sp. (strain ATCC 27264 / PCC 7002 / PR-6) GN=cysT	cysT SYNPCC7002_A0797	1	0	1	1	1	1	1	1	0	1	1	0	0	1	1	1	1	1	1	1	1	1	1	1	1	0	0	1	1	1	1	1	1	0	1	1	0	0	0	0	0	1	0	1	1	0
	B1XI53	Uncharacterized protein OS=Synechococcus sp. (strain ATCC 27264 / PCC 7002 / PR-6) GN=SYNPCC7002_A0800	SYNPCC7002_A0800	0	0	0	1	0	0	1	0	0	0	0	0	0	0	0	0	0	1	1	0	0	0	1	1	0	0	0	0	0	0	0	0	0	0	1	0	0	1	1	1	0	0	0	0	0	0
	B1XI57	Conserved hypotheical protein (DUF924) OS=Synechococcus sp. (strain ATCC 27264 / PCC 7002 / PR-6) GN=SYNPCC7002_A2055	SYNPCC7002_A2055	0	0	0	0	1	1	0	0	1	0	1	1	1	1	1	0	1	0	0	1	1	0	0	1	1	1	0	1	1	1	1	1	1	1	0	1	1	1	0	1	1	0	1	1	1	1
	B1XI58	Uncharacterized protein OS=Synechococcus sp. (strain ATCC 27264 / PCC 7002 / PR-6) GN=SYNPCC7002_A2056	SYNPCC7002_A2056	1	1	1	1	1	1	1	1	1	0	1	1	0	1	1	1	1	1	1	1	1	1	1	1	1	1	0	1	1	1	1	1	1	1	1	1	1	1	1	1	1	1	1	1	1	1
	B1XI59	OsmC-like protein OS=Synechococcus sp. (strain ATCC 27264 / PCC 7002 / PR-6) GN=SYNPCC7002_A2057	SYNPCC7002_A2057	0	0	0	0	0	0	0	0	0	0	0	0	0	0	0	0	0	0	0	0	0	0	0	1	0	0	0	0	0	0	0	0	0	0	0	0	0	0	0	0	0	0	0	0	0	0
	B1XI60	GTP binding protein OS=Synechococcus sp. (strain ATCC 27264 / PCC 7002 / PR-6) GN=SYNPCC7002_A2058	SYNPCC7002_A2058	1	0	1	1	1	1	1	1	1	1	1	1	1	1	1	1	1	1	1	1	1	1	1	1	1	1	0	1	1	1	1	1	1	1	1	1	1	1	1	1	1	1	1	1	1	1
	B1XI61	Putative ATP-dependent proteinase OS=Synechococcus sp. (strain ATCC 27264 / PCC 7002 / PR-6) GN=SYNPCC7002_A2059	SYNPCC7002_A2059	1	1	1	1	1	1	1	1	1	1	1	1	1	1	1	1	1	1	1	1	1	1	1	1	1	0	0	1	1	1	1	1	1	1	1	1	1	1	1	1	1	1	1	1	1	1
	B1XI64	Elongation factor G OS=Synechococcus sp. (strain ATCC 27264 / PCC 7002 / PR-6) GN=fusA	fusA SYNPCC7002_A2062	1	1	1	1	1	1	1	1	1	1	1	1	1	1	1	1	1	1	1	1	1	1	1	1	1	0	1	1	1	1	1	1	1	1	1	1	1	1	1	1	1	1	1	1	1	1
	B1XI67	HesB-like domain protein OS=Synechococcus sp. (strain ATCC 27264 / PCC 7002 / PR-6) GN=SYNPCC7002_A2065	SYNPCC7002_A2065	1	0	1	1	1	1	1	1	1	1	1	1	1	1	1	1	1	1	1	1	1	1	1	1	1	0	0	1	1	1	1	1	1	1	1	1	1	1	1	0	1	1	1	1	1	1
	B1XI68	Mannose-6-phosphate isomerase OS=Synechococcus sp. (strain ATCC 27264 / PCC 7002 / PR-6) GN=SYNPCC7002_A2066	SYNPCC7002_A2066	1	1	1	1	1	1	1	1	1	1	1	1	1	1	1	1	1	1	1	1	1	1	1	1	1	1	0	1	1	1	1	1	1	1	1	1	1	1	1	1	1	1	1	1	1	1
	B1XI69	tRNA-specific adenosine deaminase OS=Synechococcus sp. (strain ATCC 27264 / PCC 7002 / PR-6) GN=tadA	tadA SYNPCC7002_A2067	1	1	1	1	1	1	1	1	1	1	1	1	1	1	1	1	1	1	1	1	1	1	1	1	1	1	1	1	1	1	1	1	1	1	1	1	1	1	1	1	1	1	1	1	1	1
	B1XI70	Glutaredoxin OS=Synechococcus sp. (strain ATCC 27264 / PCC 7002 / PR-6) GN=grxC	grxC SYNPCC7002_A2068	1	1	1	1	1	1	1	1	1	1	1	1	1	1	1	1	1	1	1	1	1	1	1	1	1	1	1	1	1	1	1	1	1	1	1	1	1	1	1	1	1	1	1	1	1	1
	B1XI71	Adenosylhomocysteinase OS=Synechococcus sp. (strain ATCC 27264 / PCC 7002 / PR-6) GN=ahcY	ahcY SYNPCC7002_A2069	1	1	0	0	0	0	0	0	0	0	0	1	0	0	0	0	0	0	0	0	0	0	0	1	0	0	0	1	0	0	0	1	0	1	0	0	0	1	0	1	0	0	1	0	1	0
	B1XI72	Dihydroorotase OS=Synechococcus sp. (strain ATCC 27264 / PCC 7002 / PR-6) GN=pyrC	pyrC SYNPCC7002_A2070	1	0	1	1	1	1	1	1	1	1	1	1	1	1	1	1	1	1	1	1	1	1	1	1	1	1	0	1	1	1	1	1	1	1	1	1	1	1	1	1	0	1	1	1	1	1
	B1XI73	Urease accessory protein UreG OS=Synechococcus sp. (strain ATCC 27264 / PCC 7002 / PR-6) GN=ureG	ureG SYNPCC7002_A2071	0	1	1	0	1	1	1	1	1	1	1	1	1	0	1	1	1	1	1	1	1	1	1	1	1	1	0	1	1	1	1	1	1	1	1	1	1	1	1	1	1	1	1	1	1	1
	B1XI74	Uncharacterized protein OS=Synechococcus sp. (strain ATCC 27264 / PCC 7002 / PR-6) GN=SYNPCC7002_A2072	SYNPCC7002_A2072	0	0	0	0	0	0	0	0	0	0	0	0	0	0	0	0	0	0	0	0	0	0	0	1	0	0	0	0	0	0	0	0	0	0	0	0	0	0	0	0	0	0	0	0	0	0
	B1XI75	Uncharacterized protein OS=Synechococcus sp. (strain ATCC 27264 / PCC 7002 / PR-6) GN=SYNPCC7002_A2073	SYNPCC7002_A2073	0	0	1	1	1	1	1	0	1	0	1	1	1	0	1	1	1	0	1	1	1	1	1	1	1	1	1	1	1	1	1	1	1	1	1	1	1	1	1	1	1	0	1	1	1	0
	B1XI76	Uncharacterized protein OS=Synechococcus sp. (strain ATCC 27264 / PCC 7002 / PR-6) GN=SYNPCC7002_A2074	SYNPCC7002_A2074	0	1	1	1	1	1	1	1	1	1	1	1	1	0	1	1	1	1	1	1	0	0	0	1	0	1	0	1	1	1	1	1	1	1	1	1	0	1	0	1	1	0	1	1	1	1
	B1XI77	ATP-dependent Clp protease adapter protein ClpS OS=Synechococcus sp. (strain ATCC 27264 / PCC 7002 / PR-6) GN=clpS	clpS SYNPCC7002_A2075	1	1	1	1	1	0	1	1	1	1	1	1	1	1	0	1	1	1	1	1	1	1	1	1	1	1	0	1	1	1	1	1	1	1	1	1	1	1	1	1	1	1	1	1	1	1
	B1XI78	Ribonuclease PH OS=Synechococcus sp. (strain ATCC 27264 / PCC 7002 / PR-6) GN=rph	rph SYNPCC7002_A2077	1	1	1	1	1	1	1	1	1	1	1	1	1	1	1	1	1	0	1	1	1	1	0	1	1	1	0	1	1	1	1	1	1	1	0	1	1	1	0	1	1	1	1	1	1	0
	B1XI79	TPR domain containing protein OS=Synechococcus sp. (strain ATCC 27264 / PCC 7002 / PR-6) GN=SYNPCC7002_A2078	SYNPCC7002_A2078	0	0	1	0	0	1	1	1	1	0	1	1	1	0	1	1	0	1	1	1	0	1	0	1	1	0	0	1	1	1	1	1	1	1	0	0	0	1	1	0	1	1	1	1	1	1
	B1XI80	Translation elongation factor EF-G OS=Synechococcus sp. (strain ATCC 27264 / PCC 7002 / PR-6) GN=fus	fus SYNPCC7002_A2079	1	0	1	0	1	0	1	0	1	0	1	1	1	1	0	1	1	1	1	1	1	1	1	1	1	1	1	1	1	1	1	0	1	1	0	1	1	1	1	1	1	0	1	1	1	1
	B1XI81	Uncharacterized protein OS=Synechococcus sp. (strain ATCC 27264 / PCC 7002 / PR-6) GN=SYNPCC7002_A2080	SYNPCC7002_A2080	1	1	1	1	1	1	1	1	1	1	1	1	1	1	1	1	1	1	1	1	1	1	1	1	1	1	0	1	1	1	1	1	1	1	1	1	1	1	1	1	1	1	1	1	1	1
	B1XI82	Uncharacterized protein OS=Synechococcus sp. (strain ATCC 27264 / PCC 7002 / PR-6) GN=SYNPCC7002_A2081	SYNPCC7002_A2081	0	0	0	0	0	0	0	0	0	0	0	0	0	0	0	0	0	0	0	0	0	0	0	1	0	0	0	0	0	0	0	0	0	0	0	0	0	0	0	0	0	0	0	0	0	0
	B1XI83	Uncharacterized protein OS=Synechococcus sp. (strain ATCC 27264 / PCC 7002 / PR-6) GN=SYNPCC7002_A2082	SYNPCC7002_A2082	0	0	1	1	0	1	1	0	1	0	1	1	1	0	1	1	1	0	1	1	0	0	1	1	1	1	0	1	1	1	1	1	1	1	0	1	0	0	1	0	0	0	0	1	1	1
	B1XI85	Uncharacterized protein OS=Synechococcus sp. (strain ATCC 27264 / PCC 7002 / PR-6) GN=SYNPCC7002_A2085	SYNPCC7002_A2085	1	1	1	1	1	1	1	0	1	1	1	1	1	1	1	1	1	1	1	1	1	1	1	1	1	1	0	1	1	1	1	1	0	1	1	1	1	1	1	0	1	1	1	1	1	1
	B1XI86	Uncharacterized protein OS=Synechococcus sp. (strain ATCC 27264 / PCC 7002 / PR-6) GN=SYNPCC7002_A2086	SYNPCC7002_A2086	1	0	1	1	1	1	1	1	0	1	1	1	1	1	1	1	1	1	1	1	1	1	1	1	1	1	0	1	1	1	1	1	1	1	1	1	1	1	1	0	1	1	1	1	1	1
	B1XI87	Uncharacterized protein OS=Synechococcus sp. (strain ATCC 27264 / PCC 7002 / PR-6) GN=SYNPCC7002_A2087	SYNPCC7002_A2087	0	0	0	0	0	0	0	0	0	0	0	0	0	0	0	0	0	0	0	0	0	0	0	1	0	0	0	0	0	0	0	0	0	0	0	0	0	0	0	0	0	0	0	0	0	0
	B1XI88	Molybdate ABC transporter, permease protein OS=Synechococcus sp. (strain ATCC 27264 / PCC 7002 / PR-6) GN=modB	modB SYNPCC7002_A2088	1	0	1	1	1	1	1	1	1	1	1	1	1	1	1	1	1	1	1	1	0	1	1	1	1	1	0	1	1	1	1	1	1	1	1	1	1	1	0	1	1	0	1	1	1	1
	B1XI89	Uncharacterized protein OS=Synechococcus sp. (strain ATCC 27264 / PCC 7002 / PR-6) GN=SYNPCC7002_A2090	SYNPCC7002_A2090	1	0	1	1	1	1	1	1	1	0	1	1	1	1	1	1	1	1	1	1	1	1	1	1	1	1	0	1	1	1	1	1	1	1	0	0	1	1	0	1	1	1	1	1	1	1
	B1XI90	High-affinity branched-chain amino acid transport protein OS=Synechococcus sp. (strain ATCC 27264 / PCC 7002 / PR-6) GN=braE	braE SYNPCC7002_A2091	1	0	1	1	1	1	0	1	0	1	1	1	0	1	0	0	1	1	0	0	1	1	1	1	1	0	0	1	0	0	0	1	1	1	1	1	1	1	1	0	0	1	0	1	1	1
	B1XI91	4'-phosphopantetheinyl transferase OS=Synechococcus sp. (strain ATCC 27264 / PCC 7002 / PR-6) GN=hetI	hetI SYNPCC7002_A2092	1	0	1	0	0	1	0	1	1	1	1	0	1	0	1	1	0	1	0	1	0	1	1	1	1	1	0	1	0	1	0	1	1	1	1	0	0	1	1	0	0	0	1	0	1	1
	B1XI97	Permease protein of branched-chain amino acid ABC transporter OS=Synechococcus sp. (strain ATCC 27264 / PCC 7002 / PR-6) GN=SYNPCC7002_A2098	SYNPCC7002_A2098	0	0	1	0	1	0	0	0	0	0	1	0	0	1	1	0	1	0	0	1	0	1	0	1	1	0	0	0	1	1	0	0	1	1	0	0	0	0	0	0	0	1	0	0	1	0
	B1XI98	Permease protein of branched-chain amino acid ABC transporter OS=Synechococcus sp. (strain ATCC 27264 / PCC 7002 / PR-6) GN=SYNPCC7002_A2099	SYNPCC7002_A2099	0	0	1	0	1	0	0	1	1	1	1	0	0	1	1	0	1	1	0	1	0	1	0	1	1	0	0	0	1	1	0	0	1	1	0	0	0	0	0	0	0	1	0	0	1	0
	B1XI99	Histidine kinase OS=Synechococcus sp. (strain ATCC 27264 / PCC 7002 / PR-6) GN=SYNPCC7002_A2100	SYNPCC7002_A2100	1	0	1	1	1	1	0	1	0	1	1	0	1	1	1	1	1	1	1	0	1	1	1	1	1	1	0	1	0	1	1	1	1	1	0	1	1	1	1	1	1	1	1	1	1	1
	B1XIA0	Uncharacterized protein OS=Synechococcus sp. (strain ATCC 27264 / PCC 7002 / PR-6) GN=SYNPCC7002_A2101	SYNPCC7002_A2101	0	0	0	0	0	0	0	0	0	0	0	0	0	0	0	1	0	0	0	0	0	0	0	1	0	0	0	0	0	0	0	0	0	0	0	0	0	0	0	0	0	0	0	0	0	0
	B1XIA2	DNA helicase OS=Synechococcus sp. (strain ATCC 27264 / PCC 7002 / PR-6) GN=SYNPCC7002_A2103	SYNPCC7002_A2103	1	0	1	1	1	1	1	1	1	0	1	1	1	1	1	1	1	1	1	1	1	1	1	1	1	1	0	1	1	1	1	1	1	1	1	1	1	1	1	1	1	1	1	1	1	1
	B1XIA3	Uncharacterized protein OS=Synechococcus sp. (strain ATCC 27264 / PCC 7002 / PR-6) GN=SYNPCC7002_A2104	SYNPCC7002_A2104	0	0	0	0	0	0	0	0	0	0	0	0	0	0	0	0	0	0	0	0	0	0	0	1	0	0	0	0	0	0	0	0	0	0	0	0	0	0	0	0	0	0	0	0	0	0
	B1XIA4	RlpA-like protein OS=Synechococcus sp. (strain ATCC 27264 / PCC 7002 / PR-6) GN=SYNPCC7002_A2105	SYNPCC7002_A2105	0	0	0	0	0	0	0	0	0	0	0	0	0	0	0	0	0	0	1	0	0	0	0	1	0	0	0	0	0	0	0	0	0	1	0	0	0	0	0	0	0	0	1	0	0	0
	B1XIA5	ABC transporter family protein OS=Synechococcus sp. (strain ATCC 27264 / PCC 7002 / PR-6) GN=SYNPCC7002_A2106	SYNPCC7002_A2106	1	1	1	1	1	1	1	1	1	1	1	1	1	1	1	1	1	0	1	1	1	1	1	1	1	1	0	1	1	1	1	1	1	1	1	1	1	1	1	1	1	1	1	1	1	1
	B1XIA6	Transposase OS=Synechococcus sp. (strain ATCC 27264 / PCC 7002 / PR-6) GN=SYNPCC7002_A2107	SYNPCC7002_A2107	0	0	1	1	0	1	0	0	0	1	0	1	1	0	1	1	0	1	0	0	0	1	0	1	0	1	0	1	1	1	1	0	0	0	1	0	1	1	0	0	1	0	1	1	1	1
	B1XIA7	Calcium-translocating P-type ATPase, PMCA-type OS=Synechococcus sp. (strain ATCC 27264 / PCC 7002 / PR-6) GN=SYNPCC7002_A2108	SYNPCC7002_A2108	0	0	0	1	0	0	1	0	1	0	0	0	0	0	0	0	0	0	0	0	0	0	0	1	0	0	0	0	0	1	0	0	0	1	0	0	1	0	0	0	0	0	0	0	0	0
	B1XIA8	Uncharacterized protein OS=Synechococcus sp. (strain ATCC 27264 / PCC 7002 / PR-6) GN=SYNPCC7002_A2109	SYNPCC7002_A2109	0	0	0	0	1	0	0	0	0	0	0	1	1	0	0	1	0	1	0	0	0	1	1	1	0	1	0	0	1	1	0	0	0	1	1	0	1	1	0	0	0	1	0	1	0	1
	B1XIB1	Transglutaminase-like superfamily domain protein OS=Synechococcus sp. (strain ATCC 27264 / PCC 7002 / PR-6) GN=SYNPCC7002_A2113	SYNPCC7002_A2113	0	0	1	1	1	1	1	0	1	0	1	1	1	0	1	1	1	1	1	1	1	1	1	1	1	1	0	1	1	1	1	1	1	1	1	0	0	0	1	0	0	0	1	1	1	1
	B1XIB2	Two-component response regulator OS=Synechococcus sp. (strain ATCC 27264 / PCC 7002 / PR-6) GN=SYNPCC7002_A2115	SYNPCC7002_A2115	1	0	1	1	1	1	1	1	1	0	1	1	1	0	1	0	1	1	1	1	0	1	0	1	1	0	1	1	1	0	1	1	1	1	1	0	1	1	0	0	0	1	1	0	1	0
	B1XIB3	Uncharacterized protein OS=Synechococcus sp. (strain ATCC 27264 / PCC 7002 / PR-6) GN=SYNPCC7002_A2116	SYNPCC7002_A2116	0	0	1	0	0	0	0	0	0	0	0	1	0	0	0	0	0	0	0	0	1	0	0	1	1	0	0	0	0	0	0	0	0	1	1	0	0	1	0	0	0	0	1	0	0	0
	B1XIB4	Uncharacterized protein OS=Synechococcus sp. (strain ATCC 27264 / PCC 7002 / PR-6) GN=SYNPCC7002_A2117	SYNPCC7002_A2117	0	0	1	0	0	0	0	0	0	0	0	1	0	0	0	0	0	0	0	0	0	0	0	1	1	0	0	0	0	0	0	0	0	1	1	0	0	0	0	0	0	0	1	0	0	0
	B1XIB5	Cellulose synthase catalytic subunit OS=Synechococcus sp. (strain ATCC 27264 / PCC 7002 / PR-6) GN=SYNPCC7002_A2118	SYNPCC7002_A2118	0	0	1	0	0	0	0	0	0	0	0	1	0	0	0	0	0	1	0	0	1	0	0	1	1	0	0	0	0	0	0	0	0	1	1	0	0	1	0	0	0	0	1	0	0	0
	B1XIB6	Anti-sigma factor antagonist OS=Synechococcus sp. (strain ATCC 27264 / PCC 7002 / PR-6) GN=SYNPCC7002_A2119	SYNPCC7002_A2119	1	0	1	1	1	1	1	1	1	1	1	1	1	0	1	1	1	1	1	1	1	1	0	1	1	1	0	1	1	1	1	1	1	1	1	1	1	1	1	1	0	1	1	1	1	0
	B1XIB8	Putative haloacid dehalogenase-like hydrolase OS=Synechococcus sp. (strain ATCC 27264 / PCC 7002 / PR-6) GN=SYNPCC7002_A2121	SYNPCC7002_A2121	1	0	1	1	1	1	1	1	1	1	1	1	1	1	1	1	1	1	1	1	1	1	0	1	1	1	0	1	1	1	1	1	1	1	1	1	1	1	1	1	1	1	1	1	1	1
	B1XIB9	Transposase OS=Synechococcus sp. (strain ATCC 27264 / PCC 7002 / PR-6) GN=SYNPCC7002_A2122	SYNPCC7002_A2122 SYNPCC7002_A2141 SYNPCC7002_A2864 SYNPCC7002_G0077	0	0	0	0	0	0	0	0	0	0	0	0	0	0	0	0	0	0	0	0	0	0	0	1	0	0	0	0	0	0	0	0	0	0	0	0	0	0	0	0	0	0	0	0	0	0
	B1XIC1	Uncharacterized protein OS=Synechococcus sp. (strain ATCC 27264 / PCC 7002 / PR-6) GN=SYNPCC7002_A2124	SYNPCC7002_A2124	0	0	0	0	0	0	0	0	0	0	0	0	0	0	0	0	0	0	0	0	0	0	0	1	0	0	0	0	0	0	0	0	0	0	0	0	0	0	0	0	0	0	0	0	0	0
	B1XIC2	Glycogen synthase OS=Synechococcus sp. (strain ATCC 27264 / PCC 7002 / PR-6) GN=glgA	glgA glgA2 SYNPCC7002_A2125	0	0	1	1	0	0	1	1	0	1	1	1	0	0	1	1	1	1	1	0	0	1	1	1	1	0	1	1	1	1	1	1	0	1	1	1	1	1	1	1	1	0	1	1	0	0
	B1XIC3	Uncharacterized protein OS=Synechococcus sp. (strain ATCC 27264 / PCC 7002 / PR-6) GN=SYNPCC7002_A2126	SYNPCC7002_A2126	0	0	1	1	1	1	1	1	1	0	1	1	1	1	1	1	1	1	1	1	1	1	0	1	1	1	0	0	1	1	1	1	1	1	1	1	1	1	1	0	0	1	1	1	1	1
	B1XIC4	Acetyl-CoA carboxylase, biotin carboxylase OS=Synechococcus sp. (strain ATCC 27264 / PCC 7002 / PR-6) GN=accC	accC SYNPCC7002_A2127	1	1	1	1	1	1	1	1	1	1	1	1	1	1	1	1	1	1	1	1	1	1	1	1	1	1	0	1	1	1	1	1	1	1	1	1	1	1	1	1	1	1	1	1	1	1
	B1XIC5	Uncharacterized protein OS=Synechococcus sp. (strain ATCC 27264 / PCC 7002 / PR-6) GN=SYNPCC7002_A2128	SYNPCC7002_A2128	0	0	0	0	0	0	0	0	0	0	0	0	0	0	0	0	0	0	0	0	0	0	0	1	0	0	0	0	0	0	0	0	0	0	0	0	0	0	0	0	0	0	0	0	0	0
	B1XIC6	Putative YGGT family protein OS=Synechococcus sp. (strain ATCC 27264 / PCC 7002 / PR-6) GN=SYNPCC7002_A2129	SYNPCC7002_A2129	1	1	1	1	1	1	1	1	1	1	1	1	1	1	1	1	1	1	1	1	1	1	1	1	1	1	0	1	1	1	1	1	1	1	1	1	1	1	1	1	1	1	1	1	1	1
	B1XIC7	Uncharacterized protein OS=Synechococcus sp. (strain ATCC 27264 / PCC 7002 / PR-6) GN=SYNPCC7002_A2130	SYNPCC7002_A2130	1	0	1	0	0	1	1	1	1	0	1	0	0	0	1	0	1	0	1	1	0	1	0	1	1	0	0	1	0	1	1	1	1	1	0	0	1	1	0	0	1	1	0	1	1	0
	B1XIC8	Homoserine dehydrogenase OS=Synechococcus sp. (strain ATCC 27264 / PCC 7002 / PR-6) GN=hom	hom SYNPCC7002_A2131	1	1	1	1	1	1	1	1	1	1	1	1	1	1	1	1	1	1	1	1	1	1	1	1	1	1	0	1	1	1	1	1	1	1	1	1	1	1	1	1	1	1	1	1	1	1
	B1XIC9	DNA methyltransferase OS=Synechococcus sp. (strain ATCC 27264 / PCC 7002 / PR-6) GN=SYNPCC7002_A2132	SYNPCC7002_A2132	0	0	0	0	0	0	0	0	0	0	0	0	0	0	0	0	0	1	0	0	0	0	0	1	0	0	0	0	0	0	0	0	0	0	0	0	0	0	0	0	0	0	0	0	0	0
	B1XID0	Uncharacterized protein OS=Synechococcus sp. (strain ATCC 27264 / PCC 7002 / PR-6) GN=SYNPCC7002_A2133	SYNPCC7002_A2133	0	0	0	0	0	0	0	0	0	0	0	0	0	0	0	0	0	0	1	0	0	0	0	1	0	0	0	0	0	0	0	0	0	0	0	0	0	0	0	0	0	0	1	0	0	1
	B1XID1	Uncharacterized protein OS=Synechococcus sp. (strain ATCC 27264 / PCC 7002 / PR-6) GN=SYNPCC7002_A2134	SYNPCC7002_A2134	0	0	0	0	0	0	0	0	0	0	0	0	0	0	0	0	0	0	0	0	0	0	0	1	0	0	0	0	0	0	0	0	0	0	0	0	0	0	0	0	0	0	0	0	0	0
	B1XID2	Uncharacterized protein OS=Synechococcus sp. (strain ATCC 27264 / PCC 7002 / PR-6) GN=SYNPCC7002_A2135	SYNPCC7002_A2135	0	0	1	1	1	1	1	1	1	1	1	1	1	1	1	1	1	1	1	1	1	1	1	1	1	1	0	1	1	1	1	1	1	1	1	1	1	1	1	1	1	1	1	1	1	1
	B1XID3	Uncharacterized protein OS=Synechococcus sp. (strain ATCC 27264 / PCC 7002 / PR-6) GN=SYNPCC7002_A2136	SYNPCC7002_A2136	1	0	1	1	0	1	1	1	1	1	1	1	1	1	1	1	1	1	1	1	1	1	1	1	1	1	0	1	1	1	1	1	1	1	1	1	1	1	1	1	1	1	1	1	1	1
	B1XID4	Uncharacterized protein OS=Synechococcus sp. (strain ATCC 27264 / PCC 7002 / PR-6) GN=SYNPCC7002_A0801	SYNPCC7002_A0801	1	1	1	1	1	1	1	1	1	0	1	1	1	1	1	1	1	1	1	1	1	1	1	1	1	0	0	1	1	1	1	1	1	0	1	1	1	1	1	1	1	1	1	1	1	1
	B1XID6	Ferrodoxin I OS=Synechococcus sp. (strain ATCC 27264 / PCC 7002 / PR-6) GN=SYNPCC7002_A0803	SYNPCC7002_A0803	1	1	1	1	1	1	1	1	1	0	1	1	1	1	1	1	1	1	1	1	1	1	1	1	1	0	0	1	1	1	1	1	1	0	1	1	1	1	1	1	1	1	1	1	1	1
	B1XID7	Uncharacterized protein OS=Synechococcus sp. (strain ATCC 27264 / PCC 7002 / PR-6) GN=SYNPCC7002_A0804	SYNPCC7002_A0804	0	0	0	0	0	0	0	0	0	0	0	0	0	0	0	0	0	0	0	0	0	0	1	1	0	0	0	0	0	0	0	0	0	1	0	0	0	0	0	0	0	0	0	0	0	0
	B1XID8	SAM dependent methyltransferase OS=Synechococcus sp. (strain ATCC 27264 / PCC 7002 / PR-6) GN=SYNPCC7002_A0805	SYNPCC7002_A0805	0	0	1	0	1	0	1	0	0	0	1	0	0	0	0	1	0	1	0	1	1	1	1	1	1	1	0	0	1	1	0	1	0	1	1	1	0	0	1	0	0	0	0	0	1	0
	B1XID9	Uncharacterized protein OS=Synechococcus sp. (strain ATCC 27264 / PCC 7002 / PR-6) GN=SYNPCC7002_A0806	SYNPCC7002_A0806	0	0	1	1	0	0	1	0	0	0	0	0	0	0	1	1	1	1	0	1	0	0	1	1	0	1	0	0	1	1	0	1	1	1	1	1	0	0	1	0	0	0	0	1	1	1
	B1XIE0	Serine/threonine kinase OS=Synechococcus sp. (strain ATCC 27264 / PCC 7002 / PR-6) GN=pknC	pknC SYNPCC7002_A0807	0	0	0	0	0	1	0	0	0	0	1	0	1	0	0	1	0	0	0	1	0	0	0	1	1	0	0	1	0	1	1	1	1	1	0	0	1	1	1	0	0	0	1	1	1	0
	B1XIE3	Imidazoleglycerol-phosphate dehydratase OS=Synechococcus sp. (strain ATCC 27264 / PCC 7002 / PR-6) GN=hisB	hisB SYNPCC7002_A0810	1	1	1	0	1	1	1	1	1	0	1	0	1	1	1	1	1	1	1	1	1	1	0	1	1	1	0	1	1	1	1	1	1	1	1	1	0	1	0	1	1	1	1	1	1	1
	B1XIE5	Uncharacterized protein OS=Synechococcus sp. (strain ATCC 27264 / PCC 7002 / PR-6) GN=SYNPCC7002_A0812	SYNPCC7002_A0812	0	0	0	0	0	0	0	0	0	0	0	0	0	0	0	0	0	0	0	0	0	0	0	1	0	0	0	0	0	0	0	0	0	0	0	0	0	0	0	0	0	0	0	1	0	0
	B1XIE6	Membrane-associated 30 kD protein OS=Synechococcus sp. (strain ATCC 27264 / PCC 7002 / PR-6) GN=pspA	pspA SYNPCC7002_A0813	0	0	0	0	0	0	0	0	0	0	0	0	0	0	0	0	1	1	0	1	0	0	0	1	0	0	0	0	1	1	0	0	0	1	1	1	0	0	1	1	0	0	0	1	0	0
	B1XIE8	Uncharacterized protein OS=Synechococcus sp. (strain ATCC 27264 / PCC 7002 / PR-6) GN=SYNPCC7002_A0815	SYNPCC7002_A0815	0	0	1	0	0	1	0	0	0	0	1	0	0	1	1	0	1	0	1	1	1	0	0	1	1	0	0	1	1	0	1	0	1	1	0	1	0	1	1	1	0	0	1	1	1	0
	B1XIE9	D-alanyl-D-alanine carboxypeptidase/D-alanyl-D-alanine-endopeptidase OS=Synechococcus sp. (strain ATCC 27264 / PCC 7002 / PR-6) GN=dacB	dacB SYNPCC7002_A0816	0	0	1	1	0	1	0	0	0	0	1	0	1	0	1	1	1	1	1	1	0	0	1	1	1	0	0	1	1	1	1	1	1	1	1	1	1	1	1	0	0	0	1	0	1	1
	B1XIF0	Methyltransferase, UbiE/COQ5 family protein OS=Synechococcus sp. (strain ATCC 27264 / PCC 7002 / PR-6) GN=SYNPCC7002_A0817	SYNPCC7002_A0817	1	0	1	1	0	1	1	0	1	0	0	1	0	0	0	1	0	1	0	0	0	1	0	1	0	1	0	1	0	1	0	1	0	1	0	0	0	1	1	0	1	0	1	0	1	1
	B1XIF1	1-deoxy-D-xylulose 5-phosphate reductoisomerase OS=Synechococcus sp. (strain ATCC 27264 / PCC 7002 / PR-6) GN=dxr	dxr SYNPCC7002_A0818	1	1	1	1	1	1	1	1	1	1	1	1	1	1	1	1	1	1	1	1	1	1	1	1	1	0	0	1	1	1	1	1	1	1	1	1	1	1	1	1	1	1	1	1	1	1
	B1XIF2	PIN domain protein OS=Synechococcus sp. (strain ATCC 27264 / PCC 7002 / PR-6) GN=SYNPCC7002_A0819	SYNPCC7002_A0819	0	0	1	1	1	0	0	0	0	0	0	0	0	0	1	0	0	1	1	0	0	0	0	1	0	0	0	1	0	0	0	1	0	0	1	0	0	0	0	0	0	0	0	0	0	1
	B1XIF3	Uncharacterized protein OS=Synechococcus sp. (strain ATCC 27264 / PCC 7002 / PR-6) GN=SYNPCC7002_A0820	SYNPCC7002_A0820	0	0	1	0	0	0	1	1	0	0	0	0	0	0	1	1	0	1	0	0	0	0	0	1	0	0	0	0	0	0	0	1	0	0	0	0	0	0	0	0	0	0	0	0	0	1
	B1XIF4	ABC transporter protein OS=Synechococcus sp. (strain ATCC 27264 / PCC 7002 / PR-6) GN=SYNPCC7002_A0821	SYNPCC7002_A0821	1	1	1	1	1	1	1	1	1	1	1	1	1	1	1	1	1	1	1	1	1	1	1	1	1	1	0	1	1	1	1	1	1	1	1	1	1	1	1	1	1	1	1	1	1	1
	B1XIF5	Uncharacterized protein OS=Synechococcus sp. (strain ATCC 27264 / PCC 7002 / PR-6) GN=SYNPCC7002_A0822	SYNPCC7002_A0822	1	0	1	1	1	1	1	1	1	1	1	1	1	1	1	1	1	1	1	1	1	1	1	1	1	1	0	1	1	1	1	1	1	1	1	1	1	1	1	0	1	1	1	1	1	1
	B1XIF7	L-asparagine amidohydrolase OS=Synechococcus sp. (strain ATCC 27264 / PCC 7002 / PR-6) GN=SYNPCC7002_A0824	SYNPCC7002_A0824	1	0	1	1	1	1	1	1	1	1	1	0	1	0	1	1	1	1	0	1	0	1	1	1	1	1	0	1	1	1	1	1	1	1	1	1	1	1	1	0	0	1	0	1	1	0
	B1XIF8	Permease protein of ABC transporter OS=Synechococcus sp. (strain ATCC 27264 / PCC 7002 / PR-6) GN=SYNPCC7002_A0825	SYNPCC7002_A0825	0	0	1	1	0	0	1	0	0	0	0	0	1	0	0	1	0	1	1	0	0	0	1	1	0	1	0	0	1	1	0	0	0	1	0	0	1	1	1	1	0	0	1	0	0	0
	B1XIF9	DNA gyrase subunit A OS=Synechococcus sp. (strain ATCC 27264 / PCC 7002 / PR-6) GN=gyrA	gyrA SYNPCC7002_A0826	1	1	1	1	1	1	1	1	1	1	1	1	1	1	1	1	1	1	1	1	1	1	1	1	1	1	0	1	1	1	1	1	1	1	1	1	1	1	1	1	1	1	1	1	1	1
	B1XIG0	Competence protein OS=Synechococcus sp. (strain ATCC 27264 / PCC 7002 / PR-6) GN=comEc	comEc SYNPCC7002_A0827	0	0	0	0	0	0	0	0	0	0	0	0	0	0	0	0	0	0	0	0	0	0	0	1	0	0	0	0	0	0	0	0	0	1	0	0	0	0	0	0	0	0	0	0	0	0
	B1XIG1	Uncharacterized protein OS=Synechococcus sp. (strain ATCC 27264 / PCC 7002 / PR-6) GN=SYNPCC7002_A0828	SYNPCC7002_A0828	0	0	0	0	0	0	0	0	0	0	0	0	0	0	0	0	0	0	0	0	0	0	0	1	0	0	0	0	0	0	0	0	0	0	0	0	0	0	0	0	0	0	0	0	0	0
	B1XIG2	Uncharacterized protein OS=Synechococcus sp. (strain ATCC 27264 / PCC 7002 / PR-6) GN=SYNPCC7002_A0829	SYNPCC7002_A0829	0	0	0	0	0	0	0	0	0	0	0	0	0	0	0	0	0	0	0	0	0	0	0	1	0	0	0	0	0	0	0	0	0	0	0	0	0	0	0	0	0	0	0	0	0	0
	B1XIG3	Uncharacterized protein OS=Synechococcus sp. (strain ATCC 27264 / PCC 7002 / PR-6) GN=SYNPCC7002_A0830	SYNPCC7002_A0830	0	0	0	1	1	0	0	0	0	0	0	0	0	0	0	0	0	1	1	0	0	0	1	1	0	0	0	0	0	0	0	0	0	0	0	0	1	0	0	1	0	0	0	0	0	1
	B1XIG5	Acetyltransferase, GNAT family OS=Synechococcus sp. (strain ATCC 27264 / PCC 7002 / PR-6) GN=SYNPCC7002_A0832	SYNPCC7002_A0832	1	1	1	1	1	1	1	1	1	1	1	1	1	1	1	1	1	1	1	1	1	1	1	1	1	1	1	1	1	1	1	1	1	1	1	1	1	1	1	1	1	1	1	1	1	1
	B1XIG6	Two-component sensor histidine kinase OS=Synechococcus sp. (strain ATCC 27264 / PCC 7002 / PR-6) GN=SYNPCC7002_A0834	SYNPCC7002_A0834	0	0	0	0	0	0	0	0	0	0	0	0	1	0	0	1	1	0	0	0	0	0	0	1	0	0	0	0	1	0	1	0	0	1	0	0	0	1	0	0	0	0	1	0	0	0
	B1XIG7	Uncharacterized protein OS=Synechococcus sp. (strain ATCC 27264 / PCC 7002 / PR-6) GN=SYNPCC7002_A0833	SYNPCC7002_A0833	0	0	0	0	0	0	0	0	0	0	0	0	0	0	0	0	0	0	0	0	0	0	0	1	0	0	0	0	0	0	0	0	0	0	0	0	0	0	0	0	0	0	0	0	0	0
	B1XIG8	Heterodisulfide reductase, subunit B OS=Synechococcus sp. (strain ATCC 27264 / PCC 7002 / PR-6) GN=hdrB	hdrB SYNPCC7002_A0835	1	0	1	1	1	1	1	1	1	1	1	1	1	0	1	1	1	1	0	1	0	1	1	1	1	1	0	1	1	1	1	1	1	1	1	1	0	0	1	0	1	1	0	1	1	0
	B1XIG9	Addiction module toxin, Txe/YoeB family OS=Synechococcus sp. (strain ATCC 27264 / PCC 7002 / PR-6) GN=SYNPCC7002_A0836	SYNPCC7002_A0836	0	0	1	1	0	0	0	0	0	0	0	0	0	0	0	0	0	1	1	0	0	1	0	1	0	0	0	0	0	1	0	1	0	0	0	1	1	1	0	0	1	0	0	1	0	0
	B1XIH0	Probable antitoxin of toxin-antitoxin stability system OS=Synechococcus sp. (strain ATCC 27264 / PCC 7002 / PR-6) GN=SYNPCC7002_A0837	SYNPCC7002_A0837	0	0	0	1	1	0	0	0	0	0	0	0	1	0	0	0	1	1	1	0	0	1	0	1	0	0	0	1	0	0	0	1	0	0	0	1	1	1	0	0	1	0	1	1	0	1
	B1XIH1	Isocitrate dehydrogenase, NADP-dependent OS=Synechococcus sp. (strain ATCC 27264 / PCC 7002 / PR-6) GN=icd	icd SYNPCC7002_A0838	0	0	0	0	0	0	0	0	0	0	0	1	0	0	0	0	0	0	0	0	1	1	0	1	0	0	0	0	0	0	0	0	0	1	0	0	0	0	0	1	0	0	1	0	0	0
	B1XIH2	Uncharacterized protein OS=Synechococcus sp. (strain ATCC 27264 / PCC 7002 / PR-6) GN=SYNPCC7002_A0839	SYNPCC7002_A0839	0	0	0	0	0	1	0	0	0	0	0	0	0	0	0	0	0	0	0	0	0	0	0	1	0	0	0	0	0	0	0	0	0	0	0	0	1	0	0	0	0	0	0	0	0	0
	B1XIH3	Uncharacterized protein OS=Synechococcus sp. (strain ATCC 27264 / PCC 7002 / PR-6) GN=SYNPCC7002_A0840	SYNPCC7002_A0840	0	0	0	0	0	1	0	0	0	0	0	0	0	0	0	0	0	0	1	0	0	0	0	1	1	0	0	0	1	0	1	0	0	0	0	0	1	0	0	0	0	0	0	0	0	0
	B1XIH7	Probable Transport protein, Major Facilitator Superfamily protein OS=Synechococcus sp. (strain ATCC 27264 / PCC 7002 / PR-6) GN=SYNPCC7002_A0844	SYNPCC7002_A0844	0	0	0	1	0	0	1	0	0	0	0	1	0	0	0	0	0	1	1	0	0	0	0	1	0	1	0	0	0	1	0	0	0	1	0	0	0	1	0	1	1	1	1	0	0	1
	B1XIH8	Uncharacterized protein OS=Synechococcus sp. (strain ATCC 27264 / PCC 7002 / PR-6) GN=SYNPCC7002_A0845	SYNPCC7002_A0845	1	0	1	1	0	1	1	1	1	1	1	1	1	1	1	1	0	1	1	1	1	1	1	1	1	1	0	1	1	1	1	1	1	1	1	1	0	1	1	1	1	0	1	1	1	1
	B1XII0	NAD dependent epimerase/dehydratase family protein OS=Synechococcus sp. (strain ATCC 27264 / PCC 7002 / PR-6) GN=wcaG	wcaG SYNPCC7002_A0847	1	1	1	1	1	1	1	1	1	1	1	1	1	1	1	1	1	1	1	1	1	1	1	1	1	1	0	1	1	1	1	1	1	1	1	1	1	1	1	1	1	1	1	1	1	1
	B1XII1	PleD protein OS=Synechococcus sp. (strain ATCC 27264 / PCC 7002 / PR-6) GN=pleD	pleD SYNPCC7002_A0848	0	0	0	0	0	0	0	0	0	0	0	0	0	0	0	0	0	1	0	0	0	0	0	1	0	0	0	0	0	0	0	1	1	1	1	0	0	0	0	0	0	0	0	1	0	0
	B1XII2	Cytosine-specific methyltransferase OS=Synechococcus sp. (strain ATCC 27264 / PCC 7002 / PR-6) GN=SYNPCC7002_A0849	SYNPCC7002_A0849	1	0	1	1	0	1	1	1	1	0	1	0	1	0	1	1	0	1	0	1	1	1	1	1	0	1	0	1	1	1	1	1	1	1	1	1	1	1	1	1	1	0	0	0	1	1
	B1XII3	UDP-N-acetylmuramoylalanine--D-glutamate ligase OS=Synechococcus sp. (strain ATCC 27264 / PCC 7002 / PR-6) GN=murD	murD SYNPCC7002_A0850	1	1	1	1	1	1	1	1	1	1	1	1	1	1	1	1	1	1	1	1	1	1	1	1	1	1	0	1	1	1	1	1	1	1	1	1	1	1	1	1	1	1	1	1	1	1
	B1XII8	SipA possible regulator of histidine kinase NblS OS=Synechococcus sp. (strain ATCC 27264 / PCC 7002 / PR-6) GN=sipA	sipA SYNPCC7002_A0855	1	1	1	1	1	1	1	1	1	1	1	1	1	1	1	1	1	1	1	1	1	0	1	1	1	1	0	1	1	1	1	1	1	1	1	1	1	1	1	1	1	0	1	1	1	1
	B1XII9	Uncharacterized protein OS=Synechococcus sp. (strain ATCC 27264 / PCC 7002 / PR-6) GN=SYNPCC7002_A0856	SYNPCC7002_A0856	1	0	1	1	0	1	0	0	1	1	1	1	1	0	1	1	1	1	1	1	1	1	0	1	1	1	1	1	1	1	1	0	1	1	1	1	1	1	1	0	0	0	1	1	1	0
	B1XIJ0	Putative FAD-dependent dehydrogenase OS=Synechococcus sp. (strain ATCC 27264 / PCC 7002 / PR-6) GN=SYNPCC7002_A0857	SYNPCC7002_A0857	0	1	0	0	0	0	0	0	0	0	0	0	0	1	0	0	1	0	1	0	1	0	1	1	0	0	0	0	1	0	0	0	0	1	0	0	1	0	0	1	0	0	1	0	0	0
	B1XIJ1	High light inducible protein hli5 OS=Synechococcus sp. (strain ATCC 27264 / PCC 7002 / PR-6) GN=hliA	hliA SYNPCC7002_A0858	1	1	1	1	1	1	1	1	1	1	1	1	1	1	1	1	1	1	1	1	1	1	1	1	1	1	0	1	1	1	1	1	1	1	1	1	1	1	1	1	1	1	1	1	1	1
	B1XIJ2	Two-component response regulator OS=Synechococcus sp. (strain ATCC 27264 / PCC 7002 / PR-6) GN=SYNPCC7002_A0859	SYNPCC7002_A0859	1	0	1	0	0	1	1	1	0	0	0	1	1	0	1	1	1	0	1	1	1	1	0	1	1	1	1	1	0	1	1	1	1	1	0	1	0	1	1	1	0	0	1	0	1	0
	B1XIJ3	Putative cyanate ABC transporter, substrate binding protein OS=Synechococcus sp. (strain ATCC 27264 / PCC 7002 / PR-6) GN=SYNPCC7002_A0860	SYNPCC7002_A0860	0	0	0	0	0	0	1	0	0	0	0	1	0	1	0	1	1	1	1	0	0	1	0	1	0	0	0	0	0	0	0	0	0	1	1	1	1	1	0	1	1	1	1	0	0	1
	B1XIJ4	Sulfonate/nitrate transport system permease protein OS=Synechococcus sp. (strain ATCC 27264 / PCC 7002 / PR-6) GN=cynB	cynB SYNPCC7002_A0861	0	0	1	1	1	0	1	1	0	1	1	1	0	1	1	0	1	1	1	1	1	1	1	1	1	0	0	1	1	1	0	1	1	1	1	1	1	1	1	1	1	1	1	1	1	1
	B1XIJ6	Cyanate hydratase OS=Synechococcus sp. (strain ATCC 27264 / PCC 7002 / PR-6) GN=cynS	cynS SYNPCC7002_A0863	0	1	1	0	0	0	1	1	0	0	1	1	0	1	0	0	1	1	1	1	1	1	1	1	0	1	0	0	1	1	0	1	0	1	1	1	1	1	0	1	1	1	1	1	0	1
	B1XIJ7	Uncharacterized protein OS=Synechococcus sp. (strain ATCC 27264 / PCC 7002 / PR-6) GN=SYNPCC7002_A0864	SYNPCC7002_A0864	0	0	0	0	0	0	1	0	0	0	0	1	0	1	0	0	1	1	1	1	1	0	1	1	0	0	0	1	1	1	0	0	0	1	1	0	1	1	0	1	1	0	1	0	0	1
	B1XIJ8	Histidine kinase OS=Synechococcus sp. (strain ATCC 27264 / PCC 7002 / PR-6) GN=gidA	gidA SYNPCC7002_A0865	1	0	1	1	0	1	1	1	0	0	1	1	1	0	1	1	1	1	1	1	1	1	1	1	1	1	1	1	1	1	1	1	1	1	1	1	1	1	1	1	1	1	1	1	1	0
	B1XIJ9	Hydrolase, alpha/beta fold family protein OS=Synechococcus sp. (strain ATCC 27264 / PCC 7002 / PR-6) GN=todF	todF SYNPCC7002_A0866	1	0	1	1	0	1	1	1	1	0	1	1	1	1	1	1	1	1	1	0	1	0	1	1	1	1	0	0	1	1	1	1	1	1	1	1	1	1	1	1	1	0	1	1	1	1
	B1XIK0	Two-component hybrid sensor and regulator OS=Synechococcus sp. (strain ATCC 27264 / PCC 7002 / PR-6) GN=SYNPCC7002_A0867	SYNPCC7002_A0867	0	0	0	0	1	0	1	0	0	0	0	0	1	0	0	0	0	1	0	1	0	0	0	1	1	1	0	0	1	0	0	0	0	1	0	1	0	0	0	0	0	0	0	0	0	0
	B1XIK1	S-(hydroxymethyl)glutathione dehydrogenase OS=Synechococcus sp. (strain ATCC 27264 / PCC 7002 / PR-6) GN=SYNPCC7002_A0868	SYNPCC7002_A0868	1	0	1	1	0	1	1	0	1	0	1	1	1	1	1	1	1	1	1	1	1	1	1	1	1	1	0	1	1	1	1	1	1	1	1	1	1	1	0	1	1	0	1	1	1	1
	B1XIK2	Putative esterase OS=Synechococcus sp. (strain ATCC 27264 / PCC 7002 / PR-6) GN=SYNPCC7002_A0869	SYNPCC7002_A0869	1	0	1	0	0	0	0	0	1	0	1	1	1	1	1	1	1	0	1	1	0	1	1	1	1	1	1	0	1	1	1	1	1	1	0	1	1	1	0	1	1	0	1	1	1	1
	B1XIK3	Serine/threonine kinase OS=Synechococcus sp. (strain ATCC 27264 / PCC 7002 / PR-6) GN=pknA	pknA SYNPCC7002_A0870	1	0	1	0	1	1	1	1	1	1	1	1	1	1	1	1	1	1	1	1	1	1	1	1	1	1	0	1	1	1	1	1	1	1	1	1	1	1	1	1	1	1	1	1	1	1
	B1XIK5	Ribosomal silencing factor RsfS OS=Synechococcus sp. (strain ATCC 27264 / PCC 7002 / PR-6) GN=rsfS	rsfS SYNPCC7002_A0872	1	1	1	1	1	1	1	1	1	1	1	1	1	1	1	1	1	1	1	1	1	1	1	1	1	1	1	1	1	1	1	1	1	1	1	1	1	1	1	1	1	1	1	1	1	1
	B1XIK6	Pentapeptide repeats protein OS=Synechococcus sp. (strain ATCC 27264 / PCC 7002 / PR-6) GN=SYNPCC7002_A0873	SYNPCC7002_A0873	1	1	1	1	1	1	1	1	1	1	1	1	1	1	1	1	1	1	1	1	1	1	1	1	1	1	0	1	1	1	1	1	1	1	1	1	1	1	1	1	1	1	1	1	1	1
	B1XIK7	UDP-N-acetylmuramyl tripeptide synthase OS=Synechococcus sp. (strain ATCC 27264 / PCC 7002 / PR-6) GN=SYNPCC7002_A0874	SYNPCC7002_A0874	1	0	1	1	0	1	0	1	0	0	1	0	1	0	1	0	0	1	0	0	1	0	1	1	1	0	0	1	0	1	1	1	1	1	1	1	1	1	1	0	0	0	0	0	1	1
	B1XIK8	Uncharacterized protein OS=Synechococcus sp. (strain ATCC 27264 / PCC 7002 / PR-6) GN=SYNPCC7002_A0875	SYNPCC7002_A0875	1	0	1	1	1	1	1	1	1	0	1	1	1	0	1	1	1	1	1	1	1	0	1	1	1	1	0	1	1	1	1	1	1	1	1	1	1	1	1	1	0	1	1	1	1	1
	B1XIK9	O-Antigen Polymerase family protein OS=Synechococcus sp. (strain ATCC 27264 / PCC 7002 / PR-6) GN=SYNPCC7002_A0876	SYNPCC7002_A0876	1	0	1	1	0	1	1	0	1	0	1	0	1	0	1	1	1	1	0	1	1	0	1	1	1	0	0	1	1	1	1	0	1	1	0	0	1	1	1	0	0	0	0	1	1	1
	B1XIL0	CDP-diacylglycerol--glycerol-3-phosphate 3-phosphatidyltransferase OS=Synechococcus sp. (strain ATCC 27264 / PCC 7002 / PR-6) GN=pgsA	pgsA SYNPCC7002_A0877	1	0	1	1	1	1	1	1	1	1	1	1	1	1	1	1	1	1	1	1	1	1	1	1	1	1	0	0	1	1	1	1	1	1	1	1	1	0	1	1	1	1	1	1	1	1
	B1XIL1	Nicotinate-nucleotide adenylyltransferase OS=Synechococcus sp. (strain ATCC 27264 / PCC 7002 / PR-6) GN=nadD	nadD SYNPCC7002_A0878	1	1	1	1	1	1	1	1	1	0	1	1	1	1	1	1	1	1	1	1	1	1	1	1	1	1	0	1	1	1	1	1	1	1	1	1	1	1	1	1	0	1	1	1	1	1
	B1XIL2	Uncharacterized protein OS=Synechococcus sp. (strain ATCC 27264 / PCC 7002 / PR-6) GN=SYNPCC7002_A0879	SYNPCC7002_A0879	1	0	1	1	1	1	1	1	1	0	1	0	1	1	1	1	1	1	0	1	0	1	1	1	1	1	0	1	1	1	1	1	1	1	1	1	1	1	1	0	0	1	0	1	1	1
	B1XIL3	Uncharacterized protein OS=Synechococcus sp. (strain ATCC 27264 / PCC 7002 / PR-6) GN=SYNPCC7002_A0880	SYNPCC7002_A0880	0	0	1	0	0	1	0	0	0	0	0	0	1	0	1	1	1	0	0	1	0	0	0	1	0	0	0	0	0	0	1	1	1	0	0	0	0	0	0	0	0	0	0	0	1	1
	B1XIL6	Ribosomal protein L25 OS=Synechococcus sp. (strain ATCC 27264 / PCC 7002 / PR-6) GN=rplY	rplY SYNPCC7002_A0883	1	0	1	1	1	1	1	1	1	0	1	0	1	0	1	1	1	1	1	1	1	1	1	1	1	1	0	1	1	1	1	1	1	1	1	1	1	1	1	1	0	1	1	1	1	1
	B1XIL7	Uncharacterized protein OS=Synechococcus sp. (strain ATCC 27264 / PCC 7002 / PR-6) GN=SYNPCC7002_A2138	SYNPCC7002_A2138	0	0	0	0	0	0	0	0	0	0	0	0	0	0	0	0	0	0	0	0	0	0	0	1	0	0	0	0	0	0	0	0	0	0	0	0	0	0	0	0	0	0	0	0	0	0
	B1XIL8	Alpha-1,4 glucan phosphorylase OS=Synechococcus sp. (strain ATCC 27264 / PCC 7002 / PR-6) GN=SYNPCC7002_A2139	SYNPCC7002_A2139	1	0	1	0	0	1	0	1	0	1	1	0	0	0	1	1	1	0	1	1	1	1	0	1	1	1	0	1	1	1	0	1	1	0	0	1	0	0	0	1	1	1	1	1	1	1
	B1XIM1	Conserved hypothetical membrane protein OS=Synechococcus sp. (strain ATCC 27264 / PCC 7002 / PR-6) GN=SYNPCC7002_A2142	SYNPCC7002_A2142	0	0	0	1	0	0	0	0	0	0	0	0	0	0	0	0	0	0	0	0	0	0	0	1	0	0	0	0	0	0	0	0	0	1	0	0	0	0	1	0	0	0	0	0	0	0
	B1XIM2	Uncharacterized protein OS=Synechococcus sp. (strain ATCC 27264 / PCC 7002 / PR-6) GN=SYNPCC7002_A2143	SYNPCC7002_A2143	0	0	0	0	0	0	0	0	0	0	0	0	0	0	0	0	0	0	0	0	0	0	0	1	0	0	0	0	0	0	0	0	0	0	0	0	0	0	0	0	0	0	0	0	0	0
	B1XIM3	SWIM zinc finger domain protein OS=Synechococcus sp. (strain ATCC 27264 / PCC 7002 / PR-6) GN=SYNPCC7002_A2144	SYNPCC7002_A2144	1	1	1	1	1	1	1	1	1	0	1	1	1	1	1	1	1	1	1	1	0	0	1	1	1	1	0	1	1	1	1	1	1	1	1	1	1	1	1	1	0	0	1	1	1	1
	B1XIM4	Putative D-alanyl-D-alanine carboxypeptidase OS=Synechococcus sp. (strain ATCC 27264 / PCC 7002 / PR-6) GN=SYNPCC7002_A2145	SYNPCC7002_A2145	1	1	1	1	1	1	1	1	1	1	1	1	1	1	1	1	1	1	1	1	1	1	1	1	1	1	0	1	1	1	1	1	1	1	1	1	1	1	1	1	1	1	1	1	1	1
	B1XIM5	Auxin Efflux Carrier superfamily OS=Synechococcus sp. (strain ATCC 27264 / PCC 7002 / PR-6) GN=SYNPCC7002_A2146	SYNPCC7002_A2146	0	0	1	0	0	1	1	0	0	1	1	0	0	0	1	1	0	0	1	0	0	0	0	1	1	0	0	1	1	1	1	1	1	1	0	1	0	0	0	0	1	1	0	1	1	0
	B1XIM7	Binding-protein-dependent transport systems inner membrane protein OS=Synechococcus sp. (strain ATCC 27264 / PCC 7002 / PR-6) GN=SYNPCC7002_A2148	SYNPCC7002_A2148	1	1	1	1	1	1	1	1	1	0	1	1	1	1	1	1	1	1	1	1	1	1	0	1	1	1	0	1	1	1	1	1	1	1	1	1	1	1	1	1	1	1	1	1	1	1
	B1XIM8	Putative cobalt transport protein OS=Synechococcus sp. (strain ATCC 27264 / PCC 7002 / PR-6) GN=SYNPCC7002_A2149	SYNPCC7002_A2149	1	0	1	1	1	1	1	1	1	1	1	1	1	1	1	1	1	1	1	1	1	1	1	1	1	1	0	1	1	1	1	1	1	1	1	1	1	1	1	1	1	1	1	1	1	1
	B1XIM9	Universal stress protein family OS=Synechococcus sp. (strain ATCC 27264 / PCC 7002 / PR-6) GN=SYNPCC7002_A2150	SYNPCC7002_A2150	1	1	1	1	1	1	1	1	1	1	1	1	1	1	1	1	1	1	1	1	1	1	1	1	1	1	0	1	1	1	1	1	1	1	1	1	1	1	1	1	1	1	1	1	1	1
	B1XIN1	Putative ferredoxin (2Fe-2S) OS=Synechococcus sp. (strain ATCC 27264 / PCC 7002 / PR-6) GN=SYNPCC7002_A2152	SYNPCC7002_A2152	1	1	1	1	1	1	1	1	1	1	1	1	1	1	1	1	1	1	1	1	1	1	1	1	1	1	0	1	1	1	1	1	1	1	1	1	1	1	1	1	1	1	1	1	1	1
	B1XIN3	Putative haloacid dehalogenase-like hydrolase OS=Synechococcus sp. (strain ATCC 27264 / PCC 7002 / PR-6) GN=SYNPCC7002_A2154	SYNPCC7002_A2154	1	0	1	1	1	1	1	1	1	0	1	1	1	1	1	1	1	1	1	1	1	0	1	1	1	1	0	1	1	1	1	1	1	1	1	1	1	1	1	1	0	0	1	1	1	1
	B1XIN4	Ser/Thr protein phosphatase family protein OS=Synechococcus sp. (strain ATCC 27264 / PCC 7002 / PR-6) GN=SYNPCC7002_A2155	SYNPCC7002_A2155	0	0	0	1	0	0	0	0	1	1	0	1	0	0	0	0	0	1	1	0	0	0	1	1	0	1	0	0	0	0	1	0	0	0	1	0	1	1	1	1	1	1	1	1	0	1
	B1XIN5	Uncharacterized protein OS=Synechococcus sp. (strain ATCC 27264 / PCC 7002 / PR-6) GN=SYNPCC7002_A2156	SYNPCC7002_A2156	0	0	0	0	0	0	0	0	0	0	0	0	0	0	0	0	0	0	0	0	0	0	0	1	0	0	0	0	0	0	0	0	0	0	0	0	0	0	0	0	0	0	0	0	0	0
	B1XIN6	Uncharacterized protein OS=Synechococcus sp. (strain ATCC 27264 / PCC 7002 / PR-6) GN=SYNPCC7002_A2157	SYNPCC7002_A2157	1	0	1	1	0	1	0	1	0	0	1	0	1	0	1	0	1	1	0	0	0	0	1	1	1	0	0	1	0	1	1	1	1	1	1	1	1	1	1	0	0	0	0	0	1	0
	B1XIN8	TPR domain containing protein OS=Synechococcus sp. (strain ATCC 27264 / PCC 7002 / PR-6) GN=SYNPCC7002_A2159	SYNPCC7002_A2159	1	0	1	1	1	1	1	1	1	1	1	1	1	0	1	1	1	1	1	1	1	1	1	1	1	1	0	1	1	1	1	1	1	1	1	1	1	1	1	1	1	1	0	1	1	1
	B1XIN9	Chaperone protein DnaK OS=Synechococcus sp. (strain ATCC 27264 / PCC 7002 / PR-6) GN=dnaK PE=2	dnaK SYNPCC7002_A2160	1	1	1	1	1	1	1	1	1	1	1	1	1	1	1	1	1	1	1	1	1	1	1	1	1	1	0	1	1	1	1	1	1	1	1	1	1	1	1	1	1	1	1	1	1	1
	B1XIP0	Chaperone protein dnaJ OS=Synechococcus sp. (strain ATCC 27264 / PCC 7002 / PR-6) GN=dnaJ	dnaJ SYNPCC7002_A2161	1	1	1	1	1	1	1	1	1	1	1	1	1	1	1	1	1	1	1	1	1	1	1	1	1	1	0	1	1	1	1	1	1	1	1	1	1	1	1	1	1	1	1	1	1	1
	B1XIP1	Pseudouridine synthase OS=Synechococcus sp. (strain ATCC 27264 / PCC 7002 / PR-6) GN=SYNPCC7002_A2162	SYNPCC7002_A2162	0	0	0	1	0	0	1	0	0	0	0	1	0	0	0	0	1	0	1	0	0	0	1	1	0	0	0	0	0	0	0	0	0	1	0	0	1	1	0	1	1	0	1	1	0	0
	B1XIP2	Putative small-conductance mechanosensitive channel OS=Synechococcus sp. (strain ATCC 27264 / PCC 7002 / PR-6) GN=SYNPCC7002_A2163	SYNPCC7002_A2163	0	0	0	0	0	0	0	0	0	0	0	0	0	0	0	0	0	0	0	0	0	0	0	1	0	0	0	0	0	0	0	0	0	0	0	0	0	0	0	0	0	0	0	0	0	0
	B1XIP4	Uncharacterized protein OS=Synechococcus sp. (strain ATCC 27264 / PCC 7002 / PR-6) GN=SYNPCC7002_A2165	SYNPCC7002_A2165	0	0	0	1	1	0	1	0	0	0	0	0	0	0	0	0	0	1	1	0	0	0	1	1	0	1	0	0	0	0	0	0	0	0	0	0	0	0	1	1	0	0	1	0	0	1
	B1XIP5	Uncharacterized protein OS=Synechococcus sp. (strain ATCC 27264 / PCC 7002 / PR-6) GN=SYNPCC7002_A2166	SYNPCC7002_A2166	0	0	1	1	1	1	1	0	0	0	0	1	0	0	1	1	1	1	1	1	1	1	1	1	1	1	0	1	1	1	1	1	0	1	0	0	0	1	1	1	0	0	1	1	0	1
	B1XIP6	Sensory box/GGDEF domain/EAL domain protein OS=Synechococcus sp. (strain ATCC 27264 / PCC 7002 / PR-6) GN=SYNPCC7002_A2167	SYNPCC7002_A2167	1	0	1	1	1	1	1	0	1	0	1	1	1	1	1	1	1	1	1	1	1	1	1	1	1	1	0	1	1	1	1	1	1	1	1	1	1	1	1	1	1	1	1	1	1	1
	B1XIP7	Uncharacterized protein OS=Synechococcus sp. (strain ATCC 27264 / PCC 7002 / PR-6) GN=SYNPCC7002_A2168	SYNPCC7002_A2168	0	0	0	0	0	0	0	0	0	0	0	0	0	0	0	0	0	0	0	0	0	0	0	1	0	0	0	0	0	0	0	0	0	0	0	0	0	0	0	0	0	0	0	0	0	0
	B1XIP8	Uncharacterized protein OS=Synechococcus sp. (strain ATCC 27264 / PCC 7002 / PR-6) GN=SYNPCC7002_A2169	SYNPCC7002_A2169	0	0	0	0	0	0	0	0	0	0	0	0	0	0	0	0	0	0	0	0	0	0	0	1	0	0	0	0	0	0	0	0	0	0	0	0	0	0	0	0	0	0	0	0	0	0
	B1XIP9	Uncharacterized protein OS=Synechococcus sp. (strain ATCC 27264 / PCC 7002 / PR-6) GN=SYNPCC7002_A2170	SYNPCC7002_A2170	0	0	0	0	0	0	0	0	0	0	0	0	0	0	0	0	0	0	0	0	0	0	0	1	0	0	0	0	0	0	0	0	0	0	0	0	0	0	0	0	0	0	0	0	0	0
	B1XIQ0	Uncharacterized protein OS=Synechococcus sp. (strain ATCC 27264 / PCC 7002 / PR-6) GN=SYNPCC7002_A2171	SYNPCC7002_A2171	0	0	0	0	0	0	0	0	0	0	0	0	0	0	0	0	0	0	0	0	0	0	0	1	0	0	0	0	0	0	0	0	0	0	0	0	0	0	0	0	0	0	0	0	0	0
	B1XIQ1	Conserved repeat domain protein OS=Synechococcus sp. (strain ATCC 27264 / PCC 7002 / PR-6) GN=SYNPCC7002_A2172	SYNPCC7002_A2172	0	0	1	0	0	0	0	0	0	0	1	1	1	0	1	1	1	0	0	0	0	0	0	1	1	0	0	0	0	0	1	1	1	1	0	1	0	1	0	0	1	0	1	0	0	0
	B1XIQ2	Uncharacterized protein OS=Synechococcus sp. (strain ATCC 27264 / PCC 7002 / PR-6) GN=SYNPCC7002_A2173	SYNPCC7002_A2173	0	0	1	0	0	0	0	0	0	0	1	1	1	0	1	1	1	0	0	0	0	0	0	1	1	0	0	0	0	0	1	1	1	1	0	1	0	1	0	0	1	0	1	0	0	0
	B1XIQ3	Uncharacterized protein OS=Synechococcus sp. (strain ATCC 27264 / PCC 7002 / PR-6) GN=SYNPCC7002_A2174	SYNPCC7002_A2174	0	0	1	0	0	0	0	0	0	0	1	1	1	0	1	1	1	0	1	0	0	0	0	1	1	0	0	0	0	1	1	1	1	1	0	1	0	1	0	0	1	0	1	1	0	0
	B1XIQ4	Conserved repeat domain protein OS=Synechococcus sp. (strain ATCC 27264 / PCC 7002 / PR-6) GN=SYNPCC7002_A2175	SYNPCC7002_A2175	0	0	0	0	0	0	0	0	0	0	0	0	0	0	0	0	0	0	0	0	0	0	0	1	0	0	0	0	0	0	0	0	0	0	0	0	0	0	0	0	0	0	0	0	0	0
	B1XIQ5	TPR domain containing protein OS=Synechococcus sp. (strain ATCC 27264 / PCC 7002 / PR-6) GN=SYNPCC7002_A2176	SYNPCC7002_A2176	1	1	1	1	1	1	1	1	1	1	1	1	1	1	1	1	1	1	1	1	1	1	1	1	1	1	0	1	1	1	1	1	1	1	1	1	1	1	1	1	1	1	1	1	1	1
	B1XIQ6	Uncharacterized protein OS=Synechococcus sp. (strain ATCC 27264 / PCC 7002 / PR-6) GN=SYNPCC7002_A2177	SYNPCC7002_A2177	0	0	0	0	0	0	0	0	0	0	0	0	0	0	0	0	0	0	0	0	0	0	0	1	0	0	0	0	0	0	0	0	0	0	0	0	0	0	0	0	0	0	0	0	0	0
	B1XIQ7	Uncharacterized protein OS=Synechococcus sp. (strain ATCC 27264 / PCC 7002 / PR-6) GN=SYNPCC7002_A2178	SYNPCC7002_A2178	0	0	0	0	0	0	1	0	0	0	0	0	0	0	0	0	0	0	0	0	0	0	0	1	0	0	0	0	0	0	1	0	0	0	0	0	0	0	0	0	0	0	0	0	0	0
	B1XIQ8	Glutamine-binding protein OS=Synechococcus sp. (strain ATCC 27264 / PCC 7002 / PR-6) GN=glnH	glnH SYNPCC7002_A2179	1	0	1	1	0	1	0	1	0	1	1	0	1	1	1	1	1	1	1	0	1	1	1	1	1	1	0	1	0	1	1	1	1	1	1	1	1	1	1	1	1	1	1	1	1	1
	B1XIR1	Transport permease protein OS=Synechococcus sp. (strain ATCC 27264 / PCC 7002 / PR-6) GN=SYNPCC7002_A2182	SYNPCC7002_A2182	0	0	1	0	0	0	0	0	0	1	1	1	1	1	0	1	1	0	1	1	0	0	0	1	0	1	0	0	0	1	0	0	0	1	1	1	1	1	1	1	0	1	1	1	0	0
	B1XIR2	Uncharacterized protein OS=Synechococcus sp. (strain ATCC 27264 / PCC 7002 / PR-6) GN=SYNPCC7002_A2183	SYNPCC7002_A2183	0	0	0	1	0	0	0	0	0	0	0	1	0	0	1	0	1	0	0	0	1	0	0	1	1	0	0	0	0	0	1	0	0	1	0	0	0	0	1	1	0	1	0	1	0	0
	B1XIR3	NlpC/P60 family protein OS=Synechococcus sp. (strain ATCC 27264 / PCC 7002 / PR-6) GN=SYNPCC7002_A2184	SYNPCC7002_A2184	1	1	1	1	1	1	1	1	0	0	1	1	1	1	1	1	1	1	1	1	1	1	1	1	1	1	0	1	1	1	1	1	1	1	1	1	0	0	1	1	1	1	1	1	1	0
	B1XIR4	Glycosyl transferase, group 2 family protein OS=Synechococcus sp. (strain ATCC 27264 / PCC 7002 / PR-6) GN=SYNPCC7002_A2185	SYNPCC7002_A2185	1	1	1	1	0	1	1	1	1	0	1	1	1	0	1	1	1	1	0	1	0	0	0	1	1	1	0	1	1	1	1	1	1	1	0	1	1	1	1	1	1	0	1	1	1	1
	B1XIR5	Putative anion transporting ATPase OS=Synechococcus sp. (strain ATCC 27264 / PCC 7002 / PR-6) GN=SYNPCC7002_A2186	SYNPCC7002_A2186	1	0	1	1	1	1	1	1	1	1	1	1	1	1	1	1	1	1	1	1	1	1	1	1	1	1	0	1	1	1	1	1	1	1	1	1	1	1	1	1	1	1	1	1	1	1
	B1XIR6	Uncharacterized protein OS=Synechococcus sp. (strain ATCC 27264 / PCC 7002 / PR-6) GN=SYNPCC7002_A2187	SYNPCC7002_A2187	0	0	0	0	0	0	0	0	0	0	0	0	0	0	0	0	0	0	0	0	0	0	0	1	0	0	0	0	0	0	0	0	0	0	0	0	0	0	0	0	0	0	0	0	0	0
	B1XIR7	Putative aminotransferase OS=Synechococcus sp. (strain ATCC 27264 / PCC 7002 / PR-6) GN=SYNPCC7002_A2188	SYNPCC7002_A2188	1	0	1	1	1	1	1	1	1	1	1	1	1	1	1	1	1	1	1	1	1	1	1	1	1	1	0	1	1	1	1	1	1	1	1	1	1	1	1	1	1	1	1	1	1	1
	B1XIR9	Putative zinc-binding oxidoreductase OS=Synechococcus sp. (strain ATCC 27264 / PCC 7002 / PR-6) GN=SYNPCC7002_A2190	SYNPCC7002_A2190	1	0	1	1	1	1	1	0	1	1	1	0	1	1	1	1	0	1	1	1	0	1	0	1	1	1	0	1	1	1	1	1	1	1	0	1	0	0	1	0	1	1	0	1	1	1
	B1XIS0	Conserved hypothetical membrane protein OS=Synechococcus sp. (strain ATCC 27264 / PCC 7002 / PR-6) GN=SYNPCC7002_A2191	SYNPCC7002_A2191	0	0	0	1	0	0	1	0	1	0	1	0	1	0	0	1	0	1	1	1	1	0	1	1	0	1	0	0	1	1	0	0	0	1	1	0	0	0	1	1	0	1	1	1	0	1
	B1XIS1	Ferredoxin (2Fe-2S) OS=Synechococcus sp. (strain ATCC 27264 / PCC 7002 / PR-6) GN=petF	petF SYNPCC7002_A2192	1	1	1	1	1	1	1	1	1	1	1	1	1	1	1	1	1	1	1	1	1	1	1	1	1	1	0	1	1	1	1	1	1	1	1	1	1	1	1	1	1	1	1	1	1	1
	B1XIS2	Uncharacterized protein OS=Synechococcus sp. (strain ATCC 27264 / PCC 7002 / PR-6) GN=SYNPCC7002_A2193	SYNPCC7002_A2193	0	1	0	1	1	0	1	0	1	1	0	1	1	1	0	1	0	1	1	0	0	0	1	1	0	1	0	0	0	1	0	0	0	1	1	0	1	1	0	1	0	1	1	1	0	1
	B1XIS3	Uncharacterized protein OS=Synechococcus sp. (strain ATCC 27264 / PCC 7002 / PR-6) GN=SYNPCC7002_A2194	SYNPCC7002_A2194	0	0	0	0	0	0	0	0	0	0	0	0	0	0	0	0	0	0	0	0	0	0	0	1	0	0	0	0	0	0	0	0	0	0	0	0	0	0	0	0	0	0	0	0	0	0
	B1XIS4	Dihydroorotate dehydrogenase (quinone) OS=Synechococcus sp. (strain ATCC 27264 / PCC 7002 / PR-6) GN=pyrD	pyrD SYNPCC7002_A2195	1	1	1	1	1	1	1	1	1	1	1	1	1	1	1	1	1	1	1	1	1	1	1	1	1	0	1	1	1	1	1	1	1	1	1	1	1	1	1	1	1	1	1	1	1	1
	B1XIS5	FtsW/RodA/SpoVE family protein OS=Synechococcus sp. (strain ATCC 27264 / PCC 7002 / PR-6) GN=SYNPCC7002_A2196	SYNPCC7002_A2196	1	1	1	1	1	1	1	1	1	1	1	1	1	1	1	1	1	1	1	1	1	1	0	1	1	1	0	1	1	1	1	1	1	1	0	1	1	1	1	1	1	1	1	1	1	1
	B1XIS6	Putative aluminum resistance protein OS=Synechococcus sp. (strain ATCC 27264 / PCC 7002 / PR-6) GN=SYNPCC7002_A2197	SYNPCC7002_A2197	1	1	1	1	1	1	1	1	1	1	1	1	1	1	1	1	1	1	1	1	1	1	1	1	1	1	0	1	1	1	1	1	1	1	1	1	1	1	1	1	1	1	1	1	1	1
	B1XIS9	Retinal pigment epithelial membrane protein OS=Synechococcus sp. (strain ATCC 27264 / PCC 7002 / PR-6) GN=SYNPCC7002_A2200	SYNPCC7002_A2200	1	0	1	1	0	1	0	1	0	0	1	1	1	0	1	1	1	0	1	1	1	0	1	1	1	1	1	1	1	1	1	1	1	1	0	1	1	1	1	1	0	1	1	1	1	1
	B1XIT0	ABC transporter amino acid-binding protein OS=Synechococcus sp. (strain ATCC 27264 / PCC 7002 / PR-6) GN=SYNPCC7002_A2201	SYNPCC7002_A2201	1	0	1	1	1	1	0	1	0	0	1	1	0	1	0	0	1	1	0	0	1	1	1	1	0	0	1	1	0	0	0	1	1	1	1	1	1	1	1	0	0	1	0	1	1	1
	B1XIT2	Anthranilate phosphoribosyltransferase OS=Synechococcus sp. (strain ATCC 27264 / PCC 7002 / PR-6) GN=trpD	trpD SYNPCC7002_A2203	1	1	1	1	1	1	1	1	1	1	1	1	1	1	0	1	1	1	1	1	1	1	1	1	1	1	0	1	1	1	1	1	1	1	1	1	1	1	1	1	1	1	1	1	1	1
	B1XIT3	Uncharacterized protein OS=Synechococcus sp. (strain ATCC 27264 / PCC 7002 / PR-6) GN=SYNPCC7002_A2204	SYNPCC7002_A2204	1	0	1	1	0	1	1	0	1	0	1	1	1	0	1	0	1	1	0	0	1	0	0	1	1	1	0	1	1	1	1	1	1	1	1	1	1	1	0	0	1	0	1	0	1	1
	B1XIT4	Pentapeptide repeats protein OS=Synechococcus sp. (strain ATCC 27264 / PCC 7002 / PR-6) GN=SYNPCC7002_A2205	SYNPCC7002_A2205	1	0	1	1	1	1	1	1	1	1	1	1	1	1	1	1	1	1	1	1	1	1	1	1	1	1	0	1	1	1	1	1	1	1	1	1	1	1	1	1	1	1	1	1	1	0
	B1XIT6	2Fe-2S iron-sulfur cluster binding domain protein OS=Synechococcus sp. (strain ATCC 27264 / PCC 7002 / PR-6) GN=SYNPCC7002_A2207	SYNPCC7002_A2207	1	1	1	1	1	1	1	1	1	0	1	1	1	1	1	1	1	1	1	1	1	0	1	1	1	1	0	1	1	1	1	1	1	1	1	1	1	1	1	1	1	0	1	1	1	1
	B1XIT7	Ammonium transporter OS=Synechococcus sp. (strain ATCC 27264 / PCC 7002 / PR-6) GN=SYNPCC7002_A2208	SYNPCC7002_A2208	0	1	1	1	1	1	1	1	1	1	1	1	1	1	1	1	1	1	1	1	1	1	1	1	1	1	0	0	1	1	1	0	1	1	1	1	1	1	1	1	1	1	1	1	0	1
	B1XIU5	Transposase OS=Synechococcus sp. (strain ATCC 27264 / PCC 7002 / PR-6) GN=SYNPCC7002_A2216	SYNPCC7002_A2216	0	0	1	1	0	1	0	0	0	1	0	0	1	0	1	1	0	1	0	0	0	1	0	1	0	1	0	1	1	1	1	1	0	0	1	0	1	1	1	0	1	0	1	1	1	1
	B1XIU6	Aspartate carbamoyltransferase OS=Synechococcus sp. (strain ATCC 27264 / PCC 7002 / PR-6) GN=pyrB	pyrB SYNPCC7002_A0884	1	1	1	1	1	1	1	1	1	1	1	1	1	1	1	1	1	1	1	1	1	1	1	1	1	1	0	1	1	1	1	1	1	1	1	1	1	1	1	1	1	1	1	1	1	1
	B1XIU7	Alpha amylase (Amylosucrase), Chain A OS=Synechococcus sp. (strain ATCC 27264 / PCC 7002 / PR-6) GN=ams	ams SYNPCC7002_A0885	0	0	0	0	0	0	0	0	0	0	0	1	0	0	0	0	0	1	0	0	0	0	0	1	1	0	0	0	0	0	1	0	0	0	0	0	0	0	0	0	0	0	0	0	0	0
	B1XIU8	Fructokinase OS=Synechococcus sp. (strain ATCC 27264 / PCC 7002 / PR-6) GN=frk	frk SYNPCC7002_A0886	0	0	0	0	0	0	0	0	0	1	0	0	0	0	0	0	0	1	0	0	0	0	0	1	0	0	0	0	0	0	0	0	0	1	0	0	0	0	0	0	0	0	0	0	0	0
	B1XIU9	HAD-superfamily hydrolase, subfamily IIB subfamily OS=Synechococcus sp. (strain ATCC 27264 / PCC 7002 / PR-6) GN=sppA	sppA SYNPCC7002_A0887	0	0	0	0	0	0	0	0	0	0	0	0	0	0	0	0	0	1	0	0	0	0	0	1	0	0	0	0	0	0	0	0	0	0	0	0	0	0	0	0	0	0	0	0	0	0
	B1XIV0	Sucrose-phosphate synthase OS=Synechococcus sp. (strain ATCC 27264 / PCC 7002 / PR-6) GN=spsA	spsA SYNPCC7002_A0888	0	1	0	0	1	1	0	0	0	0	0	0	0	1	1	0	0	1	0	0	0	0	1	1	1	0	0	1	0	0	0	1	0	0	0	0	0	0	0	0	0	0	0	0	1	0
	B1XIV1	Bifunctional protein FolD OS=Synechococcus sp. (strain ATCC 27264 / PCC 7002 / PR-6) GN=folD	folD SYNPCC7002_A0889	1	1	1	1	1	1	1	1	1	1	1	1	1	1	1	1	1	1	1	1	1	1	1	1	1	1	1	1	1	1	1	1	1	1	1	1	1	1	1	1	1	1	1	1	1	1
	B1XIV2	Succinyl-CoA synthetase, alpha chain OS=Synechococcus sp. (strain ATCC 27264 / PCC 7002 / PR-6) GN=sucD	sucD SYNPCC7002_A0890	1	0	1	1	0	1	1	1	1	0	1	0	0	0	1	1	1	0	0	1	1	0	1	1	1	1	0	1	1	1	1	1	1	1	1	1	1	1	1	0	0	0	0	1	1	0
	B1XIV3	Succinate-CoA ligase beta chain OS=Synechococcus sp. (strain ATCC 27264 / PCC 7002 / PR-6) GN=sucC	sucC SYNPCC7002_A0891	1	0	1	1	0	1	1	1	1	0	1	0	0	0	1	1	1	1	0	0	1	0	1	1	1	0	0	1	1	1	1	1	1	1	1	1	1	1	1	0	0	0	0	1	1	0
	B1XIV4	Uncharacterized protein OS=Synechococcus sp. (strain ATCC 27264 / PCC 7002 / PR-6) GN=SYNPCC7002_A0892	SYNPCC7002_A0892	0	0	0	0	0	0	0	0	0	0	0	0	0	0	0	0	0	0	0	0	0	0	0	1	0	0	0	0	0	0	0	0	0	0	0	0	0	0	0	0	0	0	0	0	0	0
	B1XIV5	Predicted phosphatase OS=Synechococcus sp. (strain ATCC 27264 / PCC 7002 / PR-6) GN=SYNPCC7002_A0893	SYNPCC7002_A0893	0	0	1	0	0	1	0	0	0	1	0	0	0	0	1	0	0	0	0	0	0	0	0	1	0	0	0	0	0	0	0	1	0	1	1	0	0	0	0	0	0	0	1	0	0	0
	B1XIV6	Radical SAM domain protein Fe-S oxidoreductase family 2 OS=Synechococcus sp. (strain ATCC 27264 / PCC 7002 / PR-6) GN=SYNPCC7002_A0894	SYNPCC7002_A0894	1	1	1	0	1	1	1	1	0	1	1	1	1	1	1	1	1	1	1	1	1	1	1	1	1	1	0	1	1	1	1	1	1	0	0	1	1	1	1	1	1	1	1	1	1	1
	B1XIV7	Uncharacterized protein OS=Synechococcus sp. (strain ATCC 27264 / PCC 7002 / PR-6) GN=SYNPCC7002_A0895	SYNPCC7002_A0895	0	0	0	0	0	0	0	0	0	0	0	0	0	0	0	0	0	0	0	0	0	0	0	1	0	0	0	0	0	0	0	0	0	1	0	0	0	0	0	0	0	0	0	0	0	0
	B1XIV8	Predicted enzyme of the cupin superfamily OS=Synechococcus sp. (strain ATCC 27264 / PCC 7002 / PR-6) GN=SYNPCC7002_A0896	SYNPCC7002_A0896	1	1	1	0	0	1	0	0	0	0	1	1	1	0	1	0	0	0	0	0	0	1	0	1	0	0	0	1	0	0	0	1	0	1	0	0	1	1	1	0	0	1	1	0	1	0
	B1XIW0	Precorrin-6B methylase 2 OS=Synechococcus sp. (strain ATCC 27264 / PCC 7002 / PR-6) GN=cobL	cobL SYNPCC7002_A0898	1	0	1	1	1	1	1	1	1	1	1	1	1	1	1	1	1	1	1	1	1	1	1	1	1	1	0	1	1	1	1	1	1	1	1	1	1	1	1	1	1	1	1	1	1	1
	B1XIW1	Proline iminopeptidase OS=Synechococcus sp. (strain ATCC 27264 / PCC 7002 / PR-6) GN=pip	pip SYNPCC7002_A0899	0	0	1	0	0	0	1	0	0	1	0	1	0	0	0	0	1	0	1	0	0	1	0	1	1	1	0	1	1	1	1	1	0	1	0	0	1	1	1	1	1	1	1	1	1	0
	B1XIW2	Two-component hybrid sensory kinase GAF domain OS=Synechococcus sp. (strain ATCC 27264 / PCC 7002 / PR-6) GN=SYNPCC7002_A0900	SYNPCC7002_A0900	1	0	1	1	0	0	1	0	1	0	0	1	1	0	1	0	0	1	1	0	0	0	1	1	0	0	1	0	0	1	0	0	0	1	1	1	1	1	1	1	0	1	1	0	0	0
	B1XIW3	Uncharacterized protein OS=Synechococcus sp. (strain ATCC 27264 / PCC 7002 / PR-6) GN=SYNPCC7002_A0901	SYNPCC7002_A0901	0	0	0	0	0	0	0	0	0	0	0	0	0	0	0	0	0	0	0	0	0	0	0	1	0	0	0	0	0	0	0	0	0	0	0	0	0	0	0	0	0	0	0	0	0	0
	B1XIW4	ATP-dependent zinc metalloprotease FtsH OS=Synechococcus sp. (strain ATCC 27264 / PCC 7002 / PR-6) GN=ftsH	ftsH SYNPCC7002_A0902	1	1	1	1	1	1	1	1	1	1	1	1	1	1	1	1	1	1	1	1	1	1	1	1	1	1	0	1	1	1	1	1	1	1	1	1	1	1	1	1	1	1	1	1	1	1
	B1XIW5	tRNA (guanine-N(7)-)-methyltransferase OS=Synechococcus sp. (strain ATCC 27264 / PCC 7002 / PR-6) GN=trmB	trmB SYNPCC7002_A0903	1	1	1	1	1	1	1	1	1	1	1	1	1	1	1	1	1	1	1	1	1	1	1	1	1	1	0	1	1	1	1	1	1	1	1	1	1	1	1	1	1	1	1	1	1	1
	B1XIW6	Uncharacterized protein OS=Synechococcus sp. (strain ATCC 27264 / PCC 7002 / PR-6) GN=SYNPCC7002_A0904	SYNPCC7002_A0904	1	1	1	1	1	1	1	1	1	1	1	1	1	1	1	1	1	1	1	1	1	1	1	1	1	1	0	1	1	1	1	1	1	1	1	1	1	1	1	1	0	1	1	1	1	1
	B1XIW7	NCAIR mutase (PurE)-related protein OS=Synechococcus sp. (strain ATCC 27264 / PCC 7002 / PR-6) GN=SYNPCC7002_A0905	SYNPCC7002_A0905	1	1	1	1	1	1	1	1	1	1	1	1	1	1	1	1	1	1	1	1	1	1	1	1	1	1	0	1	1	1	1	1	1	1	1	1	1	1	1	1	1	1	1	1	1	1
	B1XIW9	Sulfurtransferase OS=Synechococcus sp. (strain ATCC 27264 / PCC 7002 / PR-6) GN=SYNPCC7002_A0907	SYNPCC7002_A0907	1	0	1	1	1	1	1	1	1	0	1	1	1	1	0	1	1	1	1	1	1	1	0	1	1	0	0	1	1	1	1	1	1	1	1	1	0	1	1	1	0	1	1	1	1	1
	B1XIX0	Magnesium protoporphyrin O-methyltransferase OS=Synechococcus sp. (strain ATCC 27264 / PCC 7002 / PR-6) GN=chlM	chlM SYNPCC7002_A0908	1	1	1	1	1	1	1	1	1	1	1	1	1	1	1	1	1	1	1	1	1	1	1	1	1	1	0	1	1	1	1	1	1	1	1	1	1	1	1	1	1	1	1	1	1	1
	B1XIX1	Adenylate cyclase OS=Synechococcus sp. (strain ATCC 27264 / PCC 7002 / PR-6) GN=SYNPCC7002_A0909	SYNPCC7002_A0909	0	0	1	1	1	1	1	0	1	0	1	1	1	1	0	1	1	1	1	0	0	0	1	1	0	1	0	0	0	1	0	0	1	1	1	0	1	1	1	1	0	0	1	1	1	0
	B1XIX2	ABC transporter ATP-binding protein OS=Synechococcus sp. (strain ATCC 27264 / PCC 7002 / PR-6) GN=SYNPCC7002_A0910	SYNPCC7002_A0910	1	1	1	1	1	1	1	1	1	1	1	1	1	1	1	1	1	1	1	1	1	1	1	1	1	1	0	1	1	1	1	1	1	1	1	1	1	1	1	1	1	1	1	1	1	1
	B1XIX3	Uncharacterized protein OS=Synechococcus sp. (strain ATCC 27264 / PCC 7002 / PR-6) GN=SYNPCC7002_A0911	SYNPCC7002_A0911	0	0	0	0	0	0	0	0	0	0	0	0	0	0	0	0	0	0	0	0	0	0	0	1	0	0	0	0	0	0	0	0	0	0	0	0	0	0	0	0	0	0	0	0	0	0
	B1XIX4	Fe-S metabolism associated protein (SufS activator) OS=Synechococcus sp. (strain ATCC 27264 / PCC 7002 / PR-6) GN=sufE	sufE SYNPCC7002_A0912	1	1	1	1	1	1	1	1	1	1	1	1	1	0	1	1	1	1	1	1	1	1	1	1	1	1	0	1	1	1	1	1	1	1	1	1	1	1	1	1	1	1	1	0	1	1
	B1XIX5	Uncharacterized protein OS=Synechococcus sp. (strain ATCC 27264 / PCC 7002 / PR-6) GN=SYNPCC7002_A0913	SYNPCC7002_A0913	0	0	0	0	0	0	0	0	0	0	0	0	0	0	0	0	0	1	0	0	0	0	0	1	0	0	0	0	0	0	0	0	0	1	1	0	0	0	0	0	0	0	0	0	0	0
	B1XIX6	ATPases involved in chromosome partitioning OS=Synechococcus sp. (strain ATCC 27264 / PCC 7002 / PR-6) GN=SYNPCC7002_A0914	SYNPCC7002_A0914	1	1	1	1	1	1	1	1	1	1	1	1	1	1	1	1	1	1	1	1	1	1	1	1	1	1	0	1	1	1	1	1	1	1	1	1	1	1	1	1	1	1	1	1	1	1
	B1XIX7	Beta-carotene oxygenase CrtR OS=Synechococcus sp. (strain ATCC 27264 / PCC 7002 / PR-6) GN=crtR	crtR SYNPCC7002_A0915	1	1	1	1	1	1	1	1	1	1	1	1	1	1	1	1	1	1	1	1	1	1	1	1	1	1	0	1	1	1	1	1	1	1	1	1	1	1	1	1	1	1	1	1	1	1
	B1XIX8	Uncharacterized protein OS=Synechococcus sp. (strain ATCC 27264 / PCC 7002 / PR-6) GN=SYNPCC7002_A0916	SYNPCC7002_A0916	0	0	0	1	0	0	0	0	1	0	0	0	0	0	0	0	0	1	1	1	0	0	0	1	0	1	0	0	1	1	0	0	0	1	1	0	1	1	1	0	0	0	0	1	0	1
	B1XIX9	NAD dependent epimerase/dehydratase family protein OS=Synechococcus sp. (strain ATCC 27264 / PCC 7002 / PR-6) GN=SYNPCC7002_A0917	SYNPCC7002_A0917	1	0	1	0	0	1	0	1	1	0	1	0	1	0	1	1	0	0	0	0	1	0	0	1	1	1	0	1	1	1	1	1	1	1	0	1	1	1	0	1	0	0	1	1	1	0
	B1XIY0	1-acyl-sn-glycerol-3-phosphate acyltransferase OS=Synechococcus sp. (strain ATCC 27264 / PCC 7002 / PR-6) GN=plsC	plsC SYNPCC7002_A0918	1	0	1	1	0	1	1	1	1	0	1	1	1	0	1	1	1	1	0	0	1	0	1	1	1	0	0	1	1	1	1	1	1	1	1	1	1	1	0	1	1	0	1	1	1	1
	B1XIY1	ABC transporter permease protein OS=Synechococcus sp. (strain ATCC 27264 / PCC 7002 / PR-6) GN=SYNPCC7002_A0919	SYNPCC7002_A0919	1	1	1	1	1	1	1	1	1	0	1	1	1	1	1	1	1	1	1	1	1	1	0	1	1	1	0	1	1	1	1	1	1	1	1	1	1	1	1	1	1	1	1	1	1	1
	B1XIY2	Circadian clock protein KaiB OS=Synechococcus sp. (strain ATCC 27264 / PCC 7002 / PR-6) GN=kaiB	kaiB SYNPCC7002_A0920	1	1	1	1	1	1	1	1	1	1	1	1	1	1	1	1	1	1	1	1	1	1	1	1	1	1	0	1	1	1	1	1	1	1	1	1	1	1	1	1	1	1	1	1	1	1
	B1XIY4	Uncharacterized protein OS=Synechococcus sp. (strain ATCC 27264 / PCC 7002 / PR-6) GN=SYNPCC7002_A0922	SYNPCC7002_A0922	1	1	1	1	0	1	1	0	0	0	1	1	0	0	1	1	1	1	1	1	1	1	1	1	1	0	0	1	1	1	1	1	1	1	1	1	1	1	1	1	1	0	1	1	1	0
	B1XIY9	FHA-domain protein OS=Synechococcus sp. (strain ATCC 27264 / PCC 7002 / PR-6) GN=SYNPCC7002_A0927	SYNPCC7002_A0927	0	0	0	0	1	0	0	1	1	0	0	1	1	0	1	1	1	0	1	1	1	1	1	1	1	1	0	1	1	1	0	0	1	1	1	0	1	1	1	1	0	1	1	1	0	0
	B1XIZ0	6-phosphogluconolactonase OS=Synechococcus sp. (strain ATCC 27264 / PCC 7002 / PR-6) GN=pgl	pgl SYNPCC7002_A0928	1	1	1	1	1	1	1	1	1	1	1	1	1	1	1	1	1	1	1	1	1	1	1	1	1	1	0	1	1	1	1	1	1	1	1	1	1	1	1	1	1	1	1	1	1	1
	B1XIZ1	Uncharacterized protein OS=Synechococcus sp. (strain ATCC 27264 / PCC 7002 / PR-6) GN=SYNPCC7002_A0929	SYNPCC7002_A0929	0	0	0	0	0	0	0	0	0	0	0	0	0	0	0	0	0	0	0	0	0	0	0	1	0	0	0	0	0	0	0	0	0	1	0	0	1	0	0	0	0	0	0	0	0	0
	B1XIZ2	Uncharacterized protein OS=Synechococcus sp. (strain ATCC 27264 / PCC 7002 / PR-6) GN=SYNPCC7002_A0930	SYNPCC7002_A0930	1	1	1	1	1	1	1	1	1	1	1	0	1	1	1	1	1	1	1	1	1	0	0	1	1	1	0	1	1	1	1	1	1	1	1	1	1	0	1	1	1	1	1	1	1	1
	B1XIZ4	DnaJ domain protein OS=Synechococcus sp. (strain ATCC 27264 / PCC 7002 / PR-6) GN=SYNPCC7002_A0932	SYNPCC7002_A0932	1	0	1	1	0	1	0	1	1	0	1	1	1	1	1	1	0	1	1	1	1	1	1	1	0	1	0	1	0	1	1	0	1	1	0	1	1	1	1	0	1	1	0	0	0	1
	B1XIZ5	Uncharacterized protein OS=Synechococcus sp. (strain ATCC 27264 / PCC 7002 / PR-6) GN=SYNPCC7002_A0933	SYNPCC7002_A0933	0	0	0	0	0	0	0	0	0	0	0	0	0	0	0	0	0	0	0	0	0	0	0	1	0	0	0	0	0	0	0	0	0	0	0	0	0	0	0	0	0	0	0	0	0	0
	B1XIZ6	Uncharacterized protein OS=Synechococcus sp. (strain ATCC 27264 / PCC 7002 / PR-6) GN=SYNPCC7002_A0934	SYNPCC7002_A0934	0	0	0	0	0	0	0	0	0	0	0	0	0	0	0	0	0	0	0	0	0	0	0	1	0	0	0	0	0	0	0	0	0	0	0	0	0	0	0	0	0	0	0	0	0	0
	B1XIZ7	Uncharacterized protein OS=Synechococcus sp. (strain ATCC 27264 / PCC 7002 / PR-6) GN=SYNPCC7002_A0935	SYNPCC7002_A0935	0	0	0	0	0	0	0	0	0	0	0	0	0	0	0	0	0	0	0	0	0	0	0	1	0	0	0	0	0	0	0	0	0	0	0	0	0	0	0	0	0	0	0	0	0	0
	B1XIZ8	Uncharacterized protein OS=Synechococcus sp. (strain ATCC 27264 / PCC 7002 / PR-6) GN=SYNPCC7002_A0936	SYNPCC7002_A0936	0	0	0	0	0	0	0	0	0	0	0	0	0	0	0	0	0	0	0	0	0	0	0	1	0	0	0	0	0	0	0	0	0	0	0	0	0	0	0	0	0	0	0	0	0	0
	B1XIZ9	Two-component response regulator OS=Synechococcus sp. (strain ATCC 27264 / PCC 7002 / PR-6) GN=SYNPCC7002_A0937	SYNPCC7002_A0937	1	1	1	1	1	1	1	1	1	1	1	1	1	1	1	1	1	1	1	1	1	1	1	1	1	1	1	1	1	1	1	1	1	1	1	1	1	1	1	1	1	1	1	1	1	1
	B1XJ00	PhoH-like protein OS=Synechococcus sp. (strain ATCC 27264 / PCC 7002 / PR-6) GN=SYNPCC7002_A0938	SYNPCC7002_A0938	1	1	1	1	1	1	1	1	1	1	1	1	1	1	1	1	1	1	1	1	1	1	1	1	1	1	0	1	1	1	1	1	1	0	1	1	1	1	1	1	1	1	1	1	1	1
	B1XJ01	Sensory box protein/response regulator OS=Synechococcus sp. (strain ATCC 27264 / PCC 7002 / PR-6) GN=SYNPCC7002_A0939	SYNPCC7002_A0939	1	0	1	0	0	0	1	0	0	0	0	0	1	0	1	1	1	1	0	1	0	1	1	1	1	1	1	1	1	1	1	1	1	1	0	1	1	0	1	0	0	0	1	1	1	0
	B1XJ02	tRNA-dihydrouridine synthase OS=Synechococcus sp. (strain ATCC 27264 / PCC 7002 / PR-6) GN=dus1	dus1 SYNPCC7002_A0940	1	1	1	1	1	1	1	1	1	1	1	1	1	1	1	1	1	1	1	1	1	1	1	1	1	1	0	1	1	1	1	1	1	1	1	1	1	1	1	1	0	1	1	1	1	1
	B1XJ03	UDP-3-O-acylglucosamine N-acyltransferase OS=Synechococcus sp. (strain ATCC 27264 / PCC 7002 / PR-6) GN=lpxD	lpxD SYNPCC7002_A0941	1	1	1	1	1	1	1	1	1	1	1	1	1	1	1	1	1	1	1	1	1	1	1	1	1	1	1	1	1	1	1	1	1	1	1	1	1	1	1	1	1	1	1	1	1	1
	B1XJ04	Uncharacterized stress response protein OS=Synechococcus sp. (strain ATCC 27264 / PCC 7002 / PR-6) GN=SYNPCC7002_A0942	SYNPCC7002_A0942	0	0	0	1	0	0	1	1	1	0	0	0	0	0	0	0	0	1	0	1	1	0	0	1	0	0	0	0	1	1	0	0	0	1	1	0	1	1	0	0	0	0	0	0	0	1
	B1XJ05	Uncharacterized protein OS=Synechococcus sp. (strain ATCC 27264 / PCC 7002 / PR-6) GN=SYNPCC7002_A0943	SYNPCC7002_A0943	0	0	0	0	0	0	0	0	0	0	0	0	0	0	0	0	0	0	0	0	0	0	0	1	0	0	0	0	0	0	0	0	0	0	0	0	0	0	0	0	0	0	0	0	0	0
	B1XJ06	GTPase HflX OS=Synechococcus sp. (strain ATCC 27264 / PCC 7002 / PR-6) GN=hflX	hflX SYNPCC7002_A0944	1	0	1	1	0	1	1	1	1	1	1	1	1	1	1	1	1	1	1	1	1	1	1	1	1	1	0	1	1	1	1	1	1	1	1	1	1	1	1	1	1	1	1	1	1	1
	B1XJ07	Uncharacterized protein OS=Synechococcus sp. (strain ATCC 27264 / PCC 7002 / PR-6) GN=SYNPCC7002_A0945	SYNPCC7002_A0945	1	1	1	1	1	1	1	1	0	0	1	1	1	1	1	1	1	1	1	1	1	1	1	1	1	1	1	1	1	1	1	1	1	1	1	1	1	1	1	0	1	0	1	1	1	0
	B1XJ09	Acetyltransferase, GNAT family OS=Synechococcus sp. (strain ATCC 27264 / PCC 7002 / PR-6) GN=SYNPCC7002_A0947	SYNPCC7002_A0947	1	0	1	1	1	1	1	1	1	1	1	1	1	1	1	1	1	1	1	1	1	1	1	1	1	1	0	1	1	1	1	1	1	1	1	1	1	1	1	1	1	1	1	1	1	1
	B1XJ10	Uncharacterized protein OS=Synechococcus sp. (strain ATCC 27264 / PCC 7002 / PR-6) GN=SYNPCC7002_A0948	SYNPCC7002_A0948	0	0	0	0	0	0	0	0	0	0	0	0	0	0	0	0	0	0	0	0	0	0	0	1	0	0	0	0	0	0	0	0	0	1	0	0	0	0	0	0	0	0	0	0	0	0
	B1XJ11	Mannose-1-phosphate guanyltransferase OS=Synechococcus sp. (strain ATCC 27264 / PCC 7002 / PR-6) GN=SYNPCC7002_A0950	SYNPCC7002_A0950	1	0	1	1	1	1	1	1	1	0	1	1	1	1	1	1	1	1	1	1	1	1	1	1	1	1	0	1	1	1	1	1	1	1	1	1	1	1	1	1	0	1	1	1	1	1
	B1XJ12	Uncharacterized protein OS=Synechococcus sp. (strain ATCC 27264 / PCC 7002 / PR-6) GN=SYNPCC7002_A0951	SYNPCC7002_A0951	1	0	1	1	1	1	1	1	1	0	1	1	1	1	1	1	1	1	1	1	1	0	1	1	1	1	0	1	1	1	1	1	1	1	1	1	1	1	1	0	0	0	1	1	1	1
	B1XJ14	Uridylate kinase OS=Synechococcus sp. (strain ATCC 27264 / PCC 7002 / PR-6) GN=pyrH	pyrH SYNPCC7002_A0953	1	1	1	1	1	1	1	1	1	1	1	1	1	1	1	1	1	1	1	1	1	1	1	1	1	1	0	1	1	1	1	1	1	1	1	1	1	1	1	1	1	1	1	1	1	1
	B1XJ15	Laccase domain protein OS=Synechococcus sp. (strain ATCC 27264 / PCC 7002 / PR-6) GN=SYNPCC7002_A0954	SYNPCC7002_A0954	1	1	1	1	1	1	1	1	1	0	1	1	1	1	1	1	1	1	1	1	1	1	1	1	1	1	0	1	1	1	1	1	1	1	1	1	1	1	1	1	1	1	1	1	1	1
	B1XJ16	30S ribosomal protein S1 OS=Synechococcus sp. (strain ATCC 27264 / PCC 7002 / PR-6) GN=rpsA	rpsA SYNPCC7002_A0955	1	1	1	1	1	1	1	1	1	1	1	1	1	1	1	1	1	1	1	1	1	1	1	1	1	1	0	1	1	1	1	1	1	1	1	1	1	1	1	1	1	1	1	1	1	1
	B1XJ19	Pseudouridine synthase OS=Synechococcus sp. (strain ATCC 27264 / PCC 7002 / PR-6) GN=rluA	rluA SYNPCC7002_A0958	1	1	1	1	1	1	1	1	1	1	1	1	1	1	1	1	1	1	1	1	1	1	1	1	1	1	0	1	1	1	1	1	1	1	1	1	1	1	1	1	1	1	1	1	1	1
	B1XJ20	Uncharacterized protein OS=Synechococcus sp. (strain ATCC 27264 / PCC 7002 / PR-6) GN=SYNPCC7002_A0959	SYNPCC7002_A0959	0	0	0	0	0	0	0	0	0	0	0	0	0	0	0	0	0	0	0	0	0	0	0	1	0	0	0	0	0	0	0	0	0	1	0	0	0	0	0	0	0	0	0	0	0	0
	B1XJ21	Glutathione-dependent formaldehyde-activating enzyme OS=Synechococcus sp. (strain ATCC 27264 / PCC 7002 / PR-6) GN=gfa	gfa SYNPCC7002_A0960	0	0	0	0	0	0	0	0	0	0	0	0	0	0	0	1	0	0	0	0	0	0	0	1	0	0	0	0	0	0	0	0	0	0	0	0	0	0	0	0	0	0	0	0	0	0
	B1XJ22	Uncharacterized protein OS=Synechococcus sp. (strain ATCC 27264 / PCC 7002 / PR-6) GN=SYNPCC7002_A0961	SYNPCC7002_A0961	0	0	0	0	0	0	0	0	0	0	0	0	0	0	0	0	0	0	0	0	0	0	0	1	0	0	0	0	0	0	0	0	0	0	0	0	0	0	0	0	0	0	0	0	0	0
	B1XJ23	Uncharacterized protein OS=Synechococcus sp. (strain ATCC 27264 / PCC 7002 / PR-6) GN=SYNPCC7002_A0962	SYNPCC7002_A0962	0	0	0	0	0	0	0	0	0	0	0	0	0	0	0	0	0	0	0	0	0	0	0	1	0	0	0	0	0	0	0	0	0	0	0	0	0	0	0	0	0	0	0	0	0	0
	B1XJ24	Subtilase family domain protein OS=Synechococcus sp. (strain ATCC 27264 / PCC 7002 / PR-6) GN=SYNPCC7002_A0963	SYNPCC7002_A0963	1	0	1	1	0	1	0	1	0	0	1	0	1	0	1	1	1	1	1	0	1	1	1	1	1	1	0	1	0	1	1	1	1	1	1	1	1	1	1	1	0	1	1	1	1	1
	B1XJ25	Glucose-6-phosphate isomerase OS=Synechococcus sp. (strain ATCC 27264 / PCC 7002 / PR-6) GN=pgi	pgi SYNPCC7002_A0964	1	1	1	1	1	1	1	1	1	1	1	1	1	1	1	1	1	1	1	1	1	1	1	1	1	1	0	1	1	1	1	1	1	1	1	1	1	1	1	1	1	1	1	1	1	1
	B1XJ26	Uncharacterized protein OS=Synechococcus sp. (strain ATCC 27264 / PCC 7002 / PR-6) GN=SYNPCC7002_A0965	SYNPCC7002_A0965	0	0	0	0	0	0	0	0	0	0	0	1	0	0	1	0	0	0	0	0	0	0	1	1	0	0	0	0	0	0	0	0	0	1	0	0	0	1	0	1	0	0	1	0	0	1
	B1XJ27	Uncharacterized protein OS=Synechococcus sp. (strain ATCC 27264 / PCC 7002 / PR-6) GN=SYNPCC7002_A0966	SYNPCC7002_A0966	1	0	0	1	1	1	1	1	0	1	0	1	1	0	1	1	1	1	1	1	0	1	1	1	0	1	0	1	0	0	0	1	1	0	1	0	1	1	1	1	1	1	1	0	1	1
	B1XJ28	Uncharacterized protein OS=Synechococcus sp. (strain ATCC 27264 / PCC 7002 / PR-6) GN=SYNPCC7002_A0967	SYNPCC7002_A0967	0	0	1	0	0	0	0	0	0	1	0	1	1	0	0	0	1	1	1	1	1	1	0	1	0	1	0	1	1	1	1	1	1	1	0	1	1	1	1	0	1	0	1	0	1	1
	B1XJ29	Uncharacterized protein OS=Synechococcus sp. (strain ATCC 27264 / PCC 7002 / PR-6) GN=SYNPCC7002_A0968	SYNPCC7002_A0968	0	0	0	0	1	0	0	0	0	0	0	0	0	0	0	0	0	0	0	1	0	0	0	1	0	0	0	0	0	0	0	0	0	0	0	0	0	0	0	0	0	0	0	0	0	0
	B1XJ30	Cellulase M and related proteins (Peptidases M20 and M42) OS=Synechococcus sp. (strain ATCC 27264 / PCC 7002 / PR-6) GN=SYNPCC7002_A0969	SYNPCC7002_A0969	0	0	1	0	0	0	1	0	0	0	1	0	1	1	0	1	0	0	1	1	0	0	0	1	0	1	0	0	1	1	1	0	1	1	0	1	0	1	1	1	0	1	1	1	1	1
	B1XJ31	Glutathione peroxidase OS=Synechococcus sp. (strain ATCC 27264 / PCC 7002 / PR-6) GN=SYNPCC7002_A0970	SYNPCC7002_A0970	0	1	0	0	0	0	0	0	0	0	0	0	0	1	1	0	1	0	1	1	1	0	1	1	0	0	0	0	1	1	1	0	0	1	0	0	1	1	0	0	1	1	1	0	1	0
	B1XJ32	Uncharacterized protein OS=Synechococcus sp. (strain ATCC 27264 / PCC 7002 / PR-6) GN=SYNPCC7002_A2217	SYNPCC7002_A2217	1	0	1	1	0	1	1	1	1	0	1	1	1	0	1	1	0	1	1	0	0	1	1	1	1	0	0	1	0	1	0	1	1	1	1	0	1	1	1	0	1	1	0	1	1	1
	B1XJ33	Uncharacterized protein OS=Synechococcus sp. (strain ATCC 27264 / PCC 7002 / PR-6) GN=SYNPCC7002_A2218	SYNPCC7002_A2218	1	1	1	1	1	1	1	1	1	0	1	1	1	1	1	1	1	1	1	1	1	1	1	1	1	1	0	1	1	1	1	1	1	1	1	1	1	1	1	1	1	1	1	1	1	1
	B1XJ34	Uncharacterized protein OS=Synechococcus sp. (strain ATCC 27264 / PCC 7002 / PR-6) GN=SYNPCC7002_A2219	SYNPCC7002_A2219	0	0	1	1	0	1	1	1	1	0	0	0	1	0	0	1	0	0	1	0	1	0	0	1	1	1	0	0	0	1	1	0	1	1	0	1	1	0	1	1	0	1	1	1	1	1
	B1XJ35	Histidine triad protein OS=Synechococcus sp. (strain ATCC 27264 / PCC 7002 / PR-6) GN=SYNPCC7002_A2221	SYNPCC7002_A2221	1	1	1	1	1	1	1	1	1	1	1	1	1	1	1	1	1	1	1	1	1	1	1	1	1	1	0	1	1	1	1	1	1	1	1	1	1	1	1	1	1	1	1	1	1	1
	B1XJ36	Uncharacterized protein OS=Synechococcus sp. (strain ATCC 27264 / PCC 7002 / PR-6) GN=SYNPCC7002_A2220	SYNPCC7002_A2220	0	0	0	0	0	0	0	0	0	0	0	0	0	0	0	0	0	0	0	0	0	0	0	1	0	0	0	0	0	0	0	0	0	0	0	0	0	0	0	0	0	0	0	0	0	0
	B1XJ37	Uncharacterized protein OS=Synechococcus sp. (strain ATCC 27264 / PCC 7002 / PR-6) GN=SYNPCC7002_A2222	SYNPCC7002_A2222	1	1	1	1	1	1	1	1	1	1	1	1	1	1	1	1	1	1	1	1	1	0	1	1	1	1	1	1	1	1	1	1	1	1	1	1	1	1	1	1	1	0	1	1	1	1
	B1XJ39	Putative membrane protein OS=Synechococcus sp. (strain ATCC 27264 / PCC 7002 / PR-6) GN=SYNPCC7002_A2224	SYNPCC7002_A2224	0	0	0	0	0	0	0	0	0	0	0	0	0	0	0	0	0	0	0	0	0	0	0	1	0	0	0	0	0	0	0	0	0	1	0	0	0	0	0	0	0	0	0	0	0	0
	B1XJ40	Conserved hypothetical membrane protein OS=Synechococcus sp. (strain ATCC 27264 / PCC 7002 / PR-6) GN=SYNPCC7002_A2225	SYNPCC7002_A2225	0	0	0	0	0	0	0	0	0	0	0	0	0	0	0	0	0	0	0	0	0	0	0	1	0	0	0	0	0	0	0	0	0	1	0	0	0	0	0	0	0	0	0	0	0	0
	B1XJ41	Uncharacterized protein OS=Synechococcus sp. (strain ATCC 27264 / PCC 7002 / PR-6) GN=SYNPCC7002_A2227	SYNPCC7002_A2227	1	0	1	1	1	1	1	1	1	0	1	1	1	1	1	1	1	1	1	1	1	0	1	1	1	1	0	1	1	1	1	1	1	1	1	1	1	1	1	1	0	0	1	1	1	1
	B1XJ42	Phycocyanobilin:ferredoxin oxidoreductase OS=Synechococcus sp. (strain ATCC 27264 / PCC 7002 / PR-6) GN=pcyA	pcyA SYNPCC7002_A2228	1	1	1	1	1	1	1	1	1	1	1	1	1	1	1	1	1	1	1	1	1	1	1	1	1	1	0	1	1	1	1	1	1	1	1	1	1	1	1	1	1	1	1	1	1	1
	B1XJ43	Sec-independent protein translocase protein TatA OS=Synechococcus sp. (strain ATCC 27264 / PCC 7002 / PR-6) GN=tatA	tatA SYNPCC7002_A2229	0	1	1	1	1	1	1	0	1	1	1	1	1	1	1	1	1	1	1	1	1	1	1	1	1	0	0	1	1	1	1	1	1	1	1	1	1	1	1	1	1	1	1	1	1	1
	B1XJ44	ABC transporter family protein OS=Synechococcus sp. (strain ATCC 27264 / PCC 7002 / PR-6) GN=SYNPCC7002_A2230	SYNPCC7002_A2230	1	0	1	1	1	1	1	1	1	1	1	1	1	1	1	1	1	1	1	1	1	1	1	1	1	1	0	1	1	1	1	1	1	1	1	1	1	1	1	1	1	1	1	1	1	1
	B1XJ45	ABC transporter family protein OS=Synechococcus sp. (strain ATCC 27264 / PCC 7002 / PR-6) GN=SYNPCC7002_A2231	SYNPCC7002_A2231	1	0	1	1	1	1	1	1	1	1	1	1	1	1	1	1	1	1	1	1	0	0	1	1	1	1	0	1	1	1	1	1	1	1	1	1	1	1	1	1	1	0	1	1	1	1
	B1XJ46	Uncharacterized protein OS=Synechococcus sp. (strain ATCC 27264 / PCC 7002 / PR-6) GN=SYNPCC7002_A2232	SYNPCC7002_A2232	0	0	1	1	0	1	1	1	1	0	0	0	1	0	0	1	0	0	0	1	0	0	1	1	0	1	0	1	1	1	0	1	0	1	0	1	1	1	0	0	0	0	1	1	1	1
	B1XJ48	Preprotein translocase, SecG subunit OS=Synechococcus sp. (strain ATCC 27264 / PCC 7002 / PR-6) GN=secG	secG SYNPCC7002_A2234	1	1	1	1	1	1	1	1	1	1	1	1	1	1	1	1	1	1	1	1	1	1	1	1	1	1	1	1	1	1	1	1	1	1	1	1	1	1	1	1	1	1	1	1	1	1
	B1XJ49	Uncharacterized protein OS=Synechococcus sp. (strain ATCC 27264 / PCC 7002 / PR-6) GN=SYNPCC7002_A2235	SYNPCC7002_A2235	1	0	1	1	1	1	0	0	1	0	1	1	1	0	1	0	1	1	0	1	0	0	1	1	1	0	0	1	1	1	1	1	1	1	1	0	1	1	1	0	0	0	0	1	1	1
	B1XJ50	Ribbon-helix-helix protein OS=Synechococcus sp. (strain ATCC 27264 / PCC 7002 / PR-6) GN=SYNPCC7002_A2236	SYNPCC7002_A2236	0	0	0	0	0	0	0	0	0	0	0	0	0	0	0	0	0	0	0	0	0	0	0	1	0	0	0	0	0	0	0	0	0	0	0	0	0	0	0	0	0	0	0	0	0	0
	B1XJ51	Uncharacterized protein OS=Synechococcus sp. (strain ATCC 27264 / PCC 7002 / PR-6) GN=SYNPCC7002_A2237	SYNPCC7002_A2237	0	0	0	0	0	0	0	0	0	0	0	0	0	0	0	0	0	0	0	0	0	0	0	1	0	0	0	0	0	0	0	0	0	0	0	0	0	0	0	0	0	0	0	0	0	0
	B1XJ52	Acyl-CoA dehydrogenase family protein OS=Synechococcus sp. (strain ATCC 27264 / PCC 7002 / PR-6) GN=SYNPCC7002_A2239	SYNPCC7002_A2239	0	0	0	1	0	0	1	0	1	0	1	1	1	0	1	1	1	1	0	0	0	0	0	1	0	1	0	0	1	1	1	0	0	1	0	0	0	1	0	0	0	0	1	1	0	0
	B1XJ53	CobQ/CobB nucleotide binding domain protein OS=Synechococcus sp. (strain ATCC 27264 / PCC 7002 / PR-6) GN=SYNPCC7002_A2240	SYNPCC7002_A2240	1	0	1	1	0	1	0	1	0	0	1	0	1	0	1	1	1	1	0	0	1	0	1	1	1	1	0	1	0	1	1	1	1	1	1	1	1	1	1	0	0	1	0	1	1	1
	B1XJ54	Uncharacterized protein OS=Synechococcus sp. (strain ATCC 27264 / PCC 7002 / PR-6) GN=SYNPCC7002_A2241	SYNPCC7002_A2241	1	0	1	0	1	1	1	1	1	1	1	1	1	0	1	1	1	1	1	1	1	1	1	1	1	1	0	1	1	1	1	1	1	1	1	1	1	1	1	1	1	1	1	1	1	1
	B1XJ55	Transport permease protein OS=Synechococcus sp. (strain ATCC 27264 / PCC 7002 / PR-6) GN=SYNPCC7002_A2242	SYNPCC7002_A2242	0	0	1	0	0	1	0	1	0	0	1	0	1	0	0	0	0	1	1	1	0	0	0	1	1	0	0	0	1	1	0	1	1	1	1	1	0	0	0	1	1	1	1	0	1	1
	B1XJ56	Uncharacterized protein OS=Synechococcus sp. (strain ATCC 27264 / PCC 7002 / PR-6) GN=SYNPCC7002_A2243	SYNPCC7002_A2243	1	0	1	1	1	1	1	1	1	1	1	1	1	1	1	1	1	1	1	1	1	0	1	1	1	1	0	1	1	1	1	1	1	1	1	1	1	1	1	1	1	0	1	1	1	1
	B1XJ57	Uncharacterized protein OS=Synechococcus sp. (strain ATCC 27264 / PCC 7002 / PR-6) GN=SYNPCC7002_A2244	SYNPCC7002_A2244	1	1	1	1	1	1	1	1	1	1	1	1	1	1	1	1	1	1	1	1	1	1	1	1	1	1	0	1	1	1	1	1	1	1	1	1	1	1	1	1	1	1	1	1	1	1
	B1XJ58	Uncharacterized protein OS=Synechococcus sp. (strain ATCC 27264 / PCC 7002 / PR-6) GN=SYNPCC7002_A2245	SYNPCC7002_A2245	1	0	1	1	0	1	0	1	0	0	1	1	1	0	1	0	1	1	1	0	1	0	1	1	1	0	0	1	0	1	1	1	1	1	1	1	1	1	1	1	0	0	1	1	1	1
	B1XJ59	Rieske [2Fe-2S] domain protein synechoxanthin biosynthesis OS=Synechococcus sp. (strain ATCC 27264 / PCC 7002 / PR-6) GN=cruH	cruH SYNPCC7002_A2246	0	0	1	1	0	1	1	0	1	0	0	0	0	0	0	0	1	1	1	1	0	0	1	1	1	1	0	0	1	1	1	1	1	1	1	1	0	0	1	0	1	1	1	1	0	1
	B1XJ60	Uncharacterized protein OS=Synechococcus sp. (strain ATCC 27264 / PCC 7002 / PR-6) GN=SYNPCC7002_A2247	SYNPCC7002_A2247	0	0	0	0	0	0	0	0	0	0	0	0	0	0	0	0	0	0	0	0	0	0	0	1	0	0	0	0	0	0	0	0	0	0	0	0	0	0	0	0	0	0	0	0	0	0
	B1XJ61	Uncharacterized protein OS=Synechococcus sp. (strain ATCC 27264 / PCC 7002 / PR-6) GN=SYNPCC7002_A2248	SYNPCC7002_A2248	0	1	1	0	1	1	1	0	1	1	1	1	1	1	1	1	1	0	1	1	0	1	1	1	1	1	0	0	1	1	1	1	1	1	0	1	1	1	1	1	1	1	1	1	1	1
	B1XJ62	Peptidyl-tRNA hydrolase OS=Synechococcus sp. (strain ATCC 27264 / PCC 7002 / PR-6) GN=pth	pth SYNPCC7002_A2249	1	1	1	1	1	1	1	1	1	1	1	1	1	1	1	1	1	1	1	1	1	1	1	1	1	0	0	1	1	1	1	1	1	1	1	1	1	1	1	1	1	1	1	1	1	1
	B1XJ63	Conserved hypothetical membrane protein OS=Synechococcus sp. (strain ATCC 27264 / PCC 7002 / PR-6) GN=SYNPCC7002_A2250	SYNPCC7002_A2250	1	0	1	1	0	1	1	1	1	0	0	0	1	0	1	0	0	1	0	0	0	0	0	1	1	1	0	1	0	1	0	1	1	1	0	1	1	1	1	1	1	0	1	1	1	1
	B1XJ64	Uncharacterized protein OS=Synechococcus sp. (strain ATCC 27264 / PCC 7002 / PR-6) GN=SYNPCC7002_A2251	SYNPCC7002_A2251	1	0	1	1	1	0	0	0	1	1	1	1	1	0	1	1	1	0	1	1	1	1	0	1	1	1	0	1	1	1	1	1	1	1	0	1	0	0	1	0	1	1	1	1	1	1
	B1XJ65	DEAD/DEAH box helicase protein OS=Synechococcus sp. (strain ATCC 27264 / PCC 7002 / PR-6) GN=SYNPCC7002_A2252	SYNPCC7002_A2252	1	1	1	1	1	1	1	1	1	1	1	1	1	1	1	1	1	1	1	1	1	1	1	1	1	1	1	1	1	1	1	1	1	1	1	1	1	1	1	1	1	1	1	1	1	1
	B1XJ66	Acetyltransferase, GNAT family OS=Synechococcus sp. (strain ATCC 27264 / PCC 7002 / PR-6) GN=SYNPCC7002_A2253	SYNPCC7002_A2253	0	0	1	0	1	0	0	0	0	0	0	0	0	0	1	0	1	0	1	0	1	0	1	1	1	0	0	1	1	0	1	1	0	0	0	0	0	0	1	0	0	0	0	0	1	1
	B1XJ67	Uncharacterized protein OS=Synechococcus sp. (strain ATCC 27264 / PCC 7002 / PR-6) GN=SYNPCC7002_A2254	SYNPCC7002_A2254	1	0	1	1	1	1	0	1	0	0	1	0	0	0	0	1	1	1	1	1	0	1	1	1	1	1	1	1	1	1	1	1	1	1	1	1	1	1	1	0	0	0	1	0	1	1
	B1XJ68	UvrABC system protein B OS=Synechococcus sp. (strain ATCC 27264 / PCC 7002 / PR-6) GN=uvrB	uvrB SYNPCC7002_A2255	1	1	1	1	1	1	1	1	1	1	1	1	1	1	1	1	1	1	1	1	1	1	1	1	1	1	0	1	1	1	1	1	1	1	1	1	1	1	1	1	1	1	1	1	1	1
	B1XJ69	Magnesium chelatase ATPase subunit I OS=Synechococcus sp. (strain ATCC 27264 / PCC 7002 / PR-6) GN=chlI	chlI SYNPCC7002_A2256	1	1	1	1	1	1	1	1	1	1	1	1	1	1	1	1	1	1	1	1	1	1	1	1	1	1	0	1	1	1	1	1	1	1	1	1	1	1	1	1	1	1	1	1	1	1
	B1XJ70	Uncharacterized protein OS=Synechococcus sp. (strain ATCC 27264 / PCC 7002 / PR-6) GN=SYNPCC7002_A2257	SYNPCC7002_A2257	0	0	1	0	1	1	0	0	1	0	1	0	0	0	0	1	1	0	1	0	0	1	1	1	0	0	0	0	0	1	1	1	1	1	0	0	0	0	0	0	0	0	1	1	1	1
	B1XJ71	Pentapeptide repeat protein OS=Synechococcus sp. (strain ATCC 27264 / PCC 7002 / PR-6) GN=SYNPCC7002_A2258	SYNPCC7002_A2258	1	0	1	1	1	1	1	1	1	1	1	1	1	1	1	1	1	1	1	1	1	1	1	1	1	1	0	1	1	1	1	1	1	1	1	1	1	1	1	1	1	1	1	1	1	1
	B1XJ72	Uncharacterized protein OS=Synechococcus sp. (strain ATCC 27264 / PCC 7002 / PR-6) GN=SYNPCC7002_A2259	SYNPCC7002_A2259	0	0	0	0	0	0	0	0	0	0	0	0	0	0	0	0	0	0	0	0	0	0	0	1	0	0	0	0	0	0	0	0	0	0	0	0	0	0	0	0	0	0	0	0	0	0
	B1XJ73	Uncharacterized protein OS=Synechococcus sp. (strain ATCC 27264 / PCC 7002 / PR-6) GN=SYNPCC7002_A2260	SYNPCC7002_A2260	0	0	0	0	0	0	0	0	0	0	0	0	0	0	0	0	0	0	0	0	0	0	0	1	0	0	0	0	0	0	0	0	0	1	0	0	0	0	0	0	0	0	0	0	0	0
	B1XJ74	Uncharacterized protein OS=Synechococcus sp. (strain ATCC 27264 / PCC 7002 / PR-6) GN=SYNPCC7002_A2261	SYNPCC7002_A2261	1	1	1	1	1	1	1	1	1	1	1	1	1	1	1	1	1	1	1	1	1	1	1	1	1	1	0	1	1	1	1	1	1	1	1	1	1	1	1	1	1	1	1	1	1	1
	B1XJ75	Recombinase family protein OS=Synechococcus sp. (strain ATCC 27264 / PCC 7002 / PR-6) GN=SYNPCC7002_A2262	SYNPCC7002_A2262	1	0	1	1	1	1	1	1	1	1	1	1	1	1	1	1	1	1	1	1	1	1	1	1	1	1	1	1	1	1	1	1	1	1	1	1	1	1	1	0	1	1	1	1	1	1
	B1XJ76	Uncharacterized protein OS=Synechococcus sp. (strain ATCC 27264 / PCC 7002 / PR-6) GN=SYNPCC7002_A2263	SYNPCC7002_A2263	1	1	1	1	1	1	1	1	1	1	1	1	1	1	1	1	1	1	1	1	1	1	1	1	1	1	0	1	1	1	1	1	1	1	1	1	1	1	1	1	1	1	1	1	1	1
	B1XJ77	Riboflavin synthase, alpha subunit OS=Synechococcus sp. (strain ATCC 27264 / PCC 7002 / PR-6) GN=ribE	ribE SYNPCC7002_A2264	1	1	1	1	1	1	1	1	1	1	1	1	1	1	1	1	1	1	1	1	1	1	1	1	1	1	0	1	1	1	1	1	1	1	1	1	1	1	1	1	1	1	1	1	1	1
	B1XJ78	Uncharacterized protein OS=Synechococcus sp. (strain ATCC 27264 / PCC 7002 / PR-6) GN=SYNPCC7002_A2265	SYNPCC7002_A2265	0	0	0	0	0	0	0	0	0	0	0	0	1	0	0	0	0	1	0	0	0	0	0	1	0	0	0	0	0	0	0	0	0	1	1	0	1	1	1	0	0	0	0	0	0	0
	B1XJ79	D-alanyl-D-alanine dipeptidase OS=Synechococcus sp. (strain ATCC 27264 / PCC 7002 / PR-6) GN=ddpX	ddpX SYNPCC7002_A2266	1	1	1	1	1	1	1	1	1	0	1	1	1	1	1	1	1	1	1	1	1	1	1	1	1	1	0	1	1	1	1	1	1	1	1	1	1	1	1	1	1	1	1	1	1	1
	B1XJ80	TrkA-N domain family OS=Synechococcus sp. (strain ATCC 27264 / PCC 7002 / PR-6) GN=SYNPCC7002_A2267	SYNPCC7002_A2267	1	1	1	1	1	1	1	1	1	1	1	1	1	1	1	1	1	1	1	1	1	1	1	1	1	1	0	1	1	1	1	1	1	1	1	1	1	1	1	1	1	1	1	1	1	1
	B1XJ81	Potassium uptake protein (TrkH family) OS=Synechococcus sp. (strain ATCC 27264 / PCC 7002 / PR-6) GN=SYNPCC7002_A2268	SYNPCC7002_A2268	1	0	1	1	1	1	1	1	1	0	1	1	1	1	1	1	1	1	1	1	1	1	1	1	1	1	0	1	1	1	1	1	1	1	1	1	1	1	1	1	1	1	1	1	1	1
	B1XJ82	Uncharacterized protein OS=Synechococcus sp. (strain ATCC 27264 / PCC 7002 / PR-6) GN=SYNPCC7002_A2269	SYNPCC7002_A2269	1	1	1	1	0	1	0	1	0	0	1	1	0	0	1	0	1	1	1	0	1	1	1	1	1	0	0	1	0	1	1	1	1	1	0	1	1	1	1	1	1	0	1	1	1	0
	B1XJ84	Histidine kinase OS=Synechococcus sp. (strain ATCC 27264 / PCC 7002 / PR-6) GN=SYNPCC7002_A2271	SYNPCC7002_A2271	0	0	0	0	0	0	1	0	0	0	0	0	0	0	0	1	0	1	0	1	0	0	1	1	0	0	0	0	0	0	0	1	0	0	1	0	0	0	0	0	0	0	0	0	0	0
	B1XJ85	Uncharacterized protein OS=Synechococcus sp. (strain ATCC 27264 / PCC 7002 / PR-6) GN=SYNPCC7002_A2272	SYNPCC7002_A2272	0	0	1	1	0	1	1	0	1	1	1	1	1	1	1	1	1	1	1	1	1	1	0	1	1	1	0	1	1	1	1	1	1	1	1	1	1	1	1	1	1	1	1	1	1	1
	B1XJ86	Uncharacterized protein OS=Synechococcus sp. (strain ATCC 27264 / PCC 7002 / PR-6) GN=SYNPCC7002_A2273	SYNPCC7002_A2273	0	0	0	0	0	0	0	0	0	0	0	0	0	0	0	0	0	0	0	0	0	0	0	1	0	0	0	0	0	0	0	0	0	1	0	0	0	0	0	0	0	0	0	0	0	0
	B1XJ87	Uncharacterized protein OS=Synechococcus sp. (strain ATCC 27264 / PCC 7002 / PR-6) GN=SYNPCC7002_A2274	SYNPCC7002_A2274	0	0	1	0	0	1	0	0	0	0	0	0	0	0	0	0	0	0	0	0	0	0	0	1	0	0	0	0	0	0	0	0	0	0	0	0	0	0	0	0	0	0	0	0	0	0
	B1XJ89	Uncharacterized protein OS=Synechococcus sp. (strain ATCC 27264 / PCC 7002 / PR-6) GN=SYNPCC7002_A2276	SYNPCC7002_A2276	0	0	0	0	0	0	0	0	0	0	0	0	0	0	0	0	0	0	0	0	0	0	0	1	0	0	0	0	0	0	0	0	0	1	0	0	0	0	0	0	0	0	0	0	0	0
	B1XJ91	Uncharacterized protein OS=Synechococcus sp. (strain ATCC 27264 / PCC 7002 / PR-6) GN=SYNPCC7002_A2278	SYNPCC7002_A2278	0	0	0	0	0	0	0	0	0	0	0	0	0	0	0	0	0	0	0	0	0	0	0	1	0	0	0	0	0	0	0	0	0	1	0	0	1	1	0	0	0	1	0	0	0	0
	B1XJ92	Uncharacterized protein OS=Synechococcus sp. (strain ATCC 27264 / PCC 7002 / PR-6) GN=SYNPCC7002_A2279	SYNPCC7002_A2279	1	0	1	1	1	1	1	1	1	1	1	1	1	1	1	1	1	1	1	1	1	0	1	1	1	1	0	1	1	1	1	1	1	1	1	1	1	1	1	1	1	1	1	1	1	1
	B1XJ93	Hydrolase, alpha/beta fold family OS=Synechococcus sp. (strain ATCC 27264 / PCC 7002 / PR-6) GN=SYNPCC7002_A2280	SYNPCC7002_A2280	1	1	1	1	1	1	1	1	1	1	1	1	1	1	1	1	1	1	1	1	1	1	1	1	1	1	0	1	1	1	1	1	1	1	1	1	1	1	1	1	1	1	1	1	1	1
	B1XJ95	CAAX amino terminal protease family protein OS=Synechococcus sp. (strain ATCC 27264 / PCC 7002 / PR-6) GN=SYNPCC7002_A2282	SYNPCC7002_A2282	1	0	1	1	1	1	1	1	1	0	1	0	1	0	1	1	1	1	0	1	1	1	1	1	1	1	0	1	1	1	1	1	1	1	1	1	1	1	1	1	0	0	0	1	1	1
	B1XJ96	Polyamine aminopropyltransferase OS=Synechococcus sp. (strain ATCC 27264 / PCC 7002 / PR-6) GN=speE	speE SYNPCC7002_A2283	0	1	0	0	0	0	1	0	1	1	1	1	0	1	0	0	0	1	0	1	0	0	0	1	1	1	0	0	1	1	0	0	0	1	1	1	0	0	0	0	1	0	0	1	0	1
	B1XJ97	Phosphate transport system substrate-binding protein OS=Synechococcus sp. (strain ATCC 27264 / PCC 7002 / PR-6) GN=pstS	pstS SYNPCC7002_A2284	0	0	1	1	1	1	0	1	0	0	1	1	1	1	1	1	1	1	1	1	1	1	1	1	1	1	0	0	1	1	1	1	1	1	1	1	1	0	1	1	1	1	1	0	1	1
	B1XJ98	Phosphate ABC transporter, permease protein OS=Synechococcus sp. (strain ATCC 27264 / PCC 7002 / PR-6) GN=pstC	pstC SYNPCC7002_A2285	0	0	1	1	1	0	0	0	0	0	1	1	1	1	1	1	0	1	1	1	0	1	0	1	1	1	0	0	0	0	0	1	0	1	1	1	1	0	1	1	1	1	1	0	1	1
	B1XJ99	Phosphate ABC transporter, permease protein OS=Synechococcus sp. (strain ATCC 27264 / PCC 7002 / PR-6) GN=pstA	pstA SYNPCC7002_A2286	0	0	1	1	1	0	0	0	0	0	1	1	1	1	1	1	0	1	1	1	0	1	0	1	1	1	0	0	0	0	0	1	1	1	1	1	1	0	1	1	1	1	1	0	1	1
	B1XJA0	Uncharacterized protein OS=Synechococcus sp. (strain ATCC 27264 / PCC 7002 / PR-6) GN=SYNPCC7002_A2287	SYNPCC7002_A2287	0	0	0	0	0	0	0	0	0	0	0	0	0	0	0	0	0	0	0	0	0	0	0	1	0	0	0	0	0	0	0	0	0	0	0	0	0	0	0	0	0	0	0	0	0	0
	B1XJA1	Uncharacterized protein OS=Synechococcus sp. (strain ATCC 27264 / PCC 7002 / PR-6) GN=SYNPCC7002_A2288	SYNPCC7002_A2288	0	0	0	1	0	0	0	0	0	0	0	0	1	0	0	1	0	0	0	0	0	0	1	1	0	0	0	0	0	1	0	0	0	1	0	0	1	0	1	0	0	0	0	0	0	0
	B1XJA2	Uncharacterized protein OS=Synechococcus sp. (strain ATCC 27264 / PCC 7002 / PR-6) GN=SYNPCC7002_A2289	SYNPCC7002_A2289	1	1	1	1	1	1	1	1	1	1	1	1	1	1	1	1	1	1	1	1	1	1	1	1	1	1	0	1	1	1	1	1	1	1	1	1	1	1	1	1	1	1	1	1	1	1
	B1XJA3	Uncharacterized protein OS=Synechococcus sp. (strain ATCC 27264 / PCC 7002 / PR-6) GN=SYNPCC7002_A2290	SYNPCC7002_A2290	1	0	1	1	1	1	1	1	1	1	1	1	1	1	1	1	1	0	1	1	1	1	1	1	1	1	0	1	1	1	1	1	1	1	0	1	1	1	1	1	1	1	1	1	1	1
	B1XJA4	Uncharacterized protein OS=Synechococcus sp. (strain ATCC 27264 / PCC 7002 / PR-6) GN=SYNPCC7002_A2291	SYNPCC7002_A2291	1	0	1	1	1	1	1	1	1	1	1	1	1	1	1	1	1	1	1	1	1	0	0	1	1	1	0	1	1	1	1	1	1	1	1	1	1	1	1	1	1	1	1	1	1	1
	B1XJA5	Cyclic pyranopterin monophosphate synthase accessory protein OS=Synechococcus sp. (strain ATCC 27264 / PCC 7002 / PR-6) GN=moaC	moaC SYNPCC7002_A2292	0	1	1	1	1	1	1	1	1	1	1	1	1	1	1	1	1	1	1	1	1	1	1	1	1	1	1	1	1	1	1	1	1	1	1	1	1	1	1	1	1	1	1	1	1	1
	B1XJA6	Putative peptidyl-prolyl cis-trans isomerase OS=Synechococcus sp. (strain ATCC 27264 / PCC 7002 / PR-6) GN=SYNPCC7002_A2294	SYNPCC7002_A2294	1	1	1	1	1	1	1	1	1	1	1	1	1	1	1	1	1	1	1	1	1	1	1	1	1	1	0	1	1	1	1	1	1	1	1	1	1	1	1	1	1	1	1	1	1	1
	B1XJA7	Uncharacterized protein OS=Synechococcus sp. (strain ATCC 27264 / PCC 7002 / PR-6) GN=SYNPCC7002_A2295	SYNPCC7002_A2295	0	0	0	0	0	0	0	1	0	0	0	1	0	0	0	0	0	0	0	0	0	0	0	1	0	0	0	0	0	0	0	0	0	0	0	0	1	0	0	1	0	0	1	0	0	0
	B1XJA8	Uncharacterized protein OS=Synechococcus sp. (strain ATCC 27264 / PCC 7002 / PR-6) GN=SYNPCC7002_A2296	SYNPCC7002_A2296	0	0	0	0	0	0	0	0	0	0	0	0	0	0	0	0	0	0	0	0	0	0	0	1	0	0	0	0	0	0	0	0	0	0	0	0	0	0	0	0	0	0	0	0	0	0
	B1XJA9	Na+/H+ antiporter OS=Synechococcus sp. (strain ATCC 27264 / PCC 7002 / PR-6) GN=SYNPCC7002_A2297	SYNPCC7002_A2297	0	0	1	1	0	1	1	0	0	0	1	1	1	1	1	1	1	1	1	1	0	1	1	1	1	1	0	1	0	1	1	1	0	1	1	1	1	1	1	1	1	1	1	1	0	1
	B1XJB0	Uncharacterized protein OS=Synechococcus sp. (strain ATCC 27264 / PCC 7002 / PR-6) GN=SYNPCC7002_A2298	SYNPCC7002_A2298	0	0	0	1	0	0	0	1	0	1	0	0	0	1	1	0	0	1	0	0	0	0	1	1	1	0	0	1	1	0	1	0	0	0	1	1	1	1	0	1	0	0	0	1	0	1
	B1XJB1	Uncharacterized protein OS=Synechococcus sp. (strain ATCC 27264 / PCC 7002 / PR-6) GN=SYNPCC7002_A2299	SYNPCC7002_A2299	0	0	0	0	0	0	0	0	0	0	0	0	0	0	0	0	0	0	0	0	0	0	0	1	0	0	0	0	0	0	0	0	0	1	0	0	0	0	0	0	0	0	0	0	0	0
	B1XJB2	Penicillin-binding protein OS=Synechococcus sp. (strain ATCC 27264 / PCC 7002 / PR-6) GN=SYNPCC7002_A2300	SYNPCC7002_A2300	1	1	1	1	1	1	1	1	1	1	1	1	1	1	1	1	1	1	1	1	1	0	1	1	1	1	0	1	1	1	1	1	1	1	1	1	1	1	1	1	0	1	1	1	1	1
	B1XJB3	Uncharacterized protein OS=Synechococcus sp. (strain ATCC 27264 / PCC 7002 / PR-6) GN=SYNPCC7002_A2301	SYNPCC7002_A2301	0	0	0	1	0	0	0	0	0	0	0	0	0	0	0	0	0	0	0	0	0	0	0	1	0	0	0	0	0	0	0	0	0	1	0	0	0	0	1	0	1	0	0	0	0	0
	B1XJB4	NAD dependent epimerase/dehydratase family OS=Synechococcus sp. (strain ATCC 27264 / PCC 7002 / PR-6) GN=SYNPCC7002_A0971	SYNPCC7002_A0971	1	1	1	1	1	1	1	1	1	1	1	0	1	1	1	1	1	1	1	1	1	1	1	1	1	1	0	1	1	1	1	1	1	1	1	1	1	1	1	1	1	1	1	1	1	1
	B1XJB5	Putative GDSL-like Lipase/Acylhydrolase domain protein OS=Synechococcus sp. (strain ATCC 27264 / PCC 7002 / PR-6) GN=SYNPCC7002_A0972	SYNPCC7002_A0972	0	0	0	1	0	0	0	0	0	0	0	0	1	0	0	0	1	0	0	0	0	0	0	1	0	0	0	0	0	1	0	0	0	1	0	0	1	1	0	0	0	0	0	1	0	1
	B1XJB6	Low molecular weight phosphotyrosine protein phosphatase OS=Synechococcus sp. (strain ATCC 27264 / PCC 7002 / PR-6) GN=SYNPCC7002_A0973	SYNPCC7002_A0973	1	1	1	1	1	1	1	1	1	1	1	1	1	1	1	1	1	1	1	1	1	1	1	1	1	1	1	1	1	1	1	1	1	1	1	1	1	1	1	1	1	1	1	1	1	1
	B1XJB7	Pathogenesis-related protein PR-1 OS=Synechococcus sp. (strain ATCC 27264 / PCC 7002 / PR-6) GN=SYNPCC7002_A0974	SYNPCC7002_A0974	0	0	0	0	0	0	0	0	0	0	0	0	0	0	0	0	0	0	0	0	0	0	0	1	0	0	0	0	0	0	0	0	0	1	0	0	0	0	0	0	0	0	0	0	0	0
	B1XJB8	Photosystem I biogenesis protein btpA OS=Synechococcus sp. (strain ATCC 27264 / PCC 7002 / PR-6) GN=btpA	btpA SYNPCC7002_A0975	1	0	1	1	1	1	1	1	1	1	1	1	1	1	1	1	1	1	1	1	1	1	1	1	1	1	0	1	1	1	1	1	1	1	1	1	1	1	1	1	1	1	1	1	1	1
	B1XJB9	Cysteine synthase OS=Synechococcus sp. (strain ATCC 27264 / PCC 7002 / PR-6) GN=cysM	cysM SYNPCC7002_A0976	0	0	1	1	1	1	1	1	1	0	1	1	1	1	1	1	1	1	1	1	1	1	1	1	1	1	0	1	1	1	1	1	1	1	1	1	1	1	1	1	0	1	1	1	1	1
	B1XJC0	Uncharacterized protein OS=Synechococcus sp. (strain ATCC 27264 / PCC 7002 / PR-6) GN=SYNPCC7002_A0977	SYNPCC7002_A0977	0	0	0	1	0	0	0	1	0	0	0	0	0	0	0	0	0	0	0	0	0	0	0	1	0	0	0	1	0	0	1	0	0	0	0	0	0	0	0	0	0	0	0	0	0	0
	B1XJC1	DNA repair protein radA OS=Synechococcus sp. (strain ATCC 27264 / PCC 7002 / PR-6) GN=radA	radA SYNPCC7002_A0978	1	1	1	1	1	1	1	1	1	1	1	1	1	1	1	1	1	1	1	1	1	1	1	1	1	1	0	1	1	1	1	1	1	1	1	1	1	1	1	1	1	1	1	1	1	1
	B1XJC3	Single-stranded-DNA-specific exonuclease RecJ OS=Synechococcus sp. (strain ATCC 27264 / PCC 7002 / PR-6) GN=recJ	recJ SYNPCC7002_A0980	1	1	1	1	1	1	1	1	1	1	1	1	1	1	1	1	1	1	1	1	1	1	0	1	1	1	0	1	1	1	1	1	1	1	1	1	1	1	1	1	1	1	1	1	1	1
	B1XJC5	Uncharacterized protein OS=Synechococcus sp. (strain ATCC 27264 / PCC 7002 / PR-6) GN=SYNPCC7002_A0982	SYNPCC7002_A0982	1	1	1	1	1	1	1	1	1	0	1	1	1	1	1	1	1	1	1	1	1	1	1	1	1	1	0	1	1	1	1	1	1	1	1	1	1	1	1	1	1	1	1	1	1	1
	B1XJC6	Uncharacterized protein OS=Synechococcus sp. (strain ATCC 27264 / PCC 7002 / PR-6) GN=SYNPCC7002_A0983	SYNPCC7002_A0983	1	0	0	1	0	1	1	1	0	0	1	1	1	0	0	1	0	1	1	1	0	0	0	1	1	1	0	1	1	1	1	1	1	1	1	1	1	1	1	1	0	1	1	1	1	1
	B1XJC7	NAD(P) transhydrogenase subunit beta OS=Synechococcus sp. (strain ATCC 27264 / PCC 7002 / PR-6) GN=pntB	pntB SYNPCC7002_A0984	1	1	1	1	1	1	1	1	1	0	1	1	1	1	1	1	1	1	1	1	1	1	1	1	1	0	0	1	1	1	1	1	1	1	1	1	1	1	1	1	0	0	1	1	1	1
	B1XJC8	Nicotinamide nucleotide transhydrogenase, chain alpha, part 2 OS=Synechococcus sp. (strain ATCC 27264 / PCC 7002 / PR-6) GN=pntC	pntC SYNPCC7002_A0985	1	1	1	1	1	1	1	1	1	0	1	1	1	1	1	1	1	1	1	1	1	1	1	1	1	0	0	1	1	1	1	1	1	1	1	1	1	1	1	1	0	0	1	1	1	1
	B1XJC9	Nicotinamide nucleotide transhydrogenase, chain alpha , part 1 OS=Synechococcus sp. (strain ATCC 27264 / PCC 7002 / PR-6) GN=pntA	pntA SYNPCC7002_A0986	1	1	1	1	1	1	1	1	1	0	1	1	1	1	1	1	1	1	1	1	1	1	1	1	1	0	0	1	1	1	1	1	1	1	1	1	1	1	1	1	0	0	1	1	1	1
	B1XJD0	Uncharacterized protein OS=Synechococcus sp. (strain ATCC 27264 / PCC 7002 / PR-6) GN=SYNPCC7002_A0987	SYNPCC7002_A0987	0	0	0	0	0	0	0	1	0	0	1	0	0	0	0	1	0	0	0	0	0	0	1	1	0	0	0	0	1	0	0	0	0	1	0	0	0	1	0	0	0	0	0	0	0	0
	B1XJD3	Uncharacterized protein OS=Synechococcus sp. (strain ATCC 27264 / PCC 7002 / PR-6) GN=SYNPCC7002_A0990	SYNPCC7002_A0990	1	1	1	1	1	1	1	1	1	1	1	1	1	1	1	1	1	1	1	1	1	1	1	1	1	0	0	1	1	1	1	1	1	1	1	1	1	1	1	1	1	1	1	1	1	1
	B1XJD4	Inner membrane protein YidC/OxaA OS=Synechococcus sp. (strain ATCC 27264 / PCC 7002 / PR-6) GN=yidC	yidC SYNPCC7002_A0991	1	1	1	1	1	1	1	1	1	1	1	1	1	1	1	1	1	1	1	1	1	1	1	1	1	0	0	1	1	1	1	1	1	1	1	1	1	1	1	1	1	1	1	1	1	1
	B1XJD5	Predicted RNA-binding protein OS=Synechococcus sp. (strain ATCC 27264 / PCC 7002 / PR-6) GN=SYNPCC7002_A0992	SYNPCC7002_A0992	1	0	1	1	1	1	1	1	1	1	1	1	1	1	1	1	1	1	1	1	1	1	1	1	1	0	0	1	1	1	1	1	1	1	1	1	1	1	1	1	1	1	1	1	1	1
	B1XJD6	Uncharacterized protein OS=Synechococcus sp. (strain ATCC 27264 / PCC 7002 / PR-6) GN=SYNPCC7002_A0993	SYNPCC7002_A0993	1	1	1	1	1	1	1	1	1	1	1	1	1	1	1	1	1	1	1	1	1	1	1	1	1	0	0	1	1	1	1	1	1	1	1	1	1	1	1	1	1	1	1	1	1	1
	B1XJD7	ATPase, AAA+ family domain protein OS=Synechococcus sp. (strain ATCC 27264 / PCC 7002 / PR-6) GN=SYNPCC7002_A0994	SYNPCC7002_A0994	1	1	1	1	1	1	1	1	1	1	1	1	1	1	1	1	1	1	1	1	1	1	1	1	1	1	0	1	1	1	1	1	1	1	1	1	1	1	1	1	1	1	1	1	1	1
	B1XJD8	Uncharacterized protein OS=Synechococcus sp. (strain ATCC 27264 / PCC 7002 / PR-6) GN=SYNPCC7002_A0995	SYNPCC7002_A0995	0	0	1	1	0	1	0	0	0	1	1	0	1	0	1	1	0	1	1	1	0	0	1	1	1	0	0	1	0	1	1	0	1	1	0	1	1	1	1	0	0	0	0	0	1	1
	B1XJD9	Histidine kinase OS=Synechococcus sp. (strain ATCC 27264 / PCC 7002 / PR-6) GN=SYNPCC7002_A0996	SYNPCC7002_A0996	0	0	0	0	0	0	0	0	0	0	0	0	0	0	0	0	0	1	1	1	0	0	1	1	0	0	0	0	1	0	0	1	0	1	1	0	0	1	1	0	0	0	0	0	0	1
	B1XJE0	Signal transduction histidine-kinase OS=Synechococcus sp. (strain ATCC 27264 / PCC 7002 / PR-6) GN=SYNPCC7002_A0997	SYNPCC7002_A0997	0	0	0	0	0	0	0	0	0	0	0	0	0	0	0	0	0	0	0	0	0	0	0	1	0	0	0	0	0	0	0	0	0	1	0	0	0	0	0	0	0	0	0	0	0	0
	B1XJE1	Anion-transporting ATPase family OS=Synechococcus sp. (strain ATCC 27264 / PCC 7002 / PR-6) GN=SYNPCC7002_A0998	SYNPCC7002_A0998	1	0	1	1	1	1	1	1	1	1	1	1	1	1	1	1	1	1	1	1	1	1	1	1	1	1	0	1	1	1	1	1	1	1	1	1	1	1	1	1	1	1	1	1	1	1
	B1XJE2	Isochorismate synthase OS=Synechococcus sp. (strain ATCC 27264 / PCC 7002 / PR-6) GN=menF	menF SYNPCC7002_A0999	1	0	1	1	0	1	1	1	1	0	1	1	1	1	1	1	1	1	1	1	0	0	1	1	1	1	0	1	1	1	1	1	1	1	1	1	1	1	1	1	1	0	1	1	1	1
	B1XJE3	Magnesium-chelatase, subunit H OS=Synechococcus sp. (strain ATCC 27264 / PCC 7002 / PR-6) GN=chlH	chlH SYNPCC7002_A1000	1	1	1	1	1	1	1	1	1	1	1	1	1	1	1	1	1	1	1	1	1	1	1	1	1	1	0	1	1	1	1	1	1	1	1	1	1	1	1	1	1	1	1	1	1	1
	B1XJE4	Restriction endonuclease, similarity to Mrr OS=Synechococcus sp. (strain ATCC 27264 / PCC 7002 / PR-6) GN=SYNPCC7002_A1001	SYNPCC7002_A1001	0	0	0	1	0	0	0	0	0	0	0	0	0	0	0	0	1	0	0	0	1	0	0	1	0	0	0	0	0	0	0	0	0	0	0	0	1	0	0	0	0	0	0	0	0	0
	B1XJE5	3-oxoacyl-[acyl-carrier-protein] synthase OS=Synechococcus sp. (strain ATCC 27264 / PCC 7002 / PR-6) GN=fabB	fabB SYNPCC7002_A1002	1	1	1	1	1	1	1	1	1	0	1	1	1	0	1	1	1	1	1	1	1	1	1	1	1	1	0	1	1	1	1	1	1	1	1	1	1	1	1	1	1	1	1	1	1	1
	B1XJE6	Na+/H+-exchanging protein OS=Synechococcus sp. (strain ATCC 27264 / PCC 7002 / PR-6) GN=SYNPCC7002_A1003	SYNPCC7002_A1003	1	0	1	1	1	0	0	0	0	0	0	0	0	1	0	1	1	1	1	1	0	0	1	1	1	0	0	0	1	1	0	1	0	0	1	1	0	0	0	0	0	0	0	1	0	0
	B1XJE7	K+ transport system NAD-binding component, TrkA OS=Synechococcus sp. (strain ATCC 27264 / PCC 7002 / PR-6) GN=trkA	trkA SYNPCC7002_A1004	1	0	1	1	0	0	0	0	0	0	0	0	0	1	0	1	1	1	1	1	0	0	1	1	1	0	0	0	1	1	0	1	0	0	1	1	0	0	0	0	0	0	0	1	0	0
	B1XJE8	ATP-dependent DNA helicase, RecQ family OS=Synechococcus sp. (strain ATCC 27264 / PCC 7002 / PR-6) GN=SYNPCC7002_A1005	SYNPCC7002_A1005	1	0	1	1	1	1	1	1	1	1	1	1	1	1	1	1	1	1	1	1	1	1	1	1	1	1	0	1	1	1	1	1	1	1	1	1	1	1	1	1	1	1	1	1	1	1
	B1XJE9	Formyltetrahydrofolate deformylase OS=Synechococcus sp. (strain ATCC 27264 / PCC 7002 / PR-6) GN=purU	purU SYNPCC7002_A1006	1	1	1	1	1	1	1	0	0	1	1	1	0	1	1	1	0	1	1	1	1	1	1	1	1	1	0	1	1	1	1	1	1	1	1	1	1	1	0	1	0	1	1	1	1	0
	B1XJF1	Photosystem I reaction center subunit III, PsaF OS=Synechococcus sp. (strain ATCC 27264 / PCC 7002 / PR-6) GN=psaF	psaF SYNPCC7002_A1008	1	1	1	1	1	1	1	1	1	1	1	1	1	1	1	1	1	1	1	1	1	1	1	1	1	0	0	1	1	1	1	1	1	1	1	1	1	1	1	1	1	1	1	1	1	1
	B1XJF3	Glycerol-3-phosphate acyltransferase OS=Synechococcus sp. (strain ATCC 27264 / PCC 7002 / PR-6) GN=plsY	plsY SYNPCC7002_A1010	1	1	1	1	1	1	1	1	1	1	1	1	1	1	1	1	1	1	1	1	1	1	1	1	1	1	0	1	1	1	1	1	1	1	1	1	1	1	1	1	1	1	1	1	1	1
	B1XJF4	Uncharacterized protein OS=Synechococcus sp. (strain ATCC 27264 / PCC 7002 / PR-6) GN=SYNPCC7002_A1011	SYNPCC7002_A1011	1	1	1	1	1	1	1	1	1	0	1	1	1	1	1	1	1	1	1	1	1	1	1	1	1	1	0	1	1	1	1	1	1	1	1	1	1	1	1	1	0	1	1	1	1	1
	B1XJF5	Uncharacterized protein OS=Synechococcus sp. (strain ATCC 27264 / PCC 7002 / PR-6) GN=SYNPCC7002_A1012	SYNPCC7002_A1012	1	1	1	1	1	1	1	1	1	1	1	1	1	1	1	1	1	1	1	1	1	1	1	1	1	1	0	1	1	1	1	1	1	1	1	1	1	1	1	1	1	1	1	1	1	1
	B1XJF6	Hydrophobe/Amphiphile Efflux-1 (HAE1) Family protein OS=Synechococcus sp. (strain ATCC 27264 / PCC 7002 / PR-6) GN=SYNPCC7002_A1013	SYNPCC7002_A1013	0	1	1	1	1	1	1	0	1	1	1	1	0	1	0	1	1	1	1	1	0	1	1	1	1	1	0	1	1	1	1	1	0	0	1	1	1	1	1	1	1	1	1	1	1	1
	B1XJF7	Uncharacterized protein OS=Synechococcus sp. (strain ATCC 27264 / PCC 7002 / PR-6) GN=SYNPCC7002_A1014	SYNPCC7002_A1014	1	0	1	1	1	1	1	1	1	1	1	0	1	0	1	0	1	1	0	1	1	1	1	1	1	1	0	1	1	1	1	1	1	1	1	1	1	0	1	0	1	1	1	1	1	1
	B1XJF8	FHA domain protein OS=Synechococcus sp. (strain ATCC 27264 / PCC 7002 / PR-6) GN=SYNPCC7002_A1015	SYNPCC7002_A1015	1	0	1	1	1	1	1	0	1	0	1	1	1	0	1	1	1	1	1	1	1	0	1	1	1	1	0	1	1	1	1	1	1	1	1	1	1	1	1	0	0	0	1	1	1	1
	B1XJF9	Uncharacterized protein OS=Synechococcus sp. (strain ATCC 27264 / PCC 7002 / PR-6) GN=SYNPCC7002_A1016	SYNPCC7002_A1016	0	0	0	0	1	1	0	1	0	0	0	0	1	0	1	0	0	1	0	0	0	0	0	1	0	0	0	0	0	1	0	1	0	0	0	0	0	0	0	0	0	0	0	0	0	1
	B1XJG0	Uncharacterized protein OS=Synechococcus sp. (strain ATCC 27264 / PCC 7002 / PR-6) GN=SYNPCC7002_A1017	SYNPCC7002_A1017	0	0	0	0	1	0	0	0	0	1	0	0	0	1	0	0	0	0	0	0	0	0	0	1	0	0	0	0	0	0	0	0	0	0	0	0	0	0	0	0	0	0	0	0	0	0
	B1XJG2	Uncharacterized protein OS=Synechococcus sp. (strain ATCC 27264 / PCC 7002 / PR-6) GN=SYNPCC7002_A1019	SYNPCC7002_A1019	0	0	0	0	0	0	0	0	0	0	0	0	0	0	0	0	0	0	0	0	0	0	0	1	0	0	0	0	0	0	0	0	0	1	0	0	0	0	1	0	0	0	0	0	0	1
	B1XJG3	Uncharacterized protein OS=Synechococcus sp. (strain ATCC 27264 / PCC 7002 / PR-6) GN=SYNPCC7002_A1020	SYNPCC7002_A1020	1	0	1	1	1	1	1	1	0	0	1	1	1	1	1	1	1	1	1	1	0	1	1	1	1	1	0	1	1	1	1	1	1	1	1	1	0	0	1	1	0	0	1	1	1	1
	B1XJG4	Putative permease, YjgP/YjgQ family superfamily OS=Synechococcus sp. (strain ATCC 27264 / PCC 7002 / PR-6) GN=SYNPCC7002_A1021	SYNPCC7002_A1021	1	1	1	1	1	1	1	1	1	1	1	0	1	1	1	1	1	1	1	1	1	1	1	1	1	1	0	1	1	1	1	1	1	1	1	1	1	1	1	1	1	1	1	1	1	1
	B1XJG5	Transketolase OS=Synechococcus sp. (strain ATCC 27264 / PCC 7002 / PR-6) GN=tkt	tkt SYNPCC7002_A1022	1	1	1	1	1	1	1	1	1	1	1	1	1	1	1	1	1	1	1	1	1	1	1	1	1	1	1	1	1	1	1	1	1	1	1	1	1	1	1	1	1	1	1	1	1	1
	B1XJG6	3-oxoacyl-[acyl-carrier-protein] synthase 2 OS=Synechococcus sp. (strain ATCC 27264 / PCC 7002 / PR-6) GN=fabF	fabF SYNPCC7002_A1023	1	1	1	1	1	1	1	1	1	1	1	1	1	1	1	1	1	1	1	1	1	1	1	1	1	1	0	1	1	1	1	1	1	1	1	1	1	1	1	1	1	1	1	1	1	1
	B1XJH3	Transcription termination/antitermination protein NusG OS=Synechococcus sp. (strain ATCC 27264 / PCC 7002 / PR-6) GN=nusG	nusG SYNPCC7002_A1030	1	1	1	1	1	1	1	1	1	1	1	1	1	1	1	1	1	1	1	1	1	1	1	1	1	1	0	1	1	1	1	1	1	1	1	1	1	1	1	1	1	1	1	1	1	1
	B1XJH4	Protein translocase subunit SecE OS=Synechococcus sp. (strain ATCC 27264 / PCC 7002 / PR-6) GN=secE	secE SYNPCC7002_A1031	1	1	1	1	1	1	1	1	1	1	1	1	1	1	1	1	1	1	1	1	1	1	1	1	1	1	0	1	1	1	1	1	1	1	1	1	1	1	1	1	1	1	1	1	1	1
	B1XJH7	Uncharacterized protein OS=Synechococcus sp. (strain ATCC 27264 / PCC 7002 / PR-6) GN=SYNPCC7002_A1035	SYNPCC7002_A1035	0	0	0	1	0	0	1	0	1	0	1	1	1	0	0	1	0	1	1	1	0	1	1	1	0	1	0	0	1	1	0	0	0	1	0	1	1	1	1	0	1	0	1	1	0	0
	B1XJI4	DNA-directed RNA polymerase subunit alpha OS=Synechococcus sp. (strain ATCC 27264 / PCC 7002 / PR-6) GN=rpoA	rpoA SYNPCC7002_A1042	1	1	1	1	1	1	1	1	1	1	1	1	1	1	1	1	1	1	1	1	1	1	1	1	1	1	0	1	1	1	1	1	1	1	1	1	1	1	1	1	1	1	1	1	1	1
	B1XJI5	30S ribosomal protein S11 OS=Synechococcus sp. (strain ATCC 27264 / PCC 7002 / PR-6) GN=rpsK	rpsK rps11 SYNPCC7002_A1043	1	1	1	1	1	1	1	1	1	1	1	1	1	1	1	1	1	1	1	1	1	1	1	1	1	1	0	1	1	1	1	1	1	1	1	1	1	1	1	1	1	1	1	1	1	1
	B1XJI7	Translation initiation factor IF-1 OS=Synechococcus sp. (strain ATCC 27264 / PCC 7002 / PR-6) GN=infA	infA SYNPCC7002_A1045	1	1	1	1	1	1	1	1	1	1	1	1	1	1	1	1	1	1	1	1	1	1	1	1	1	1	0	0	1	1	1	1	1	1	1	1	1	1	1	1	1	1	1	1	1	1
	B1XJI8	Adenylate kinase OS=Synechococcus sp. (strain ATCC 27264 / PCC 7002 / PR-6) GN=adk	adk SYNPCC7002_A1046	1	1	1	1	1	1	1	1	1	1	1	1	1	1	1	1	1	1	1	1	1	1	1	1	1	1	0	1	1	1	1	1	1	1	1	1	1	1	1	1	1	1	1	1	1	1
	B1XJI9	Protein translocase subunit SecY OS=Synechococcus sp. (strain ATCC 27264 / PCC 7002 / PR-6) GN=secY	secY SYNPCC7002_A1047	1	1	1	1	1	1	1	1	1	1	1	1	1	1	1	1	1	1	1	1	1	1	1	1	1	1	0	1	1	1	1	1	1	1	1	1	1	1	1	1	1	1	1	1	1	1
	B1XJJ4	Type III pantothenate kinase OS=Synechococcus sp. (strain ATCC 27264 / PCC 7002 / PR-6) GN=coaX	coaX SYNPCC7002_A2302	1	0	1	1	1	1	1	1	0	1	1	1	1	1	1	1	1	1	0	1	1	1	1	1	1	1	0	1	1	1	1	1	1	1	1	1	1	1	1	0	0	1	0	1	1	1
	B1XJJ5	Putative serine proteinase OS=Synechococcus sp. (strain ATCC 27264 / PCC 7002 / PR-6) GN=SYNPCC7002_A2303	SYNPCC7002_A2303	1	1	1	1	1	1	1	1	1	1	1	1	1	1	1	1	1	1	1	1	1	1	1	1	1	1	0	1	1	1	1	1	1	1	1	1	1	1	1	1	1	1	1	1	1	1
	B1XJJ6	Uncharacterized protein OS=Synechococcus sp. (strain ATCC 27264 / PCC 7002 / PR-6) GN=SYNPCC7002_A2304	SYNPCC7002_A2304	0	0	0	0	0	0	0	0	0	0	0	0	0	0	0	0	0	0	0	0	0	0	0	1	0	0	0	0	0	0	0	0	0	0	0	0	0	0	0	0	0	0	0	0	0	0
	B1XJJ7	Uncharacterized protein OS=Synechococcus sp. (strain ATCC 27264 / PCC 7002 / PR-6) GN=SYNPCC7002_A2305	SYNPCC7002_A2305	0	0	0	0	0	0	0	0	0	0	0	0	0	0	0	0	0	0	0	0	0	0	0	1	0	0	0	0	0	0	0	0	0	0	0	0	0	0	0	0	0	0	0	0	0	0
	B1XJJ8	Uncharacterized protein OS=Synechococcus sp. (strain ATCC 27264 / PCC 7002 / PR-6) GN=SYNPCC7002_A2306	SYNPCC7002_A2306	0	0	0	0	0	0	0	0	0	0	0	0	0	0	0	0	0	0	0	0	0	0	0	1	0	0	0	0	0	0	0	0	0	0	0	0	0	0	0	0	0	0	0	0	0	0
	B1XJJ9	Putative membrane protein OS=Synechococcus sp. (strain ATCC 27264 / PCC 7002 / PR-6) GN=SYNPCC7002_A2307	SYNPCC7002_A2307	0	0	0	1	0	0	0	0	0	0	0	1	0	0	0	0	0	0	0	0	0	0	0	1	0	0	0	0	0	0	0	0	0	0	0	0	0	0	0	0	0	0	0	0	0	0
	B1XJK1	Uncharacterized protein OS=Synechococcus sp. (strain ATCC 27264 / PCC 7002 / PR-6) GN=SYNPCC7002_A2309	SYNPCC7002_A2309	0	0	0	0	0	0	0	0	0	0	0	0	0	0	0	0	0	0	0	0	0	0	0	1	0	0	0	0	0	0	0	0	0	1	0	0	0	0	0	0	0	0	0	0	0	0
	B1XJK2	Ribosomal RNA small subunit methyltransferase E OS=Synechococcus sp. (strain ATCC 27264 / PCC 7002 / PR-6) GN=SYNPCC7002_A2310	SYNPCC7002_A2310	1	0	1	1	1	1	1	1	1	1	1	1	1	1	1	1	1	1	1	1	1	1	1	1	1	1	0	1	1	1	1	1	1	1	1	1	1	1	1	1	1	0	1	1	1	1
	B1XJK4	PIN domain protein OS=Synechococcus sp. (strain ATCC 27264 / PCC 7002 / PR-6) GN=SYNPCC7002_A2312	SYNPCC7002_A2312	0	0	0	0	0	0	0	0	0	0	0	1	0	0	0	0	0	1	0	0	0	0	0	1	0	0	0	0	0	0	0	0	0	0	0	0	1	0	0	0	1	0	0	0	0	1
	B1XJK5	Uncharacterized protein OS=Synechococcus sp. (strain ATCC 27264 / PCC 7002 / PR-6) GN=SYNPCC7002_A2313	SYNPCC7002_A2313	0	0	0	0	0	0	0	0	0	0	0	1	0	0	0	0	0	1	0	0	0	0	0	1	0	0	0	0	0	0	0	0	0	0	1	0	0	0	0	0	0	1	0	0	0	1
	B1XJK6	DNA modification methyltransferase OS=Synechococcus sp. (strain ATCC 27264 / PCC 7002 / PR-6) GN=SYNPCC7002_A2314	SYNPCC7002_A2314	0	0	0	0	0	0	0	1	0	0	0	0	0	0	0	1	0	1	1	0	0	0	0	1	0	0	0	1	0	0	0	1	0	0	0	0	0	1	0	0	0	0	0	0	1	1
	B1XJK7	Uncharacterized protein OS=Synechococcus sp. (strain ATCC 27264 / PCC 7002 / PR-6) GN=SYNPCC7002_A2315	SYNPCC7002_A2315	1	0	0	1	0	0	0	0	0	0	0	0	1	0	1	0	0	0	0	0	0	0	0	1	0	0	0	0	0	0	0	0	0	0	0	1	0	0	0	0	0	0	0	0	0	1
	B1XJK8	Uncharacterized protein OS=Synechococcus sp. (strain ATCC 27264 / PCC 7002 / PR-6) GN=SYNPCC7002_A2316	SYNPCC7002_A2316	0	0	0	0	0	0	0	0	0	0	0	0	0	0	0	0	0	0	0	0	0	0	0	1	0	0	0	0	0	0	0	0	0	0	0	0	0	0	0	0	0	0	0	0	0	0
	B1XJK9	PIN domain protein OS=Synechococcus sp. (strain ATCC 27264 / PCC 7002 / PR-6) GN=SYNPCC7002_A2317	SYNPCC7002_A2317	0	0	1	1	0	0	0	0	0	0	0	0	0	0	0	0	1	1	0	0	0	0	0	1	1	0	0	0	0	0	0	0	0	0	0	1	0	0	0	0	0	0	0	0	0	0
	B1XJL0	Cation-transporting ATPase OS=Synechococcus sp. (strain ATCC 27264 / PCC 7002 / PR-6) GN=pacS	pacS SYNPCC7002_A2318	1	0	1	1	1	1	1	1	1	1	1	1	1	1	1	1	1	1	1	1	1	1	1	1	1	1	0	1	1	1	1	1	1	1	1	1	1	1	1	1	1	1	1	1	1	1
	B1XJL1	Type 3 multicopper oxidase OS=Synechococcus sp. (strain ATCC 27264 / PCC 7002 / PR-6) GN=SYNPCC7002_A2319	SYNPCC7002_A2319	0	0	0	1	0	0	0	0	1	0	0	0	0	0	0	0	0	1	0	0	0	0	0	1	0	1	0	0	0	0	1	0	0	1	0	1	1	0	1	1	1	1	1	0	0	1
	B1XJL2	Uncharacterized protein OS=Synechococcus sp. (strain ATCC 27264 / PCC 7002 / PR-6) GN=SYNPCC7002_A2320	SYNPCC7002_A2320	0	1	0	1	0	0	0	0	1	0	0	0	0	0	1	0	0	1	0	0	0	0	0	1	0	0	0	0	0	0	1	0	0	1	0	1	1	0	0	1	0	1	0	0	0	1
	B1XJL3	Integral membrane protein superfamily OS=Synechococcus sp. (strain ATCC 27264 / PCC 7002 / PR-6) GN=SYNPCC7002_A2321	SYNPCC7002_A2321	1	1	1	1	1	1	1	1	1	1	1	1	1	1	1	1	1	1	1	1	1	1	1	1	1	1	0	1	1	1	1	1	1	1	1	1	1	1	1	1	1	1	1	1	1	1
	B1XJL4	Uncharacterized protein OS=Synechococcus sp. (strain ATCC 27264 / PCC 7002 / PR-6) GN=SYNPCC7002_A2322	SYNPCC7002_A2322	0	1	0	1	0	0	0	0	0	1	0	0	0	0	0	0	0	0	0	0	0	0	1	1	0	1	0	0	0	0	0	0	0	1	0	0	0	0	0	0	0	0	1	0	0	1
	B1XJL5	Uncharacterized protein OS=Synechococcus sp. (strain ATCC 27264 / PCC 7002 / PR-6) GN=SYNPCC7002_A2323	SYNPCC7002_A2323	0	0	0	0	0	0	0	0	0	0	0	0	0	0	0	0	0	0	0	0	0	0	0	1	0	0	0	0	0	0	0	0	0	1	0	0	0	0	0	0	0	0	0	0	0	0
	B1XJL6	Biliverdin reductase OS=Synechococcus sp. (strain ATCC 27264 / PCC 7002 / PR-6) GN=bvdR	bvdR SYNPCC7002_A2324	1	0	1	1	0	1	1	1	1	1	1	0	1	0	1	1	1	1	1	1	1	1	1	1	1	1	0	1	1	1	1	1	1	1	1	1	1	1	1	1	1	1	1	1	1	1
	B1XJM2	Predicted glutamine amidotransferase OS=Synechococcus sp. (strain ATCC 27264 / PCC 7002 / PR-6) GN=SYNPCC7002_A2330	SYNPCC7002_A2330	1	0	1	1	0	1	0	1	0	0	1	0	1	0	1	0	0	1	0	0	1	0	1	1	1	0	0	1	0	1	1	1	1	1	1	1	1	1	1	0	0	0	0	0	1	1
	B1XJM3	Uncharacterized protein OS=Synechococcus sp. (strain ATCC 27264 / PCC 7002 / PR-6) GN=SYNPCC7002_A2331	SYNPCC7002_A2331	0	0	0	1	0	0	0	1	0	0	1	0	0	0	0	0	0	1	0	0	1	0	0	1	1	0	0	0	0	1	0	0	0	1	0	0	0	0	1	0	0	0	0	0	0	0
	B1XJM4	L-cysteine/cystine lyase OS=Synechococcus sp. (strain ATCC 27264 / PCC 7002 / PR-6) GN=SYNPCC7002_A2332	SYNPCC7002_A2332	0	1	1	1	1	1	1	1	1	0	1	1	1	1	1	1	1	1	1	1	1	1	1	1	1	1	0	1	1	1	1	1	1	1	1	1	1	1	1	1	1	1	1	1	1	1
	B1XJM5	Uncharacterized protein OS=Synechococcus sp. (strain ATCC 27264 / PCC 7002 / PR-6) GN=SYNPCC7002_A2333	SYNPCC7002_A2333	0	0	0	0	0	0	0	0	0	0	0	0	0	0	0	0	0	0	0	0	0	0	0	1	0	0	0	0	0	0	0	0	0	0	0	0	0	0	0	0	0	0	0	0	0	0
	B1XJM6	Putative beta-lactamase OS=Synechococcus sp. (strain ATCC 27264 / PCC 7002 / PR-6) GN=SYNPCC7002_A2334	SYNPCC7002_A2334	0	0	1	0	0	0	0	0	0	0	0	1	0	0	0	1	0	1	0	1	1	0	0	1	0	1	0	1	1	0	0	1	0	0	0	0	0	1	0	0	0	0	1	1	0	0
	B1XJM7	General secretory pathway proteins G and H OS=Synechococcus sp. (strain ATCC 27264 / PCC 7002 / PR-6) GN=SYNPCC7002_A2335	SYNPCC7002_A2335	0	0	0	1	0	0	0	0	0	0	0	0	0	0	0	0	0	1	0	0	0	0	1	1	0	0	0	0	0	0	0	0	0	0	0	0	0	0	0	0	1	0	0	0	0	1
	B1XJM8	Uncharacterized protein OS=Synechococcus sp. (strain ATCC 27264 / PCC 7002 / PR-6) GN=SYNPCC7002_A2336	SYNPCC7002_A2336	1	0	1	1	1	1	1	1	1	1	1	1	1	1	1	1	1	1	1	1	1	0	1	1	1	1	0	1	1	1	1	1	1	1	1	1	1	1	1	1	1	1	1	1	1	1
	B1XJM9	UPF0102 protein SYNPCC7002_A2337 OS=Synechococcus sp. (strain ATCC 27264 / PCC 7002 / PR-6) GN=SYNPCC7002_A2337	SYNPCC7002_A2337	0	0	1	1	1	1	1	1	1	1	1	1	1	1	1	1	1	1	1	1	1	1	1	1	0	1	0	1	1	1	1	1	1	1	1	1	1	1	1	1	1	1	1	1	1	1
	B1XJN0	PucC protein OS=Synechococcus sp. (strain ATCC 27264 / PCC 7002 / PR-6) GN=pucC	pucC SYNPCC7002_A2338	1	0	1	1	1	1	1	1	1	1	1	0	1	1	1	1	1	1	1	1	1	1	1	1	1	1	0	1	1	1	1	1	1	1	1	1	1	1	1	1	1	1	1	1	1	1
	B1XJN1	dTDP-glucose 4-6-dehydratase OS=Synechococcus sp. (strain ATCC 27264 / PCC 7002 / PR-6) GN=rfbB	rfbB SYNPCC7002_A2339	0	0	0	0	1	0	0	0	1	0	0	1	1	0	0	0	0	0	0	1	0	0	0	1	0	0	0	0	0	0	0	0	0	0	0	0	0	1	0	0	0	0	0	1	0	1
	B1XJN2	UDP-glucose dehydrogenase OS=Synechococcus sp. (strain ATCC 27264 / PCC 7002 / PR-6) GN=SYNPCC7002_A2340	SYNPCC7002_A2340	1	0	1	1	1	1	1	1	1	1	1	1	1	1	1	1	1	1	1	1	1	1	1	1	1	1	0	1	1	1	1	1	1	1	1	1	1	1	1	1	1	1	1	1	1	1
	B1XJN3	Probable exonuclease OS=Synechococcus sp. (strain ATCC 27264 / PCC 7002 / PR-6) GN=sbcD	sbcD SYNPCC7002_A2342	1	0	1	1	1	1	1	1	1	1	1	0	1	0	1	1	1	1	1	1	1	1	1	1	1	1	0	1	1	1	1	1	1	1	1	1	1	1	1	1	1	1	1	1	1	1
	B1XJN4	Putative peptidoglycan binding domain protein OS=Synechococcus sp. (strain ATCC 27264 / PCC 7002 / PR-6) GN=SYNPCC7002_A2341	SYNPCC7002_A2341	0	0	0	0	0	0	0	0	0	0	0	0	0	0	0	0	0	0	0	0	0	0	0	1	0	1	0	0	0	0	0	0	0	1	0	0	0	0	0	0	0	0	0	0	0	0
	B1XJN5	Methionine aminopeptidase OS=Synechococcus sp. (strain ATCC 27264 / PCC 7002 / PR-6) GN=map	map SYNPCC7002_A2343	1	1	1	1	1	1	1	1	1	1	1	1	1	1	1	1	1	1	1	1	1	1	1	1	1	1	0	1	1	1	1	1	1	1	1	1	1	1	1	1	1	1	1	1	1	1
	B1XJN7	Light-independent protochlorophyllide reductase subunit N OS=Synechococcus sp. (strain ATCC 27264 / PCC 7002 / PR-6) GN=chlN	chlN SYNPCC7002_A2345	1	0	1	1	1	1	1	1	1	1	1	1	1	1	1	1	1	1	1	1	1	1	1	1	1	1	0	1	1	1	1	1	1	1	1	1	1	1	1	0	1	1	1	1	1	1
	B1XJN8	Uncharacterized protein OS=Synechococcus sp. (strain ATCC 27264 / PCC 7002 / PR-6) GN=SYNPCC7002_A2346	SYNPCC7002_A2346	1	0	1	1	1	1	1	1	1	0	1	0	0	0	1	1	1	1	1	1	0	0	0	1	1	1	0	1	1	0	1	1	1	1	0	1	0	0	0	1	0	0	1	1	1	0
	B1XJP1	Uncharacterized protein OS=Synechococcus sp. (strain ATCC 27264 / PCC 7002 / PR-6) GN=SYNPCC7002_A2349	SYNPCC7002_A2349	1	0	1	1	0	1	1	0	1	0	1	0	1	1	1	1	1	1	1	1	1	0	0	1	1	1	0	1	1	1	1	1	0	1	1	0	1	1	0	1	1	0	1	1	1	1
	B1XJP2	CHAD domain protein OS=Synechococcus sp. (strain ATCC 27264 / PCC 7002 / PR-6) GN=SYNPCC7002_A2350	SYNPCC7002_A2350	1	0	1	1	1	1	1	1	1	0	1	1	1	0	1	1	1	1	1	1	1	0	1	1	1	1	1	1	1	1	1	1	1	1	1	1	1	1	1	0	1	1	1	1	1	1
	B1XJP3	Uncharacterized protein OS=Synechococcus sp. (strain ATCC 27264 / PCC 7002 / PR-6) GN=SYNPCC7002_A2351	SYNPCC7002_A2351	0	0	1	1	1	1	0	1	1	0	1	0	1	1	1	1	1	1	1	1	1	1	1	1	1	1	0	1	1	1	1	1	1	1	1	1	1	1	1	0	1	0	1	1	1	1
	B1XJP4	Alkaline phosphatase OS=Synechococcus sp. (strain ATCC 27264 / PCC 7002 / PR-6) GN=SYNPCC7002_A2352	SYNPCC7002_A2352	0	0	0	0	0	0	0	0	0	0	0	0	0	0	0	0	0	0	0	0	0	0	0	1	0	0	0	0	0	0	0	0	0	0	0	0	0	0	0	0	0	0	0	0	0	0
	B1XJP5	Chaperone protein ClpB OS=Synechococcus sp. (strain ATCC 27264 / PCC 7002 / PR-6) GN=clpB1	clpB1 clpB SYNPCC7002_A2353	1	1	1	1	1	1	1	1	1	1	1	1	1	1	1	1	1	1	1	1	1	1	1	1	1	1	0	1	1	1	1	1	1	1	1	1	1	1	1	1	1	1	1	1	1	1
	B1XJP6	3-isopropylmalate dehydrogenase OS=Synechococcus sp. (strain ATCC 27264 / PCC 7002 / PR-6) GN=leuB	leuB SYNPCC7002_A2354	1	1	1	1	1	1	1	1	1	1	1	1	1	1	1	1	1	1	1	1	1	1	1	1	1	1	0	1	1	1	1	1	1	1	1	1	1	1	1	1	1	1	1	1	1	1
	B1XJP7	FAD dependent oxidoreductase, putative OS=Synechococcus sp. (strain ATCC 27264 / PCC 7002 / PR-6) GN=SYNPCC7002_A2355	SYNPCC7002_A2355	1	1	1	1	1	1	1	1	1	0	1	1	1	1	1	1	1	1	1	1	1	0	1	1	1	1	1	1	1	1	1	1	1	1	1	1	1	1	1	1	1	1	1	1	1	1
	B1XJP8	TldD/PmbA family protein OS=Synechococcus sp. (strain ATCC 27264 / PCC 7002 / PR-6) GN=SYNPCC7002_A2356	SYNPCC7002_A2356	0	0	0	0	0	0	0	0	0	0	0	0	1	0	0	1	0	0	0	0	0	0	0	1	0	0	0	0	1	1	0	0	0	1	0	0	1	1	1	0	0	0	0	0	0	1
	B1XJP9	Pseudouridine synthase OS=Synechococcus sp. (strain ATCC 27264 / PCC 7002 / PR-6) GN=rsuA	rsuA SYNPCC7002_A2357	1	1	1	1	1	1	1	1	1	1	1	1	1	1	1	1	1	1	1	1	1	1	1	1	1	1	0	1	1	1	1	1	1	1	1	1	1	1	1	1	1	1	1	1	1	1
	B1XJQ0	Uncharacterized protein OS=Synechococcus sp. (strain ATCC 27264 / PCC 7002 / PR-6) GN=SYNPCC7002_A2358	SYNPCC7002_A2358	0	0	0	1	0	0	0	0	0	0	0	0	1	0	0	0	0	0	0	1	0	0	0	1	1	0	0	0	0	0	0	0	0	1	0	0	0	0	1	1	0	1	1	0	0	0
	B1XJQ1	Ribosomal RNA small subunit methyltransferase I OS=Synechococcus sp. (strain ATCC 27264 / PCC 7002 / PR-6) GN=rsmI	rsmI SYNPCC7002_A2359	1	1	1	1	1	1	1	1	1	1	1	1	1	1	1	1	1	1	1	1	1	1	1	1	1	1	0	1	1	1	1	1	1	1	1	1	1	1	1	1	1	1	1	1	1	1
	B1XJQ2	FAD dependent oxidoreductase, putative OS=Synechococcus sp. (strain ATCC 27264 / PCC 7002 / PR-6) GN=SYNPCC7002_A2360	SYNPCC7002_A2360	1	0	1	1	1	1	1	1	1	1	1	1	1	1	1	1	1	1	1	1	1	0	1	1	1	1	1	1	1	1	1	1	1	1	1	1	1	1	1	1	0	0	1	1	1	1
	B1XJQ3	Uncharacterized protein OS=Synechococcus sp. (strain ATCC 27264 / PCC 7002 / PR-6) GN=SYNPCC7002_A2361	SYNPCC7002_A2361	1	0	1	1	0	1	1	1	1	0	1	1	1	1	1	1	1	1	1	1	1	1	1	1	1	1	0	1	1	0	1	1	1	1	1	1	1	1	1	1	1	1	1	1	1	1
	B1XJQ4	Uncharacterized protein OS=Synechococcus sp. (strain ATCC 27264 / PCC 7002 / PR-6) GN=SYNPCC7002_A2362	SYNPCC7002_A2362	1	1	1	1	1	1	1	1	1	1	1	1	1	1	1	1	1	1	1	1	1	1	1	1	1	1	0	1	1	1	1	1	1	1	1	1	1	1	1	1	1	1	1	1	1	1
	B1XJQ7	Histidine kinase OS=Synechococcus sp. (strain ATCC 27264 / PCC 7002 / PR-6) GN=SYNPCC7002_A2365	SYNPCC7002_A2365	1	0	1	1	1	1	1	1	0	0	1	1	1	0	1	1	1	1	1	1	1	1	1	1	1	1	1	1	1	1	1	1	1	1	1	1	1	1	1	1	1	1	1	1	1	0
	B1XJQ8	Thiopurine S-methyltransferase (TPMT) OS=Synechococcus sp. (strain ATCC 27264 / PCC 7002 / PR-6) GN=SYNPCC7002_A2366	SYNPCC7002_A2366	0	0	0	0	0	0	0	0	0	0	0	0	0	1	1	0	0	0	1	1	0	0	0	1	1	0	0	0	0	1	0	0	0	0	0	1	0	0	0	0	1	1	0	1	0	1
	B1XJQ9	3-oxoacyl-(Acyl-carrier-protein) reductase OS=Synechococcus sp. (strain ATCC 27264 / PCC 7002 / PR-6) GN=fabG	fabG SYNPCC7002_A2367	1	1	1	1	1	1	1	1	1	1	1	1	1	1	1	1	1	1	1	1	1	1	1	1	1	1	0	1	1	1	1	1	1	1	1	1	1	1	1	1	1	1	1	1	1	1
	B1XJR0	Thioredoxin OS=Synechococcus sp. (strain ATCC 27264 / PCC 7002 / PR-6) GN=trx	trx SYNPCC7002_A2368	1	1	1	1	1	1	1	1	1	1	1	1	1	1	1	1	1	1	1	1	1	1	1	1	1	1	1	1	1	1	1	1	1	1	1	1	1	1	1	1	1	1	1	1	1	1
	B1XJR1	Uncharacterized protein OS=Synechococcus sp. (strain ATCC 27264 / PCC 7002 / PR-6) GN=SYNPCC7002_A2369	SYNPCC7002_A2369	0	0	0	0	0	0	0	0	0	0	0	0	0	0	0	0	0	0	0	0	0	0	0	1	0	0	0	0	0	0	0	0	0	1	0	0	0	0	0	0	0	0	1	0	0	1
	B1XJR5	Multisubunit Na+/H+ antiporter, subunit C OS=Synechococcus sp. (strain ATCC 27264 / PCC 7002 / PR-6) GN=mnhC	mnhC SYNPCC7002_A2373	0	0	1	1	1	1	1	1	1	1	1	1	1	1	1	1	1	1	1	1	1	0	1	1	1	1	0	1	1	1	1	1	0	1	1	1	1	1	1	1	1	0	1	1	0	1
	B1XJS4	ABC-type toluene export system, permease component OS=Synechococcus sp. (strain ATCC 27264 / PCC 7002 / PR-6) GN=SYNPCC7002_A2382	SYNPCC7002_A2382	1	1	1	1	1	1	1	1	1	1	1	1	1	1	1	1	1	1	1	1	1	1	1	1	1	1	0	1	1	1	1	1	1	1	1	1	1	1	1	1	1	1	1	1	1	1
	B1XJS5	Nudix hydrolase family protein OS=Synechococcus sp. (strain ATCC 27264 / PCC 7002 / PR-6) GN=SYNPCC7002_A2383	SYNPCC7002_A2383	1	0	1	1	1	1	1	1	1	1	1	1	0	0	1	1	1	1	1	1	1	1	1	1	1	1	0	1	1	1	1	1	1	1	0	1	1	1	1	1	0	1	1	1	1	1
	B1XJT0	30S ribosomal protein S17 OS=Synechococcus sp. (strain ATCC 27264 / PCC 7002 / PR-6) GN=rpsQ	rpsQ rps17 SYNPCC7002_A1056	1	1	1	1	1	1	1	1	1	1	1	1	1	1	1	1	1	1	1	1	1	1	1	1	1	1	0	1	1	1	1	1	1	1	1	1	1	1	1	1	1	1	1	1	1	1
	B1XJT7	50S ribosomal protein L23 OS=Synechococcus sp. (strain ATCC 27264 / PCC 7002 / PR-6) GN=rplW	rplW rpl23 SYNPCC7002_A1063	1	1	1	1	1	1	1	1	1	1	1	1	1	1	1	1	1	1	1	1	1	1	1	1	1	1	0	1	1	1	1	1	1	1	1	1	1	1	1	1	1	1	1	1	1	1
	B1XJT8	50S ribosomal protein L4 OS=Synechococcus sp. (strain ATCC 27264 / PCC 7002 / PR-6) GN=rplD	rplD rpl4 SYNPCC7002_A1064	1	1	1	1	1	1	1	1	1	1	1	1	1	1	1	1	1	1	1	1	1	1	1	1	1	1	0	1	1	1	1	1	1	1	1	1	1	1	1	1	1	1	1	1	1	1
	B1XJU1	Kef-type K+ transport systems predicted NAD-binding component OS=Synechococcus sp. (strain ATCC 27264 / PCC 7002 / PR-6) GN=SYNPCC7002_A1067	SYNPCC7002_A1067	0	0	0	0	1	0	0	1	0	0	0	1	0	1	0	0	1	1	1	0	0	1	1	1	0	1	0	0	0	0	0	0	0	1	0	0	1	0	0	1	0	1	0	0	0	0
	B1XJU2	Uncharacterized protein OS=Synechococcus sp. (strain ATCC 27264 / PCC 7002 / PR-6) GN=SYNPCC7002_A1068	SYNPCC7002_A1068	0	0	0	0	0	0	0	0	0	0	0	0	0	0	0	0	0	1	0	0	0	0	0	1	0	0	0	0	0	0	1	0	0	0	0	0	0	0	0	0	0	0	0	0	0	0
	B1XJU3	TrkA domain family protein, probable potassium channel OS=Synechococcus sp. (strain ATCC 27264 / PCC 7002 / PR-6) GN=SYNPCC7002_A1069	SYNPCC7002_A1069	0	0	0	0	1	0	0	0	0	0	0	1	0	1	0	0	1	1	1	0	0	0	1	1	0	1	0	0	0	0	0	0	0	1	0	0	1	0	0	1	0	1	0	0	0	0
	B1XJU4	Ammonium transporter OS=Synechococcus sp. (strain ATCC 27264 / PCC 7002 / PR-6) GN=amt	amt SYNPCC7002_A1070	0	1	1	1	1	0	1	0	1	1	1	1	1	1	0	1	1	1	1	0	0	0	1	1	1	1	0	0	1	1	0	0	1	1	1	1	1	1	1	1	1	0	1	1	0	1
	B1XJU5	Delta-1-pyrroline-5-carboxylate dehydrogenase OS=Synechococcus sp. (strain ATCC 27264 / PCC 7002 / PR-6) GN=putA	putA SYNPCC7002_A1071	1	0	1	1	1	1	1	1	1	1	1	1	1	0	1	1	1	1	0	1	1	1	1	1	1	1	0	1	1	1	1	1	1	1	1	1	1	1	1	1	1	1	1	1	1	0
	B1XJU6	GTPase subunit of Type II restriction endonuclease OS=Synechococcus sp. (strain ATCC 27264 / PCC 7002 / PR-6) GN=SYNPCC7002_A1072	SYNPCC7002_A1072	0	0	0	0	0	1	0	0	0	0	0	0	0	0	0	1	0	1	0	0	0	0	1	1	1	0	0	0	0	0	1	0	0	0	0	0	0	0	0	0	0	0	0	0	1	0
	B1XJU7	Uncharacterized protein OS=Synechococcus sp. (strain ATCC 27264 / PCC 7002 / PR-6) GN=SYNPCC7002_A1073	SYNPCC7002_A1073	0	0	0	0	0	0	0	0	0	0	0	0	0	0	0	1	0	0	0	0	0	0	0	1	0	0	0	0	0	0	1	0	0	0	0	0	0	0	0	0	0	0	0	0	0	0
	B1XJU8	Delta-1-pyrroline-5-carboxylate dehydrogenase OS=Synechococcus sp. (strain ATCC 27264 / PCC 7002 / PR-6) GN=SYNPCC7002_A1074	SYNPCC7002_A1074	1	0	1	1	1	1	1	1	1	1	1	1	1	0	1	1	1	1	0	1	1	1	1	1	1	1	0	1	1	1	1	1	1	1	1	1	1	1	1	1	1	1	1	1	1	0
	B1XJU9	Uncharacterized protein OS=Synechococcus sp. (strain ATCC 27264 / PCC 7002 / PR-6) GN=SYNPCC7002_A1075	SYNPCC7002_A1075	1	0	1	1	1	1	1	1	1	1	1	1	1	0	1	1	1	0	1	1	0	1	0	1	1	1	0	1	1	1	1	1	1	1	0	1	1	1	1	1	1	1	1	1	1	0
	B1XJV0	Uncharacterized protein OS=Synechococcus sp. (strain ATCC 27264 / PCC 7002 / PR-6) GN=SYNPCC7002_A1076	SYNPCC7002_A1076	1	0	1	1	0	1	0	0	0	0	1	1	0	0	1	1	0	1	0	1	0	0	0	1	1	0	0	1	1	1	0	1	1	1	1	1	0	1	0	0	0	0	0	1	1	0
	B1XJV1	Cyclic nucleotide-binding domain protein OS=Synechococcus sp. (strain ATCC 27264 / PCC 7002 / PR-6) GN=SYNPCC7002_A1077	SYNPCC7002_A1077	1	0	1	1	1	1	1	0	1	0	1	1	1	1	1	0	0	1	1	0	0	0	1	1	0	1	0	1	1	1	0	0	0	1	1	0	1	1	1	0	1	1	1	1	1	1
	B1XJV2	Conserved hypothetical membrane protein OS=Synechococcus sp. (strain ATCC 27264 / PCC 7002 / PR-6) GN=SYNPCC7002_A1078	SYNPCC7002_A1078	0	0	0	0	0	0	0	0	0	0	0	0	0	0	0	0	0	0	0	0	0	0	0	1	1	0	0	0	0	0	0	0	0	1	0	0	0	0	1	0	0	0	0	0	0	0
	B1XJV3	Uncharacterized protein OS=Synechococcus sp. (strain ATCC 27264 / PCC 7002 / PR-6) GN=SYNPCC7002_A1079	SYNPCC7002_A1079	1	0	1	1	0	1	1	1	1	1	1	1	1	1	1	1	1	1	1	1	1	1	1	1	1	1	0	1	1	1	1	1	1	1	1	1	1	1	1	1	0	1	1	1	1	1
	B1XJV4	Serine/threonine protein kinase OS=Synechococcus sp. (strain ATCC 27264 / PCC 7002 / PR-6) GN=SYNPCC7002_A1080	SYNPCC7002_A1080	0	0	1	0	0	1	0	1	0	0	1	0	0	0	0	0	1	0	0	0	1	0	0	1	1	0	0	0	0	0	1	1	0	0	0	1	0	1	0	0	0	0	1	0	0	1
	B1XJV5	Acetyltransferase, GNAT family OS=Synechococcus sp. (strain ATCC 27264 / PCC 7002 / PR-6) GN=SYNPCC7002_A1081	SYNPCC7002_A1081	1	0	1	1	0	1	1	1	0	1	1	1	1	1	1	1	1	0	1	1	1	0	1	1	1	1	0	1	1	1	1	1	1	1	0	1	1	0	1	1	0	0	1	1	1	0
	B1XJV6	Glycine cleavage T-protein (Aminomethyltransferase) OS=Synechococcus sp. (strain ATCC 27264 / PCC 7002 / PR-6) GN=gcvT	gcvT SYNPCC7002_A1082	1	0	1	1	1	1	1	1	1	1	1	1	1	1	1	1	1	1	1	1	1	0	1	1	1	1	0	1	1	1	1	1	1	1	1	1	1	1	1	1	1	0	1	1	1	1
	B1XJV7	LCCL domain protein OS=Synechococcus sp. (strain ATCC 27264 / PCC 7002 / PR-6) GN=SYNPCC7002_A1083	SYNPCC7002_A1083	0	0	0	0	0	0	0	0	0	0	0	0	0	0	0	0	0	0	0	0	0	0	0	1	0	0	0	0	0	0	0	0	0	0	0	0	0	0	0	0	0	0	0	0	0	0
	B1XJV8	Uncharacterized protein OS=Synechococcus sp. (strain ATCC 27264 / PCC 7002 / PR-6) GN=SYNPCC7002_A1084	SYNPCC7002_A1084	1	1	1	1	1	1	1	1	1	1	1	1	1	1	1	1	1	1	1	1	1	1	1	1	1	0	0	1	1	1	1	1	1	1	1	1	1	1	1	1	1	1	1	1	1	1
	B1XJV9	Geranylgeranyl pyrophosphate synthase OS=Synechococcus sp. (strain ATCC 27264 / PCC 7002 / PR-6) GN=crtE	crtE SYNPCC7002_A1085	0	1	1	1	1	1	1	1	1	1	1	1	1	1	1	1	1	1	1	1	1	1	1	1	1	0	0	1	1	1	1	1	1	1	1	1	1	1	1	1	1	1	1	1	1	1
	B1XJW0	Potassium channel protein, TrkA family OS=Synechococcus sp. (strain ATCC 27264 / PCC 7002 / PR-6) GN=trkA	trkA SYNPCC7002_A1086	0	0	1	1	0	0	1	1	1	0	1	0	1	0	1	1	0	1	0	1	0	1	1	1	1	1	0	1	1	1	1	1	0	1	1	0	1	1	1	1	0	1	0	0	1	1
	B1XJW5	Uncharacterized protein OS=Synechococcus sp. (strain ATCC 27264 / PCC 7002 / PR-6) GN=SYNPCC7002_A1091	SYNPCC7002_A1091	1	1	1	1	1	1	1	1	1	1	1	1	1	1	1	1	1	1	1	1	1	1	1	1	1	1	0	1	1	1	1	1	1	0	1	1	1	1	1	1	1	1	1	1	1	1
	B1XJW8	Succinate dehydrogenase iron-sulfur protein subunit OS=Synechococcus sp. (strain ATCC 27264 / PCC 7002 / PR-6) GN=sdhB	sdhB SYNPCC7002_A1094	1	0	1	1	1	1	1	1	1	1	1	1	1	0	1	1	1	1	0	1	0	1	1	1	1	1	0	1	1	1	1	1	1	1	1	1	0	0	1	0	1	1	0	1	1	0
	B1XJW9	AbrB family transciptional regulator OS=Synechococcus sp. (strain ATCC 27264 / PCC 7002 / PR-6) GN=SYNPCC7002_A1095	SYNPCC7002_A1095	1	1	1	1	1	1	1	1	1	1	1	1	1	1	1	1	1	1	1	1	1	1	1	1	1	1	0	1	1	1	1	1	1	1	1	1	1	1	1	1	1	1	1	1	1	1
	B1XJX0	Carbonic anhydrase (Alpha family, eukaryotic type) OS=Synechococcus sp. (strain ATCC 27264 / PCC 7002 / PR-6) GN=ecaA	ecaA SYNPCC7002_A1096	0	0	0	1	0	0	0	0	0	0	0	1	0	0	0	0	0	0	0	0	1	0	0	1	0	0	0	1	0	0	1	1	0	1	0	0	0	0	0	0	0	0	0	1	0	0
	B1XJX1	Cytochrome b6/f complex, alternative iron-sulfur subunit OS=Synechococcus sp. (strain ATCC 27264 / PCC 7002 / PR-6) GN=SYNPCC7002_A1097	SYNPCC7002_A1097	0	0	1	0	0	0	0	0	0	0	1	1	1	0	0	0	1	0	0	0	1	0	0	1	1	0	0	0	0	1	0	0	0	1	0	0	1	0	1	1	0	1	1	1	1	0
	B1XJX2	Para-aminobenzoate synthase component I OS=Synechococcus sp. (strain ATCC 27264 / PCC 7002 / PR-6) GN=pabB	pabB SYNPCC7002_A1098	1	1	1	1	1	1	1	1	1	1	1	1	1	1	1	1	1	1	1	1	1	1	1	1	1	1	0	1	1	1	1	1	1	1	1	1	1	1	1	1	1	1	1	1	1	1
	B1XJX3	Uncharacterized protein OS=Synechococcus sp. (strain ATCC 27264 / PCC 7002 / PR-6) GN=SYNPCC7002_A1099	SYNPCC7002_A1099	0	0	0	0	0	0	0	0	0	0	0	0	0	0	1	0	0	0	0	0	0	0	0	1	0	0	0	1	0	0	0	0	0	1	0	0	1	0	0	0	0	0	0	0	0	0
	B1XJX4	Menaquinone biosynthesis methyltransferase OS=Synechococcus sp. (strain ATCC 27264 / PCC 7002 / PR-6) GN=menG	menG SYNPCC7002_A1100	1	1	1	1	1	1	1	1	1	1	1	1	1	1	1	1	1	1	1	1	1	1	1	1	1	1	1	1	1	1	1	1	1	1	1	1	0	1	1	1	1	1	1	1	1	1
	B1XJX5	Serine/threonine protein phosphatase OS=Synechococcus sp. (strain ATCC 27264 / PCC 7002 / PR-6) GN=SYNPCC7002_A1101	SYNPCC7002_A1101	1	0	1	1	1	1	1	1	1	0	1	1	1	1	1	1	1	1	0	1	1	1	1	1	1	1	0	1	1	1	1	1	1	1	1	1	1	1	1	1	0	1	1	1	1	0
	B1XJX6	Acyltransferase domain protein OS=Synechococcus sp. (strain ATCC 27264 / PCC 7002 / PR-6) GN=SYNPCC7002_A1103	SYNPCC7002_A1103	0	0	0	0	0	0	0	0	0	0	0	0	1	0	0	0	0	0	0	0	0	0	0	1	0	0	0	0	0	0	0	0	0	0	0	1	0	1	0	1	0	0	1	0	0	0
	B1XJX7	Two-component sensory transduction histidine kinase and response regulator OS=Synechococcus sp. (strain ATCC 27264 / PCC 7002 / PR-6) GN=SYNPCC7002_A1104	SYNPCC7002_A1104	1	0	1	1	1	1	1	0	1	1	1	1	1	1	1	1	1	1	0	1	1	1	1	1	1	1	1	1	1	1	1	1	1	1	1	1	1	1	1	1	1	1	1	1	1	1
	B1XJX8	UDP-N-acetylglucosamine 1-carboxyvinyltransferase OS=Synechococcus sp. (strain ATCC 27264 / PCC 7002 / PR-6) GN=murA	murA SYNPCC7002_A1105	1	1	1	1	1	1	1	1	1	1	1	1	1	1	1	1	1	1	1	1	1	1	1	1	1	1	0	1	1	1	1	1	1	1	1	1	1	1	1	1	1	1	1	1	1	1
	B1XJX9	rRNA methylase, TrmH family OS=Synechococcus sp. (strain ATCC 27264 / PCC 7002 / PR-6) GN=SYNPCC7002_A1107	SYNPCC7002_A1107	1	0	1	1	1	1	1	1	1	1	1	1	1	1	1	1	1	1	1	1	1	1	1	1	1	1	0	1	1	1	1	1	1	1	1	1	1	1	1	1	1	1	1	1	1	1
	B1XJY0	Bacterioferritin comigratory protein OS=Synechococcus sp. (strain ATCC 27264 / PCC 7002 / PR-6) GN=bcp	bcp SYNPCC7002_A1108	1	1	1	1	1	1	1	1	1	1	1	1	1	1	1	1	1	1	1	1	1	1	1	1	1	1	0	1	1	1	1	1	1	1	1	1	1	1	1	1	1	1	1	1	1	1
	B1XJY1	Agmatinase, putative OS=Synechococcus sp. (strain ATCC 27264 / PCC 7002 / PR-6) GN=speB	speB SYNPCC7002_A1109	0	0	0	0	0	0	1	0	1	1	0	0	0	0	0	0	0	1	0	1	0	0	1	1	0	1	0	0	1	1	0	0	0	1	1	1	0	0	1	0	1	0	0	0	0	0
	B1XJY2	Two-component response regulator OS=Synechococcus sp. (strain ATCC 27264 / PCC 7002 / PR-6) GN=SYNPCC7002_A1110	SYNPCC7002_A1110	0	0	1	1	0	1	0	0	1	0	1	1	1	0	1	1	1	0	1	1	1	1	1	1	1	1	1	1	1	1	1	1	1	1	1	1	1	1	1	1	0	0	1	1	1	0
	B1XJY3	Histidine kinase OS=Synechococcus sp. (strain ATCC 27264 / PCC 7002 / PR-6) GN=SYNPCC7002_A1111	SYNPCC7002_A1111	0	0	0	0	0	0	0	0	0	0	0	0	0	0	0	0	0	0	0	0	0	0	0	1	0	0	0	0	0	0	0	0	0	0	0	0	0	0	0	0	0	0	0	0	0	0
	B1XJY5	3-octaprenyl-4-hydroxybenzoate carboxy-lyase OS=Synechococcus sp. (strain ATCC 27264 / PCC 7002 / PR-6) GN=ubiD	ubiD SYNPCC7002_A1113	1	1	1	0	1	1	1	1	0	1	1	1	1	1	1	1	1	1	1	1	1	1	1	1	1	1	0	1	1	1	1	1	1	0	0	1	1	1	1	1	1	1	1	1	1	1
	B1XJY6	Uncharacterized protein OS=Synechococcus sp. (strain ATCC 27264 / PCC 7002 / PR-6) GN=SYNPCC7002_A1114	SYNPCC7002_A1114	0	0	0	0	0	0	0	0	0	0	0	0	0	0	0	0	0	0	0	0	0	0	0	1	0	0	0	0	0	0	0	0	0	0	0	0	0	0	0	0	0	0	0	0	0	0
	B1XJY7	Uncharacterized protein OS=Synechococcus sp. (strain ATCC 27264 / PCC 7002 / PR-6) GN=SYNPCC7002_A1115	SYNPCC7002_A1115	0	0	0	0	0	0	0	0	0	0	0	0	0	0	0	0	0	0	0	0	0	0	0	1	0	0	0	0	0	0	0	0	0	0	0	0	0	0	0	0	0	0	0	0	0	0
	B1XJY9	UDP-N-acetyl-D-mannosaminuronic acid transferase OS=Synechococcus sp. (strain ATCC 27264 / PCC 7002 / PR-6) GN=rffM	rffM SYNPCC7002_A1117	1	1	1	1	1	1	1	1	1	1	1	1	1	1	1	1	1	1	1	1	1	1	1	1	1	1	0	1	1	1	1	1	1	1	1	1	1	1	1	1	1	1	1	1	1	1
	B1XJZ1	Phosphatase, HAD superfamily (Subfamily IIIA) OS=Synechococcus sp. (strain ATCC 27264 / PCC 7002 / PR-6) GN=yqeG	yqeG SYNPCC7002_A1119	1	1	1	1	1	1	1	1	1	1	1	1	1	1	1	1	1	1	1	1	1	1	1	1	1	1	0	1	1	1	1	1	1	1	1	1	1	1	1	1	1	1	1	1	1	1
	B1XJZ2	Methyltransferase, UbiE/COQ5 family OS=Synechococcus sp. (strain ATCC 27264 / PCC 7002 / PR-6) GN=SYNPCC7002_A1120	SYNPCC7002_A1120	1	0	1	1	1	0	1	1	1	1	1	0	1	1	1	1	1	1	1	1	0	1	1	1	0	1	0	1	0	0	0	1	1	1	1	1	1	0	1	0	1	1	0	1	1	1
	B1XJZ3	BLUF domain protein OS=Synechococcus sp. (strain ATCC 27264 / PCC 7002 / PR-6) GN=SYNPCC7002_A1121	SYNPCC7002_A1121	0	0	0	0	1	0	0	0	0	0	0	0	0	0	0	0	0	0	0	0	0	0	1	1	0	0	0	0	0	0	0	0	0	0	0	0	0	0	0	0	0	0	0	0	0	1
	B1XJZ4	Uncharacterized protein OS=Synechococcus sp. (strain ATCC 27264 / PCC 7002 / PR-6) GN=SYNPCC7002_A1122	SYNPCC7002_A1122	1	1	1	1	1	1	1	1	1	1	1	1	1	1	1	1	1	1	1	1	1	1	1	1	1	1	0	1	1	1	1	1	1	1	1	1	1	1	1	1	1	1	1	1	1	1
	B1XJZ6	FHA domain protein OS=Synechococcus sp. (strain ATCC 27264 / PCC 7002 / PR-6) GN=SYNPCC7002_A1124	SYNPCC7002_A1124	1	0	1	0	1	1	0	1	0	0	1	1	1	0	1	0	1	0	0	1	0	1	0	1	1	0	0	1	1	1	1	1	1	1	0	1	0	0	1	0	0	1	0	1	1	0
	B1XJZ7	Uncharacterized protein OS=Synechococcus sp. (strain ATCC 27264 / PCC 7002 / PR-6) GN=SYNPCC7002_A1125	SYNPCC7002_A1125	1	1	1	1	1	1	1	1	1	1	1	0	1	1	1	1	1	1	1	1	1	1	1	1	1	1	0	1	1	1	1	1	1	1	1	1	1	1	1	1	1	1	1	1	1	1
	B1XJZ8	Dihydrolipoyl dehydrogenase OS=Synechococcus sp. (strain ATCC 27264 / PCC 7002 / PR-6) GN=ipdA	ipdA SYNPCC7002_A1126	1	1	1	1	1	1	1	1	1	1	1	1	1	1	1	1	1	1	1	1	1	1	1	1	1	1	1	1	1	1	1	1	1	1	1	1	1	1	1	1	1	1	1	1	1	1
	B1XJZ9	Uncharacterized protein OS=Synechococcus sp. (strain ATCC 27264 / PCC 7002 / PR-6) GN=SYNPCC7002_A1127	SYNPCC7002_A1127	1	0	0	0	0	0	0	0	1	0	0	0	0	0	0	0	0	0	0	0	0	0	0	1	0	0	0	0	0	0	0	0	0	0	0	0	0	0	0	0	0	0	0	0	0	0
	B1XK00	Uncharacterized protein OS=Synechococcus sp. (strain ATCC 27264 / PCC 7002 / PR-6) GN=SYNPCC7002_A1128	SYNPCC7002_A1128	1	0	1	1	1	1	1	1	1	0	1	1	1	1	1	1	1	1	1	1	1	1	1	1	1	1	0	1	1	1	1	1	1	1	1	1	1	1	1	0	1	1	1	1	1	1
	B1XK01	Uncharacterized protein OS=Synechococcus sp. (strain ATCC 27264 / PCC 7002 / PR-6) GN=SYNPCC7002_A1129	SYNPCC7002_A1129	0	0	1	1	1	1	1	0	1	0	1	1	1	0	1	1	1	1	1	1	1	1	1	1	1	1	0	1	1	1	1	1	1	1	1	0	0	0	1	0	0	1	1	1	1	1
	B1XK02	Arginine biosynthesis bifunctional protein ArgJ OS=Synechococcus sp. (strain ATCC 27264 / PCC 7002 / PR-6) GN=argJ	argJ SYNPCC7002_A1130	1	1	1	1	1	1	1	1	1	1	1	1	1	1	1	1	1	1	1	1	1	1	1	1	1	1	1	1	1	1	1	1	1	1	1	1	1	1	1	1	1	1	1	1	1	1
	B1XK03	Protease 4 OS=Synechococcus sp. (strain ATCC 27264 / PCC 7002 / PR-6) GN=sppA	sppA SYNPCC7002_A1131	1	0	1	1	0	1	1	1	1	0	1	0	1	0	1	1	1	1	1	1	1	0	1	1	1	1	0	1	1	1	1	1	1	1	1	1	1	1	1	1	0	0	1	1	1	1
	B1XK04	Isopentenyl-diphosphate delta-isomerase OS=Synechococcus sp. (strain ATCC 27264 / PCC 7002 / PR-6) GN=fni	fni SYNPCC7002_A1132	1	0	1	1	1	1	1	1	1	1	1	1	1	1	1	1	1	1	1	1	1	0	1	1	1	1	0	1	1	1	1	1	1	1	1	1	1	1	1	1	0	0	1	1	1	0
	B1XK05	Uncharacterized protein OS=Synechococcus sp. (strain ATCC 27264 / PCC 7002 / PR-6) GN=SYNPCC7002_A1133	SYNPCC7002_A1133	0	0	0	0	0	0	0	0	0	0	0	0	0	0	0	0	0	0	0	0	0	0	0	1	0	0	0	0	0	0	0	0	0	0	0	0	0	0	0	0	0	0	0	0	0	0
	B1XK06	Uncharacterized protein OS=Synechococcus sp. (strain ATCC 27264 / PCC 7002 / PR-6) GN=SYNPCC7002_A1134	SYNPCC7002_A1134	0	0	0	0	0	0	0	0	0	0	0	0	0	0	0	0	0	0	0	0	0	0	0	1	0	0	0	0	0	0	0	0	0	0	0	0	0	0	0	0	0	0	0	0	0	0
	B1XK07	DNA polymerase III alpha subunit OS=Synechococcus sp. (strain ATCC 27264 / PCC 7002 / PR-6) GN=dnaE	dnaE SYNPCC7002_A2384	1	1	1	1	1	1	1	1	1	1	1	1	1	1	1	1	1	1	1	1	1	0	1	1	1	1	1	1	1	1	1	1	1	1	1	1	1	1	1	1	1	1	1	1	1	1
	B1XK08	Uncharacterized protein OS=Synechococcus sp. (strain ATCC 27264 / PCC 7002 / PR-6) GN=SYNPCC7002_A2386	SYNPCC7002_A2386	0	0	0	0	0	0	0	0	0	0	0	0	0	0	0	0	0	0	0	0	0	0	0	1	0	0	0	0	0	0	0	0	0	1	0	0	0	0	0	0	0	0	0	0	0	0
	B1XK09	Pseudouridine synthase OS=Synechococcus sp. (strain ATCC 27264 / PCC 7002 / PR-6) GN=SYNPCC7002_A2385	SYNPCC7002_A2385	1	1	1	1	1	1	1	1	1	1	1	1	0	1	1	1	1	1	1	1	1	0	1	1	1	1	0	1	1	1	1	1	1	1	0	1	1	1	1	1	1	1	1	1	1	0
	B1XK10	Uncharacterized protein OS=Synechococcus sp. (strain ATCC 27264 / PCC 7002 / PR-6) GN=SYNPCC7002_A2387	SYNPCC7002_A2387	1	0	1	1	1	1	1	1	1	1	1	1	1	0	1	0	1	1	1	1	1	1	0	1	1	1	0	1	1	1	1	1	1	1	1	1	1	1	1	1	1	1	1	1	1	1
	B1XK11	Uncharacterized protein OS=Synechococcus sp. (strain ATCC 27264 / PCC 7002 / PR-6) GN=SYNPCC7002_A2388	SYNPCC7002_A2388	1	0	1	1	1	1	1	1	1	1	1	1	1	1	1	1	1	1	1	1	1	1	1	1	1	1	0	1	1	1	1	1	1	1	1	1	1	1	1	1	1	1	1	1	1	1
	B1XK13	Alginate o-acetyltransferase OS=Synechococcus sp. (strain ATCC 27264 / PCC 7002 / PR-6) GN=algI	algI SYNPCC7002_A2390	1	0	1	0	0	1	1	1	1	0	1	0	1	0	1	1	1	0	1	1	1	1	0	1	1	1	0	1	1	1	1	1	1	1	0	0	0	0	1	1	0	1	1	1	1	0
	B1XK15	Uncharacterized protein OS=Synechococcus sp. (strain ATCC 27264 / PCC 7002 / PR-6) GN=SYNPCC7002_A2392	SYNPCC7002_A2392	0	0	1	1	1	1	1	0	0	0	1	1	1	0	0	0	1	1	1	0	0	0	1	1	1	0	0	0	1	1	1	1	0	1	0	0	0	0	1	1	0	0	1	1	1	1
	B1XK16	Ferredoxin-dependent glutamate synthase 2 OS=Synechococcus sp. (strain ATCC 27264 / PCC 7002 / PR-6) GN=gltS	gltS SYNPCC7002_A2393	1	1	1	1	1	1	1	1	1	1	1	1	1	1	1	1	1	1	1	1	1	1	1	1	1	1	0	1	1	1	1	1	1	1	1	1	1	1	1	1	1	1	1	1	1	1
	B1XK18	Uncharacterized protein OS=Synechococcus sp. (strain ATCC 27264 / PCC 7002 / PR-6) GN=SYNPCC7002_A2395	SYNPCC7002_A2395	1	0	1	1	1	1	1	1	1	1	1	1	1	1	1	1	1	1	1	1	1	1	1	1	1	1	1	1	1	1	1	1	0	1	1	1	1	1	1	1	0	1	1	1	1	1
	B1XK19	1-acyl-sn-glycerol-3-phosphate acyltransferase OS=Synechococcus sp. (strain ATCC 27264 / PCC 7002 / PR-6) GN=plsC	plsC SYNPCC7002_A2396	1	1	1	1	1	1	1	1	1	1	1	1	1	1	1	1	1	1	1	1	1	1	1	1	1	1	0	1	1	1	1	1	1	1	1	1	1	1	1	1	1	1	1	1	1	1
	B1XK20	Metal-dependent hydrolases of the beta-lactamase superfamily I protein OS=Synechococcus sp. (strain ATCC 27264 / PCC 7002 / PR-6) GN=SYNPCC7002_A2397	SYNPCC7002_A2397	1	0	1	1	1	0	1	0	1	0	1	1	1	0	1	1	1	0	1	1	1	1	1	1	1	1	0	1	1	1	1	1	1	1	0	0	0	0	1	0	0	1	1	1	1	0
	B1XK21	Riboflavin biosynthesis protein OS=Synechococcus sp. (strain ATCC 27264 / PCC 7002 / PR-6) GN=ribF	ribF SYNPCC7002_A2398	1	1	1	1	1	1	1	1	1	1	1	1	1	1	1	1	1	1	1	1	1	1	1	1	1	1	0	1	1	1	1	1	1	1	1	1	1	1	1	1	1	1	1	1	1	1
	B1XK22	Methanol dehydrogenase regulatory protein, MoxR-like ATPase OS=Synechococcus sp. (strain ATCC 27264 / PCC 7002 / PR-6) GN=moxR	moxR SYNPCC7002_A2399	0	0	1	1	1	1	1	1	1	1	1	1	1	1	1	1	1	1	1	1	1	1	1	1	1	1	0	1	1	1	1	1	1	1	1	1	1	1	1	0	0	1	1	1	1	1
	B1XK23	Uncharacterized protein OS=Synechococcus sp. (strain ATCC 27264 / PCC 7002 / PR-6) GN=SYNPCC7002_A2400	SYNPCC7002_A2400	1	1	1	1	1	1	1	1	1	1	1	1	1	1	1	1	1	1	1	1	1	1	1	1	1	1	0	1	1	1	1	1	1	1	1	1	1	1	1	1	1	1	1	1	1	1
	B1XK24	Photosystem I reaction center subunit PsaK OS=Synechococcus sp. (strain ATCC 27264 / PCC 7002 / PR-6) GN=psaK	psaK SYNPCC7002_A2401	1	1	1	1	1	1	1	1	1	1	1	1	1	1	1	1	1	1	1	1	0	1	1	1	1	1	0	1	1	1	1	1	1	1	1	1	1	1	1	1	0	1	1	1	1	1
	B1XK25	Amidohydrolase subfamily OS=Synechococcus sp. (strain ATCC 27264 / PCC 7002 / PR-6) GN=ama	ama SYNPCC7002_A2402	1	1	1	1	1	1	1	1	1	1	1	1	1	1	1	1	1	1	1	1	1	1	1	1	1	1	0	1	1	1	1	1	1	1	1	1	1	1	1	1	1	1	1	1	1	1
	B1XK26	Uncharacterized protein OS=Synechococcus sp. (strain ATCC 27264 / PCC 7002 / PR-6) GN=SYNPCC7002_A2403	SYNPCC7002_A2403	0	1	1	1	1	0	0	0	1	1	0	1	1	0	1	1	0	1	1	0	1	0	0	1	0	0	0	0	0	0	1	0	0	1	0	0	1	1	1	1	0	1	1	1	0	1
	B1XK27	Prephenate dehydratase OS=Synechococcus sp. (strain ATCC 27264 / PCC 7002 / PR-6) GN=pheA	pheA SYNPCC7002_A2404	1	1	1	1	1	1	1	1	1	1	1	1	1	1	1	1	1	1	1	1	1	1	1	1	1	1	0	1	1	1	1	1	1	1	1	1	1	1	1	1	1	1	1	1	1	1
	B1XK28	Cyanophycin synthetase OS=Synechococcus sp. (strain ATCC 27264 / PCC 7002 / PR-6) GN=cphA	cphA SYNPCC7002_A2405	1	0	1	1	1	1	1	1	1	1	1	0	1	0	1	1	1	1	0	1	1	1	1	1	1	1	0	1	1	1	1	1	1	1	1	1	1	1	1	1	0	1	1	1	1	0
	B1XK29	Cyanophycinase OS=Synechococcus sp. (strain ATCC 27264 / PCC 7002 / PR-6) GN=cphB	cphB SYNPCC7002_A2406	1	0	1	1	1	1	1	1	1	1	1	0	1	0	1	1	1	1	0	1	1	1	1	1	1	1	0	1	1	1	1	1	1	1	1	1	1	1	1	1	0	1	1	1	1	0
	B1XK30	tRNA (guanine-N(1)-)-methyltransferase OS=Synechococcus sp. (strain ATCC 27264 / PCC 7002 / PR-6) GN=trmD	trmD SYNPCC7002_A2407	1	1	1	1	1	1	1	1	1	1	1	1	1	1	1	1	1	1	1	1	1	1	1	1	1	1	0	1	1	1	1	1	1	1	1	1	1	1	1	1	1	1	1	1	1	1
	B1XK31	Uncharacterized protein OS=Synechococcus sp. (strain ATCC 27264 / PCC 7002 / PR-6) GN=SYNPCC7002_A2408	SYNPCC7002_A2408	0	0	0	0	0	0	0	0	0	0	0	0	0	0	0	0	0	0	0	0	0	0	0	1	0	0	0	0	0	0	0	0	0	0	0	0	0	0	0	0	0	0	0	0	0	0
	B1XK32	7TM-HD extracellular/intracellular domain protein OS=Synechococcus sp. (strain ATCC 27264 / PCC 7002 / PR-6) GN=SYNPCC7002_A2409	SYNPCC7002_A2409	1	0	1	1	0	1	1	0	1	1	1	1	1	1	1	1	1	1	1	1	0	0	1	1	1	1	0	1	1	1	1	1	1	1	1	1	1	1	1	1	0	0	1	1	1	1
	B1XK33	Uncharacterized protein OS=Synechococcus sp. (strain ATCC 27264 / PCC 7002 / PR-6) GN=SYNPCC7002_A2410	SYNPCC7002_A2410	1	1	1	1	1	1	1	1	1	1	1	1	1	1	1	1	1	1	1	1	1	1	1	1	1	1	0	1	1	1	1	1	1	1	1	1	1	1	1	1	1	1	1	1	1	1
	B1XK34	Uncharacterized protein OS=Synechococcus sp. (strain ATCC 27264 / PCC 7002 / PR-6) GN=SYNPCC7002_A2411	SYNPCC7002_A2411	1	1	0	1	0	1	1	0	0	0	1	1	1	1	1	1	1	1	1	0	1	0	1	1	0	0	0	1	1	1	1	0	0	1	1	1	1	1	1	1	1	1	1	0	1	1
	B1XK35	Uncharacterized membrane protein OS=Synechococcus sp. (strain ATCC 27264 / PCC 7002 / PR-6) GN=SYNPCC7002_A2412	SYNPCC7002_A2412	0	0	0	0	0	0	1	0	1	0	1	0	1	0	0	1	1	1	0	1	0	0	0	1	1	1	0	0	1	0	1	0	0	1	0	1	1	1	1	0	1	0	0	1	0	1
	B1XK36	Uncharacterized protein OS=Synechococcus sp. (strain ATCC 27264 / PCC 7002 / PR-6) GN=SYNPCC7002_A2413	SYNPCC7002_A2413	0	1	1	1	0	1	1	0	1	0	1	1	1	0	1	1	1	1	1	0	1	1	1	1	1	1	0	0	1	1	1	0	0	1	1	1	1	1	1	1	1	1	1	1	0	1
	B1XK37	Uncharacterized protein OS=Synechococcus sp. (strain ATCC 27264 / PCC 7002 / PR-6) GN=SYNPCC7002_A2414	SYNPCC7002_A2414	0	0	0	0	1	0	0	0	0	0	0	0	0	0	0	0	0	0	0	0	0	1	0	1	0	1	0	0	0	0	0	0	0	1	0	0	0	0	0	0	0	1	0	0	0	0
	B1XK38	Uncharacterized protein OS=Synechococcus sp. (strain ATCC 27264 / PCC 7002 / PR-6) GN=SYNPCC7002_A2415	SYNPCC7002_A2415	1	0	1	1	0	1	0	1	0	0	1	0	0	0	1	1	1	0	0	0	1	0	0	1	1	1	0	1	1	1	1	1	1	1	0	1	0	0	1	0	0	0	0	1	1	1
	B1XK40	Uncharacterized membrane protein OS=Synechococcus sp. (strain ATCC 27264 / PCC 7002 / PR-6) GN=SYNPCC7002_A2417	SYNPCC7002_A2417	0	0	0	0	0	0	0	0	0	0	0	0	0	0	0	0	0	0	0	0	0	0	0	1	0	0	0	0	0	0	0	0	0	0	0	0	0	0	0	0	0	0	0	0	0	0
	B1XK42	Uncharacterized protein OS=Synechococcus sp. (strain ATCC 27264 / PCC 7002 / PR-6) GN=SYNPCC7002_A2419	SYNPCC7002_A2419	1	0	1	1	1	1	1	1	1	1	1	1	1	0	1	1	1	1	1	1	1	1	1	1	1	1	0	1	1	1	1	1	1	1	1	1	1	1	1	1	0	1	1	1	1	1
	B1XK43	Transposase OS=Synechococcus sp. (strain ATCC 27264 / PCC 7002 / PR-6) GN=SYNPCC7002_A2420	SYNPCC7002_A2420	0	0	0	0	0	0	0	0	0	0	0	0	1	0	0	0	0	0	1	0	0	0	0	1	0	0	0	0	0	0	0	0	0	1	0	0	0	0	0	0	0	0	0	0	0	0
	B1XK46	Universal stress protein family domain protein OS=Synechococcus sp. (strain ATCC 27264 / PCC 7002 / PR-6) GN=uspA	uspA SYNPCC7002_A2423	0	0	1	0	0	1	0	0	0	0	0	1	0	0	0	1	0	1	1	0	0	0	1	1	0	1	0	1	0	0	1	0	0	0	1	0	1	1	0	1	0	0	1	0	0	1
	B1XK47	Sulfate permease OS=Synechococcus sp. (strain ATCC 27264 / PCC 7002 / PR-6) GN=SYNPCC7002_A2424	SYNPCC7002_A2424	0	1	1	1	0	1	0	0	0	0	0	1	0	0	1	1	0	1	1	0	0	0	1	1	1	1	0	1	0	0	1	0	0	0	0	0	1	1	0	1	0	0	1	0	0	1
	B1XK48	Polyphosphate kinase OS=Synechococcus sp. (strain ATCC 27264 / PCC 7002 / PR-6) GN=ppk	ppk SYNPCC7002_A2425	1	1	1	1	1	1	1	1	1	1	1	1	1	1	1	1	1	1	1	1	1	1	1	1	1	1	0	1	1	1	1	1	1	1	1	1	1	1	1	1	1	1	1	1	1	1
	B1XK49	Tetratricopeptide repeat domain protein OS=Synechococcus sp. (strain ATCC 27264 / PCC 7002 / PR-6) GN=SYNPCC7002_A2426	SYNPCC7002_A2426	0	0	0	0	0	0	0	0	0	0	0	0	1	0	0	0	0	0	0	0	0	0	0	1	0	0	0	0	0	0	0	0	0	1	0	0	0	0	0	0	0	0	0	0	0	0
	B1XK51	Aquaporin Z OS=Synechococcus sp. (strain ATCC 27264 / PCC 7002 / PR-6) GN=apqZ	apqZ aqpZ SYNPCC7002_A2428	0	0	0	0	1	0	1	0	0	0	0	1	0	0	1	0	1	1	0	1	1	0	1	1	1	0	0	0	1	1	1	0	1	0	0	1	1	1	1	1	0	0	0	1	0	0
	B1XK52	Uncharacterized protein OS=Synechococcus sp. (strain ATCC 27264 / PCC 7002 / PR-6) GN=SYNPCC7002_A2429	SYNPCC7002_A2429	0	0	1	1	1	1	1	1	1	0	1	1	1	1	1	1	1	1	1	1	1	0	0	1	1	1	1	1	1	1	1	1	1	1	1	1	1	1	1	1	0	0	1	1	1	1
	B1XK53	Serine hydroxymethyltransferase OS=Synechococcus sp. (strain ATCC 27264 / PCC 7002 / PR-6) GN=glyA	glyA SYNPCC7002_A2430	1	1	1	1	1	1	1	1	1	1	1	1	1	1	1	1	1	1	1	1	1	1	1	1	1	1	0	1	1	1	1	1	1	1	1	1	1	1	1	1	1	1	1	1	1	1
	B1XK54	UDP-N-acetylmuramyl pentapeptide phosphotransferase/UDP-N-acetylglucosamine-1-phosphate transferase OS=Synechococcus sp. (strain ATCC 27264 / PCC 7002 / PR-6) GN=tagO	tagO SYNPCC7002_A2431	1	1	1	1	1	0	1	0	1	1	0	1	1	1	0	1	1	1	1	1	0	0	1	1	1	1	0	0	1	0	1	1	1	1	1	0	1	1	1	1	1	1	1	1	1	1
	B1XK55	5-formyltetrahydrofolate cyclo-ligase OS=Synechococcus sp. (strain ATCC 27264 / PCC 7002 / PR-6) GN=SYNPCC7002_A2432	SYNPCC7002_A2432	0	0	0	0	0	0	0	0	0	0	0	0	0	0	0	0	0	0	0	0	0	0	0	1	0	0	0	0	1	1	0	0	0	0	0	0	0	0	0	0	0	0	1	0	0	0
	B1XK56	Galactosyl-1-phosphate transferase OS=Synechococcus sp. (strain ATCC 27264 / PCC 7002 / PR-6) GN=SYNPCC7002_A2433	SYNPCC7002_A2433	1	1	1	1	1	1	1	1	1	1	1	1	1	1	1	1	1	1	1	1	1	1	1	1	1	1	0	1	1	1	1	1	1	1	1	1	1	1	1	1	1	1	1	1	1	1
	B1XK57	Glycosyltransferase OS=Synechococcus sp. (strain ATCC 27264 / PCC 7002 / PR-6) GN=SYNPCC7002_A2434	SYNPCC7002_A2434	1	1	1	1	1	1	1	1	1	1	1	1	1	1	1	1	1	1	1	1	0	1	1	1	1	1	0	1	1	1	1	1	1	1	1	1	1	1	1	1	1	1	1	1	1	1
	B1XK58	Curli production assembly/transport component CsgG subfamily OS=Synechococcus sp. (strain ATCC 27264 / PCC 7002 / PR-6) GN=csgG	csgG SYNPCC7002_A2435	0	0	0	0	0	0	0	0	0	0	0	0	0	0	1	0	1	1	0	0	0	0	1	1	0	0	0	1	0	0	0	0	0	0	0	0	0	0	0	0	0	0	0	0	0	0
	B1XK59	Acetyltransferase, GNAT family protein OS=Synechococcus sp. (strain ATCC 27264 / PCC 7002 / PR-6) GN=SYNPCC7002_A2436	SYNPCC7002_A2436	0	0	1	0	1	0	0	0	0	0	0	1	1	1	1	0	1	1	0	0	0	0	1	1	0	0	0	0	0	0	0	0	0	0	0	0	0	0	0	1	0	0	1	0	1	0
	B1XK60	Urease subunit beta OS=Synechococcus sp. (strain ATCC 27264 / PCC 7002 / PR-6) GN=ureB	ureB SYNPCC7002_A2437	0	1	1	0	1	1	1	1	1	0	1	1	1	0	1	1	1	1	1	1	1	1	1	1	1	1	0	1	1	1	1	1	1	1	1	1	1	1	1	1	1	1	1	1	1	1
	B1XK61	Glucokinase OS=Synechococcus sp. (strain ATCC 27264 / PCC 7002 / PR-6) GN=glk	glk SYNPCC7002_A2438	1	1	1	1	1	1	1	1	1	0	1	1	1	1	1	1	1	1	1	1	1	0	1	1	1	1	0	1	1	1	1	1	1	1	1	1	1	1	1	0	1	0	0	1	1	1
	B1XK62	Uncharacterized protein OS=Synechococcus sp. (strain ATCC 27264 / PCC 7002 / PR-6) GN=SYNPCC7002_A2439	SYNPCC7002_A2439	0	0	0	0	0	0	0	0	0	0	0	0	0	0	0	0	0	0	0	0	0	0	0	1	0	0	0	0	0	0	0	0	0	0	0	0	0	0	0	0	0	0	0	0	0	0
	B1XK64	Transcriptional regulator, TetR family protein OS=Synechococcus sp. (strain ATCC 27264 / PCC 7002 / PR-6) GN=SYNPCC7002_A2441	SYNPCC7002_A2441	0	0	0	0	0	0	0	0	0	0	0	1	1	0	0	0	0	0	0	0	0	0	0	1	0	1	0	0	0	0	1	0	0	1	0	0	0	0	0	0	0	1	1	0	0	0
	B1XK65	Uncharacterized membrane protein OS=Synechococcus sp. (strain ATCC 27264 / PCC 7002 / PR-6) GN=SYNPCC7002_A2442	SYNPCC7002_A2442	0	1	0	1	1	1	1	1	1	0	1	1	1	1	0	0	0	1	0	0	0	0	1	1	1	1	0	1	1	1	1	1	0	1	1	1	1	1	0	1	0	0	0	1	1	1
	B1XK67	GTP cyclohydrolase 1 OS=Synechococcus sp. (strain ATCC 27264 / PCC 7002 / PR-6) GN=folE	folE SYNPCC7002_A2444	1	0	1	1	1	1	1	1	1	1	1	1	1	1	1	1	1	1	1	1	1	0	1	1	1	1	0	1	1	1	1	1	1	1	1	1	1	1	1	1	1	0	1	1	1	1
	B1XK68	Oxidoreductase, FAD/FMN-binding protein OS=Synechococcus sp. (strain ATCC 27264 / PCC 7002 / PR-6) GN=SYNPCC7002_A2445	SYNPCC7002_A2445	0	0	1	1	0	0	1	1	1	0	0	1	1	1	1	0	1	1	1	1	1	1	0	1	1	1	0	1	1	1	1	1	1	1	0	1	0	1	0	1	1	0	1	1	1	0
	B1XK69	Probable ATPase OS=Synechococcus sp. (strain ATCC 27264 / PCC 7002 / PR-6) GN=SYNPCC7002_A2446	SYNPCC7002_A2446	1	0	1	1	1	1	1	1	1	1	1	0	1	0	1	1	1	1	1	1	1	1	1	1	1	1	0	1	1	1	1	1	1	1	1	1	1	1	1	1	1	1	1	1	1	1
	B1XK70	Uncharacterized protein OS=Synechococcus sp. (strain ATCC 27264 / PCC 7002 / PR-6) GN=SYNPCC7002_A2447	SYNPCC7002_A2447	1	0	1	1	0	1	1	0	1	0	1	0	1	0	1	0	0	1	1	1	1	0	1	1	1	0	0	1	1	1	1	1	1	1	1	1	1	1	1	0	0	0	0	1	1	1
	B1XK71	Uncharacterized protein OS=Synechococcus sp. (strain ATCC 27264 / PCC 7002 / PR-6) GN=SYNPCC7002_A2448	SYNPCC7002_A2448	1	0	1	1	1	1	1	1	1	0	1	0	1	1	1	1	1	1	1	1	1	0	1	1	1	1	0	1	1	1	1	1	1	1	1	1	1	1	1	1	0	0	1	1	1	1
	B1XK72	Glycosyltransferase OS=Synechococcus sp. (strain ATCC 27264 / PCC 7002 / PR-6) GN=SYNPCC7002_A2449	SYNPCC7002_A2449	0	0	0	0	0	0	0	0	1	0	0	0	0	0	0	0	0	0	0	1	0	0	0	1	1	0	0	0	1	0	0	0	0	0	0	0	0	0	0	0	0	0	0	0	0	0
	B1XK73	Glycosyl transferase OS=Synechococcus sp. (strain ATCC 27264 / PCC 7002 / PR-6) GN=rfaG	rfaG SYNPCC7002_A2450	1	0	1	1	0	1	1	1	1	0	1	0	1	1	1	1	1	1	1	1	0	1	1	1	1	1	0	1	1	1	1	1	1	1	1	1	1	1	1	1	0	1	1	1	1	1
	B1XK74	Polysaccharide biosynthesis export protein OS=Synechococcus sp. (strain ATCC 27264 / PCC 7002 / PR-6) GN=SYNPCC7002_A2451	SYNPCC7002_A2451	0	0	1	0	0	1	0	0	0	0	1	0	0	0	0	0	0	1	0	1	0	0	0	1	1	0	0	1	0	1	1	0	1	0	0	1	1	0	1	0	1	0	0	0	0	0
	B1XK75	Fe-S oxidoreductases family 2 protein (Adical SAM domain protein) OS=Synechococcus sp. (strain ATCC 27264 / PCC 7002 / PR-6) GN=SYNPCC7002_A2452	SYNPCC7002_A2452	1	1	1	1	1	1	1	1	1	1	1	1	1	1	1	1	1	1	1	1	1	1	1	1	1	1	0	1	1	1	1	1	1	1	1	1	1	1	1	1	1	1	1	1	1	1
	B1XK76	Anti-sigma factor antagonist OS=Synechococcus sp. (strain ATCC 27264 / PCC 7002 / PR-6) GN=SYNPCC7002_A2453	SYNPCC7002_A2453	0	0	0	1	0	0	0	0	0	0	1	0	1	0	0	1	0	0	0	1	0	0	0	1	1	0	0	0	0	0	1	0	0	1	0	0	0	1	0	0	0	0	1	0	0	0
	B1XK77	Uncharacterized protein OS=Synechococcus sp. (strain ATCC 27264 / PCC 7002 / PR-6) GN=SYNPCC7002_A2454	SYNPCC7002_A2454	1	0	1	1	0	1	1	1	1	0	1	0	1	0	1	1	0	0	1	1	0	0	0	1	1	1	0	1	1	1	1	1	1	1	0	0	0	0	0	0	0	1	1	1	1	0
	B1XK78	Endonuclease III OS=Synechococcus sp. (strain ATCC 27264 / PCC 7002 / PR-6) GN=nth	nth SYNPCC7002_A2455	1	1	1	1	1	1	1	1	1	1	1	1	1	1	1	1	1	1	1	1	1	1	1	1	1	1	0	1	1	1	1	1	1	1	1	1	1	1	1	1	1	1	1	1	1	1
	B1XK81	60 kDa chaperonin OS=Synechococcus sp. (strain ATCC 27264 / PCC 7002 / PR-6) GN=groL	groL groEL SYNPCC7002_A2458	1	1	1	1	1	1	1	1	1	1	1	1	1	1	1	1	1	1	1	1	1	1	1	1	1	1	0	1	1	1	1	1	1	1	1	1	1	1	1	1	1	1	1	1	1	1
	B1XK82	Conserved hypothetical membrane protein OS=Synechococcus sp. (strain ATCC 27264 / PCC 7002 / PR-6) GN=SYNPCC7002_A2459	SYNPCC7002_A2459	0	0	0	0	0	0	0	0	0	0	1	0	1	0	0	0	0	0	0	0	0	0	0	1	0	0	0	0	0	0	0	0	0	1	0	0	0	0	0	0	0	0	0	0	0	0
	B1XK84	Two-component response regulator (ABC transporter) / (GGDEF domain protein) OS=Synechococcus sp. (strain ATCC 27264 / PCC 7002 / PR-6) GN=SYNPCC7002_A2461	SYNPCC7002_A2461	0	0	1	1	1	0	1	0	1	0	0	1	0	1	0	1	1	1	1	1	0	0	1	1	0	1	0	0	1	1	0	0	1	1	1	1	1	1	1	1	1	1	1	1	0	1
	B1XK85	Large-conductance mechanosensitive channel OS=Synechococcus sp. (strain ATCC 27264 / PCC 7002 / PR-6) GN=mscL	mscL SYNPCC7002_A2462	0	0	0	0	1	0	0	0	0	1	0	0	0	1	1	0	1	1	1	0	1	1	1	1	0	0	0	1	0	0	0	0	0	0	1	1	0	1	1	1	0	0	1	1	0	0
	B1XK86	Cation efflux system protein OS=Synechococcus sp. (strain ATCC 27264 / PCC 7002 / PR-6) GN=SYNPCC7002_A2463	SYNPCC7002_A2463	1	0	1	1	1	1	1	1	0	1	1	1	0	1	1	1	1	1	1	1	0	1	0	1	1	1	1	1	1	1	1	1	0	0	1	1	1	1	1	1	1	1	1	1	1	1
	B1XK87	Uncharacterized protein OS=Synechococcus sp. (strain ATCC 27264 / PCC 7002 / PR-6) GN=SYNPCC7002_A2464	SYNPCC7002_A2464	0	0	1	1	1	0	1	1	1	1	1	1	1	0	0	1	1	1	1	1	0	1	0	1	1	0	0	0	1	1	1	1	1	1	1	1	1	1	1	1	1	1	1	1	1	1
	B1XK88	TonB family protein OS=Synechococcus sp. (strain ATCC 27264 / PCC 7002 / PR-6) GN=SYNPCC7002_A2465	SYNPCC7002_A2465	0	0	0	0	0	0	0	0	0	0	0	0	0	0	0	0	0	0	0	0	0	0	0	1	0	0	0	0	0	0	0	0	0	1	0	0	0	0	0	0	0	0	0	0	0	0
	B1XK89	Uncharacterized protein OS=Synechococcus sp. (strain ATCC 27264 / PCC 7002 / PR-6) GN=SYNPCC7002_A1135	SYNPCC7002_A1135	0	0	0	0	0	0	0	0	0	0	0	0	0	0	0	0	0	0	0	0	0	0	0	1	0	0	0	0	0	0	0	0	0	0	0	0	0	0	0	0	0	0	0	0	0	0
	B1XK90	Uncharacterized protein OS=Synechococcus sp. (strain ATCC 27264 / PCC 7002 / PR-6) GN=SYNPCC7002_A1136	SYNPCC7002_A1136	0	0	0	0	0	0	0	0	0	0	0	0	0	0	0	0	0	0	0	0	0	0	0	1	0	0	0	0	0	0	0	0	0	0	0	0	0	0	0	0	0	0	0	0	0	0
	B1XK91	Uncharacterized protein OS=Synechococcus sp. (strain ATCC 27264 / PCC 7002 / PR-6) GN=SYNPCC7002_A1137	SYNPCC7002_A1137	0	0	0	0	0	0	0	0	0	0	0	0	0	0	0	0	0	0	0	0	0	0	0	1	0	0	0	0	0	0	0	0	0	0	0	0	0	0	0	0	0	0	0	0	0	0
	B1XK92	Phosphotransferase enzyme family domain protein OS=Synechococcus sp. (strain ATCC 27264 / PCC 7002 / PR-6) GN=SYNPCC7002_A1138	SYNPCC7002_A1138	0	0	0	0	0	0	0	0	0	0	0	0	0	0	0	0	0	0	0	0	0	0	0	1	0	0	0	0	0	0	0	0	0	0	0	0	0	0	0	0	0	0	0	0	0	0
	B1XK93	Uncharacterized protein OS=Synechococcus sp. (strain ATCC 27264 / PCC 7002 / PR-6) GN=SYNPCC7002_A1139	SYNPCC7002_A1139	0	0	0	0	0	0	0	0	0	0	0	0	0	0	0	0	0	0	0	0	0	0	0	1	0	0	0	0	0	0	0	0	0	0	0	0	0	0	0	0	0	0	0	0	0	0
	B1XK94	Radical SAM domain protein OS=Synechococcus sp. (strain ATCC 27264 / PCC 7002 / PR-6) GN=SYNPCC7002_A1140	SYNPCC7002_A1140	0	0	0	0	0	0	0	0	0	0	0	0	0	0	0	0	0	0	0	0	0	0	0	1	0	0	0	0	0	0	0	0	0	0	0	0	0	0	0	0	0	0	0	0	0	0
	B1XK95	Methyltransferase, FkbM family protein OS=Synechococcus sp. (strain ATCC 27264 / PCC 7002 / PR-6) GN=SYNPCC7002_A1141	SYNPCC7002_A1141	0	0	0	0	0	0	0	0	0	0	0	0	0	0	0	0	0	0	0	0	0	0	0	1	0	0	0	0	0	0	0	0	1	0	0	0	0	0	1	0	0	0	0	0	0	0
	B1XK96	Sodium-coupled permease OS=Synechococcus sp. (strain ATCC 27264 / PCC 7002 / PR-6) GN=SYNPCC7002_A1142	SYNPCC7002_A1142	0	0	0	0	0	0	0	0	0	0	0	1	0	0	0	0	0	0	0	0	0	0	1	1	0	0	0	0	0	0	0	0	0	1	0	0	0	0	0	1	0	0	0	0	0	1
	B1XK98	Putative transport protein, Major Facilitator Superfamily OS=Synechococcus sp. (strain ATCC 27264 / PCC 7002 / PR-6) GN=SYNPCC7002_A1144	SYNPCC7002_A1144	0	0	0	1	0	0	0	0	0	0	0	0	0	0	0	0	0	0	0	0	0	0	0	1	0	0	0	0	0	0	1	0	0	1	0	0	0	1	0	0	0	0	0	0	0	0
	B1XK99	Lipoprotein, putative OS=Synechococcus sp. (strain ATCC 27264 / PCC 7002 / PR-6) GN=SYNPCC7002_A1145	SYNPCC7002_A1145	0	0	0	0	0	0	0	0	0	0	0	1	0	0	0	0	0	0	0	0	0	0	0	1	0	0	0	0	0	0	0	0	0	0	0	0	0	0	0	0	0	1	0	0	0	0
	B1XKA1	Glutathione synthetase OS=Synechococcus sp. (strain ATCC 27264 / PCC 7002 / PR-6) GN=gshB	gshB SYNPCC7002_A1147	1	1	1	1	1	1	1	1	1	1	1	1	1	1	1	1	1	1	1	1	1	1	1	1	1	1	0	1	1	1	1	1	1	1	1	1	1	1	1	1	1	1	1	1	1	1
	B1XKA2	Uncharacterized protein OS=Synechococcus sp. (strain ATCC 27264 / PCC 7002 / PR-6) GN=SYNPCC7002_A1148	SYNPCC7002_A1148	0	0	0	0	0	0	0	0	0	0	0	1	0	0	1	0	1	0	0	0	1	0	0	1	1	0	0	0	1	1	1	0	1	1	0	0	0	0	0	0	0	0	1	1	0	1
	B1XKA3	Uncharacterized protein OS=Synechococcus sp. (strain ATCC 27264 / PCC 7002 / PR-6) GN=SYNPCC7002_A1149	SYNPCC7002_A1149	0	0	1	1	0	0	0	0	0	0	1	1	1	0	1	1	1	0	0	1	1	0	0	1	0	1	0	1	1	1	0	1	1	1	1	0	0	0	1	0	0	1	1	0	1	1
	B1XKA4	Glutamine--fructose-6-phosphate aminotransferase [isomerizing] OS=Synechococcus sp. (strain ATCC 27264 / PCC 7002 / PR-6) GN=glmS	glmS SYNPCC7002_A1150	1	1	1	1	1	1	1	1	1	1	1	1	1	1	1	1	1	1	1	1	1	1	1	1	1	1	0	1	1	1	1	1	1	1	1	1	1	1	1	1	1	1	1	1	1	1
	B1XKA5	Uncharacterized protein OS=Synechococcus sp. (strain ATCC 27264 / PCC 7002 / PR-6) GN=SYNPCC7002_A1151	SYNPCC7002_A1151	1	1	1	1	1	1	1	1	1	0	1	0	1	1	1	1	1	1	0	1	0	1	1	1	1	1	0	1	1	1	1	1	1	1	1	1	1	1	1	0	0	1	0	1	1	1
	B1XKA6	Uncharacterized protein OS=Synechococcus sp. (strain ATCC 27264 / PCC 7002 / PR-6) GN=SYNPCC7002_A1152	SYNPCC7002_A1152	0	0	0	1	0	0	1	0	0	0	0	0	0	1	0	1	1	1	0	0	0	1	0	1	0	1	0	0	0	0	0	0	0	1	0	0	1	1	0	0	1	0	0	0	0	1
	B1XKA7	Phosphoglycerate mutase family protein OS=Synechococcus sp. (strain ATCC 27264 / PCC 7002 / PR-6) GN=SYNPCC7002_A1153	SYNPCC7002_A1153	1	0	1	1	0	1	1	1	1	0	1	0	1	0	1	1	0	1	0	1	1	0	0	1	1	0	0	1	1	1	1	1	1	1	1	1	1	1	1	0	1	0	0	0	1	1
	B1XKA8	Putative lysine decarboxylase OS=Synechococcus sp. (strain ATCC 27264 / PCC 7002 / PR-6) GN=SYNPCC7002_A1154	SYNPCC7002_A1154	0	0	0	1	0	0	0	0	0	0	0	1	0	1	0	0	0	0	0	0	0	1	0	1	1	0	0	0	0	0	0	0	0	1	0	0	1	1	1	0	1	0	1	0	0	0
	B1XKA9	Uncharacterized protein OS=Synechococcus sp. (strain ATCC 27264 / PCC 7002 / PR-6) GN=SYNPCC7002_A1155	SYNPCC7002_A1155	1	0	1	1	0	1	0	1	0	0	0	0	1	0	1	0	0	0	0	0	0	0	1	1	1	1	1	1	0	1	1	1	1	1	0	1	1	1	1	0	0	0	0	0	1	1
	B1XKB0	Uncharacterized protein OS=Synechococcus sp. (strain ATCC 27264 / PCC 7002 / PR-6) GN=SYNPCC7002_A1157	SYNPCC7002_A1157	0	0	0	0	0	0	0	0	0	0	0	0	0	0	0	0	0	0	0	0	0	0	0	1	0	0	0	0	0	0	0	0	0	1	0	0	0	0	0	0	0	0	0	0	0	0
	B1XKB1	Haloacid dehalogenase-like hydrolase, putative OS=Synechococcus sp. (strain ATCC 27264 / PCC 7002 / PR-6) GN=SYNPCC7002_A1158	SYNPCC7002_A1158	1	0	1	1	0	1	0	1	0	1	1	0	0	0	1	1	1	1	1	1	1	1	1	1	1	1	0	1	1	1	1	1	0	1	1	1	0	0	1	0	1	1	0	1	1	1
	B1XKB2	Orn/Lys/Arg decarboxylase OS=Synechococcus sp. (strain ATCC 27264 / PCC 7002 / PR-6) GN=SYNPCC7002_A1159	SYNPCC7002_A1159	1	0	1	1	1	1	1	1	1	1	1	1	1	1	1	1	1	1	1	1	1	1	1	1	1	1	0	1	1	1	1	1	1	1	1	1	1	1	1	1	1	1	1	1	1	1
	B1XKB4	Cytochrome oxidase assembly protein subfamily OS=Synechococcus sp. (strain ATCC 27264 / PCC 7002 / PR-6) GN=SYNPCC7002_A1161	SYNPCC7002_A1161	1	0	1	1	1	1	1	1	1	1	1	1	1	1	1	1	1	1	1	1	1	1	1	1	1	1	0	1	1	1	1	1	1	1	1	1	1	1	1	1	1	1	1	1	1	1
	B1XKB5	Cytochrome c oxidase subunit 2 OS=Synechococcus sp. (strain ATCC 27264 / PCC 7002 / PR-6) GN=ctaCI	ctaCI SYNPCC7002_A1162	1	1	1	1	1	1	1	1	1	1	1	1	1	1	1	1	1	1	1	1	1	1	1	1	1	1	0	1	1	1	1	1	1	1	1	1	1	1	1	1	1	1	1	1	1	1
	B1XKB8	Uncharacterized protein OS=Synechococcus sp. (strain ATCC 27264 / PCC 7002 / PR-6) GN=SYNPCC7002_A1165	SYNPCC7002_A1165	1	0	1	1	1	1	1	1	0	0	0	0	1	0	1	0	1	1	0	0	0	1	1	1	1	1	1	1	1	1	1	1	1	0	0	1	1	1	0	1	1	0	0	0	1	1
	B1XKB9	2-C-methyl-D-erythritol 2,4-cyclodiphosphate synthase OS=Synechococcus sp. (strain ATCC 27264 / PCC 7002 / PR-6) GN=ispF	ispF SYNPCC7002_A1166	1	1	1	1	1	1	1	1	1	1	1	1	1	1	1	1	1	1	1	1	1	1	1	1	1	1	1	1	1	1	1	1	1	1	1	1	1	1	1	1	1	1	1	1	1	1
	B1XKC0	Uncharacterized protein OS=Synechococcus sp. (strain ATCC 27264 / PCC 7002 / PR-6) GN=SYNPCC7002_A1167	SYNPCC7002_A1167	0	0	0	0	0	0	0	0	0	0	0	0	0	0	0	0	0	0	0	0	0	0	0	1	0	0	0	0	0	0	0	0	0	0	0	0	0	0	0	0	0	0	0	0	0	0
	B1XKC1	Uncharacterized protein OS=Synechococcus sp. (strain ATCC 27264 / PCC 7002 / PR-6) GN=SYNPCC7002_A1168	SYNPCC7002_A1168	0	0	1	0	0	1	0	1	0	0	0	0	1	0	1	1	1	0	1	0	0	1	0	1	1	1	0	1	0	1	1	1	1	1	0	0	0	0	0	1	0	1	1	1	1	1
	B1XKC2	Single-stranded DNA-binding protein OS=Synechococcus sp. (strain ATCC 27264 / PCC 7002 / PR-6) GN=ssb	ssb SYNPCC7002_A1169	0	1	1	1	1	1	1	1	1	0	1	1	1	0	1	1	1	1	1	1	1	1	1	1	1	1	0	1	1	1	1	1	1	1	0	1	1	1	1	1	0	1	1	1	1	1
	B1XKC4	Nitrate transport protein, NrtC like protein OS=Synechococcus sp. (strain ATCC 27264 / PCC 7002 / PR-6) GN=SYNPCC7002_A1171	SYNPCC7002_A1171	0	0	0	1	0	0	0	0	0	0	0	0	1	0	0	0	0	0	0	0	0	0	0	1	0	0	0	0	0	0	0	0	0	0	0	0	0	0	1	0	0	1	0	0	0	0
	B1XKC6	Polyketide synthase OS=Synechococcus sp. (strain ATCC 27264 / PCC 7002 / PR-6) GN=SYNPCC7002_A1173 PE=1	SYNPCC7002_A1173	0	0	0	0	0	0	0	0	0	0	0	0	1	0	0	0	0	1	1	0	0	0	0	1	0	0	0	0	0	0	0	1	0	1	1	0	1	1	1	1	1	0	0	0	0	0
	B1XKD0	Mechanosensitive ion channel family protein OS=Synechococcus sp. (strain ATCC 27264 / PCC 7002 / PR-6) GN=mscS	mscS SYNPCC7002_A1177	0	0	1	0	0	0	0	1	0	0	0	0	1	0	0	0	0	0	0	0	0	0	0	1	0	0	0	1	1	0	1	0	1	1	0	0	1	0	0	0	0	0	1	0	1	0
	B1XKD1	S-layer like protein OS=Synechococcus sp. (strain ATCC 27264 / PCC 7002 / PR-6) GN=SYNPCC7002_A1178	SYNPCC7002_A1178	0	0	0	1	0	0	0	0	0	0	0	1	1	0	0	1	0	0	1	1	0	0	0	1	0	0	0	0	0	1	0	0	0	1	0	0	1	1	1	0	0	0	1	1	0	1
	B1XKD2	Lipoprotein, putative OS=Synechococcus sp. (strain ATCC 27264 / PCC 7002 / PR-6) GN=SYNPCC7002_A1179	SYNPCC7002_A1179	0	0	0	0	0	0	0	0	0	0	0	0	0	0	0	0	0	0	0	0	0	0	0	1	0	0	0	0	0	0	0	0	0	1	0	0	0	0	0	0	0	0	0	0	0	0
	B1XKD3	Uncharacterized protein OS=Synechococcus sp. (strain ATCC 27264 / PCC 7002 / PR-6) GN=SYNPCC7002_A1180	SYNPCC7002_A1180	1	0	1	1	1	1	1	1	1	1	1	1	1	1	1	1	1	1	1	1	1	1	1	1	1	1	0	0	1	1	1	1	1	1	1	1	1	1	1	1	1	1	1	1	1	1
	B1XKD5	Uncharacterized protein OS=Synechococcus sp. (strain ATCC 27264 / PCC 7002 / PR-6) GN=SYNPCC7002_A1182	SYNPCC7002_A1182	1	0	1	1	1	0	1	1	1	1	1	1	1	1	1	1	1	1	1	1	1	1	1	1	0	1	0	1	1	1	1	1	1	1	1	1	1	1	1	1	1	1	1	1	1	1
	B1XKD6	Uncharacterized protein OS=Synechococcus sp. (strain ATCC 27264 / PCC 7002 / PR-6) GN=SYNPCC7002_A1183	SYNPCC7002_A1183	1	1	1	1	1	1	1	0	1	1	1	1	1	1	1	1	1	1	1	1	0	1	1	1	1	1	0	1	1	1	1	1	1	1	1	1	0	0	1	1	1	1	1	1	1	1
	B1XKD7	Putative SAM-dependent methyltransferase OS=Synechococcus sp. (strain ATCC 27264 / PCC 7002 / PR-6) GN=SYNPCC7002_A1184	SYNPCC7002_A1184	0	0	0	0	0	0	0	0	0	0	0	0	0	0	0	0	0	0	0	0	0	0	0	1	0	0	0	0	0	0	0	0	0	0	0	0	0	0	0	0	0	0	0	0	0	0
	B1XKD8	Uncharacterized protein OS=Synechococcus sp. (strain ATCC 27264 / PCC 7002 / PR-6) GN=SYNPCC7002_A1185	SYNPCC7002_A1185	0	0	1	0	0	0	1	0	0	0	0	1	0	1	0	1	0	1	0	0	0	1	0	1	0	0	0	1	0	0	0	1	0	0	1	1	0	0	0	0	0	0	0	0	0	0
	B1XKD9	Sodium/glutamate symport carrier protein OS=Synechococcus sp. (strain ATCC 27264 / PCC 7002 / PR-6) GN=gltS	gltS SYNPCC7002_A1186	0	0	0	0	1	1	0	0	0	0	0	0	1	0	0	0	0	0	0	0	0	0	1	1	0	1	0	0	0	0	1	0	0	1	1	0	0	1	0	1	1	0	0	0	0	1
	B1XKE0	Uncharacterized protein OS=Synechococcus sp. (strain ATCC 27264 / PCC 7002 / PR-6) GN=SYNPCC7002_A1187	SYNPCC7002_A1187	0	0	0	0	0	0	0	0	0	0	0	0	0	0	0	0	0	0	0	0	0	0	0	1	0	0	0	0	0	0	0	0	0	0	0	0	0	0	0	0	0	0	0	0	0	0
	B1XKE2	Type II site-specific deoxyribonuclease OS=Synechococcus sp. (strain ATCC 27264 / PCC 7002 / PR-6) GN=SYNPCC7002_A1189	SYNPCC7002_A1189	0	0	1	1	0	0	0	0	0	0	0	0	0	0	1	0	0	0	0	0	0	0	0	1	0	0	0	0	0	0	0	0	0	0	0	0	0	0	1	0	0	0	0	0	0	0
	B1XKE3	Peptidase, U32 family OS=Synechococcus sp. (strain ATCC 27264 / PCC 7002 / PR-6) GN=SYNPCC7002_A1190	SYNPCC7002_A1190	0	0	1	0	0	0	0	1	0	1	1	0	0	1	1	0	1	0	0	0	1	1	0	1	1	0	0	1	0	1	1	1	1	1	0	0	0	0	0	1	0	0	0	1	1	0
	B1XKE4	Uncharacterized protein OS=Synechococcus sp. (strain ATCC 27264 / PCC 7002 / PR-6) GN=SYNPCC7002_A1191	SYNPCC7002_A1191	0	0	0	0	0	0	0	0	0	0	0	1	0	0	0	0	0	0	0	0	0	0	0	1	0	0	0	0	0	0	0	0	0	0	0	0	0	1	0	1	0	0	1	0	0	0
	B1XKE5	Uroporphyrin-III synthase/methyltransferase OS=Synechococcus sp. (strain ATCC 27264 / PCC 7002 / PR-6) GN=cysG	cysG hemD SYNPCC7002_A1192	0	0	1	1	1	1	1	0	1	1	0	1	1	0	1	1	0	0	0	1	1	1	1	1	0	1	0	0	1	1	0	0	1	1	0	1	1	1	1	1	1	1	1	1	0	0
	B1XKE6	ATP-dependent Clp protease proteolytic subunit OS=Synechococcus sp. (strain ATCC 27264 / PCC 7002 / PR-6) GN=clpP	clpP SYNPCC7002_A1193	1	1	1	1	1	1	1	1	1	1	1	1	1	1	1	1	1	1	1	1	1	1	1	1	1	1	0	1	1	1	1	1	1	1	1	1	1	1	1	1	1	1	1	1	1	1
	B1XKF0	NnrU protein OS=Synechococcus sp. (strain ATCC 27264 / PCC 7002 / PR-6) GN=SYNPCC7002_A1197	SYNPCC7002_A1197	1	1	1	1	1	1	1	1	1	1	1	1	1	1	1	1	1	1	1	1	1	1	1	1	1	1	0	1	1	1	1	1	1	1	1	1	1	1	1	0	1	1	0	1	1	1
	B1XKF2	Uncharacterized protein OS=Synechococcus sp. (strain ATCC 27264 / PCC 7002 / PR-6) GN=SYNPCC7002_A1199	SYNPCC7002_A1199	1	0	1	1	1	1	1	1	1	1	1	1	1	1	1	1	1	1	1	1	1	1	1	1	1	1	0	1	1	1	1	1	1	1	1	1	1	1	1	1	1	1	1	1	1	1
	B1XKF3	S-adenosylmethionine:tRNA ribosyltransferase-isomerase OS=Synechococcus sp. (strain ATCC 27264 / PCC 7002 / PR-6) GN=queA	queA SYNPCC7002_A1200	1	1	1	1	1	1	1	1	1	1	1	1	1	1	1	1	1	1	1	1	1	1	1	1	1	1	0	1	1	1	1	1	1	1	1	1	1	1	1	1	1	1	1	1	1	1
	B1XKF4	Putative PmbA/TldD family protein OS=Synechococcus sp. (strain ATCC 27264 / PCC 7002 / PR-6) GN=SYNPCC7002_A1201	SYNPCC7002_A1201	1	0	1	1	0	1	1	1	1	0	1	0	1	1	1	1	1	1	1	1	1	1	1	1	1	1	0	1	1	1	1	1	1	1	1	1	1	1	1	1	1	1	0	1	1	1
	B1XKF5	RNA polymerase sigma factor OS=Synechococcus sp. (strain ATCC 27264 / PCC 7002 / PR-6) GN=sigB	sigB SYNPCC7002_A1202	1	1	1	1	1	1	1	1	1	1	1	1	1	1	1	1	1	1	1	1	1	1	1	1	1	1	0	1	1	1	1	1	1	1	1	1	1	1	1	1	1	1	1	1	1	1
	B1XKF7	Uncharacterized protein OS=Synechococcus sp. (strain ATCC 27264 / PCC 7002 / PR-6) GN=SYNPCC7002_A1204	SYNPCC7002_A1204	0	0	0	1	0	0	0	0	0	0	0	1	0	0	0	0	1	0	0	0	0	0	0	1	0	0	0	0	0	0	0	0	0	0	0	0	1	1	0	0	1	0	0	0	0	0
	B1XKF8	Conserved hypothetical membrane protein OS=Synechococcus sp. (strain ATCC 27264 / PCC 7002 / PR-6) GN=SYNPCC7002_A1205	SYNPCC7002_A1205	1	0	1	1	0	0	0	0	0	0	1	1	0	1	0	0	1	0	0	0	0	1	1	1	0	0	0	1	0	0	0	0	0	0	0	1	1	1	1	1	1	1	1	0	1	0
	B1XKF9	Orotate phosphoribosyltransferase OS=Synechococcus sp. (strain ATCC 27264 / PCC 7002 / PR-6) GN=pyrE	pyrE SYNPCC7002_A1206	1	1	1	1	1	1	1	1	1	1	1	0	1	1	1	1	1	1	1	1	1	1	1	1	1	1	1	1	1	1	1	1	1	1	1	1	1	1	1	1	1	1	1	1	1	1
	B1XKG0	Uncharacterized protein OS=Synechococcus sp. (strain ATCC 27264 / PCC 7002 / PR-6) GN=SYNPCC7002_A1207	SYNPCC7002_A1207	0	0	1	0	0	0	0	0	0	0	0	0	0	0	0	0	0	0	0	0	0	0	0	1	0	0	0	1	0	0	0	1	1	1	0	0	0	0	0	0	0	0	0	0	0	1
	B1XKG1	Uncharacterized protein OS=Synechococcus sp. (strain ATCC 27264 / PCC 7002 / PR-6) GN=SYNPCC7002_A1209	SYNPCC7002_A1209	1	0	1	1	0	0	1	0	1	0	1	0	1	0	0	1	1	0	0	1	0	0	0	1	0	0	0	1	1	1	1	1	1	1	0	0	0	0	1	0	0	0	0	0	0	0
	B1XKG2	CBS domain protein OS=Synechococcus sp. (strain ATCC 27264 / PCC 7002 / PR-6) GN=SYNPCC7002_A1210	SYNPCC7002_A1210	1	0	1	1	1	1	1	1	1	1	1	1	1	1	1	1	1	1	1	1	1	1	0	1	1	0	1	1	1	1	1	1	1	1	1	1	1	1	1	1	1	1	1	1	1	1
	B1XKG3	Uncharacterized protein OS=Synechococcus sp. (strain ATCC 27264 / PCC 7002 / PR-6) GN=SYNPCC7002_A1211	SYNPCC7002_A1211	1	0	1	1	1	1	1	1	0	1	1	0	1	0	1	1	1	1	1	0	0	0	1	1	1	1	1	1	1	1	1	1	1	1	1	1	1	1	1	1	1	0	1	1	1	1
	B1XKG4	Twitching motility protein OS=Synechococcus sp. (strain ATCC 27264 / PCC 7002 / PR-6) GN=pilT	pilT SYNPCC7002_A1212	1	1	1	1	1	1	1	1	1	1	1	1	1	1	1	1	1	1	1	1	1	1	1	1	1	1	0	1	1	1	1	1	1	1	1	1	1	1	1	1	1	1	1	1	1	1
	B1XKG5	Uncharacterized protein OS=Synechococcus sp. (strain ATCC 27264 / PCC 7002 / PR-6) GN=SYNPCC7002_A1213	SYNPCC7002_A1213	1	0	1	1	0	1	0	1	0	0	1	1	1	1	1	0	1	1	0	0	1	0	1	1	1	0	1	1	0	1	1	1	1	1	1	1	1	1	1	0	0	0	0	1	1	1
	B1XKG6	UDP-N-acetylglucosamine 2-epimerase OS=Synechococcus sp. (strain ATCC 27264 / PCC 7002 / PR-6) GN=SYNPCC7002_A1214	SYNPCC7002_A1214	1	1	1	1	1	1	1	1	1	1	1	1	1	1	1	1	1	1	1	1	1	1	1	1	1	1	0	1	1	1	1	1	1	1	1	1	1	1	1	1	1	1	1	1	1	1
	B1XKG7	Uncharacterized protein OS=Synechococcus sp. (strain ATCC 27264 / PCC 7002 / PR-6) GN=SYNPCC7002_A1215	SYNPCC7002_A1215	0	0	0	0	0	0	0	0	0	0	0	0	0	0	0	0	0	0	0	0	0	0	0	1	0	0	0	0	0	0	0	0	0	0	0	0	0	0	0	0	0	0	0	0	0	0
	B1XKG8	Valine--tRNA ligase OS=Synechococcus sp. (strain ATCC 27264 / PCC 7002 / PR-6) GN=valS	valS SYNPCC7002_A1216	1	1	1	1	1	1	1	1	1	1	1	1	1	1	1	1	1	1	1	1	1	1	1	1	1	0	0	1	1	1	1	1	1	1	1	1	1	1	1	1	1	1	1	1	1	1
	B1XKG9	5-methyltetrahydrofolate--homocysteine methyltransferase (Methionine synthase) OS=Synechococcus sp. (strain ATCC 27264 / PCC 7002 / PR-6) GN=metH	metH SYNPCC7002_A2466	1	1	1	1	1	1	1	1	1	1	1	1	1	1	1	1	1	1	1	1	1	1	1	1	1	1	0	1	1	1	1	1	1	1	1	1	1	1	1	1	1	1	1	1	1	1
	B1XKH0	Uncharacterized protein OS=Synechococcus sp. (strain ATCC 27264 / PCC 7002 / PR-6) GN=SYNPCC7002_A2467	SYNPCC7002_A2467	0	0	0	0	0	0	0	0	0	0	0	1	0	0	0	0	0	0	1	0	0	0	0	1	0	0	0	0	0	0	0	0	0	1	0	0	1	0	0	0	0	0	0	0	0	0
	B1XKH2	NADPH-dependent FMN reductase family protein OS=Synechococcus sp. (strain ATCC 27264 / PCC 7002 / PR-6) GN=ssuE	ssuE SYNPCC7002_A2469	0	0	0	0	0	0	0	0	0	0	0	0	0	0	0	0	0	0	0	0	0	0	0	1	0	0	0	0	0	0	0	0	0	0	0	0	0	0	0	0	0	0	0	0	0	1
	B1XKH3	Uncharacterized protein OS=Synechococcus sp. (strain ATCC 27264 / PCC 7002 / PR-6) GN=SYNPCC7002_A2470	SYNPCC7002_A2470	1	0	1	1	0	1	1	1	1	0	1	1	1	0	1	1	1	1	1	1	1	1	0	1	1	1	0	1	1	1	1	1	1	1	1	1	1	1	1	1	1	0	1	1	1	1
	B1XKH4	TPR-repeat-containing protein OS=Synechococcus sp. (strain ATCC 27264 / PCC 7002 / PR-6) GN=SYNPCC7002_A2471	SYNPCC7002_A2471	1	0	1	1	0	1	1	1	1	1	1	1	1	0	1	1	0	1	1	1	0	1	1	1	1	1	0	0	1	1	1	1	1	1	1	1	1	1	1	1	1	1	1	1	1	0
	B1XKH5	Ribonuclease HII OS=Synechococcus sp. (strain ATCC 27264 / PCC 7002 / PR-6) GN=rnhB	rnhB SYNPCC7002_A2472	1	1	1	1	1	1	1	1	1	1	1	1	1	1	1	1	1	1	1	1	1	1	1	1	1	0	0	1	1	1	1	1	1	1	1	1	1	1	1	1	1	1	1	1	1	1
	B1XKH6	Segregation and condensation protein B OS=Synechococcus sp. (strain ATCC 27264 / PCC 7002 / PR-6) GN=scpB	scpB SYNPCC7002_A2473	1	1	1	1	1	1	1	1	1	1	1	1	1	1	1	1	1	1	1	1	1	1	1	1	1	1	0	1	1	1	1	1	1	1	1	1	1	1	1	1	1	1	1	1	1	1
	B1XKH7	Glycosyl transferase, group 1 family protein OS=Synechococcus sp. (strain ATCC 27264 / PCC 7002 / PR-6) GN=rfaG	rfaG SYNPCC7002_A2474	1	1	1	1	1	1	1	1	1	1	1	1	1	1	1	1	1	1	1	1	1	1	1	1	1	1	0	1	1	1	1	1	1	1	1	1	1	1	1	1	1	1	1	1	1	1
	B1XKH8	Uncharacterized protein OS=Synechococcus sp. (strain ATCC 27264 / PCC 7002 / PR-6) GN=SYNPCC7002_A2475	SYNPCC7002_A2475	0	0	0	0	0	0	0	0	0	0	0	0	0	0	0	0	0	0	0	0	0	0	0	1	0	0	0	0	0	0	0	0	0	1	0	0	0	0	0	0	0	0	0	0	0	0
	B1XKH9	Geranylgeranyl reductase OS=Synechococcus sp. (strain ATCC 27264 / PCC 7002 / PR-6) GN=chlP	chlP SYNPCC7002_A2476	1	1	1	1	1	1	1	1	1	1	1	1	1	1	1	1	1	1	1	1	1	1	1	1	1	1	1	1	1	1	1	1	1	1	1	1	1	1	1	1	1	1	1	1	1	1
	B1XKI0	Diguanylate cyclase (GGDEF) domain protein OS=Synechococcus sp. (strain ATCC 27264 / PCC 7002 / PR-6) GN=SYNPCC7002_A2477	SYNPCC7002_A2477	0	0	0	0	0	0	0	0	0	0	0	0	0	1	0	0	0	0	0	0	0	0	0	1	0	0	0	0	0	0	0	0	0	0	0	0	0	0	0	0	0	0	0	0	0	0
	B1XKI1	Periplasmic divalent cation tolerance protein OS=Synechococcus sp. (strain ATCC 27264 / PCC 7002 / PR-6) GN=cutA	cutA SYNPCC7002_A2478	1	1	1	1	1	1	1	1	0	1	0	1	0	1	0	1	1	1	1	1	1	1	0	1	1	1	0	1	0	1	1	0	0	1	1	1	0	1	1	0	1	1	1	1	0	1
	B1XKI2	Phosphatidate cytidylyltransferase OS=Synechococcus sp. (strain ATCC 27264 / PCC 7002 / PR-6) GN=cdsA	cdsA SYNPCC7002_A2479	1	1	1	1	1	1	1	1	1	1	1	1	1	1	1	1	1	1	1	1	1	1	1	1	1	1	1	1	1	1	1	1	1	1	1	1	1	1	1	1	1	1	1	1	1	1
	B1XKI3	Uncharacterized protein OS=Synechococcus sp. (strain ATCC 27264 / PCC 7002 / PR-6) GN=SYNPCC7002_A2480	SYNPCC7002_A2480	1	1	1	1	1	1	1	1	1	1	1	1	1	1	1	1	1	1	1	1	1	0	1	1	1	0	0	1	1	1	1	1	1	1	1	1	1	1	1	1	1	0	1	1	1	1
	B1XKI4	Conserved hypothetical membrane protein OS=Synechococcus sp. (strain ATCC 27264 / PCC 7002 / PR-6) GN=SYNPCC7002_A2481	SYNPCC7002_A2481	1	0	1	1	0	1	1	0	1	1	1	1	0	1	0	1	0	1	1	1	1	0	1	1	1	1	0	1	1	1	1	1	0	1	1	1	1	1	1	1	1	1	1	1	0	1
	B1XKI5	Uncharacterized protein OS=Synechococcus sp. (strain ATCC 27264 / PCC 7002 / PR-6) GN=SYNPCC7002_A2482	SYNPCC7002_A2482	0	0	0	0	0	0	0	0	0	0	0	1	0	1	0	0	0	1	0	0	0	0	0	1	0	0	0	0	0	0	0	0	0	0	1	0	0	0	0	0	0	0	0	0	0	0
	B1XKI6	Uncharacterized protein OS=Synechococcus sp. (strain ATCC 27264 / PCC 7002 / PR-6) GN=SYNPCC7002_A2483	SYNPCC7002_A2483	0	0	0	1	0	0	0	0	0	0	0	1	1	0	0	0	0	0	0	0	0	0	0	1	0	0	0	0	0	0	0	0	0	1	1	0	1	0	0	0	1	0	0	0	0	0
	B1XKI7	Uncharacterized protein OS=Synechococcus sp. (strain ATCC 27264 / PCC 7002 / PR-6) GN=SYNPCC7002_A2484	SYNPCC7002_A2484	1	0	0	0	1	0	1	0	0	0	0	0	0	0	1	1	1	0	0	0	0	1	0	1	0	0	0	0	0	0	0	0	0	0	0	0	0	0	0	0	0	0	0	0	0	0
	B1XKI8	Uncharacterized protein OS=Synechococcus sp. (strain ATCC 27264 / PCC 7002 / PR-6) GN=SYNPCC7002_A2485	SYNPCC7002_A2485	1	0	0	0	1	1	1	0	0	0	0	1	0	0	0	1	1	1	0	1	0	1	1	1	1	0	0	0	1	0	1	1	0	0	0	0	0	0	0	0	0	0	1	0	1	0
	B1XKI9	Uncharacterized protein OS=Synechococcus sp. (strain ATCC 27264 / PCC 7002 / PR-6) GN=SYNPCC7002_A2486	SYNPCC7002_A2486	1	0	1	0	0	1	0	0	0	0	0	0	1	0	1	1	0	0	0	1	1	0	0	1	1	1	0	0	0	1	0	0	0	0	0	0	0	1	1	0	0	0	1	0	1	1
	B1XKJ0	Argininosuccinate lyase OS=Synechococcus sp. (strain ATCC 27264 / PCC 7002 / PR-6) GN=argH	argH SYNPCC7002_A2487	1	1	1	1	1	1	1	1	1	1	1	1	1	1	1	1	1	1	1	1	1	1	1	1	1	1	1	1	1	1	1	1	1	1	1	1	1	1	1	1	1	1	1	1	1	1
	B1XKJ1	Carbamoyl-phosphate synthase (glutamine-hydrolyzing) OS=Synechococcus sp. (strain ATCC 27264 / PCC 7002 / PR-6) GN=carB	carB SYNPCC7002_A2488	1	1	1	1	1	1	1	1	1	1	1	1	1	1	1	1	1	1	1	1	1	1	1	1	1	1	1	1	1	1	1	1	1	1	1	1	1	1	1	1	1	1	1	1	1	1
	B1XKJ2	Alanine racemase OS=Synechococcus sp. (strain ATCC 27264 / PCC 7002 / PR-6) GN=alrA	alrA SYNPCC7002_A2489	1	1	1	1	1	1	1	1	1	1	1	1	1	1	1	1	1	1	1	1	1	1	1	1	1	1	1	1	1	1	1	1	1	1	1	1	1	1	1	1	1	1	1	1	1	1
	B1XKJ3	Transglutaminase-like superfamily protein OS=Synechococcus sp. (strain ATCC 27264 / PCC 7002 / PR-6) GN=SYNPCC7002_A2490	SYNPCC7002_A2490	1	0	1	1	1	1	1	1	1	1	1	0	1	0	1	1	1	1	0	1	1	1	1	1	1	1	0	1	1	1	1	1	1	1	1	1	1	1	1	1	0	1	1	1	1	0
	B1XKJ4	HD domain protein OS=Synechococcus sp. (strain ATCC 27264 / PCC 7002 / PR-6) GN=SYNPCC7002_A2491	SYNPCC7002_A2491	0	0	0	1	1	0	0	0	0	1	1	1	1	0	0	1	1	0	0	1	1	0	1	1	0	0	0	0	1	1	0	0	0	1	0	1	1	1	1	0	1	0	0	1	0	1
	B1XKJ5	Conserved hypothetical membrane protein OS=Synechococcus sp. (strain ATCC 27264 / PCC 7002 / PR-6) GN=SYNPCC7002_A2492	SYNPCC7002_A2492	1	0	1	1	1	1	0	1	0	0	1	0	0	0	1	0	1	1	0	0	1	1	1	1	1	1	0	1	1	1	1	1	1	1	0	1	1	0	1	1	1	1	1	0	1	1
	B1XKJ7	Processing proteinase OS=Synechococcus sp. (strain ATCC 27264 / PCC 7002 / PR-6) GN=pqqL	pqqL SYNPCC7002_A2494	1	0	1	1	0	1	1	1	1	1	1	1	1	1	1	1	1	1	1	1	1	1	1	1	1	1	0	1	1	1	1	1	1	1	1	1	1	1	1	0	1	1	1	1	1	1
	B1XKJ8	Pyridoxamine 5'-phosphate oxidase OS=Synechococcus sp. (strain ATCC 27264 / PCC 7002 / PR-6) GN=SYNPCC7002_A2495	SYNPCC7002_A2495	0	0	1	0	0	0	0	0	0	0	0	0	0	0	0	0	0	0	1	0	0	0	0	1	0	0	0	0	0	0	0	0	0	1	0	0	0	0	0	0	0	0	0	1	0	0
	B1XKJ9	Uncharacterized protein OS=Synechococcus sp. (strain ATCC 27264 / PCC 7002 / PR-6) GN=SYNPCC7002_A2497	SYNPCC7002_A2497	1	1	1	1	0	1	1	1	1	0	1	1	0	1	1	1	1	1	1	1	1	1	1	1	1	1	1	1	1	1	1	1	1	0	1	1	1	1	1	1	1	1	1	1	1	1
	B1XKK0	Ferripyochelin binding protein OS=Synechococcus sp. (strain ATCC 27264 / PCC 7002 / PR-6) GN=SYNPCC7002_A2496	SYNPCC7002_A2496	1	1	1	1	1	1	1	1	1	1	1	1	1	1	1	1	1	1	1	1	1	1	1	1	0	1	0	1	1	1	1	1	1	1	1	1	1	1	1	1	1	1	1	1	1	1
	B1XKK1	Ferric uptake regulation protein OS=Synechococcus sp. (strain ATCC 27264 / PCC 7002 / PR-6) GN=SYNPCC7002_A2498	SYNPCC7002_A2498	1	1	1	1	1	1	1	1	1	1	1	1	1	1	1	1	1	1	1	1	1	1	1	1	1	1	0	1	1	1	1	1	1	1	1	1	1	1	1	0	1	1	1	1	1	1
	B1XKK2	Zinc ABC transport family protein OS=Synechococcus sp. (strain ATCC 27264 / PCC 7002 / PR-6) GN=SYNPCC7002_A2499	SYNPCC7002_A2499	0	0	0	1	0	0	0	0	0	0	0	0	1	0	0	0	0	1	0	0	0	0	1	1	0	1	0	0	1	0	0	0	0	1	0	1	0	0	0	0	0	0	1	0	0	1
	B1XKK3	ABC transporter OS=Synechococcus sp. (strain ATCC 27264 / PCC 7002 / PR-6) GN=SYNPCC7002_A2500	SYNPCC7002_A2500	1	0	1	1	1	1	1	1	1	1	1	1	1	1	1	1	1	1	1	1	1	1	1	1	1	1	0	1	1	1	1	1	1	1	1	1	1	1	1	1	1	1	1	1	1	1
	B1XKK4	Zinc ABC transporter, zinc-binding protein OS=Synechococcus sp. (strain ATCC 27264 / PCC 7002 / PR-6) GN=zntC	zntC SYNPCC7002_A2501	0	0	0	1	0	0	0	0	0	0	0	0	0	0	0	0	0	1	0	0	0	0	1	1	0	1	0	0	0	0	0	0	0	1	0	0	0	0	0	0	0	0	1	0	0	1
	B1XKK5	SAM-dependent methyltransferase OS=Synechococcus sp. (strain ATCC 27264 / PCC 7002 / PR-6) GN=SYNPCC7002_A2502	SYNPCC7002_A2502	0	0	1	0	0	0	0	0	0	1	1	0	1	0	1	1	1	0	0	0	1	1	0	1	1	0	0	0	0	0	1	0	0	0	0	1	0	1	0	1	1	1	1	1	0	1
	B1XKK6	Uncharacterized protein OS=Synechococcus sp. (strain ATCC 27264 / PCC 7002 / PR-6) GN=SYNPCC7002_A2503	SYNPCC7002_A2503	0	0	0	0	1	0	0	0	0	0	0	1	0	0	0	0	0	1	0	1	0	0	1	1	0	0	0	0	0	0	0	0	0	1	0	0	1	0	0	0	0	0	0	0	0	0
	B1XKK7	Two-component hybrid sensor and regulator (His Kinase A domain protein) OS=Synechococcus sp. (strain ATCC 27264 / PCC 7002 / PR-6) GN=SYNPCC7002_A2504	SYNPCC7002_A2504	1	0	0	0	0	0	0	0	0	0	0	0	0	0	0	0	0	0	0	0	0	0	0	1	0	0	0	0	0	0	0	0	0	0	0	0	0	0	0	0	0	1	0	0	0	0
	B1XKK8	Carbamoyl-phosphate synthase small chain OS=Synechococcus sp. (strain ATCC 27264 / PCC 7002 / PR-6) GN=carA	carA SYNPCC7002_A2505	1	1	1	1	1	1	1	1	1	1	1	1	1	1	1	1	1	1	1	1	1	1	1	1	1	0	1	1	1	1	1	1	1	1	1	1	1	1	1	1	1	1	1	1	1	1
	B1XKK9	DNA protecting protein OS=Synechococcus sp. (strain ATCC 27264 / PCC 7002 / PR-6) GN=dprA	dprA SYNPCC7002_A2506	0	0	1	1	1	1	1	1	1	1	1	1	1	1	1	1	1	1	1	1	1	1	1	1	1	1	0	1	1	1	1	1	1	1	1	1	1	1	1	1	1	1	1	1	1	1
	B1XKL0	Iron transport protein OS=Synechococcus sp. (strain ATCC 27264 / PCC 7002 / PR-6) GN=sufA	sufA SYNPCC7002_A2507	0	1	0	1	1	0	0	0	1	1	0	1	1	1	0	0	1	1	0	1	0	0	1	1	0	1	0	0	1	1	0	0	0	1	1	1	1	1	1	1	1	1	1	0	0	1
	B1XKL2	S layer domain protein OS=Synechococcus sp. (strain ATCC 27264 / PCC 7002 / PR-6) GN=SYNPCC7002_A2509	SYNPCC7002_A2509	0	0	1	1	1	1	1	1	0	0	1	0	1	0	1	0	0	1	0	1	1	0	0	1	1	1	0	1	1	1	1	1	0	1	1	1	1	1	1	1	0	0	0	1	1	1
	B1XKL3	Hypothetical membrane protein OS=Synechococcus sp. (strain ATCC 27264 / PCC 7002 / PR-6) GN=yqiK	yqiK SYNPCC7002_A2510	0	0	0	1	0	0	0	0	0	0	0	0	1	0	0	0	0	1	1	0	0	0	1	1	0	1	0	0	0	0	1	1	0	1	1	0	0	0	1	0	0	1	0	1	0	0
	B1XKL4	Ferredoxin-thioredoxin reductase variable chain OS=Synechococcus sp. (strain ATCC 27264 / PCC 7002 / PR-6) GN=ftrV	ftrV SYNPCC7002_A2511	1	1	1	1	1	1	1	1	1	1	1	1	1	1	1	1	1	1	1	1	1	1	1	1	1	1	0	1	1	1	1	1	1	1	1	1	1	0	1	1	0	1	1	1	1	1
	B1XKL5	Chaperone protein domain protein OS=Synechococcus sp. (strain ATCC 27264 / PCC 7002 / PR-6) GN=dnaJ	dnaJ SYNPCC7002_A2512	0	0	0	1	0	0	0	0	0	0	0	0	0	0	0	0	0	0	0	0	0	0	0	1	0	0	0	0	0	0	0	0	0	0	0	0	0	0	0	0	0	0	0	0	0	0
	B1XKL6	N-methylhydantoinase A 5-oxoprolinase OS=Synechococcus sp. (strain ATCC 27264 / PCC 7002 / PR-6) GN=hyuA	hyuA SYNPCC7002_A2513	0	1	0	0	1	0	1	0	1	0	0	1	1	1	0	1	1	1	0	1	1	1	1	1	0	1	0	0	1	1	0	0	0	1	1	1	0	0	1	1	1	1	1	1	0	1
	B1XKL7	Pentapeptide repeats protein OS=Synechococcus sp. (strain ATCC 27264 / PCC 7002 / PR-6) GN=SYNPCC7002_A2514	SYNPCC7002_A2514	0	0	0	1	1	0	1	0	0	0	0	1	1	0	1	0	0	1	0	0	0	0	0	1	1	0	0	0	0	1	0	0	0	1	0	0	0	1	1	0	0	1	0	0	0	0
	B1XKL8	Uncharacterized protein family UPF0027 OS=Synechococcus sp. (strain ATCC 27264 / PCC 7002 / PR-6) GN=SYNPCC7002_A2515	SYNPCC7002_A2515	0	0	1	1	0	1	0	0	0	0	1	1	1	0	1	0	1	1	0	0	1	1	0	1	1	1	1	1	1	1	1	1	1	1	0	1	0	1	0	0	0	0	1	1	1	0
	B1XKL9	Acetylglutamate kinase OS=Synechococcus sp. (strain ATCC 27264 / PCC 7002 / PR-6) GN=argB	argB SYNPCC7002_A2516	1	1	1	1	1	1	1	1	1	1	1	1	1	1	1	1	1	1	1	1	1	1	1	1	1	1	1	1	1	1	1	1	1	1	1	1	1	1	1	1	1	1	1	1	1	1
	B1XKM0	Shikimate kinase OS=Synechococcus sp. (strain ATCC 27264 / PCC 7002 / PR-6) GN=aroK	aroK SYNPCC7002_A2517	1	1	1	1	1	1	1	1	1	1	1	1	1	1	1	1	1	1	1	1	1	1	1	1	1	1	1	1	1	1	1	1	1	1	1	1	1	1	1	1	1	1	1	1	1	1
	B1XKM1	Hypothetical membrane protein OS=Synechococcus sp. (strain ATCC 27264 / PCC 7002 / PR-6) GN=SYNPCC7002_A2518	SYNPCC7002_A2518	1	0	1	1	1	1	1	1	0	0	1	1	1	1	1	1	1	1	1	1	1	1	1	1	1	1	1	1	1	1	1	1	1	1	1	1	1	1	1	1	1	0	1	1	1	1
	B1XKM2	Short-chain dehydrogenase/reductase family enzyme OS=Synechococcus sp. (strain ATCC 27264 / PCC 7002 / PR-6) GN=SYNPCC7002_A2519	SYNPCC7002_A2519	1	0	1	1	0	1	1	1	1	1	0	0	1	1	0	1	1	1	1	1	0	0	1	1	1	1	0	1	1	1	1	1	1	1	1	1	1	1	1	1	1	1	1	0	1	1
	B1XKM3	Conserved hypothetical membrane protein OS=Synechococcus sp. (strain ATCC 27264 / PCC 7002 / PR-6) GN=SYNPCC7002_A2520	SYNPCC7002_A2520	1	0	1	1	1	1	1	1	1	1	1	1	1	0	1	1	1	1	1	1	0	0	1	1	1	1	1	1	1	1	1	1	1	1	1	1	1	1	1	0	0	0	1	0	1	1
	B1XKM4	Uncharacterized protein OS=Synechococcus sp. (strain ATCC 27264 / PCC 7002 / PR-6) GN=SYNPCC7002_A2521	SYNPCC7002_A2521	1	1	1	1	1	1	1	1	1	1	1	1	1	1	1	1	1	1	1	1	1	1	1	1	1	1	0	1	1	1	1	1	1	1	1	1	1	1	1	1	1	1	1	1	1	1
	B1XKM5	Ferredoxin OS=Synechococcus sp. (strain ATCC 27264 / PCC 7002 / PR-6) GN=SYNPCC7002_A2522	SYNPCC7002_A2522	0	1	0	1	1	0	1	0	0	1	1	1	1	1	0	1	1	1	1	1	1	1	1	1	0	1	0	0	1	1	0	0	0	1	1	1	0	0	1	0	1	1	1	1	1	1
	B1XKM8	Uncharacterized protein OS=Synechococcus sp. (strain ATCC 27264 / PCC 7002 / PR-6) GN=SYNPCC7002_A2526	SYNPCC7002_A2526	1	0	1	1	1	1	1	1	1	1	1	1	1	0	1	1	1	1	1	1	1	0	0	1	1	1	0	1	0	1	1	1	1	1	1	1	1	1	1	1	1	0	1	1	1	1
	B1XKM9	3-dehydroquinate dehydratase OS=Synechococcus sp. (strain ATCC 27264 / PCC 7002 / PR-6) GN=aroQ	aroQ SYNPCC7002_A2527	1	1	1	1	1	1	1	1	1	1	1	1	1	1	1	1	1	1	1	1	1	1	1	1	1	1	0	1	1	1	1	1	1	1	1	1	1	1	1	1	1	1	1	1	1	1
	B1XKN0	Uncharacterized protein OS=Synechococcus sp. (strain ATCC 27264 / PCC 7002 / PR-6) GN=SYNPCC7002_A2528	SYNPCC7002_A2528	1	0	1	0	0	0	0	0	0	0	0	0	0	0	0	0	0	0	0	0	0	0	0	1	0	0	0	1	0	0	0	0	0	0	0	0	0	0	0	0	0	0	0	0	0	0
	B1XKN1	Imidazole glycerol phosphate synthase subunit HisH OS=Synechococcus sp. (strain ATCC 27264 / PCC 7002 / PR-6) GN=hisH	hisH SYNPCC7002_A2529	1	1	1	1	1	1	1	1	1	1	1	1	1	1	1	1	1	1	1	1	1	1	1	1	1	1	1	1	1	1	1	1	1	1	1	1	1	1	1	1	1	1	1	1	1	1
	B1XKN2	Aspartate 1-decarboxylase OS=Synechococcus sp. (strain ATCC 27264 / PCC 7002 / PR-6) GN=panD	panD SYNPCC7002_A2530	0	0	1	1	1	1	0	1	1	0	0	0	1	0	0	1	0	1	0	0	1	0	1	1	0	0	0	1	0	0	1	1	1	1	1	1	1	1	1	0	0	1	0	1	1	1
	B1XKN3	Uncharacterized protein OS=Synechococcus sp. (strain ATCC 27264 / PCC 7002 / PR-6) GN=SYNPCC7002_A2531	SYNPCC7002_A2531	0	0	0	0	0	0	0	0	0	0	0	0	0	0	0	0	0	0	0	0	0	0	0	1	0	0	0	0	0	0	0	0	0	0	0	0	0	0	0	0	0	0	0	0	0	0
	B1XKN4	Uncharacterized protein OS=Synechococcus sp. (strain ATCC 27264 / PCC 7002 / PR-6) GN=SYNPCC7002_A2532	SYNPCC7002_A2532	0	0	0	0	0	0	0	0	0	0	0	0	0	0	0	0	0	0	0	0	0	0	0	1	0	0	0	0	0	0	0	0	0	1	0	0	0	0	0	0	0	0	0	0	0	0
	B1XKN5	Photosystem II lipoprotein Psb27 OS=Synechococcus sp. (strain ATCC 27264 / PCC 7002 / PR-6) GN=psbZ	psbZ psb27 SYNPCC7002_A2533	1	1	1	1	1	1	1	1	1	0	1	1	1	1	1	1	1	1	1	1	1	1	1	1	1	1	0	1	1	1	1	1	1	1	1	1	1	1	1	1	0	1	1	1	1	1
	B1XKN6	Protein PatA OS=Synechococcus sp. (strain ATCC 27264 / PCC 7002 / PR-6) GN=cheY PE=2	cheY SYNPCC7002_A2534	0	0	0	1	0	0	0	0	0	0	0	0	1	0	0	0	0	1	0	0	0	0	1	1	0	0	0	0	0	1	0	0	0	1	1	1	1	1	1	0	0	1	1	0	0	0
	B1XKN7	Uncharacterized protein OS=Synechococcus sp. (strain ATCC 27264 / PCC 7002 / PR-6) GN=SYNPCC7002_A2535	SYNPCC7002_A2535	1	0	1	1	1	1	1	1	1	0	1	1	1	1	1	1	1	1	1	0	0	1	0	1	1	1	0	1	1	1	1	1	1	1	1	1	1	1	1	1	1	1	1	1	1	1
	B1XKN9	Chorismate mutase OS=Synechococcus sp. (strain ATCC 27264 / PCC 7002 / PR-6) GN=aroH	aroH SYNPCC7002_A2537	1	1	1	1	1	1	1	1	1	1	1	1	1	1	1	1	1	1	1	1	1	1	1	1	1	1	0	1	1	1	1	1	1	1	1	1	1	1	1	1	1	1	1	1	1	1
	B1XKP0	Signal peptide peptidase SppA, 36K type OS=Synechococcus sp. (strain ATCC 27264 / PCC 7002 / PR-6) GN=sppA	sppA SYNPCC7002_A2538	1	1	1	1	1	1	1	1	1	1	1	1	1	1	1	1	1	1	1	1	1	1	1	1	1	1	0	1	1	1	1	1	1	1	1	1	1	1	1	1	1	1	1	1	1	1
	B1XKP1	Permease of the drug/metabolite transporter OS=Synechococcus sp. (strain ATCC 27264 / PCC 7002 / PR-6) GN=SYNPCC7002_A2539	SYNPCC7002_A2539	0	1	1	1	1	1	1	1	1	1	1	1	1	1	1	1	1	1	1	1	1	1	1	1	1	1	0	1	1	1	1	1	1	1	1	1	1	1	1	1	1	1	1	1	1	1
	B1XKP4	Ribonuclease 3 OS=Synechococcus sp. (strain ATCC 27264 / PCC 7002 / PR-6) GN=rnc	rnc SYNPCC7002_A2542	1	0	1	0	0	1	1	1	1	0	1	0	0	0	1	1	0	0	1	1	0	1	1	1	1	1	1	1	1	1	1	1	1	1	0	0	1	1	1	1	0	1	1	1	1	1
	B1XKP5	ABC1 family domain protein OS=Synechococcus sp. (strain ATCC 27264 / PCC 7002 / PR-6) GN=SYNPCC7002_A2543	SYNPCC7002_A2543	1	1	1	1	1	1	1	1	1	1	1	1	1	1	1	1	1	1	1	1	1	1	1	1	1	1	0	1	1	1	1	1	1	1	1	1	1	1	1	1	1	1	1	1	1	1
	B1XKP6	Conserved hypothetical membrane protein OS=Synechococcus sp. (strain ATCC 27264 / PCC 7002 / PR-6) GN=SYNPCC7002_A2544	SYNPCC7002_A2544	1	0	1	1	1	1	0	1	1	0	1	0	0	1	0	1	1	1	1	1	1	1	1	1	0	0	0	0	1	1	1	0	1	1	1	1	0	0	1	1	0	1	1	1	1	1
	B1XKP7	Dolichyl-phosphate-mannose-protein mannosyltransferase family OS=Synechococcus sp. (strain ATCC 27264 / PCC 7002 / PR-6) GN=SYNPCC7002_A2545	SYNPCC7002_A2545	1	0	1	1	0	1	1	0	1	0	1	0	1	0	1	1	1	1	0	1	0	0	1	1	1	1	0	1	1	1	1	1	1	1	0	1	1	1	1	0	1	0	1	1	1	1
	B1XKP8	DNA topoisomerase 1 OS=Synechococcus sp. (strain ATCC 27264 / PCC 7002 / PR-6) GN=topA	topA SYNPCC7002_A2546	1	1	1	1	1	1	1	1	1	1	1	1	1	1	1	1	1	1	1	1	1	1	1	1	1	1	1	1	1	1	1	1	1	1	1	1	1	1	1	1	1	1	1	1	1	1
	B1XKQ1	Periplasmic solute-binding protein of ABC transporter OS=Synechococcus sp. (strain ATCC 27264 / PCC 7002 / PR-6) GN=SYNPCC7002_A0002	SYNPCC7002_A0002	1	0	1	1	1	1	0	1	1	0	1	1	1	0	0	0	0	0	1	1	1	0	0	1	1	1	0	1	1	0	1	1	1	1	0	1	0	1	1	1	0	0	1	0	1	1
	B1XKQ2	Uncharacterized protein OS=Synechococcus sp. (strain ATCC 27264 / PCC 7002 / PR-6) GN=SYNPCC7002_A0003	SYNPCC7002_A0003	0	0	0	1	1	1	0	0	0	0	0	0	0	0	1	0	0	1	0	0	0	0	0	1	0	0	0	0	0	1	1	0	0	1	1	0	1	1	1	0	0	0	0	0	1	0
	B1XKQ3	Uncharacterized protein OS=Synechococcus sp. (strain ATCC 27264 / PCC 7002 / PR-6) GN=SYNPCC7002_A0004	SYNPCC7002_A0004	0	0	1	0	0	1	0	0	0	0	0	1	1	1	1	0	0	1	0	1	1	0	0	1	0	1	0	0	0	0	0	0	0	1	1	1	1	0	0	1	0	1	1	1	0	1
	B1XKQ5	Putative N-acetylmannosamine-6-phosphate 2-epimerase OS=Synechococcus sp. (strain ATCC 27264 / PCC 7002 / PR-6) GN=nanE	nanE SYNPCC7002_A0006	1	1	0	1	1	0	1	1	1	0	0	0	1	1	0	1	1	1	1	1	0	0	0	1	0	1	0	1	1	1	0	1	0	1	1	0	0	0	1	0	0	0	0	1	1	0
	B1XKQ6	Phosphoribosylglycinamide formyltransferase OS=Synechococcus sp. (strain ATCC 27264 / PCC 7002 / PR-6) GN=purN	purN SYNPCC7002_A0007	1	1	1	1	1	1	1	1	1	1	1	1	1	1	1	1	1	1	1	1	1	0	1	1	1	1	0	1	1	1	1	1	1	1	1	1	1	1	1	1	1	1	1	1	1	1
	B1XKQ8	Uncharacterized protein OS=Synechococcus sp. (strain ATCC 27264 / PCC 7002 / PR-6) GN=SYNPCC7002_A0009	SYNPCC7002_A0009	0	1	1	0	0	0	0	0	0	0	1	1	1	0	1	0	1	1	1	0	1	0	0	1	1	0	0	0	1	1	1	1	0	1	1	0	1	1	0	1	1	0	1	1	0	0
	B1XKQ9	Fructose-bisphosphate aldolase class I OS=Synechococcus sp. (strain ATCC 27264 / PCC 7002 / PR-6) GN=fbaB	fbaB SYNPCC7002_A0010	1	0	1	1	0	1	0	0	0	0	1	0	0	0	0	1	1	0	0	1	0	0	0	1	1	1	0	0	1	1	1	1	1	0	0	1	0	1	1	1	1	0	1	0	1	0
	B1XKR1	Hydrolase, NUDIX family OS=Synechococcus sp. (strain ATCC 27264 / PCC 7002 / PR-6) GN=SYNPCC7002_A0012	SYNPCC7002_A0012	0	0	0	0	0	0	0	0	0	0	0	0	0	0	0	0	0	0	0	0	0	0	0	1	0	0	0	0	0	0	0	0	0	0	0	0	0	0	0	0	0	0	0	0	0	0
	B1XKR2	Uncharacterized protein OS=Synechococcus sp. (strain ATCC 27264 / PCC 7002 / PR-6) GN=SYNPCC7002_A0013	SYNPCC7002_A0013	0	0	0	0	0	0	0	0	0	0	0	0	0	0	0	0	0	0	0	0	0	0	0	1	0	0	0	0	0	0	0	0	0	0	0	0	0	0	0	0	0	0	0	0	0	0
	B1XKR3	Uncharacterized protein OS=Synechococcus sp. (strain ATCC 27264 / PCC 7002 / PR-6) GN=SYNPCC7002_A0014	SYNPCC7002_A0014	1	0	1	1	1	1	1	1	1	0	1	1	1	1	1	1	1	1	1	1	1	1	1	1	1	1	0	1	1	1	1	1	1	1	1	1	1	1	1	1	0	0	1	1	1	1
	B1XKR4	Uncharacterized protein OS=Synechococcus sp. (strain ATCC 27264 / PCC 7002 / PR-6) GN=SYNPCC7002_A0015	SYNPCC7002_A0015	1	0	1	1	1	1	1	0	1	0	1	1	1	1	1	1	1	1	1	1	1	1	1	1	1	0	0	1	1	1	1	1	1	1	1	1	1	1	1	1	0	1	1	1	1	1
	B1XKR5	Glyoxalase family protein superfamily OS=Synechococcus sp. (strain ATCC 27264 / PCC 7002 / PR-6) GN=SYNPCC7002_A0016	SYNPCC7002_A0016	1	0	1	1	1	1	1	1	1	1	1	1	1	0	1	1	1	0	1	1	1	1	0	1	1	1	0	1	1	1	1	1	1	1	0	1	1	1	1	1	0	1	1	1	1	1
	B1XKR6	Uncharacterized protein OS=Synechococcus sp. (strain ATCC 27264 / PCC 7002 / PR-6) GN=SYNPCC7002_A0017	SYNPCC7002_A0017	0	0	0	1	0	0	0	0	0	0	0	0	0	0	0	0	0	1	0	0	0	0	0	1	0	0	0	0	0	0	0	0	0	1	1	0	1	1	1	0	0	0	0	0	0	0
	B1XKR7	Uncharacterized protein OS=Synechococcus sp. (strain ATCC 27264 / PCC 7002 / PR-6) GN=SYNPCC7002_A0018	SYNPCC7002_A0018	0	0	0	0	0	0	0	0	0	0	0	0	0	0	0	0	0	0	0	0	0	0	0	1	0	0	0	0	0	0	0	1	0	1	0	0	0	0	0	0	0	0	0	0	0	0
	B1XKR9	Methyltransferase, putative OS=Synechococcus sp. (strain ATCC 27264 / PCC 7002 / PR-6) GN=SYNPCC7002_A0020	SYNPCC7002_A0020	1	0	1	1	1	1	1	1	1	1	1	1	1	1	1	1	1	1	1	1	1	1	1	1	1	1	0	1	1	1	1	1	1	1	1	1	1	1	1	1	1	1	1	1	1	1
	B1XKS1	WD-repeat protein OS=Synechococcus sp. (strain ATCC 27264 / PCC 7002 / PR-6) GN=SYNPCC7002_A0022	SYNPCC7002_A0022	0	0	1	0	0	0	0	0	0	0	0	1	0	0	0	0	0	0	0	0	0	0	0	1	1	0	0	0	1	0	0	0	0	1	0	0	0	0	0	0	0	0	0	0	0	0
	B1XKS2	Uncharacterized protein OS=Synechococcus sp. (strain ATCC 27264 / PCC 7002 / PR-6) GN=SYNPCC7002_A0023	SYNPCC7002_A0023	1	0	1	1	0	1	1	0	1	0	1	0	1	0	1	0	1	1	1	1	0	1	0	1	1	1	0	0	1	1	1	0	1	1	1	1	0	0	1	1	0	0	1	1	1	1
	B1XKS3	Cell division protein FtsZ OS=Synechococcus sp. (strain ATCC 27264 / PCC 7002 / PR-6) GN=ftsZ	ftsZ SYNPCC7002_A0024	1	1	1	1	1	1	1	1	1	1	1	1	1	1	1	1	1	1	1	1	1	1	1	1	1	1	0	1	1	1	1	1	1	1	1	1	1	1	1	1	1	1	1	1	1	1
	B1XKS4	Phosphomethylpyrimidine kinase OS=Synechococcus sp. (strain ATCC 27264 / PCC 7002 / PR-6) GN=thiD	thiD SYNPCC7002_A0025	1	0	1	1	1	1	0	0	1	1	1	1	0	1	1	1	1	0	1	0	0	1	0	1	1	1	1	1	1	1	1	1	1	1	1	1	0	1	1	1	1	1	1	1	1	1
	B1XKS6	Uncharacterized protein OS=Synechococcus sp. (strain ATCC 27264 / PCC 7002 / PR-6) GN=SYNPCC7002_A0027	SYNPCC7002_A0027	0	0	0	0	0	0	0	0	0	0	0	0	0	0	0	1	1	0	1	0	0	0	0	1	0	0	0	0	0	0	0	0	0	0	0	0	0	0	0	0	0	0	0	0	0	0
	B1XKS7	Uncharacterized protein OS=Synechococcus sp. (strain ATCC 27264 / PCC 7002 / PR-6) GN=SYNPCC7002_A0028	SYNPCC7002_A0028	1	0	1	1	0	1	1	1	1	0	1	1	1	1	1	1	1	1	0	1	0	1	0	1	1	1	0	1	1	1	1	1	1	1	1	1	1	1	1	1	0	1	0	1	1	1
	B1XKS8	Translocator protein, LysE family superfamily OS=Synechococcus sp. (strain ATCC 27264 / PCC 7002 / PR-6) GN=SYNPCC7002_A0029	SYNPCC7002_A0029	0	0	0	0	0	0	0	0	0	0	0	0	0	1	0	0	0	1	0	0	0	0	1	1	0	0	0	0	0	0	0	0	0	0	1	0	1	1	0	0	0	0	1	1	0	0
	B1XKS9	Polysaccharide pyruvyl transferase OS=Synechococcus sp. (strain ATCC 27264 / PCC 7002 / PR-6) GN=SYNPCC7002_A0030	SYNPCC7002_A0030	1	0	1	1	1	1	1	1	1	1	1	1	1	1	1	1	1	1	1	1	1	1	1	1	1	1	0	1	1	1	1	1	1	1	1	1	1	1	1	1	1	1	1	1	1	1
	B1XKT0	DNA-binding stress protein, Dps family OS=Synechococcus sp. (strain ATCC 27264 / PCC 7002 / PR-6) GN=SYNPCC7002_A0031	SYNPCC7002_A0031	1	0	1	1	0	1	0	1	0	0	1	1	1	1	1	1	1	1	1	1	1	1	1	1	1	1	1	1	1	1	1	1	1	1	0	1	1	1	1	1	1	1	1	1	1	1
	B1XKT1	Uncharacterized protein OS=Synechococcus sp. (strain ATCC 27264 / PCC 7002 / PR-6) GN=SYNPCC7002_A0033	SYNPCC7002_A0033	1	0	1	1	1	1	0	1	0	0	1	0	0	0	1	1	1	0	0	1	1	1	1	1	1	0	1	1	1	1	1	1	1	0	0	1	0	0	1	0	0	0	1	1	1	0
	B1XKT2	Inositol monophosphatase family OS=Synechococcus sp. (strain ATCC 27264 / PCC 7002 / PR-6) GN=SYNPCC7002_A0034	SYNPCC7002_A0034	1	1	1	1	1	1	0	1	0	0	1	0	0	1	1	1	1	0	0	1	1	1	1	1	1	0	0	1	1	1	1	1	1	1	0	1	1	1	1	0	0	1	0	0	1	0
	B1XKT3	Lysine--tRNA ligase OS=Synechococcus sp. (strain ATCC 27264 / PCC 7002 / PR-6) GN=lysS	lysS SYNPCC7002_A0035	0	1	1	1	1	1	1	0	1	1	1	1	1	1	1	0	1	1	1	1	1	1	1	1	1	1	1	0	1	1	1	0	1	1	1	1	1	1	1	1	1	0	1	1	0	1
	B1XKT4	Uncharacterized protein OS=Synechococcus sp. (strain ATCC 27264 / PCC 7002 / PR-6) GN=SYNPCC7002_A0036	SYNPCC7002_A0036	0	0	0	0	0	0	0	0	0	0	0	0	0	0	0	0	0	0	0	0	0	0	0	1	0	0	0	0	0	0	0	0	0	0	0	0	0	0	0	0	0	0	0	0	0	0
	B1XKT5	Tryptophan--tRNA ligase OS=Synechococcus sp. (strain ATCC 27264 / PCC 7002 / PR-6) GN=trpS	trpS SYNPCC7002_A0037	1	1	1	1	1	1	1	1	1	1	1	1	1	1	1	1	1	1	1	1	1	1	1	1	1	1	0	1	1	1	1	1	1	1	1	1	1	1	1	1	1	1	1	1	1	1
	B1XKT6	Methylenetetrahydrofolate reductase OS=Synechococcus sp. (strain ATCC 27264 / PCC 7002 / PR-6) GN=metF	metF SYNPCC7002_A0038	1	1	1	1	1	1	1	1	1	1	1	1	1	1	1	1	1	1	1	1	1	1	1	1	1	1	0	1	1	1	1	1	1	1	1	1	1	1	1	1	1	1	1	1	1	1
	B1XKT7	Phenazine biosynthesis protein, PhzF family OS=Synechococcus sp. (strain ATCC 27264 / PCC 7002 / PR-6) GN=SYNPCC7002_A0039	SYNPCC7002_A0039	0	0	0	1	0	0	0	0	0	0	1	0	0	0	0	1	1	1	0	0	0	0	1	1	0	0	0	0	0	0	0	0	0	1	1	0	0	0	1	0	0	0	1	0	0	0
	B1XKT9	Uncharacterized protein OS=Synechococcus sp. (strain ATCC 27264 / PCC 7002 / PR-6) GN=SYNPCC7002_A0041	SYNPCC7002_A0041	0	0	0	0	0	0	0	0	0	0	0	0	1	0	0	0	0	0	0	0	0	0	0	1	0	0	0	0	0	1	0	1	0	1	1	1	0	0	0	0	0	0	0	1	0	1
	B1XKU0	Uncharacterized protein OS=Synechococcus sp. (strain ATCC 27264 / PCC 7002 / PR-6) GN=SYNPCC7002_A0042	SYNPCC7002_A0042	0	0	0	0	0	0	0	0	0	0	0	0	0	0	0	0	0	0	0	0	0	0	0	1	0	0	0	0	0	0	0	0	0	0	0	0	0	0	0	0	0	0	0	0	0	0
	B1XKU2	Uncharacterized protein OS=Synechococcus sp. (strain ATCC 27264 / PCC 7002 / PR-6) GN=SYNPCC7002_A0044	SYNPCC7002_A0044	0	0	0	1	0	0	0	0	0	0	0	0	0	0	0	1	0	1	0	0	0	0	1	1	0	0	0	0	0	1	0	0	0	1	1	0	1	1	1	0	0	0	0	0	0	0
	B1XKU3	Protein PatA OS=Synechococcus sp. (strain ATCC 27264 / PCC 7002 / PR-6) GN=SYNPCC7002_A0045 PE=2	SYNPCC7002_A0045	0	0	0	0	0	0	0	0	1	0	1	0	0	0	0	1	0	1	0	1	0	0	0	1	0	0	0	0	1	1	0	0	0	1	0	0	0	0	0	0	0	1	1	0	0	1
	B1XKU4	Two-component response regulator OS=Synechococcus sp. (strain ATCC 27264 / PCC 7002 / PR-6) GN=SYNPCC7002_A0046	SYNPCC7002_A0046	1	1	1	1	1	1	1	1	1	1	1	1	1	1	1	1	1	1	1	1	1	1	1	1	1	1	1	1	1	1	1	1	1	1	1	1	1	1	1	1	1	1	1	1	1	1
	B1XKU5	Uncharacterized protein OS=Synechococcus sp. (strain ATCC 27264 / PCC 7002 / PR-6) GN=SYNPCC7002_A0047	SYNPCC7002_A0047	0	0	0	0	0	0	0	0	0	0	0	0	0	0	0	0	0	0	0	0	0	1	0	1	0	0	0	0	0	0	0	0	0	1	0	0	0	0	0	0	0	0	0	0	0	0
	B1XKU6	Methyl-accepting chemotaxis protein OS=Synechococcus sp. (strain ATCC 27264 / PCC 7002 / PR-6) GN=SYNPCC7002_A0048	SYNPCC7002_A0048	0	0	1	1	1	1	1	0	1	1	1	1	1	1	1	1	1	1	1	1	1	1	1	1	1	1	0	1	1	1	1	1	1	1	1	1	1	1	1	1	1	1	1	1	1	1
	B1XKU8	Uncharacterized protein OS=Synechococcus sp. (strain ATCC 27264 / PCC 7002 / PR-6) GN=SYNPCC7002_A0050	SYNPCC7002_A0050	1	1	1	1	1	1	1	1	1	0	1	1	1	1	1	1	1	1	1	1	1	1	1	1	1	1	0	1	1	1	1	1	1	1	1	1	1	1	1	1	0	1	1	1	1	1
	B1XKU9	Transcriptional regulator, ArsR family OS=Synechococcus sp. (strain ATCC 27264 / PCC 7002 / PR-6) GN=SYNPCC7002_A0051	SYNPCC7002_A0051	1	1	1	1	1	1	1	1	0	1	1	1	1	1	1	1	1	1	1	1	1	1	1	1	1	1	0	1	1	1	1	1	1	1	1	1	1	1	1	1	1	1	1	1	1	1
	B1XKV0	Acetyl-CoA carboxylase, biotin carboxyl carrier protein OS=Synechococcus sp. (strain ATCC 27264 / PCC 7002 / PR-6) GN=accB	accB SYNPCC7002_A0052	1	1	1	1	1	1	1	1	1	1	1	1	1	1	1	1	1	1	1	1	1	1	1	1	1	1	0	1	1	1	1	1	1	1	1	1	1	1	1	1	1	1	1	1	1	1
	B1XKV2	Uncharacterized protein OS=Synechococcus sp. (strain ATCC 27264 / PCC 7002 / PR-6) GN=SYNPCC7002_A0054	SYNPCC7002_A0054	0	0	1	1	1	1	1	1	1	1	1	1	1	0	1	1	1	1	1	1	1	1	1	1	1	1	0	1	1	1	1	1	1	1	1	1	1	1	1	1	1	1	1	1	1	1
	B1XKV3	Ribonuclease VapC OS=Synechococcus sp. (strain ATCC 27264 / PCC 7002 / PR-6) GN=vapC	vapC SYNPCC7002_A0055	0	0	0	1	0	0	0	1	0	0	0	1	0	1	0	0	0	1	0	0	0	0	1	1	0	0	0	0	0	0	1	1	1	0	0	0	0	0	0	0	0	0	1	0	1	1
	B1XKV4	Uncharacterized protein OS=Synechococcus sp. (strain ATCC 27264 / PCC 7002 / PR-6) GN=SYNPCC7002_A0056	SYNPCC7002_A0056	0	0	0	0	0	0	0	1	0	0	0	0	0	0	1	1	0	0	0	0	0	0	0	1	0	0	0	1	0	0	0	1	1	0	0	0	0	0	0	0	0	0	1	0	1	0
	B1XKV5	Dioxygenase OS=Synechococcus sp. (strain ATCC 27264 / PCC 7002 / PR-6) GN=SYNPCC7002_A0057	SYNPCC7002_A0057	0	0	0	0	0	0	0	0	0	0	0	0	0	1	0	0	0	0	0	0	0	0	0	1	0	0	0	0	0	0	0	0	0	1	0	0	1	1	0	0	1	0	0	0	0	0
	B1XKV7	Uncharacterized protein OS=Synechococcus sp. (strain ATCC 27264 / PCC 7002 / PR-6) GN=SYNPCC7002_A0059	SYNPCC7002_A0059	0	0	0	1	0	0	1	0	0	0	0	0	1	0	0	1	0	0	0	1	0	0	0	1	0	0	0	0	1	1	0	0	0	1	0	1	0	1	1	0	0	0	0	1	0	0
	B1XKV8	Mutator MutT protein OS=Synechococcus sp. (strain ATCC 27264 / PCC 7002 / PR-6) GN=mutT	mutT SYNPCC7002_A0060	1	1	1	1	1	1	1	1	1	1	1	1	1	1	1	1	1	1	1	1	1	1	1	1	1	1	1	1	1	1	1	1	1	1	1	1	1	1	1	1	1	1	1	1	1	1
	B1XKV9	Ribonuclease 3 OS=Synechococcus sp. (strain ATCC 27264 / PCC 7002 / PR-6) GN=rnc	rnc SYNPCC7002_A0061	1	1	1	1	0	1	1	1	1	1	1	1	1	1	1	1	1	1	1	1	1	1	1	1	1	1	1	1	1	1	1	1	1	1	1	1	1	1	1	1	0	1	1	1	1	1
	B1XKW0	Uncharacterized protein OS=Synechococcus sp. (strain ATCC 27264 / PCC 7002 / PR-6) GN=SYNPCC7002_A1217	SYNPCC7002_A1217	1	0	1	1	0	1	0	0	0	0	1	0	1	0	1	1	1	1	1	1	0	0	0	1	1	0	0	1	1	1	1	1	1	1	1	1	1	1	1	1	0	0	1	1	1	0
	B1XKW1	Cell division protein ftsW like protein OS=Synechococcus sp. (strain ATCC 27264 / PCC 7002 / PR-6) GN=ftsW	ftsW SYNPCC7002_A1218	1	1	1	1	1	1	1	1	1	1	1	1	1	1	1	1	1	1	1	1	1	1	1	1	1	1	0	1	1	1	1	1	1	1	1	1	1	1	1	1	1	1	1	1	1	1
	B1XKW2	Uncharacterized protein OS=Synechococcus sp. (strain ATCC 27264 / PCC 7002 / PR-6) GN=SYNPCC7002_A1219	SYNPCC7002_A1219	1	0	1	1	1	1	0	1	0	0	1	0	0	1	1	0	1	1	0	0	0	1	1	1	1	0	0	1	0	1	1	1	1	1	1	0	1	1	1	0	0	1	0	1	1	0
	B1XKW3	Pentapeptide repeats protein OS=Synechococcus sp. (strain ATCC 27264 / PCC 7002 / PR-6) GN=SYNPCC7002_A1220	SYNPCC7002_A1220	1	1	1	1	1	1	1	1	1	1	1	1	1	1	1	1	1	1	1	1	1	1	1	1	1	1	0	1	1	1	1	1	1	1	1	1	1	1	1	1	1	1	1	1	1	1
	B1XKW4	Uncharacterized protein OS=Synechococcus sp. (strain ATCC 27264 / PCC 7002 / PR-6) GN=SYNPCC7002_A1221	SYNPCC7002_A1221	0	0	0	1	0	0	1	0	1	0	0	1	0	0	0	1	1	1	0	1	0	0	0	1	0	0	0	1	1	0	0	1	0	1	1	0	0	0	0	0	0	0	1	0	1	1
	B1XKW5	Uncharacterized protein OS=Synechococcus sp. (strain ATCC 27264 / PCC 7002 / PR-6) GN=SYNPCC7002_A1222	SYNPCC7002_A1222	0	0	0	1	0	0	0	0	0	1	0	0	0	0	1	1	0	0	0	1	1	1	0	1	0	1	0	0	0	1	0	1	0	1	0	1	1	0	1	1	1	1	0	1	0	1
	B1XKW6	Uncharacterized protein OS=Synechococcus sp. (strain ATCC 27264 / PCC 7002 / PR-6) GN=SYNPCC7002_A1223	SYNPCC7002_A1223	0	0	0	0	1	0	0	0	1	0	0	0	0	1	0	0	0	1	0	0	0	1	1	1	0	0	0	0	0	0	0	0	0	1	0	0	0	0	0	1	1	0	0	0	0	0
	B1XKW7	Response regulator receiver domain protein OS=Synechococcus sp. (strain ATCC 27264 / PCC 7002 / PR-6) GN=SYNPCC7002_A1224	SYNPCC7002_A1224	1	0	1	0	1	1	1	1	0	1	1	1	1	0	1	1	1	1	1	1	1	1	1	1	1	1	1	1	1	1	1	1	1	1	0	1	1	1	1	1	1	1	1	1	1	1
	B1XKW8	Sec-independent protein translocase protein TatC OS=Synechococcus sp. (strain ATCC 27264 / PCC 7002 / PR-6) GN=tatC	tatC SYNPCC7002_A1225	1	1	1	1	1	1	1	1	1	1	1	1	1	1	1	1	1	1	1	1	1	1	1	1	1	1	0	1	1	1	1	1	1	1	1	1	1	1	1	1	1	1	1	1	1	1
	B1XKX0	Predicted ATPase of AAA+ Class OS=Synechococcus sp. (strain ATCC 27264 / PCC 7002 / PR-6) GN=SYNPCC7002_A1227	SYNPCC7002_A1227	1	0	1	1	0	1	1	1	1	1	1	1	1	1	1	1	1	0	1	1	1	1	1	1	1	1	0	1	1	1	1	1	1	1	0	1	1	0	1	1	1	1	1	1	1	1
	B1XKX1	Inorganic pyrophosphatase OS=Synechococcus sp. (strain ATCC 27264 / PCC 7002 / PR-6) GN=ppa	ppa SYNPCC7002_A1228	1	1	1	1	1	1	1	1	1	1	1	1	1	1	1	1	1	1	1	1	1	1	1	1	1	1	0	1	1	1	1	1	1	1	1	1	1	1	1	1	1	1	1	1	1	1
	B1XKX2	Transcriptional regulator, TetR family domain protein OS=Synechococcus sp. (strain ATCC 27264 / PCC 7002 / PR-6) GN=SYNPCC7002_A1229	SYNPCC7002_A1229	1	0	1	1	0	1	1	1	0	0	1	1	1	1	1	1	1	0	1	1	1	1	1	1	1	1	0	1	1	1	1	1	1	1	0	1	1	1	1	1	0	1	1	1	1	1
	B1XKX3	Uncharacterized protein OS=Synechococcus sp. (strain ATCC 27264 / PCC 7002 / PR-6) GN=SYNPCC7002_A1230	SYNPCC7002_A1230	0	0	1	1	0	0	1	0	0	0	1	1	1	0	1	1	0	0	0	0	0	0	0	1	1	0	0	1	1	1	1	1	1	1	0	1	1	1	1	1	0	1	1	1	1	1
	B1XKX4	Uncharacterized protein OS=Synechococcus sp. (strain ATCC 27264 / PCC 7002 / PR-6) GN=SYNPCC7002_A1231	SYNPCC7002_A1231	0	0	0	0	0	0	0	0	0	0	0	0	0	0	0	0	0	0	0	0	0	0	0	1	0	0	0	0	0	0	0	0	0	0	0	0	0	0	0	0	0	0	0	0	0	0
	B1XKX5	Transcriptional regulator, Crp/Fnr family OS=Synechococcus sp. (strain ATCC 27264 / PCC 7002 / PR-6) GN=SYNPCC7002_A1232	SYNPCC7002_A1232	1	0	1	1	1	1	0	1	0	1	1	1	1	1	0	1	1	1	0	1	1	1	1	1	1	1	0	0	1	1	0	1	1	1	1	0	1	1	1	1	1	1	1	1	1	0
	B1XKX6	Lipoprotein, putative OS=Synechococcus sp. (strain ATCC 27264 / PCC 7002 / PR-6) GN=SYNPCC7002_A1233	SYNPCC7002_A1233	0	0	0	0	0	0	0	0	0	0	0	0	0	0	0	0	0	0	0	0	0	0	0	1	0	0	0	0	0	0	0	0	0	0	0	0	0	0	0	0	0	0	0	0	0	0
	B1XKX7	UPF0060 membrane protein SYNPCC7002_A1234 OS=Synechococcus sp. (strain ATCC 27264 / PCC 7002 / PR-6) GN=SYNPCC7002_A1234	SYNPCC7002_A1234	0	0	1	0	1	0	0	0	0	0	0	0	0	0	1	0	1	1	0	0	0	0	1	1	0	0	0	0	0	0	0	0	1	0	0	1	0	0	1	0	0	0	0	0	1	0
	B1XKX8	5-formyltetrahydrofolate cyclo-ligase OS=Synechococcus sp. (strain ATCC 27264 / PCC 7002 / PR-6) GN=SYNPCC7002_A1235	SYNPCC7002_A1235	1	0	1	1	1	1	1	1	1	0	1	1	1	0	1	1	1	1	1	1	1	1	1	1	1	1	0	1	1	1	1	1	1	1	1	1	1	1	1	1	1	1	1	1	1	1
	B1XKX9	Rad3-related DNA helicase OS=Synechococcus sp. (strain ATCC 27264 / PCC 7002 / PR-6) GN=SYNPCC7002_A1236	SYNPCC7002_A1236	1	0	1	1	0	1	1	1	1	0	1	1	1	0	1	1	1	0	1	1	1	0	0	1	1	1	0	1	1	1	1	1	1	1	1	1	1	1	1	0	0	0	1	1	1	1
	B1XKY0	Uncharacterized protein OS=Synechococcus sp. (strain ATCC 27264 / PCC 7002 / PR-6) GN=SYNPCC7002_A1237	SYNPCC7002_A1237	0	0	1	0	0	1	1	0	0	0	1	0	0	0	1	1	0	1	1	1	1	1	1	1	1	0	0	0	0	1	0	0	1	1	0	0	0	0	1	0	0	1	0	1	0	0
	B1XKY1	Sulfurtransferase OS=Synechococcus sp. (strain ATCC 27264 / PCC 7002 / PR-6) GN=SYNPCC7002_A1238	SYNPCC7002_A1238	0	0	0	1	0	0	0	0	1	1	1	1	1	0	0	0	0	0	0	0	0	0	0	1	0	0	0	0	0	1	1	0	1	1	0	1	0	0	0	0	0	0	0	0	0	0
	B1XKY2	Ferredoxin-like protein OS=Synechococcus sp. (strain ATCC 27264 / PCC 7002 / PR-6) GN=SYNPCC7002_A1239	SYNPCC7002_A1239	1	1	1	1	1	1	1	1	1	1	1	1	0	1	1	1	1	1	1	1	1	1	1	1	1	1	0	1	1	1	1	1	1	1	1	1	1	1	1	1	1	1	1	1	1	1
	B1XKY3	Uncharacterized protein OS=Synechococcus sp. (strain ATCC 27264 / PCC 7002 / PR-6) GN=SYNPCC7002_A1240	SYNPCC7002_A1240	1	0	1	1	0	1	1	1	1	0	1	1	0	0	1	1	1	1	1	1	1	1	1	1	1	1	0	1	1	1	1	1	1	1	1	1	1	1	1	1	1	1	1	1	1	1
	B1XKY4	Conserved hypothetical membrane protein OS=Synechococcus sp. (strain ATCC 27264 / PCC 7002 / PR-6) GN=SYNPCC7002_A1241	SYNPCC7002_A1241	1	0	1	1	0	1	1	0	1	0	1	1	1	0	1	1	1	1	1	1	1	1	1	1	1	1	0	1	1	1	1	1	1	1	0	1	1	1	1	1	1	1	1	1	1	1
	B1XKY5	YrdC domain protein OS=Synechococcus sp. (strain ATCC 27264 / PCC 7002 / PR-6) GN=SYNPCC7002_A1242	SYNPCC7002_A1242	1	1	1	1	1	1	1	1	1	0	1	1	1	1	1	1	1	1	1	1	1	1	1	1	1	1	0	1	1	1	1	1	1	1	1	1	1	1	1	1	1	1	1	1	1	1
	B1XKY6	Uncharacterized protein OS=Synechococcus sp. (strain ATCC 27264 / PCC 7002 / PR-6) GN=SYNPCC7002_A1243	SYNPCC7002_A1243	0	0	0	1	0	0	1	0	0	0	0	1	0	0	0	0	0	0	1	0	0	0	0	1	0	0	0	0	0	0	0	0	0	1	0	0	0	0	0	1	0	0	0	0	0	0
	B1XKY7	Thioredoxin-like protein txlA like protein OS=Synechococcus sp. (strain ATCC 27264 / PCC 7002 / PR-6) GN=SYNPCC7002_A1244	SYNPCC7002_A1244	1	1	1	1	1	1	1	1	1	1	1	1	1	1	1	1	1	1	1	1	1	1	1	1	1	1	1	1	1	1	1	1	1	1	1	1	1	1	1	1	1	1	1	1	1	1
	B1XKY9	D-3-phosphoglycerate dehydrogenase OS=Synechococcus sp. (strain ATCC 27264 / PCC 7002 / PR-6) GN=serA	serA SYNPCC7002_A1246	1	1	1	1	1	1	1	1	1	1	1	1	1	1	1	1	1	1	1	1	1	1	1	1	1	0	0	1	1	1	1	1	1	1	1	1	1	1	1	1	1	1	1	1	1	1
	B1XKZ2	Conserved hypothetical membrane protein OS=Synechococcus sp. (strain ATCC 27264 / PCC 7002 / PR-6) GN=SYNPCC7002_A1249	SYNPCC7002_A1249	1	1	1	1	1	1	1	1	1	1	1	1	1	1	1	1	1	1	1	1	1	1	1	1	1	1	0	1	1	1	1	1	1	1	1	1	1	1	1	0	1	1	1	1	1	1
	B1XKZ3	O-succinylbenzoyl-CoA synthetase OS=Synechococcus sp. (strain ATCC 27264 / PCC 7002 / PR-6) GN=menE	menE SYNPCC7002_A1250	1	0	1	1	1	1	1	1	1	1	1	1	1	1	1	1	1	1	0	1	1	0	1	1	1	1	0	1	1	1	1	1	1	1	1	1	1	1	1	0	1	0	1	1	1	1
	B1XKZ4	GDSL-like Lipase/Acylhydrolase domain protein OS=Synechococcus sp. (strain ATCC 27264 / PCC 7002 / PR-6) GN=SYNPCC7002_A1251	SYNPCC7002_A1251	1	1	1	1	0	1	1	0	1	0	1	1	1	1	1	1	1	1	1	1	0	1	1	1	1	0	0	1	1	1	1	1	1	1	1	0	1	1	1	1	0	0	1	1	1	0
	B1XKZ5	Alpha-mannosidase OS=Synechococcus sp. (strain ATCC 27264 / PCC 7002 / PR-6) GN=ams1	ams1 SYNPCC7002_A1252	1	0	1	1	1	1	1	1	1	0	1	1	1	1	1	1	1	1	1	1	1	1	1	1	1	1	0	1	1	1	1	1	1	0	1	1	1	1	1	1	1	1	1	1	1	0
	B1XKZ6	Uncharacterized protein OS=Synechococcus sp. (strain ATCC 27264 / PCC 7002 / PR-6) GN=SYNPCC7002_A1253	SYNPCC7002_A1253	0	0	0	0	0	0	0	0	0	0	0	0	0	0	0	0	0	0	0	0	0	0	0	1	0	0	0	0	0	0	0	0	0	1	0	0	0	0	0	0	0	0	0	0	0	0
	B1XKZ7	Thiamine-monophosphate kinase OS=Synechococcus sp. (strain ATCC 27264 / PCC 7002 / PR-6) GN=thiL	thiL SYNPCC7002_A1254	1	0	1	1	1	1	1	1	1	1	1	1	1	1	1	1	1	1	1	1	1	1	1	1	1	1	0	1	1	1	1	1	1	1	1	1	1	1	1	1	1	1	1	1	1	1
	B1XKZ8	Lactose transport system permease protein LacG OS=Synechococcus sp. (strain ATCC 27264 / PCC 7002 / PR-6) GN=lacG	lacG SYNPCC7002_A1255	1	1	1	1	1	1	1	1	0	0	1	1	1	1	1	1	1	1	1	1	1	1	1	1	1	1	0	1	1	1	1	1	1	1	1	1	1	1	1	1	1	0	1	1	1	1
	B1XKZ9	DNA polymerase III delta' subunit OS=Synechococcus sp. (strain ATCC 27264 / PCC 7002 / PR-6) GN=holB	holB SYNPCC7002_A1256	1	1	1	1	1	1	1	1	1	1	1	1	1	1	1	1	1	1	1	1	1	1	1	1	1	1	0	1	1	1	1	1	1	1	1	1	1	1	1	1	1	1	1	1	1	1
	B1XL00	Uncharacterized protein OS=Synechococcus sp. (strain ATCC 27264 / PCC 7002 / PR-6) GN=SYNPCC7002_A1257	SYNPCC7002_A1257	1	0	1	1	1	0	1	1	1	1	1	1	1	1	1	1	1	0	1	1	1	1	0	1	1	1	0	1	1	1	1	1	1	1	0	1	0	0	1	1	1	1	1	1	1	1
	B1XL03	Uncharacterized protein OS=Synechococcus sp. (strain ATCC 27264 / PCC 7002 / PR-6) GN=SYNPCC7002_A1260	SYNPCC7002_A1260	0	0	0	0	0	0	0	0	0	0	0	0	0	0	0	0	0	0	0	0	0	0	0	1	0	0	0	0	0	0	0	0	0	1	0	0	0	0	0	0	0	0	0	0	0	0
	B1XL04	Two-component hybrid sensor and regulator OS=Synechococcus sp. (strain ATCC 27264 / PCC 7002 / PR-6) GN=SYNPCC7002_A1261	SYNPCC7002_A1261	0	0	1	0	0	0	1	0	0	1	0	0	1	0	0	1	0	1	0	1	0	1	0	1	1	1	0	1	1	1	0	1	1	0	0	0	1	0	0	1	0	0	1	1	1	0
	B1XL05	Beta-lactamase, putative OS=Synechococcus sp. (strain ATCC 27264 / PCC 7002 / PR-6) GN=SYNPCC7002_A1262	SYNPCC7002_A1262	1	1	1	1	1	1	1	1	1	1	1	1	1	1	1	1	1	1	1	1	1	1	1	1	1	1	0	1	1	1	1	1	1	1	1	1	1	1	1	1	1	1	1	1	1	1
	B1XL06	DNA polymerase III subunit beta OS=Synechococcus sp. (strain ATCC 27264 / PCC 7002 / PR-6) GN=dnaN	dnaN SYNPCC7002_A1263	1	1	1	1	1	1	1	1	0	1	1	1	1	1	1	1	1	1	1	1	1	1	1	1	1	1	0	1	1	1	1	1	1	1	1	1	1	1	1	1	1	1	1	1	1	1
	B1XL07	CP12 domain protein OS=Synechococcus sp. (strain ATCC 27264 / PCC 7002 / PR-6) GN=SYNPCC7002_A1264	SYNPCC7002_A1264	1	0	1	1	1	1	1	1	1	1	1	1	0	1	1	1	1	1	1	1	1	1	1	1	1	1	0	1	1	1	1	1	1	1	1	1	1	1	1	1	1	1	1	1	1	1
	B1XL08	Conserved hypothetical membrain protein OS=Synechococcus sp. (strain ATCC 27264 / PCC 7002 / PR-6) GN=SYNPCC7002_A1265	SYNPCC7002_A1265	1	1	1	1	1	1	1	1	1	1	1	1	1	1	1	1	1	1	1	1	1	1	1	1	1	1	0	1	1	1	1	1	1	1	1	1	1	1	1	1	0	1	1	1	1	1
	B1XL09	Aspartokinase OS=Synechococcus sp. (strain ATCC 27264 / PCC 7002 / PR-6) GN=lysC	lysC SYNPCC7002_A1267	1	1	1	1	1	1	1	1	1	1	1	1	1	1	1	1	1	1	1	1	1	1	1	1	1	1	0	1	1	1	1	1	1	1	1	1	1	1	1	1	1	1	1	1	1	1
	B1XL13	Replicative DNA helicase OS=Synechococcus sp. (strain ATCC 27264 / PCC 7002 / PR-6) GN=dnaB	dnaB SYNPCC7002_A1271	1	1	1	1	1	1	1	1	1	1	1	1	1	1	1	1	1	1	1	1	1	1	1	1	1	1	0	1	1	1	1	1	1	1	1	1	1	1	1	1	1	1	1	1	1	1
	B1XL14	Uncharacterized protein OS=Synechococcus sp. (strain ATCC 27264 / PCC 7002 / PR-6) GN=SYNPCC7002_A1272	SYNPCC7002_A1272	1	0	0	1	1	1	1	1	0	1	1	0	0	0	1	0	0	1	0	1	0	0	1	1	1	1	0	0	1	1	0	1	1	1	0	0	0	0	0	1	0	0	0	1	1	0
	B1XL15	Ribonuclease J OS=Synechococcus sp. (strain ATCC 27264 / PCC 7002 / PR-6) GN=rnj	rnj SYNPCC7002_A1273	1	1	1	1	1	1	1	1	1	1	1	1	1	1	1	1	1	1	1	1	1	1	1	1	1	1	0	1	1	1	1	1	1	1	1	1	1	1	1	1	1	1	1	1	1	1
	B1XL16	4-hydroxy-tetrahydrodipicolinate synthase OS=Synechococcus sp. (strain ATCC 27264 / PCC 7002 / PR-6) GN=dapA	dapA SYNPCC7002_A1274	1	1	1	1	1	1	1	1	1	1	1	1	1	1	1	1	1	1	1	1	1	1	1	1	1	1	0	1	1	1	1	1	1	1	1	1	1	1	1	1	1	1	1	1	1	1
	B1XL17	Aspartate-semialdehyde dehydrogenase OS=Synechococcus sp. (strain ATCC 27264 / PCC 7002 / PR-6) GN=asd	asd SYNPCC7002_A1275	1	1	1	1	1	1	1	1	1	1	1	1	1	1	1	1	1	1	1	1	1	1	1	1	1	1	0	1	1	1	1	1	1	1	1	1	1	1	1	1	1	1	1	1	1	1
	B1XL21	Uncharacterized protein OS=Synechococcus sp. (strain ATCC 27264 / PCC 7002 / PR-6) GN=SYNPCC7002_A1279	SYNPCC7002_A1279	0	0	1	0	1	0	0	0	0	0	0	1	1	0	1	0	0	0	0	0	1	0	0	1	0	0	0	1	0	0	1	1	1	1	0	0	0	1	0	1	0	1	0	0	1	0
	B1XL22	DNA-directed DNA polymerase I OS=Synechococcus sp. (strain ATCC 27264 / PCC 7002 / PR-6) GN=polA	polA SYNPCC7002_A1280	1	1	1	1	1	1	1	1	1	1	1	1	1	1	1	1	1	1	1	1	1	1	1	1	1	1	0	1	1	1	1	1	1	1	1	1	1	1	1	1	1	1	1	1	1	1
	B1XL24	Uncharacterized protein OS=Synechococcus sp. (strain ATCC 27264 / PCC 7002 / PR-6) GN=SYNPCC7002_A1282	SYNPCC7002_A1282	1	0	1	1	1	1	1	1	1	0	1	1	1	0	1	0	0	1	1	1	1	0	1	1	1	1	0	1	0	1	1	1	1	1	1	1	1	1	1	1	0	1	1	1	1	1
	B1XL25	Uncharacterized protein OS=Synechococcus sp. (strain ATCC 27264 / PCC 7002 / PR-6) GN=SYNPCC7002_A1283	SYNPCC7002_A1283	0	0	0	0	0	0	0	0	0	0	0	0	0	0	0	0	0	0	0	0	0	0	0	1	0	0	0	0	0	1	0	0	0	1	0	0	0	0	0	0	0	0	0	0	0	0
	B1XL29	Transcription-repair-coupling factor OS=Synechococcus sp. (strain ATCC 27264 / PCC 7002 / PR-6) GN=mfd	mfd SYNPCC7002_A1287	1	1	1	1	1	1	1	1	1	1	1	1	1	1	1	1	1	1	1	1	1	1	1	1	1	1	0	1	1	1	1	1	1	1	1	1	1	1	1	1	1	1	1	1	1	1
	B1XL31	Saccharopine dehydrogenase OS=Synechococcus sp. (strain ATCC 27264 / PCC 7002 / PR-6) GN=lys1	lys1 SYNPCC7002_A1289	1	0	1	1	0	1	0	0	1	0	1	1	1	0	1	1	1	0	1	1	0	0	0	1	1	0	0	1	1	1	1	1	1	1	0	1	1	1	1	1	1	0	1	1	1	1
	B1XL32	Uncharacterized protein OS=Synechococcus sp. (strain ATCC 27264 / PCC 7002 / PR-6) GN=SYNPCC7002_A1290	SYNPCC7002_A1290	0	0	1	1	0	1	1	0	1	1	1	1	1	1	0	1	1	1	1	1	1	1	1	1	1	1	1	0	1	0	1	1	1	1	1	1	1	1	1	1	1	1	1	0	0	1
	B1XL35	Exodeoxyribonuclease III OS=Synechococcus sp. (strain ATCC 27264 / PCC 7002 / PR-6) GN=xth	xth SYNPCC7002_A1293	1	1	1	1	1	1	1	1	1	1	1	1	1	1	1	1	1	1	1	1	1	1	1	1	1	1	0	1	1	1	1	1	1	1	1	1	1	1	1	1	1	1	1	1	1	1
	B1XL36	Dihydropteroate synthase OS=Synechococcus sp. (strain ATCC 27264 / PCC 7002 / PR-6) GN=folP	folP SYNPCC7002_A1294	1	1	1	1	1	1	1	1	1	1	1	1	1	1	1	1	1	1	1	1	1	1	1	1	1	1	0	1	1	1	1	1	1	1	1	1	1	1	1	1	1	1	1	1	1	1
	B1XL37	Mercuric reductase OS=Synechococcus sp. (strain ATCC 27264 / PCC 7002 / PR-6) GN=merA1	merA1 SYNPCC7002_A1295	1	0	1	1	1	1	1	0	1	1	1	1	1	1	1	1	1	1	1	1	1	1	1	1	1	1	1	1	1	1	1	1	1	1	1	1	1	1	1	1	1	1	1	1	1	1
	B1XL40	OppB in a binding protein-dependent transport system OS=Synechococcus sp. (strain ATCC 27264 / PCC 7002 / PR-6) GN=SYNPCC7002_A2550	SYNPCC7002_A2550	1	0	1	1	1	1	1	1	1	1	1	1	1	1	1	1	1	1	1	1	1	1	1	1	1	1	0	1	1	1	1	1	1	1	1	1	1	1	1	1	1	1	1	1	1	1
	B1XL41	Uncharacterized protein OS=Synechococcus sp. (strain ATCC 27264 / PCC 7002 / PR-6) GN=SYNPCC7002_A2551	SYNPCC7002_A2551	0	0	1	0	1	1	0	1	0	0	0	0	1	0	1	0	1	1	1	0	0	0	1	1	0	0	0	1	0	0	0	1	0	0	1	0	0	0	1	1	0	0	1	0	1	0
	B1XL42	Efflux transporter, RND family, MFP subunit OS=Synechococcus sp. (strain ATCC 27264 / PCC 7002 / PR-6) GN=SYNPCC7002_A2552	SYNPCC7002_A2552	1	0	1	1	1	1	1	1	0	0	1	1	0	1	1	1	1	1	1	1	1	1	1	1	1	1	0	1	0	1	1	1	1	1	1	1	1	1	1	1	1	1	1	1	1	1
	B1XL43	TPR domain containing protein OS=Synechococcus sp. (strain ATCC 27264 / PCC 7002 / PR-6) GN=SYNPCC7002_A2553	SYNPCC7002_A2553	1	0	1	1	1	1	1	1	1	1	1	1	1	1	1	1	1	1	1	1	1	1	1	1	1	1	0	1	1	1	1	1	1	1	1	1	1	1	1	1	1	1	1	1	1	1
	B1XL45	Ap4A phosphorylase II OS=Synechococcus sp. (strain ATCC 27264 / PCC 7002 / PR-6) GN=apa2	apa2 SYNPCC7002_A2555	1	0	1	1	0	1	1	1	1	0	1	1	1	1	1	1	1	1	1	0	0	1	1	1	1	1	0	1	0	1	1	1	0	1	1	1	1	1	1	1	0	0	1	0	1	1
	B1XL46	M23 peptidase domain protein OS=Synechococcus sp. (strain ATCC 27264 / PCC 7002 / PR-6) GN=SYNPCC7002_A2556	SYNPCC7002_A2556	0	0	1	1	1	0	1	0	1	0	0	1	1	1	1	1	1	1	1	1	0	0	1	1	1	1	0	0	1	1	1	0	1	1	1	1	1	1	1	1	0	0	1	1	0	1
	B1XL47	Integral membrane protein OS=Synechococcus sp. (strain ATCC 27264 / PCC 7002 / PR-6) GN=SYNPCC7002_A2557	SYNPCC7002_A2557	1	0	1	1	1	1	1	1	1	1	1	1	0	1	1	1	1	1	1	1	1	1	1	1	1	1	0	1	1	1	1	1	1	1	1	1	0	1	1	1	1	1	1	1	1	1
	B1XL48	Transaldolase OS=Synechococcus sp. (strain ATCC 27264 / PCC 7002 / PR-6) GN=talC	talC SYNPCC7002_A2558	0	0	0	1	0	0	1	0	1	0	0	0	0	0	0	1	0	0	0	1	0	0	0	1	0	0	0	0	1	0	0	0	0	1	0	0	1	1	1	0	0	0	0	0	1	0
	B1XL49	Malonyl CoA-acyl carrier protein transacylase OS=Synechococcus sp. (strain ATCC 27264 / PCC 7002 / PR-6) GN=fabD	fabD SYNPCC7002_A2559	1	1	1	1	1	1	1	1	0	1	1	1	1	1	1	1	1	1	1	1	1	1	1	1	1	1	0	1	1	1	1	1	1	1	1	1	1	1	1	1	1	1	1	1	1	1
	B1XL50	Phosphoglycerate mutase OS=Synechococcus sp. (strain ATCC 27264 / PCC 7002 / PR-6) GN=gpmB	gpmB SYNPCC7002_A2560	1	1	1	1	1	1	1	1	1	1	1	1	1	1	1	1	1	1	1	1	1	1	1	1	1	1	0	1	1	1	1	1	1	1	1	1	1	1	1	1	1	1	1	1	1	1
	B1XL51	2-amino-4-hydroxy-6-hydroxymethyldihydropteridine pyrophosphokinase OS=Synechococcus sp. (strain ATCC 27264 / PCC 7002 / PR-6) GN=folK	folK SYNPCC7002_A2561	1	0	1	1	1	1	1	1	1	1	1	1	1	1	1	1	1	1	1	1	1	1	1	1	1	1	0	1	1	1	1	1	1	1	1	1	1	1	1	1	1	0	1	1	1	1
	B1XL52	Uncharacterized protein OS=Synechococcus sp. (strain ATCC 27264 / PCC 7002 / PR-6) GN=SYNPCC7002_A2562	SYNPCC7002_A2562	1	0	1	1	0	1	1	1	1	1	1	1	1	1	1	1	1	1	1	1	1	1	1	1	1	1	0	1	1	1	1	1	1	1	1	1	1	1	1	1	1	1	1	1	1	1
	B1XL53	Prokaryotic metallothionein-related protein OS=Synechococcus sp. (strain ATCC 27264 / PCC 7002 / PR-6) GN=smtA	smtA SYNPCC7002_A2563	1	0	1	1	1	1	1	0	0	0	1	0	0	1	1	1	1	1	1	1	1	0	0	1	1	1	0	0	1	0	1	1	0	1	1	1	1	0	1	0	0	1	0	1	0	1
	B1XL55	GDP-mannose 4,6-dehydratase OS=Synechococcus sp. (strain ATCC 27264 / PCC 7002 / PR-6) GN=gmd	gmd SYNPCC7002_A2565	1	1	1	1	1	1	1	1	1	1	1	1	1	1	1	1	1	1	1	1	1	1	1	1	1	1	0	1	1	1	1	1	1	1	1	1	1	1	1	1	1	1	1	1	1	1
	B1XL56	High-affinity branched-chain amino acid transport permease protein OS=Synechococcus sp. (strain ATCC 27264 / PCC 7002 / PR-6) GN=livH	livH SYNPCC7002_A2566	1	0	1	1	1	1	0	1	0	1	1	1	1	1	0	1	1	1	0	0	1	1	1	1	0	0	0	1	0	0	0	1	1	1	1	1	1	1	1	1	0	1	1	1	1	1
	B1XL57	Uncharacterized protein OS=Synechococcus sp. (strain ATCC 27264 / PCC 7002 / PR-6) GN=SYNPCC7002_A2567	SYNPCC7002_A2567	1	1	1	1	1	0	1	0	1	1	1	1	1	1	1	1	1	1	1	0	1	1	1	1	1	1	0	0	1	1	1	1	1	1	1	1	1	1	1	1	1	1	1	1	1	1
	B1XL58	Uncharacterized protein OS=Synechococcus sp. (strain ATCC 27264 / PCC 7002 / PR-6) GN=SYNPCC7002_A2568	SYNPCC7002_A2568	1	0	1	1	1	1	1	1	1	0	1	1	1	1	1	1	1	1	1	0	1	1	0	1	1	1	0	1	1	1	1	1	1	1	1	1	1	1	1	1	1	1	1	1	1	0
	B1XL59	Succinate dehydrogenase flavoprotein subunit OS=Synechococcus sp. (strain ATCC 27264 / PCC 7002 / PR-6) GN=frdA	frdA SYNPCC7002_A2569	1	0	1	1	1	1	1	1	1	1	1	1	1	0	1	1	1	1	0	1	0	1	1	1	1	0	0	1	1	1	1	1	1	1	1	1	0	0	1	0	1	1	0	1	1	0
	B1XL60	4Fe-4S binding domain protein OS=Synechococcus sp. (strain ATCC 27264 / PCC 7002 / PR-6) GN=SYNPCC7002_A2570	SYNPCC7002_A2570	1	1	1	1	1	1	1	1	1	1	1	1	1	1	1	1	1	1	1	1	1	1	1	1	1	1	0	1	1	1	1	1	1	1	1	1	1	1	1	1	1	0	1	1	1	1
	B1XL61	ATPase like protein OS=Synechococcus sp. (strain ATCC 27264 / PCC 7002 / PR-6) GN=SYNPCC7002_A2571	SYNPCC7002_A2571	1	1	1	1	1	1	1	1	1	1	1	1	1	1	1	1	1	1	1	1	1	1	1	1	1	1	0	1	1	1	1	1	1	1	1	1	1	1	1	1	1	1	1	1	1	1
	B1XL62	Uncharacterized protein OS=Synechococcus sp. (strain ATCC 27264 / PCC 7002 / PR-6) GN=SYNPCC7002_A2573	SYNPCC7002_A2573	0	0	1	0	0	0	1	0	1	0	0	0	1	0	0	1	1	0	0	1	0	0	0	1	0	0	0	1	0	1	0	1	1	1	0	1	0	0	1	0	1	1	1	0	1	0
	B1XL63	Uncharacterized protein OS=Synechococcus sp. (strain ATCC 27264 / PCC 7002 / PR-6) GN=SYNPCC7002_A2572	SYNPCC7002_A2572	0	0	0	0	0	0	0	0	0	0	0	0	0	0	0	0	0	0	0	0	0	0	1	1	0	0	0	0	0	0	0	0	0	1	1	0	0	0	0	0	0	0	1	0	0	1
	B1XL64	Small-conductance mechanosensitive channel OS=Synechococcus sp. (strain ATCC 27264 / PCC 7002 / PR-6) GN=SYNPCC7002_A2574	SYNPCC7002_A2574	0	0	0	1	0	0	1	0	0	0	0	0	0	0	0	0	0	1	0	0	0	0	1	1	0	1	0	0	0	0	1	0	0	1	1	0	1	1	0	1	1	1	1	0	0	1
	B1XL65	Histidine kinase OS=Synechococcus sp. (strain ATCC 27264 / PCC 7002 / PR-6) GN=SYNPCC7002_A2575	SYNPCC7002_A2575	0	0	0	0	0	0	0	0	0	0	0	0	0	0	0	0	0	0	0	1	1	0	0	1	0	0	0	0	0	1	0	0	0	1	0	0	0	1	0	0	0	0	0	0	0	0
	B1XL66	Uncharacterized protein OS=Synechococcus sp. (strain ATCC 27264 / PCC 7002 / PR-6) GN=SYNPCC7002_A2576	SYNPCC7002_A2576	1	0	1	0	1	1	1	1	1	0	1	1	1	1	1	1	1	1	0	1	1	1	1	1	1	1	0	1	1	1	1	1	1	1	1	1	0	1	1	0	0	1	1	1	1	1
	B1XL67	Insulinase (Peptidase family M16 protein) OS=Synechococcus sp. (strain ATCC 27264 / PCC 7002 / PR-6) GN=SYNPCC7002_A2577	SYNPCC7002_A2577	1	0	1	1	1	1	1	1	1	0	1	1	1	1	1	1	1	1	1	1	0	0	1	1	1	1	0	1	1	1	1	1	1	1	1	1	1	1	1	1	0	0	1	1	1	1
	B1XL68	Possible lipoprotein OS=Synechococcus sp. (strain ATCC 27264 / PCC 7002 / PR-6) GN=SYNPCC7002_A2578	SYNPCC7002_A2578	0	0	0	0	0	0	0	0	0	0	0	0	0	0	0	0	0	0	0	0	0	0	0	1	0	0	0	0	0	0	0	0	0	0	0	0	0	0	0	0	0	0	0	0	0	0
	B1XL69	Uncharacterized protein OS=Synechococcus sp. (strain ATCC 27264 / PCC 7002 / PR-6) GN=SYNPCC7002_A2579	SYNPCC7002_A2579	0	0	0	0	0	0	0	0	0	0	0	0	0	0	0	0	0	0	0	0	0	0	0	1	0	0	0	0	0	0	0	0	0	0	0	0	0	0	0	0	0	0	0	0	0	0
	B1XL70	Mechanosensitive ion channel family OS=Synechococcus sp. (strain ATCC 27264 / PCC 7002 / PR-6) GN=SYNPCC7002_A2580	SYNPCC7002_A2580	1	0	1	1	0	1	0	0	0	0	1	1	0	0	1	0	0	0	1	0	0	1	0	1	1	0	0	1	0	1	1	1	1	1	0	1	1	1	1	0	0	1	0	1	1	1
	B1XL71	Endonuclease MutS2 OS=Synechococcus sp. (strain ATCC 27264 / PCC 7002 / PR-6) GN=mutS	mutS mutS2 SYNPCC7002_A2581	1	1	1	1	1	1	1	1	1	1	1	1	1	1	1	1	1	1	1	1	1	1	1	1	1	1	1	1	1	1	1	1	1	1	1	1	1	1	1	1	1	1	1	1	1	1
	B1XL72	Conserved hypothetical membrane protein OS=Synechococcus sp. (strain ATCC 27264 / PCC 7002 / PR-6) GN=SYNPCC7002_A2582	SYNPCC7002_A2582	0	0	0	0	0	0	0	0	0	0	0	0	0	0	0	0	0	0	0	0	0	0	0	1	0	0	0	0	0	1	0	0	0	1	0	0	0	0	0	0	0	0	0	0	0	0
	B1XL73	Uncharacterized protein OS=Synechococcus sp. (strain ATCC 27264 / PCC 7002 / PR-6) GN=SYNPCC7002_A2583	SYNPCC7002_A2583	1	0	1	1	1	1	1	1	1	1	1	1	1	1	1	1	1	1	1	1	1	1	1	1	1	1	0	1	1	1	1	1	1	1	1	1	1	1	1	1	0	1	1	1	1	1
	B1XL74	UDP-N-acetylglucosamine--N-acetylmuramyl-(pentapeptide) pyrophosphoryl-undecaprenol N-acetylglucosamine transferase OS=Synechococcus sp. (strain ATCC 27264 / PCC 7002 / PR-6) GN=murG	murG SYNPCC7002_A2584	1	1	1	1	1	1	1	1	1	1	1	1	1	1	1	1	1	1	1	1	1	0	1	1	1	1	0	1	1	1	1	1	1	1	1	1	1	1	1	1	1	0	1	1	1	1
	B1XL75	Protein phosphatase 2C domain protein OS=Synechococcus sp. (strain ATCC 27264 / PCC 7002 / PR-6) GN=SYNPCC7002_A2585	SYNPCC7002_A2585	1	0	1	0	0	1	1	1	1	0	1	0	0	0	1	0	1	0	1	1	1	0	0	1	1	1	1	1	1	1	1	1	1	1	0	0	0	0	0	1	0	0	1	1	1	0
	B1XL76	Nodulation efficiency protein D (NfeD) OS=Synechococcus sp. (strain ATCC 27264 / PCC 7002 / PR-6) GN=SYNPCC7002_A2586	SYNPCC7002_A2586	0	0	1	1	1	1	1	1	1	0	1	1	1	0	1	1	1	1	1	1	0	1	1	1	0	1	0	1	1	1	1	1	1	1	1	1	1	1	1	0	0	1	1	1	1	0
	B1XL77	Sensory box/GGDEF domain/EAL domain protein OS=Synechococcus sp. (strain ATCC 27264 / PCC 7002 / PR-6) GN=SYNPCC7002_A2587	SYNPCC7002_A2587	0	0	0	0	0	0	0	0	0	0	0	0	0	0	0	0	0	0	0	0	0	0	0	1	0	0	0	0	0	0	0	0	0	0	0	0	0	0	0	0	0	0	0	0	0	0
	B1XL78	Uncharacterized protein OS=Synechococcus sp. (strain ATCC 27264 / PCC 7002 / PR-6) GN=SYNPCC7002_A2588	SYNPCC7002_A2588	0	0	0	0	0	0	0	0	0	0	0	0	0	0	0	0	0	0	0	0	0	0	0	1	0	0	0	0	0	0	0	0	0	0	0	0	0	0	0	0	0	0	0	0	0	0
	B1XL80	Short-chain alcohol dehydrogenase family OS=Synechococcus sp. (strain ATCC 27264 / PCC 7002 / PR-6) GN=SYNPCC7002_A2590	SYNPCC7002_A2590	0	0	0	1	0	0	0	0	0	0	0	0	0	0	0	0	1	0	0	0	0	1	1	1	0	0	0	0	0	0	0	0	0	1	0	0	1	0	0	0	0	0	0	0	0	0
	B1XL81	Pyridoxine/pyridoxamine 5'-phosphate oxidase OS=Synechococcus sp. (strain ATCC 27264 / PCC 7002 / PR-6) GN=pdxH	pdxH SYNPCC7002_A2591	1	0	1	1	1	1	0	1	0	0	1	1	1	0	1	0	1	1	0	0	1	0	1	1	1	0	0	1	0	1	1	1	1	1	1	1	1	1	1	0	0	0	1	1	1	1
	B1XL82	ThiS family protein OS=Synechococcus sp. (strain ATCC 27264 / PCC 7002 / PR-6) GN=SYNPCC7002_A2592	SYNPCC7002_A2592	0	0	1	1	0	1	1	1	1	1	1	1	1	0	1	1	1	1	1	1	1	1	0	1	1	1	0	1	1	1	1	1	1	1	1	1	1	1	1	1	1	1	1	1	1	1
	B1XL83	DnaJ domain containing protein OS=Synechococcus sp. (strain ATCC 27264 / PCC 7002 / PR-6) GN=SYNPCC7002_A2593	SYNPCC7002_A2593	1	0	1	0	1	1	1	0	1	0	1	1	1	1	0	1	1	0	1	1	1	0	0	1	1	1	0	1	1	1	1	1	1	1	0	0	0	0	0	0	0	1	1	1	1	1
	B1XL84	Uncharacterized protein OS=Synechococcus sp. (strain ATCC 27264 / PCC 7002 / PR-6) GN=SYNPCC7002_A2594	SYNPCC7002_A2594	0	0	0	0	0	0	0	0	0	0	0	0	0	0	0	0	0	0	0	0	0	0	0	1	0	0	0	0	0	0	0	0	0	0	0	0	0	0	0	0	0	0	0	0	0	0
	B1XL85	Uncharacterized protein OS=Synechococcus sp. (strain ATCC 27264 / PCC 7002 / PR-6) GN=SYNPCC7002_A2595	SYNPCC7002_A2595	0	0	0	0	0	0	0	0	0	0	0	0	0	0	0	0	0	0	0	0	0	0	0	1	0	0	0	0	0	0	0	0	0	0	0	0	0	0	0	0	0	0	0	0	0	0
	B1XL86	Uncharacterized protein OS=Synechococcus sp. (strain ATCC 27264 / PCC 7002 / PR-6) GN=SYNPCC7002_A2596	SYNPCC7002_A2596	0	0	0	0	0	0	0	0	1	0	0	0	1	0	1	0	0	1	0	0	0	0	0	1	1	0	0	0	0	0	1	0	0	0	0	1	0	0	0	0	0	0	1	0	1	0
	B1XL87	Uncharacterized protein OS=Synechococcus sp. (strain ATCC 27264 / PCC 7002 / PR-6) GN=SYNPCC7002_A2597	SYNPCC7002_A2597	0	0	0	0	0	0	0	0	1	0	1	0	1	0	1	0	0	0	0	0	0	0	0	1	1	0	0	0	0	0	1	0	0	0	0	1	0	0	0	0	0	0	0	0	1	0
	B1XL88	CheA like protein OS=Synechococcus sp. (strain ATCC 27264 / PCC 7002 / PR-6) GN=SYNPCC7002_A2598	SYNPCC7002_A2598	0	0	1	1	1	0	0	0	0	0	0	0	0	0	0	1	1	1	0	0	0	1	1	1	0	0	1	0	0	1	1	0	0	1	1	1	1	1	1	0	1	1	0	0	0	1
	B1XL89	Methyl-accepting chemotaxis like protein OS=Synechococcus sp. (strain ATCC 27264 / PCC 7002 / PR-6) GN=SYNPCC7002_A2599	SYNPCC7002_A2599	0	0	0	1	0	0	0	0	0	0	0	0	1	0	1	0	1	1	0	0	0	0	1	1	1	0	0	0	0	1	1	0	1	1	1	0	1	0	0	0	1	1	1	0	0	1
	B1XL90	CheW-like domain containing protein OS=Synechococcus sp. (strain ATCC 27264 / PCC 7002 / PR-6) GN=SYNPCC7002_A2600	SYNPCC7002_A2600	0	0	0	0	0	0	0	0	0	0	0	0	0	0	0	0	0	0	0	0	0	0	0	1	0	0	0	0	0	0	0	0	0	1	0	1	0	0	0	0	1	0	0	0	0	0
	B1XL92	Protein PatA OS=Synechococcus sp. (strain ATCC 27264 / PCC 7002 / PR-6) GN=SYNPCC7002_A2602 PE=2	SYNPCC7002_A2602	0	0	0	0	1	0	0	0	0	0	0	1	0	0	1	1	0	1	0	0	1	0	1	1	0	1	0	0	0	0	1	0	0	1	0	1	0	1	0	0	1	1	0	0	0	1
	B1XL94	Type 4 prepilin-like proteins leader peptide-processing enzyme OS=Synechococcus sp. (strain ATCC 27264 / PCC 7002 / PR-6) GN=hofD	hofD SYNPCC7002_A2604	1	0	1	1	1	1	1	1	1	1	1	1	1	1	1	1	1	1	1	1	1	1	1	1	1	1	0	1	1	1	1	1	1	1	1	1	1	1	1	1	1	1	1	1	1	1
	B1XL95	Surface layer protein-like protein OS=Synechococcus sp. (strain ATCC 27264 / PCC 7002 / PR-6) GN=SYNPCC7002_A2605	SYNPCC7002_A2605	1	0	1	0	1	1	0	0	0	0	1	1	1	1	1	0	1	1	0	0	0	0	0	1	1	0	0	1	1	1	1	1	1	0	1	0	0	0	1	0	0	0	1	1	1	0
	B1XL96	Prohibitin OS=Synechococcus sp. (strain ATCC 27264 / PCC 7002 / PR-6) GN=SYNPCC7002_A2606	SYNPCC7002_A2606	1	0	1	1	1	1	1	0	1	0	1	1	1	0	0	1	1	1	1	1	1	1	1	1	1	1	0	1	1	1	1	1	1	1	1	1	1	1	1	1	0	1	1	0	1	1
	B1XL97	Probable Rieske iron-sulfur protein OS=Synechococcus sp. (strain ATCC 27264 / PCC 7002 / PR-6) GN=SYNPCC7002_A2607	SYNPCC7002_A2607	0	1	1	1	0	0	0	0	1	0	0	1	1	1	0	1	1	1	1	0	1	1	1	1	0	0	0	0	0	0	0	0	0	1	1	1	1	1	0	0	0	0	0	0	0	0
	B1XL98	Uncharacterized protein OS=Synechococcus sp. (strain ATCC 27264 / PCC 7002 / PR-6) GN=SYNPCC7002_A2608	SYNPCC7002_A2608	0	0	0	0	0	0	0	0	0	0	0	0	0	0	0	0	0	0	0	0	0	0	0	1	0	0	0	0	0	0	0	0	0	0	0	0	0	0	0	0	0	0	0	0	0	0
	B1XL99	Beta-lactamase OS=Synechococcus sp. (strain ATCC 27264 / PCC 7002 / PR-6) GN=SYNPCC7002_A2609	SYNPCC7002_A2609	0	0	0	0	0	0	0	0	0	0	0	0	0	0	0	0	0	0	0	0	0	0	1	1	0	0	0	0	0	0	0	0	0	0	0	0	0	0	0	0	0	0	0	0	0	0
	B1XLA1	Predicted Ser/Thr protein kinase OS=Synechococcus sp. (strain ATCC 27264 / PCC 7002 / PR-6) GN=SYNPCC7002_A2611	SYNPCC7002_A2611	0	0	0	0	0	0	0	0	0	0	0	1	0	0	0	0	0	0	0	0	0	0	0	1	0	0	0	0	0	0	0	0	0	1	0	0	0	0	0	0	0	0	1	0	0	0
	B1XLA5	Uncharacterized protein OS=Synechococcus sp. (strain ATCC 27264 / PCC 7002 / PR-6) GN=SYNPCC7002_A2615	SYNPCC7002_A2615	0	0	0	0	0	0	0	0	0	0	0	0	0	0	0	0	0	0	0	0	0	0	0	1	0	0	0	0	0	0	0	0	0	0	0	0	0	0	0	0	0	0	0	0	0	0
	B1XLA6	Uncharacterized protein OS=Synechococcus sp. (strain ATCC 27264 / PCC 7002 / PR-6) GN=SYNPCC7002_A2616	SYNPCC7002_A2616	0	0	0	0	0	0	0	0	0	0	0	0	0	0	0	0	0	0	0	0	0	0	0	1	0	0	0	0	0	0	0	0	0	0	0	0	0	0	0	0	0	0	0	0	0	0
	B1XLA7	Uncharacterized protein OS=Synechococcus sp. (strain ATCC 27264 / PCC 7002 / PR-6) GN=SYNPCC7002_A2617	SYNPCC7002_A2617	1	0	1	1	1	1	1	1	1	1	1	1	1	0	1	1	1	1	1	1	1	1	1	1	1	1	0	1	1	1	1	1	1	1	1	1	1	1	1	1	1	1	1	1	1	1
	B1XLA8	TspO/MBR family protein OS=Synechococcus sp. (strain ATCC 27264 / PCC 7002 / PR-6) GN=SYNPCC7002_A2618	SYNPCC7002_A2618	1	0	1	1	0	1	0	0	1	0	1	0	1	0	1	1	1	1	0	1	1	0	1	1	1	1	0	1	1	1	1	1	1	1	0	1	1	1	0	1	0	0	0	0	1	0
	B1XLA9	Uncharacterized protein OS=Synechococcus sp. (strain ATCC 27264 / PCC 7002 / PR-6) GN=SYNPCC7002_A2619	SYNPCC7002_A2619	1	0	1	1	1	1	1	1	1	0	1	1	1	1	1	1	1	1	1	1	1	1	1	1	1	1	0	1	1	1	1	1	1	1	1	1	1	1	1	1	0	0	1	1	1	1
	B1XLB3	Citrate synthase OS=Synechococcus sp. (strain ATCC 27264 / PCC 7002 / PR-6) GN=SYNPCC7002_A2623	SYNPCC7002_A2623	1	1	1	1	1	1	1	1	1	1	1	1	1	1	1	1	1	1	1	1	1	1	1	1	1	1	0	1	1	1	1	1	1	1	1	1	1	1	1	1	1	1	1	1	1	1
	B1XLB4	Uncharacterized protein OS=Synechococcus sp. (strain ATCC 27264 / PCC 7002 / PR-6) GN=SYNPCC7002_A2624	SYNPCC7002_A2624	0	0	0	0	0	0	0	0	0	0	0	0	0	0	0	0	0	0	0	0	0	0	0	1	0	0	0	0	0	0	0	0	0	1	0	0	0	0	0	0	0	0	0	0	0	0
	B1XLB5	NAD kinase OS=Synechococcus sp. (strain ATCC 27264 / PCC 7002 / PR-6) GN=nadK	nadK SYNPCC7002_A2625	1	1	1	1	1	1	1	1	1	1	1	1	1	1	1	1	1	1	1	1	1	1	1	1	1	1	0	1	1	1	1	1	1	1	1	1	1	1	1	1	1	1	1	1	1	1
	B1XLB6	TPR domain containing protein OS=Synechococcus sp. (strain ATCC 27264 / PCC 7002 / PR-6) GN=SYNPCC7002_A2626	SYNPCC7002_A2626	1	0	1	1	1	1	1	0	1	0	1	1	1	1	1	1	1	1	1	1	1	0	1	1	1	1	0	1	1	1	1	1	1	1	1	1	1	1	1	1	1	1	1	1	1	1
	B1XLB7	RecF/RecN/SMC N terminal domain protein OS=Synechococcus sp. (strain ATCC 27264 / PCC 7002 / PR-6) GN=SYNPCC7002_A2627	sbcC SYNPCC7002_A2627	1	0	1	1	1	1	1	1	1	1	1	0	1	0	1	1	1	1	1	0	1	1	1	1	1	1	0	1	0	1	1	1	1	1	1	1	1	1	1	1	0	1	0	1	1	1
	B1XLB8	AcrB/AcrD/AcrF family protein OS=Synechococcus sp. (strain ATCC 27264 / PCC 7002 / PR-6) GN=SYNPCC7002_A2628	SYNPCC7002_A2628	0	0	0	1	0	0	1	0	1	0	1	0	1	0	1	1	1	1	1	0	0	0	0	1	1	1	0	0	0	1	1	0	0	1	0	0	1	1	1	1	1	0	1	1	1	0
	B1XLB9	Uncharacterized protein OS=Synechococcus sp. (strain ATCC 27264 / PCC 7002 / PR-6) GN=SYNPCC7002_A0062	SYNPCC7002_A0062	0	0	0	0	0	0	0	0	0	0	0	0	0	0	0	0	0	0	0	0	0	0	0	1	0	0	0	0	0	0	0	0	0	0	0	0	0	0	0	0	0	0	0	0	0	0
	B1XLC0	UPF0182 protein SYNPCC7002_A0063 OS=Synechococcus sp. (strain ATCC 27264 / PCC 7002 / PR-6) GN=SYNPCC7002_A0063	SYNPCC7002_A0063	1	1	1	1	1	1	1	1	1	1	1	1	1	1	1	1	1	1	1	1	1	1	1	1	1	1	0	1	1	1	1	1	1	1	1	1	1	1	1	1	1	0	1	1	1	1
	B1XLC1	Ser/Thr protein phosphatase family protein family OS=Synechococcus sp. (strain ATCC 27264 / PCC 7002 / PR-6) GN=SYNPCC7002_A0064	SYNPCC7002_A0064	0	0	1	0	0	0	0	0	0	0	0	0	0	1	0	1	1	0	0	0	0	0	1	1	0	0	0	0	0	0	0	0	0	1	0	1	1	0	0	0	0	0	0	0	0	0
	B1XLC2	Uncharacterized protein OS=Synechococcus sp. (strain ATCC 27264 / PCC 7002 / PR-6) GN=SYNPCC7002_A0065	SYNPCC7002_A0065	0	1	1	1	1	1	1	0	1	1	1	1	1	1	1	1	1	1	0	1	1	1	1	1	1	1	0	1	1	1	1	1	1	1	1	1	1	1	1	1	0	1	0	1	1	1
	B1XLC3	UPF0061 protein SYNPCC7002_A0066 OS=Synechococcus sp. (strain ATCC 27264 / PCC 7002 / PR-6) GN=SYNPCC7002_A0066	SYNPCC7002_A0066	1	0	1	1	1	1	1	1	1	0	1	1	1	1	1	1	1	1	1	1	1	1	1	1	1	1	0	1	1	1	1	1	1	1	1	1	1	1	1	1	0	1	1	1	1	1
	B1XLC4	Uncharacterized protein OS=Synechococcus sp. (strain ATCC 27264 / PCC 7002 / PR-6) GN=SYNPCC7002_A0067	SYNPCC7002_A0067	0	1	1	1	0	1	1	0	0	1	0	1	0	1	1	1	1	1	1	1	1	1	1	1	0	1	0	1	1	1	0	1	0	1	1	1	0	1	1	1	1	1	0	1	1	1
	B1XLC5	Lipid-A-disaccharide synthase OS=Synechococcus sp. (strain ATCC 27264 / PCC 7002 / PR-6) GN=lpxB	lpxB SYNPCC7002_A0068	1	1	1	1	1	1	1	1	1	1	1	1	1	1	1	1	1	1	1	1	1	1	1	1	1	1	0	1	1	1	1	1	1	1	1	1	1	1	1	1	1	1	1	1	1	1
	B1XLC6	Acyl-[acyl-carrier-protein]--UDP-N-acetylglucosamine O-acyltransferase OS=Synechococcus sp. (strain ATCC 27264 / PCC 7002 / PR-6) GN=lpxA	lpxA SYNPCC7002_A0069	1	1	1	1	1	1	1	1	1	1	1	1	1	1	1	1	1	1	1	1	1	1	1	1	1	1	0	1	1	1	1	1	1	1	1	1	1	1	1	1	1	1	1	1	1	1
	B1XLC8	Uncharacterized protein OS=Synechococcus sp. (strain ATCC 27264 / PCC 7002 / PR-6) GN=SYNPCC7002_A0071	SYNPCC7002_A0071	0	1	1	1	0	1	0	0	1	0	0	0	0	0	1	0	1	0	0	0	1	0	0	1	1	0	0	1	0	0	1	1	1	1	1	1	1	1	0	1	0	0	0	0	1	1
	B1XLC9	Ribosome biogenesis GTPase A OS=Synechococcus sp. (strain ATCC 27264 / PCC 7002 / PR-6) GN=SYNPCC7002_A0072	SYNPCC7002_A0072	1	1	1	1	1	1	1	1	1	1	1	1	1	1	1	1	1	1	1	1	1	1	1	1	1	1	1	1	1	1	1	1	1	1	1	1	1	1	1	1	1	1	1	1	1	1
	B1XLD2	Beta-N-acetylhexosaminidase OS=Synechococcus sp. (strain ATCC 27264 / PCC 7002 / PR-6) GN=SYNPCC7002_A0075 PE=1	SYNPCC7002_A0075	0	1	0	1	1	0	1	0	0	0	0	1	1	1	0	1	1	1	1	0	1	1	1	1	0	1	0	0	1	0	0	0	0	1	1	1	1	1	1	1	1	1	1	1	0	1
	B1XLD3	Uncharacterized protein OS=Synechococcus sp. (strain ATCC 27264 / PCC 7002 / PR-6) GN=SYNPCC7002_A0076	SYNPCC7002_A0076	1	0	1	1	1	1	1	1	1	0	1	0	1	0	1	1	1	1	0	1	1	1	1	1	1	1	0	1	1	1	1	1	1	1	1	1	1	1	1	1	0	1	0	1	1	0
	B1XLD5	Uncharacterized protein OS=Synechococcus sp. (strain ATCC 27264 / PCC 7002 / PR-6) GN=SYNPCC7002_A0078	SYNPCC7002_A0078	0	0	0	1	0	0	1	0	1	0	0	1	1	0	0	1	1	1	0	1	0	1	1	1	0	0	0	0	1	1	0	1	0	1	0	0	1	1	0	0	0	0	0	1	0	1
	B1XLD6	Uncharacterized protein OS=Synechococcus sp. (strain ATCC 27264 / PCC 7002 / PR-6) GN=SYNPCC7002_A0079	SYNPCC7002_A0079	1	0	1	1	1	1	1	1	1	1	1	1	1	1	1	1	1	1	1	1	1	1	1	1	1	1	0	1	1	1	1	1	1	1	1	1	1	1	1	0	1	1	1	1	1	1
	B1XLD7	Copper-binding metallochaperone OS=Synechococcus sp. (strain ATCC 27264 / PCC 7002 / PR-6) GN=copZ	copZ SYNPCC7002_A0081	1	0	1	1	0	1	1	0	1	1	1	0	1	1	1	1	1	1	1	1	1	1	1	1	1	1	0	1	1	1	1	1	1	1	1	1	1	1	1	1	0	1	1	1	1	1
	B1XLD8	Peptidoglycan binding protein putative penicillin-resistant DD-carboxypeptidase OS=Synechococcus sp. (strain ATCC 27264 / PCC 7002 / PR-6) GN=SYNPCC7002_A0082	SYNPCC7002_A0082	0	0	1	0	0	1	1	1	1	0	1	0	1	0	1	1	1	0	1	1	0	0	0	1	1	1	0	0	1	1	1	1	1	1	0	0	0	0	0	1	0	1	1	1	1	1
	B1XLD9	Processing protease OS=Synechococcus sp. (strain ATCC 27264 / PCC 7002 / PR-6) GN=SYNPCC7002_A0083	SYNPCC7002_A0083	1	0	1	1	0	1	1	1	1	1	1	1	1	1	1	1	1	1	1	1	1	1	1	1	1	1	0	1	1	1	1	1	1	1	1	1	1	1	1	1	1	1	1	1	1	1
	B1XLE0	Biotin-acetyl-CoA-carboxylase ligase OS=Synechococcus sp. (strain ATCC 27264 / PCC 7002 / PR-6) GN=birA	birA SYNPCC7002_A0084	1	0	1	1	0	1	1	1	1	0	1	1	1	0	1	1	0	1	1	0	1	0	1	1	1	1	1	1	0	1	1	1	1	1	0	1	1	1	1	0	0	0	1	1	1	1
	B1XLE1	Short-chain dehydrogenase/reductase (SDR) superfamily OS=Synechococcus sp. (strain ATCC 27264 / PCC 7002 / PR-6) GN=SYNPCC7002_A0085	SYNPCC7002_A0085	0	1	0	1	0	0	1	0	0	0	0	1	0	0	0	1	1	0	1	0	1	0	0	1	1	1	0	0	0	1	1	0	0	0	0	1	1	1	0	1	0	0	0	0	0	1
	B1XLE2	Oxidoreductase with molybdopterin binding domain OS=Synechococcus sp. (strain ATCC 27264 / PCC 7002 / PR-6) GN=SYNPCC7002_A0086	SYNPCC7002_A0086	0	0	0	1	0	0	1	0	1	1	0	1	1	0	0	1	0	0	1	1	0	1	0	1	0	0	0	0	1	1	0	0	0	1	0	0	1	1	1	1	1	1	1	1	0	1
	B1XLE3	Transporter, major facilitator superfamily OS=Synechococcus sp. (strain ATCC 27264 / PCC 7002 / PR-6) GN=SYNPCC7002_A0087	SYNPCC7002_A0087	1	0	1	1	1	1	1	1	1	1	1	0	1	0	1	1	1	1	1	1	1	1	1	1	1	1	0	1	1	1	1	1	1	1	1	1	1	1	1	1	1	1	1	1	1	1
	B1XLE4	Uncharacterized protein OS=Synechococcus sp. (strain ATCC 27264 / PCC 7002 / PR-6) GN=SYNPCC7002_A0088	SYNPCC7002_A0088	0	0	0	0	0	0	0	0	0	0	0	0	0	0	0	0	0	0	0	0	0	0	0	1	0	0	0	0	0	0	0	0	0	1	0	0	0	0	0	0	0	0	0	1	0	0
	B1XLE5	Uncharacterized protein OS=Synechococcus sp. (strain ATCC 27264 / PCC 7002 / PR-6) GN=SYNPCC7002_A0089	SYNPCC7002_A0089	1	0	1	1	1	1	1	1	1	1	1	1	1	1	1	1	0	0	1	1	1	1	0	1	1	0	0	1	1	1	1	1	1	1	0	1	1	1	1	1	0	1	1	1	1	1
	B1XLE8	Uncharacterized protein OS=Synechococcus sp. (strain ATCC 27264 / PCC 7002 / PR-6) GN=SYNPCC7002_A0092	SYNPCC7002_A0092	0	0	0	0	0	0	0	0	0	0	0	0	0	0	0	0	0	0	0	1	0	0	0	1	0	1	0	0	0	0	0	0	0	1	0	0	0	0	0	0	0	0	0	0	0	0
	B1XLE9	Uncharacterized protein OS=Synechococcus sp. (strain ATCC 27264 / PCC 7002 / PR-6) GN=SYNPCC7002_A0093	SYNPCC7002_A0093	1	1	1	1	1	1	1	1	1	1	1	1	1	1	1	1	1	1	1	1	1	1	1	1	1	1	0	1	1	1	1	1	1	1	1	1	1	1	1	1	1	1	1	1	1	1
	B1XLF0	Pyridoxine 5'-phosphate synthase OS=Synechococcus sp. (strain ATCC 27264 / PCC 7002 / PR-6) GN=pdxJ	pdxJ SYNPCC7002_A0094	1	1	1	1	1	1	1	1	1	1	1	1	1	1	1	1	1	1	1	1	1	1	1	1	1	1	0	1	0	1	1	1	1	1	1	1	1	0	1	0	0	1	0	1	1	1
	B1XLF2	Ribosomal-protein-alanine acetyltransferase OS=Synechococcus sp. (strain ATCC 27264 / PCC 7002 / PR-6) GN=rimI	rimI SYNPCC7002_A0096	1	1	1	1	1	1	1	1	1	1	1	1	1	1	1	1	1	1	1	1	1	1	1	1	1	1	0	1	1	1	1	1	1	1	1	1	1	1	1	1	1	1	1	1	1	1
	B1XLF3	Diaminopimelate decarboxylase OS=Synechococcus sp. (strain ATCC 27264 / PCC 7002 / PR-6) GN=lysA	lysA SYNPCC7002_A0097	1	1	1	1	1	1	1	1	1	1	1	1	1	1	1	1	1	1	1	1	1	1	1	1	1	1	0	1	1	1	1	1	1	1	1	1	1	1	1	1	1	1	1	1	1	1
	B1XLF4	Uncharacterized protein OS=Synechococcus sp. (strain ATCC 27264 / PCC 7002 / PR-6) GN=SYNPCC7002_A0098	SYNPCC7002_A0098	1	1	1	1	1	1	1	1	1	1	1	1	1	1	1	1	1	1	1	1	1	1	1	1	1	1	0	1	1	1	1	1	1	1	1	1	1	1	1	1	1	1	1	1	1	1
	B1XLF5	Isoprenyl transferase OS=Synechococcus sp. (strain ATCC 27264 / PCC 7002 / PR-6) GN=uppS	uppS SYNPCC7002_A0099	1	1	1	1	1	1	1	1	1	1	1	1	1	1	1	1	1	1	1	1	1	1	1	1	1	1	1	1	1	1	1	1	1	1	1	1	1	1	1	1	1	1	1	1	1	1
	B1XLF6	ICE-like protease (Caspase) p20 domain protein OS=Synechococcus sp. (strain ATCC 27264 / PCC 7002 / PR-6) GN=SYNPCC7002_A0101	SYNPCC7002_A0101	0	0	0	0	0	0	0	0	0	0	0	0	1	0	0	0	0	0	0	0	0	1	0	1	0	0	0	0	0	0	0	0	0	1	0	0	0	0	0	0	0	0	0	1	0	0
	B1XLF7	Uncharacterized protein OS=Synechococcus sp. (strain ATCC 27264 / PCC 7002 / PR-6) GN=SYNPCC7002_A0102	SYNPCC7002_A0102	0	0	0	0	0	0	0	0	0	0	0	0	0	0	0	0	0	0	0	0	0	0	0	1	0	0	0	0	0	0	0	0	0	0	0	0	0	0	0	0	0	0	0	0	0	0
	B1XLF8	Nucleoid-associated protein SYNPCC7002_A0103 OS=Synechococcus sp. (strain ATCC 27264 / PCC 7002 / PR-6) GN=SYNPCC7002_A0103	SYNPCC7002_A0103	1	1	1	1	1	1	1	1	1	1	1	1	1	1	1	1	1	1	1	1	1	1	1	1	1	1	0	1	1	1	1	1	1	1	1	1	1	1	1	1	1	1	1	1	1	1
	B1XLF9	UDP-N-acetylenolpyruvoylglucosamine reductase OS=Synechococcus sp. (strain ATCC 27264 / PCC 7002 / PR-6) GN=murB	murB SYNPCC7002_A0104	1	1	1	1	1	1	1	1	1	1	1	1	1	1	1	1	1	1	1	1	1	1	1	1	1	1	0	1	1	1	1	1	1	1	1	1	1	1	1	1	1	1	1	1	1	1
	B1XLG0	UDP-N-acetylmuramate--L-alanine ligase OS=Synechococcus sp. (strain ATCC 27264 / PCC 7002 / PR-6) GN=murC	murC SYNPCC7002_A0105	1	1	1	1	1	1	1	1	1	1	1	1	1	1	1	1	1	1	1	1	1	1	1	1	1	1	0	1	1	1	1	1	1	1	1	1	1	1	1	1	1	1	1	1	1	1
	B1XLG1	Glyceraldehyde-3-phosphate dehydrogenase OS=Synechococcus sp. (strain ATCC 27264 / PCC 7002 / PR-6) GN=gap	gap SYNPCC7002_A0106	1	1	1	1	1	1	1	1	1	1	1	1	1	1	1	1	1	1	1	1	1	1	1	1	1	1	0	1	1	1	1	1	1	1	1	1	1	1	1	1	1	1	1	1	1	1
	B1XLG2	Uncharacterized protein OS=Synechococcus sp. (strain ATCC 27264 / PCC 7002 / PR-6) GN=SYNPCC7002_A0107	SYNPCC7002_A0107	1	0	1	1	1	1	1	0	1	1	1	0	1	1	1	1	1	1	1	1	0	0	1	1	1	1	1	1	1	1	1	1	1	0	0	1	1	0	1	0	1	1	1	1	1	1
	B1XLG3	S-methyl-5'-thioadenosine phosphorylase OS=Synechococcus sp. (strain ATCC 27264 / PCC 7002 / PR-6) GN=mtaP	mtaP mtnP SYNPCC7002_A0108	1	1	1	1	1	1	1	1	1	0	1	1	1	1	1	1	1	1	1	1	1	1	1	1	1	1	0	1	1	1	1	1	1	1	1	1	1	1	1	1	1	1	1	1	1	1
	B1XLG5	Dihydrolipoamide S-acetyltransferase 2-oxo acid dehydrogenases acyltransferase (Catalytic domain) OS=Synechococcus sp. (strain ATCC 27264 / PCC 7002 / PR-6) GN=SYNPCC7002_A0110	SYNPCC7002_A0110	1	1	1	1	1	1	1	1	1	1	1	1	1	1	1	1	1	1	1	1	1	1	1	1	1	1	1	1	1	1	1	1	1	1	1	1	1	1	1	1	1	1	1	1	1	1
	B1XLG6	Uncharacterized protein OS=Synechococcus sp. (strain ATCC 27264 / PCC 7002 / PR-6) GN=SYNPCC7002_A0111	SYNPCC7002_A0111	0	0	0	0	0	0	0	0	0	0	0	0	0	0	0	0	0	0	0	0	0	0	0	1	0	0	0	0	0	0	0	0	0	0	0	0	0	0	0	0	0	0	0	0	0	0
	B1XLG8	CbiX-like protein OS=Synechococcus sp. (strain ATCC 27264 / PCC 7002 / PR-6) GN=SYNPCC7002_A0113	SYNPCC7002_A0113	1	0	1	1	0	0	0	1	0	0	0	1	0	0	1	0	1	0	0	0	0	0	0	1	0	0	0	0	0	0	0	1	0	1	0	1	1	1	1	0	0	0	0	0	0	1
	B1XLG9	Uncharacterized protein OS=Synechococcus sp. (strain ATCC 27264 / PCC 7002 / PR-6) GN=SYNPCC7002_A0114	SYNPCC7002_A0114	0	0	0	0	0	0	0	0	1	0	0	0	0	0	0	1	1	0	1	1	1	1	0	1	0	1	0	0	1	1	0	0	0	1	0	0	0	0	0	0	0	1	1	1	0	0
	B1XLH0	Glycosyl hydrolase family 57 OS=Synechococcus sp. (strain ATCC 27264 / PCC 7002 / PR-6) GN=SYNPCC7002_A0115	SYNPCC7002_A0115	1	0	1	1	1	1	0	1	0	1	1	1	0	0	1	1	1	1	0	0	1	1	1	1	1	1	0	1	1	1	1	1	1	1	1	1	1	1	1	0	1	1	0	1	1	1
	B1XLH1	Oxidoreductase, aldo/keto reductase family OS=Synechococcus sp. (strain ATCC 27264 / PCC 7002 / PR-6) GN=SYNPCC7002_A0116	SYNPCC7002_A0116	1	1	1	1	1	1	1	1	1	1	1	1	1	1	1	1	1	1	1	1	1	1	1	1	1	1	0	1	1	1	1	1	1	1	1	1	1	1	1	1	1	1	1	1	1	1
	B1XLH3	Glutathione S-transferase OS=Synechococcus sp. (strain ATCC 27264 / PCC 7002 / PR-6) GN=gst	gst SYNPCC7002_A0118	1	1	1	1	0	1	0	1	0	0	1	0	1	1	1	1	1	1	1	0	1	0	1	1	1	0	0	1	0	1	1	1	1	1	1	1	1	1	1	1	0	0	1	1	1	1
	B1XLH4	Single-stranded DNA-binding protein OS=Synechococcus sp. (strain ATCC 27264 / PCC 7002 / PR-6) GN=ssb	ssb SYNPCC7002_A0119	1	1	1	1	1	1	1	1	1	1	1	1	0	1	1	0	1	1	1	1	1	1	1	1	1	1	0	1	1	1	1	1	1	1	1	1	1	1	1	1	1	1	1	1	1	1
	B1XLH6	UDP-N-acetylmuramoyl-L-alanyl-D-glutamate--2,6-diaminopimelate ligase OS=Synechococcus sp. (strain ATCC 27264 / PCC 7002 / PR-6) GN=murE	murE SYNPCC7002_A0121	1	1	1	1	1	1	1	1	1	1	1	1	1	1	1	1	1	1	1	1	1	1	1	1	1	1	1	1	1	1	1	1	1	1	1	1	1	1	1	1	1	1	1	1	1	1
	B1XLH7	NUDIX hydrolase probable ADP-ribose pyrophosphatase OS=Synechococcus sp. (strain ATCC 27264 / PCC 7002 / PR-6) GN=nudF	nudF SYNPCC7002_A0122	1	1	1	1	1	1	1	1	1	1	1	1	1	1	1	1	1	1	1	1	1	1	1	1	1	1	0	1	1	1	1	1	1	1	1	1	1	1	1	1	1	1	1	1	1	1
	B1XLH9	Uncharacterized protein OS=Synechococcus sp. (strain ATCC 27264 / PCC 7002 / PR-6) GN=SYNPCC7002_A0124	SYNPCC7002_A0124	0	0	0	0	0	0	0	0	0	0	0	0	0	0	0	0	1	0	0	0	1	0	1	1	0	0	0	0	0	0	0	0	0	0	0	1	0	0	0	1	0	0	1	0	0	0
	B1XLI0	Formate/nitrite transporter OS=Synechococcus sp. (strain ATCC 27264 / PCC 7002 / PR-6) GN=SYNPCC7002_A0125	SYNPCC7002_A0125	0	1	0	0	0	0	0	0	0	0	0	0	0	0	0	0	0	0	0	0	0	0	0	1	0	1	0	0	0	0	0	0	0	0	1	0	0	0	0	0	0	0	0	0	0	1
	B1XLI1	RNA methyltransferase, TrmH family OS=Synechococcus sp. (strain ATCC 27264 / PCC 7002 / PR-6) GN=SYNPCC7002_A0126	trmH SYNPCC7002_A0126	0	1	0	1	0	0	0	0	0	0	0	0	0	0	0	0	0	1	0	0	0	0	0	1	0	1	0	0	0	0	0	0	0	1	0	0	1	1	0	0	0	1	0	0	0	1
	B1XLI2	Uncharacterized protein OS=Synechococcus sp. (strain ATCC 27264 / PCC 7002 / PR-6) GN=SYNPCC7002_A0127	SYNPCC7002_A0127	0	0	0	1	1	0	0	0	0	0	1	1	1	0	1	1	0	0	0	0	1	1	0	1	1	1	0	1	1	0	1	1	0	1	0	1	0	1	1	0	0	1	0	1	1	0
	B1XLI3	Rrf2 family protein (Putative transcriptional regulator) OS=Synechococcus sp. (strain ATCC 27264 / PCC 7002 / PR-6) GN=SYNPCC7002_A0128	SYNPCC7002_A0128	1	0	1	1	1	1	1	1	1	1	1	1	1	1	1	1	1	1	1	1	1	1	1	1	1	1	0	1	1	1	1	1	1	1	1	1	1	1	1	1	1	1	1	1	1	1
	B1XLI5	2-dehydro-3-deoxyphosphogluconate aldolase/4-hydroxy-2-oxoglutarate aldolase OS=Synechococcus sp. (strain ATCC 27264 / PCC 7002 / PR-6) GN=eda	eda SYNPCC7002_A0130	1	0	1	1	1	1	1	1	1	1	1	1	1	1	1	1	1	1	1	1	1	1	1	1	1	1	0	1	1	1	1	1	1	1	1	1	1	1	1	1	1	1	1	1	1	1
	B1XLI6	Transcriptional regulator, MerR family OS=Synechococcus sp. (strain ATCC 27264 / PCC 7002 / PR-6) GN=SYNPCC7002_A0131	SYNPCC7002_A0131	0	0	1	1	1	1	1	0	0	1	1	1	1	1	1	1	1	1	1	1	1	1	0	1	1	0	0	1	1	1	1	1	1	1	1	1	1	1	1	1	1	1	1	1	1	1
	B1XLI7	Uncharacterized protein OS=Synechococcus sp. (strain ATCC 27264 / PCC 7002 / PR-6) GN=SYNPCC7002_A0132	SYNPCC7002_A0132	0	0	1	1	0	0	0	1	1	0	1	0	1	0	0	1	0	1	0	1	1	0	1	1	1	1	0	1	1	1	1	1	1	1	1	1	1	0	1	0	0	0	0	1	1	1
	B1XLI8	ABC transporter, permease subunit OS=Synechococcus sp. (strain ATCC 27264 / PCC 7002 / PR-6) GN=SYNPCC7002_A0133	SYNPCC7002_A0133	1	1	1	1	1	1	1	1	0	0	1	1	1	1	1	1	1	1	1	1	1	1	1	1	1	1	0	1	1	1	1	1	1	1	1	1	1	1	1	1	1	0	1	1	1	1
	B1XLI9	Putative lipid II flippase MurJ OS=Synechococcus sp. (strain ATCC 27264 / PCC 7002 / PR-6) GN=mviN	mviN SYNPCC7002_A0134	1	1	1	1	1	1	1	1	1	1	1	1	1	1	1	1	1	1	1	1	1	1	1	1	1	1	0	1	1	1	1	1	1	1	1	1	1	1	1	1	1	1	1	1	1	1
	B1XLJ2	Penicillin-binding protein 1A family OS=Synechococcus sp. (strain ATCC 27264 / PCC 7002 / PR-6) GN=SYNPCC7002_A0138	SYNPCC7002_A0138	1	1	1	1	1	1	1	1	1	1	1	1	1	1	1	1	1	1	1	1	1	1	1	1	1	1	1	1	1	1	1	1	1	1	1	1	1	1	1	1	0	1	1	1	1	1
	B1XLJ3	Two-component system response regulator, OmpR family OS=Synechococcus sp. (strain ATCC 27264 / PCC 7002 / PR-6) GN=SYNPCC7002_A0139	SYNPCC7002_A0139	1	1	1	1	1	1	1	1	1	1	1	1	1	1	1	1	1	1	1	1	1	1	1	1	1	1	1	1	1	1	1	1	1	1	1	1	1	1	1	1	1	1	1	1	1	1
	B1XLJ4	Uncharacterized protein OS=Synechococcus sp. (strain ATCC 27264 / PCC 7002 / PR-6) GN=SYNPCC7002_A0140	SYNPCC7002_A0140	0	0	0	0	0	0	0	0	0	0	1	0	1	0	0	0	0	0	0	0	0	0	0	1	0	0	0	0	0	1	0	0	0	1	0	0	0	0	0	0	0	0	0	0	0	1
	B1XLJ6	Uncharacterized protein OS=Synechococcus sp. (strain ATCC 27264 / PCC 7002 / PR-6) GN=SYNPCC7002_A0142	SYNPCC7002_A0142	0	0	0	0	0	0	0	0	0	0	0	0	0	1	0	0	0	1	1	0	0	0	1	1	0	0	0	0	0	0	0	0	0	1	0	0	0	1	1	0	0	0	1	0	0	0
	B1XLJ7	Uncharacterized protein OS=Synechococcus sp. (strain ATCC 27264 / PCC 7002 / PR-6) GN=SYNPCC7002_A0143	SYNPCC7002_A0143	1	0	1	1	1	1	0	0	1	0	1	1	1	0	1	1	0	1	1	1	1	0	1	1	1	1	0	1	1	1	1	1	1	1	1	1	1	1	1	0	0	0	0	1	1	1
	B1XLJ8	Uncharacterized protein OS=Synechococcus sp. (strain ATCC 27264 / PCC 7002 / PR-6) GN=SYNPCC7002_A0144	SYNPCC7002_A0144	1	1	1	1	1	1	1	1	1	1	1	1	1	1	1	1	1	1	1	1	1	1	1	1	1	1	0	1	1	1	1	1	1	1	1	1	1	1	1	1	1	1	1	1	1	1
	B1XLJ9	Uncharacterized protein OS=Synechococcus sp. (strain ATCC 27264 / PCC 7002 / PR-6) GN=SYNPCC7002_A0145	SYNPCC7002_A0145	0	0	0	1	0	0	0	0	0	0	0	1	0	0	0	0	0	1	0	1	0	0	1	1	0	0	0	1	0	0	0	0	0	1	1	0	0	0	0	0	0	0	0	0	0	0
	B1XLK0	Uncharacterized protein OS=Synechococcus sp. (strain ATCC 27264 / PCC 7002 / PR-6) GN=SYNPCC7002_A1296	SYNPCC7002_A1296	0	0	0	0	0	0	0	0	0	0	0	0	0	0	0	0	0	0	0	0	0	0	0	1	0	0	0	0	0	0	0	0	0	0	0	0	0	0	0	0	0	0	1	0	0	0
	B1XLK1	Dienelactone hydrolase family protein OS=Synechococcus sp. (strain ATCC 27264 / PCC 7002 / PR-6) GN=SYNPCC7002_A1297	SYNPCC7002_A1297	1	0	0	0	0	1	0	0	0	0	0	0	0	0	0	0	0	0	1	0	0	0	0	1	0	1	0	1	0	0	0	1	0	1	0	0	0	0	0	1	0	0	1	0	1	0
	B1XLK2	Uncharacterized protein OS=Synechococcus sp. (strain ATCC 27264 / PCC 7002 / PR-6) GN=SYNPCC7002_A1298	SYNPCC7002_A1298	0	0	0	0	0	0	0	0	0	0	0	0	0	0	0	0	0	0	0	0	0	0	0	1	0	0	0	0	0	0	0	0	0	0	0	0	0	0	0	0	0	0	0	0	0	0
	B1XLK3	Iron permease FTR1 family protein OS=Synechococcus sp. (strain ATCC 27264 / PCC 7002 / PR-6) GN=SYNPCC7002_A1299	SYNPCC7002_A1299	1	0	1	1	0	1	0	1	0	0	1	1	0	1	1	1	1	1	1	1	1	1	1	1	1	1	0	1	1	1	1	1	1	1	0	1	1	1	1	1	1	1	1	1	1	0
	B1XLK4	WD-repeat protein OS=Synechococcus sp. (strain ATCC 27264 / PCC 7002 / PR-6) GN=SYNPCC7002_A1300	SYNPCC7002_A1300	0	0	0	0	0	0	0	0	0	0	0	0	0	0	0	0	0	0	0	0	0	0	0	1	0	0	0	0	0	0	0	0	0	1	0	0	0	0	0	0	0	0	0	0	0	0
	B1XLK7	PsbP OS=Synechococcus sp. (strain ATCC 27264 / PCC 7002 / PR-6) GN=SYNPCC7002_A1303	SYNPCC7002_A1303	1	1	1	1	1	1	1	1	1	1	1	1	1	0	1	1	1	1	1	1	1	1	1	1	1	1	0	1	1	1	1	1	1	1	1	1	1	1	1	1	1	1	1	1	1	1
	B1XLK8	Maf-like protein SYNPCC7002_A1304 OS=Synechococcus sp. (strain ATCC 27264 / PCC 7002 / PR-6) GN=maf	maf SYNPCC7002_A1304	1	1	1	1	1	1	1	1	1	1	1	1	1	1	1	1	1	1	1	1	1	1	1	1	1	1	0	1	1	1	1	1	1	1	1	1	1	1	1	1	1	1	1	1	1	1
	B1XLK9	Surface protein SdrI, putative OS=Synechococcus sp. (strain ATCC 27264 / PCC 7002 / PR-6) GN=SYNPCC7002_A1305	SYNPCC7002_A1305	0	0	0	0	0	0	0	0	0	0	0	0	0	0	0	0	0	0	0	0	0	0	0	1	0	0	0	0	0	0	0	0	0	0	0	0	0	0	0	0	0	0	0	0	0	0
	B1XLL0	Uncharacterized protein OS=Synechococcus sp. (strain ATCC 27264 / PCC 7002 / PR-6) GN=SYNPCC7002_A1306	SYNPCC7002_A1306	0	0	0	0	0	0	0	0	0	0	0	0	1	0	0	0	0	0	0	0	0	0	0	1	0	0	0	0	0	0	0	0	0	1	0	0	0	0	0	0	0	0	0	0	0	0
	B1XLL1	Uncharacterized protein OS=Synechococcus sp. (strain ATCC 27264 / PCC 7002 / PR-6) GN=SYNPCC7002_A1307	SYNPCC7002_A1307	0	0	0	0	0	0	0	0	0	0	0	0	0	0	0	0	0	0	0	0	0	0	0	1	0	0	0	0	0	0	0	0	0	0	0	0	0	0	0	0	0	0	0	0	0	0
	B1XLL4	dCTP deaminase OS=Synechococcus sp. (strain ATCC 27264 / PCC 7002 / PR-6) GN=dcd	dcd SYNPCC7002_A1310	0	1	1	0	1	1	0	1	0	1	1	1	0	1	1	0	1	0	1	0	0	0	1	1	1	1	0	1	0	0	1	1	1	1	0	0	1	1	1	1	1	0	1	1	1	1
	B1XLL7	Nitrate transporter OS=Synechococcus sp. (strain ATCC 27264 / PCC 7002 / PR-6) GN=narK	narK SYNPCC7002_A1313	0	0	0	1	1	1	1	0	1	0	1	1	1	0	0	1	0	0	0	0	0	0	0	1	1	1	0	1	1	1	1	1	1	1	0	1	1	1	0	1	1	0	1	1	1	1
	B1XLL9	Putative mercuric reductase OS=Synechococcus sp. (strain ATCC 27264 / PCC 7002 / PR-6) GN=merA	merA SYNPCC7002_A1315	0	0	0	0	0	0	0	0	0	0	0	0	0	0	0	0	0	0	0	0	0	0	0	1	0	0	0	0	0	0	0	0	0	1	0	0	0	0	0	0	0	0	0	0	0	0
	B1XLM0	Thymidylate kinase OS=Synechococcus sp. (strain ATCC 27264 / PCC 7002 / PR-6) GN=tmk	tmk SYNPCC7002_A1316	0	0	0	1	0	0	0	0	0	0	0	0	0	0	0	0	0	1	0	0	0	0	1	1	0	0	0	0	0	0	0	0	0	1	1	0	1	1	1	0	0	0	0	0	0	0
	B1XLM1	Biopolymer transport ExbD like protein OS=Synechococcus sp. (strain ATCC 27264 / PCC 7002 / PR-6) GN=SYNPCC7002_A1317	SYNPCC7002_A1317	1	0	1	1	0	1	0	1	1	0	1	0	1	0	0	0	1	1	1	1	0	0	1	1	0	0	0	0	0	1	0	0	1	1	1	1	1	1	1	1	0	0	0	0	1	0
	B1XLM2	MotA/TolQ/ExbB proton channel family domain protein OS=Synechococcus sp. (strain ATCC 27264 / PCC 7002 / PR-6) GN=SYNPCC7002_A1318	SYNPCC7002_A1318	1	0	1	1	1	1	1	1	1	1	1	1	1	1	1	1	1	1	1	1	1	1	1	1	1	1	0	1	1	1	1	1	1	1	1	1	1	1	1	1	0	1	1	1	1	1
	B1XLM4	Chromate transport protein OS=Synechococcus sp. (strain ATCC 27264 / PCC 7002 / PR-6) GN=SYNPCC7002_A1320	SYNPCC7002_A1320	1	0	1	1	1	0	0	1	0	0	0	0	1	0	0	1	1	1	1	1	1	1	1	1	0	0	0	1	0	1	0	1	1	1	0	1	0	0	0	1	0	0	1	1	1	1
	B1XLM5	Flavoprotein OS=Synechococcus sp. (strain ATCC 27264 / PCC 7002 / PR-6) GN=SYNPCC7002_A1321	SYNPCC7002_A1321	1	1	1	1	1	1	1	1	1	1	1	1	1	1	1	1	1	1	1	1	1	1	1	1	1	1	0	1	1	1	1	1	1	1	1	1	1	1	1	1	1	1	1	1	1	1
	B1XLM6	Nucleotidyltransferase OS=Synechococcus sp. (strain ATCC 27264 / PCC 7002 / PR-6) GN=SYNPCC7002_A1322	SYNPCC7002_A1322	0	0	0	0	1	0	1	0	0	0	0	0	0	0	0	1	0	1	1	0	0	0	0	1	0	0	0	0	1	0	0	0	0	1	1	0	0	0	0	0	1	1	0	0	0	1
	B1XLM7	Uncharacterized protein OS=Synechococcus sp. (strain ATCC 27264 / PCC 7002 / PR-6) GN=SYNPCC7002_A1323	SYNPCC7002_A1323	0	0	0	0	1	0	1	0	0	0	0	0	0	0	0	1	0	1	0	0	0	0	0	1	0	0	0	0	1	0	0	0	0	0	1	0	0	0	0	0	0	0	0	0	0	1
	B1XLM8	Uncharacterized protein OS=Synechococcus sp. (strain ATCC 27264 / PCC 7002 / PR-6) GN=SYNPCC7002_A1324	SYNPCC7002_A1324	0	0	0	0	0	0	0	0	0	0	0	0	1	0	0	0	0	0	0	0	0	0	0	1	0	0	0	0	0	0	0	0	0	0	0	0	0	0	0	0	0	0	0	0	0	0
	B1XLM9	PolyA polymerase family protein OS=Synechococcus sp. (strain ATCC 27264 / PCC 7002 / PR-6) GN=SYNPCC7002_A1325	SYNPCC7002_A1325	1	0	1	1	1	1	1	1	1	1	1	1	1	1	1	1	1	1	1	1	1	1	1	1	1	1	0	1	1	1	1	1	1	1	1	1	1	1	1	0	1	0	1	1	1	1
	B1XLN0	Uncharacterized protein OS=Synechococcus sp. (strain ATCC 27264 / PCC 7002 / PR-6) GN=SYNPCC7002_A1326	SYNPCC7002_A1326	0	0	0	0	0	0	0	1	0	0	0	0	0	0	1	0	0	1	1	0	1	0	0	1	1	0	0	0	1	0	0	0	0	0	0	0	1	0	0	0	0	0	0	0	0	1
	B1XLN1	Uncharacterized protein OS=Synechococcus sp. (strain ATCC 27264 / PCC 7002 / PR-6) GN=SYNPCC7002_A1327	SYNPCC7002_A1327	0	0	0	0	0	0	0	1	0	0	0	0	0	0	1	0	0	1	1	0	0	0	0	1	1	0	0	0	1	0	0	0	0	0	0	0	1	0	0	0	0	0	0	0	0	0
	B1XLN2	CobQ/CobB/MinD/ParA nucleotide binding domain protein OS=Synechococcus sp. (strain ATCC 27264 / PCC 7002 / PR-6) GN=SYNPCC7002_A1328	SYNPCC7002_A1328	0	0	1	1	1	0	1	0	0	0	1	1	0	0	1	1	0	0	1	0	1	1	1	1	1	0	0	0	0	0	1	1	1	1	0	1	0	0	1	1	1	0	1	0	0	0
	B1XLN3	Uncharacterized protein OS=Synechococcus sp. (strain ATCC 27264 / PCC 7002 / PR-6) GN=SYNPCC7002_A1329	SYNPCC7002_A1329	0	0	0	0	0	0	0	0	0	0	0	0	0	0	0	0	0	0	0	0	0	0	0	1	0	0	0	0	0	0	0	0	0	1	0	0	0	0	0	0	0	0	0	0	0	0
	B1XLN4	Uncharacterized protein OS=Synechococcus sp. (strain ATCC 27264 / PCC 7002 / PR-6) GN=SYNPCC7002_A1330	SYNPCC7002_A1330	1	0	1	1	1	1	1	0	0	1	1	1	0	1	1	1	1	0	1	1	1	0	1	1	1	1	0	1	1	1	1	1	1	1	0	1	0	1	1	1	1	1	1	1	1	1
	B1XLN5	O-methyltransferase, putative OS=Synechococcus sp. (strain ATCC 27264 / PCC 7002 / PR-6) GN=SYNPCC7002_A1331	SYNPCC7002_A1331	0	0	0	0	1	1	0	0	1	0	0	0	0	1	0	0	1	1	0	1	0	1	0	1	0	0	0	0	0	0	0	0	0	0	0	0	0	0	0	0	0	0	0	0	1	0
	B1XLN6	Soluble hydrogenase 42 kD subunit DHSS OS=Synechococcus sp. (strain ATCC 27264 / PCC 7002 / PR-6) GN=SYNPCC7002_A1332	SYNPCC7002_A1332	1	1	0	1	1	1	1	1	1	1	0	1	1	1	1	1	1	1	1	1	1	1	1	1	0	1	0	1	1	1	0	1	1	1	1	1	1	1	1	1	1	1	1	1	1	1
	B1XLN7	Uncharacterized protein OS=Synechococcus sp. (strain ATCC 27264 / PCC 7002 / PR-6) GN=SYNPCC7002_A1333	SYNPCC7002_A1333	0	0	0	0	0	0	0	0	0	0	0	0	0	0	0	0	0	0	0	0	0	0	0	1	1	1	0	0	0	0	0	0	0	1	0	0	0	0	0	0	0	0	0	0	0	0
	B1XLN8	Transport permease protein OS=Synechococcus sp. (strain ATCC 27264 / PCC 7002 / PR-6) GN=SYNPCC7002_A1334	SYNPCC7002_A1334	1	1	1	1	1	1	1	1	1	1	1	1	1	1	1	1	1	1	1	1	1	1	1	1	1	0	0	1	1	1	1	1	1	1	1	1	1	1	1	1	1	1	1	1	1	1
	B1XLN9	Uncharacterized protein OS=Synechococcus sp. (strain ATCC 27264 / PCC 7002 / PR-6) GN=SYNPCC7002_A1335	SYNPCC7002_A1335	1	1	1	1	1	1	1	1	1	0	1	1	1	1	1	1	1	1	1	1	1	1	1	1	1	1	0	1	1	1	1	1	1	1	1	1	1	1	1	1	1	1	1	1	1	1
	B1XLP0	Uncharacterized protein OS=Synechococcus sp. (strain ATCC 27264 / PCC 7002 / PR-6) GN=SYNPCC7002_A1336	SYNPCC7002_A1336	0	0	0	0	0	1	0	0	0	1	0	0	0	1	1	0	1	0	1	0	0	0	0	1	1	0	0	0	0	1	1	0	0	1	1	1	1	0	1	0	0	0	1	0	0	0
	B1XLP2	Uncharacterized protein OS=Synechococcus sp. (strain ATCC 27264 / PCC 7002 / PR-6) GN=SYNPCC7002_A1339	SYNPCC7002_A1339	1	0	1	1	0	1	1	1	1	0	1	1	1	0	1	0	1	1	1	1	1	1	1	1	1	0	0	1	0	1	1	1	1	1	1	1	1	1	1	1	1	1	1	1	1	1
	B1XLP3	Uncharacterized protein OS=Synechococcus sp. (strain ATCC 27264 / PCC 7002 / PR-6) GN=SYNPCC7002_A1340	SYNPCC7002_A1340	1	0	1	1	1	1	1	1	1	0	1	1	1	1	1	1	1	1	1	1	1	0	1	1	1	1	0	1	1	1	1	1	1	1	1	1	1	1	1	0	0	1	1	1	1	1
	B1XLP4	Uncharacterized protein OS=Synechococcus sp. (strain ATCC 27264 / PCC 7002 / PR-6) GN=SYNPCC7002_A1341	SYNPCC7002_A1341	0	0	0	0	0	0	0	0	0	0	1	0	0	0	0	0	0	0	0	0	0	0	0	1	0	0	0	0	0	0	0	0	0	1	0	1	0	0	0	0	0	0	0	0	0	0
	B1XLP5	Uncharacterized protein OS=Synechococcus sp. (strain ATCC 27264 / PCC 7002 / PR-6) GN=SYNPCC7002_A1342	SYNPCC7002_A1342	1	0	1	1	0	1	1	1	1	0	1	0	1	0	1	1	0	1	1	1	0	0	1	1	1	0	0	1	1	1	1	1	1	1	1	0	1	1	1	1	1	0	1	1	1	1
	B1XLP6	DNA gyrase subunit B OS=Synechococcus sp. (strain ATCC 27264 / PCC 7002 / PR-6) GN=gyrB	gyrB SYNPCC7002_A1343	1	1	1	1	1	1	1	1	1	1	1	1	1	1	1	1	1	1	1	1	1	1	1	1	1	1	0	1	1	1	1	1	1	1	1	1	1	1	1	1	1	1	1	1	1	1
	B1XLP8	DNA primase OS=Synechococcus sp. (strain ATCC 27264 / PCC 7002 / PR-6) GN=dnaG	dnaG SYNPCC7002_A1345	1	1	1	1	1	1	1	1	1	1	1	1	1	1	1	1	1	1	1	1	1	1	1	1	1	1	0	1	1	1	1	1	1	1	1	1	1	1	1	1	1	1	1	1	1	1
	B1XLP9	Predicted permease OS=Synechococcus sp. (strain ATCC 27264 / PCC 7002 / PR-6) GN=SYNPCC7002_A1346	SYNPCC7002_A1346	0	0	0	0	0	0	0	0	0	0	0	0	0	0	0	0	0	0	0	0	0	0	0	1	0	0	0	0	0	0	0	0	0	1	0	0	0	0	0	0	0	0	0	0	0	0
	B1XLQ1	Indole-3-glycerol phosphate synthase OS=Synechococcus sp. (strain ATCC 27264 / PCC 7002 / PR-6) GN=trpC	trpC SYNPCC7002_A1348	1	1	1	1	1	1	1	1	1	1	1	1	1	1	1	1	1	1	1	1	1	1	1	1	1	1	1	1	1	1	1	1	1	1	1	1	1	1	1	1	1	1	1	1	1	1
	B1XLQ2	Radical SAM domain protein OS=Synechococcus sp. (strain ATCC 27264 / PCC 7002 / PR-6) GN=SYNPCC7002_A1349	SYNPCC7002_A1349	1	1	1	1	1	1	1	1	1	1	1	1	1	1	1	1	1	1	1	1	1	1	1	1	1	1	0	1	1	1	1	1	1	1	1	1	1	1	1	1	1	1	1	1	1	1
	B1XLQ3	Ribonucleoside-diphosphate reductase OS=Synechococcus sp. (strain ATCC 27264 / PCC 7002 / PR-6) GN=nrdA	nrdA SYNPCC7002_A1350	0	0	0	1	0	0	1	0	0	0	0	0	1	0	0	0	0	1	0	0	0	0	1	1	0	0	0	0	0	0	0	0	0	1	1	0	1	1	1	0	0	0	0	0	0	0
	B1XLQ4	SsrA-binding protein OS=Synechococcus sp. (strain ATCC 27264 / PCC 7002 / PR-6) GN=smpB	smpB SYNPCC7002_A1351	1	1	1	1	1	1	1	1	1	1	1	1	1	1	1	1	1	1	1	1	1	1	1	1	1	1	0	1	1	1	1	1	1	1	1	1	1	1	1	1	1	1	1	1	1	1
	B1XLQ5	Fructose-bisphosphate aldolase, class II, Calvin cycle subtype OS=Synechococcus sp. (strain ATCC 27264 / PCC 7002 / PR-6) GN=fba	fba SYNPCC7002_A1352	1	1	1	1	1	1	1	1	1	1	1	1	1	1	1	1	1	1	1	1	1	1	1	1	1	1	0	1	1	1	1	1	1	1	1	1	1	1	1	1	1	0	1	1	1	1
	B1XLQ7	Two-component hybrid sensor and regulator OS=Synechococcus sp. (strain ATCC 27264 / PCC 7002 / PR-6) GN=SYNPCC7002_A1354	SYNPCC7002_A1354	1	0	1	1	1	1	1	1	1	0	1	1	1	1	1	1	1	1	1	1	1	1	1	1	1	1	1	1	1	1	1	1	1	1	1	1	1	1	1	1	1	1	1	1	1	1
	B1XLQ8	Sensory box/GGDEF family protein OS=Synechococcus sp. (strain ATCC 27264 / PCC 7002 / PR-6) GN=SYNPCC7002_A1355	SYNPCC7002_A1355	0	0	0	0	0	0	1	0	0	0	0	0	0	0	0	0	0	1	0	1	0	0	1	1	0	0	0	0	1	0	0	0	0	1	0	0	0	0	0	0	0	0	0	1	0	0
	B1XLR0	Uncharacterized protein OS=Synechococcus sp. (strain ATCC 27264 / PCC 7002 / PR-6) GN=SYNPCC7002_A1357	SYNPCC7002_A1357	1	0	1	1	1	1	1	1	1	1	1	1	1	1	1	1	1	1	1	1	1	0	1	1	1	1	0	1	1	1	1	1	1	1	1	1	1	1	1	1	1	0	1	1	1	1
	B1XLR1	Uncharacterized protein OS=Synechococcus sp. (strain ATCC 27264 / PCC 7002 / PR-6) GN=SYNPCC7002_A1358	SYNPCC7002_A1358	1	0	1	1	0	1	0	1	0	0	1	1	1	1	1	0	1	1	1	0	1	0	1	1	1	0	0	1	0	1	1	1	1	1	1	1	1	1	1	0	0	0	1	1	1	1
	B1XLR2	Rhomboid family protein OS=Synechococcus sp. (strain ATCC 27264 / PCC 7002 / PR-6) GN=SYNPCC7002_A1359	SYNPCC7002_A1359	0	0	0	1	1	0	0	0	1	0	0	1	1	1	0	1	1	1	1	1	1	1	1	1	0	1	0	0	1	1	0	0	0	1	1	1	1	1	1	1	0	1	1	1	0	1
	B1XLR3	Uncharacterized protein OS=Synechococcus sp. (strain ATCC 27264 / PCC 7002 / PR-6) GN=SYNPCC7002_A1360	SYNPCC7002_A1360	0	0	0	0	0	0	0	0	0	0	0	0	0	0	0	0	0	0	0	0	0	0	0	1	0	0	0	0	0	0	0	0	0	1	0	0	0	0	0	0	0	0	0	0	0	0
	B1XLR6	Histidine kinase OS=Synechococcus sp. (strain ATCC 27264 / PCC 7002 / PR-6) GN=SYNPCC7002_A1363	SYNPCC7002_A1363	1	0	1	1	1	1	1	1	1	1	1	1	1	1	1	1	1	1	1	1	1	1	1	1	1	1	1	1	1	1	1	1	1	1	0	1	1	1	1	1	1	1	1	1	1	1
	B1XLR7	Probable phosphate ABC transporter OS=Synechococcus sp. (strain ATCC 27264 / PCC 7002 / PR-6) GN=SYNPCC7002_A1364	SYNPCC7002_A1364	1	0	1	1	0	1	0	1	1	1	1	1	0	0	1	1	1	0	1	1	1	1	1	1	1	1	0	1	0	1	1	1	1	1	0	0	0	1	1	0	0	0	1	0	1	0
	B1XLR8	Uncharacterized protein OS=Synechococcus sp. (strain ATCC 27264 / PCC 7002 / PR-6) GN=SYNPCC7002_A1365	SYNPCC7002_A1365	0	0	0	1	0	0	0	0	1	0	0	0	1	0	0	1	0	1	0	1	0	0	1	1	1	0	0	0	0	0	0	0	0	1	1	1	1	1	0	0	1	0	1	0	0	0
	B1XLS1	Uncharacterized protein OS=Synechococcus sp. (strain ATCC 27264 / PCC 7002 / PR-6) GN=SYNPCC7002_A1368	SYNPCC7002_A1368	1	0	1	1	1	1	1	1	1	1	1	1	1	1	1	1	1	1	0	0	1	1	1	1	1	1	0	1	1	1	0	1	0	1	1	1	1	1	1	1	1	1	1	1	1	1
	B1XLS2	Uncharacterized protein OS=Synechococcus sp. (strain ATCC 27264 / PCC 7002 / PR-6) GN=SYNPCC7002_A1369	SYNPCC7002_A1369	0	0	1	1	0	1	1	0	1	1	1	1	1	1	1	1	1	1	1	0	1	0	0	1	1	1	0	1	1	1	1	1	1	1	1	1	1	1	1	1	1	1	1	1	1	1
	B1XLS3	Molybdate ABC transporter, periplasmic molybdate-binding protein OS=Synechococcus sp. (strain ATCC 27264 / PCC 7002 / PR-6) GN=modA	modA SYNPCC7002_A1370	1	0	0	1	0	1	0	1	1	0	0	0	1	1	1	0	0	1	0	1	0	1	1	1	1	1	0	1	1	1	0	1	0	1	0	0	1	0	0	0	0	0	0	1	1	1
	B1XLS5	Methyl-accepting chemotaxis protein OS=Synechococcus sp. (strain ATCC 27264 / PCC 7002 / PR-6) GN=SYNPCC7002_A1372	SYNPCC7002_A1372	1	0	1	1	1	1	1	0	1	0	1	0	1	0	1	1	0	1	0	1	1	1	1	1	1	1	0	0	1	1	0	1	1	1	0	1	1	1	1	1	0	1	1	1	1	1
	B1XLS6	CheW-like protein OS=Synechococcus sp. (strain ATCC 27264 / PCC 7002 / PR-6) GN=SYNPCC7002_A1373	SYNPCC7002_A1373	1	0	1	1	1	1	1	1	1	1	1	1	1	1	1	1	1	1	1	1	1	1	1	1	1	1	1	1	1	1	1	1	1	1	1	1	1	1	1	1	1	1	1	1	1	1
	B1XLS8	Protein PatA OS=Synechococcus sp. (strain ATCC 27264 / PCC 7002 / PR-6) GN=SYNPCC7002_A1375 PE=2	SYNPCC7002_A1375	1	0	1	1	1	1	1	0	1	1	1	0	1	0	1	1	1	0	1	1	0	1	1	1	1	1	1	1	1	1	1	1	1	1	0	1	0	0	1	0	1	1	1	1	1	0
	B1XLS9	Uncharacterized protein OS=Synechococcus sp. (strain ATCC 27264 / PCC 7002 / PR-6) GN=SYNPCC7002_A1376	SYNPCC7002_A1376	0	0	0	0	0	0	0	0	0	0	0	0	1	0	0	0	0	0	0	0	0	0	0	1	0	0	0	0	0	0	0	0	0	1	0	0	0	0	0	0	0	0	0	0	0	0
	B1XLT0	FAD dependent oxidoreductase, putative OS=Synechococcus sp. (strain ATCC 27264 / PCC 7002 / PR-6) GN=SYNPCC7002_A1377	SYNPCC7002_A1377	0	0	0	0	0	0	0	0	0	0	0	0	0	0	0	0	0	0	0	0	0	0	0	1	0	0	0	0	0	0	0	0	0	1	0	1	0	0	1	0	0	0	0	0	0	0
	B1XLT1	Uncharacterized protein OS=Synechococcus sp. (strain ATCC 27264 / PCC 7002 / PR-6) GN=SYNPCC7002_A1378	SYNPCC7002_A1378	1	0	1	1	1	1	1	1	1	0	1	1	1	1	1	1	1	1	1	1	1	1	1	1	1	1	0	1	1	1	1	1	1	1	1	1	1	1	1	1	0	0	1	1	1	1
	B1XLT2	Putative sulfite reductase OS=Synechococcus sp. (strain ATCC 27264 / PCC 7002 / PR-6) GN=SYNPCC7002_A2629	SYNPCC7002_A2629	0	0	0	0	0	0	0	0	0	0	0	0	0	0	0	0	0	0	0	0	0	0	0	1	0	0	0	0	0	0	0	0	0	1	0	0	0	0	0	0	1	0	0	0	0	0
	B1XLT3	Uncharacterized protein OS=Synechococcus sp. (strain ATCC 27264 / PCC 7002 / PR-6) GN=SYNPCC7002_A2630	SYNPCC7002_A2630	0	0	0	0	0	0	0	0	0	0	0	0	0	0	0	0	0	0	0	0	0	0	0	1	0	0	0	0	0	0	0	0	0	1	0	0	0	0	0	0	1	0	0	0	0	0
	B1XLT4	CAAX amino terminal protease family OS=Synechococcus sp. (strain ATCC 27264 / PCC 7002 / PR-6) GN=SYNPCC7002_A2631	SYNPCC7002_A2631	1	0	1	1	1	1	1	1	1	1	1	1	1	1	1	1	1	1	1	1	1	1	1	1	1	1	0	1	1	1	1	1	1	1	1	1	1	1	1	1	1	1	1	1	1	1
	B1XLT5	Uncharacterized protein OS=Synechococcus sp. (strain ATCC 27264 / PCC 7002 / PR-6) GN=SYNPCC7002_A2632	SYNPCC7002_A2632	1	1	1	1	1	1	1	1	1	1	1	1	1	1	1	1	1	1	1	1	1	1	1	1	1	1	0	1	1	1	1	1	1	1	1	1	1	1	1	1	1	1	1	1	1	1
	B1XLT7	Conserved hypothetical membrane protein OS=Synechococcus sp. (strain ATCC 27264 / PCC 7002 / PR-6) GN=SYNPCC7002_A2634	SYNPCC7002_A2634	1	0	1	1	1	1	1	1	1	1	1	1	1	0	1	1	1	1	1	1	1	1	1	1	1	1	0	1	1	1	1	1	1	1	1	1	1	1	1	1	1	1	1	1	1	1
	B1XLT8	Uncharacterized protein OS=Synechococcus sp. (strain ATCC 27264 / PCC 7002 / PR-6) GN=SYNPCC7002_A2635	SYNPCC7002_A2635	0	0	0	0	0	0	1	0	1	0	0	0	1	0	0	0	0	0	0	0	0	0	0	1	0	0	0	0	0	0	0	0	0	1	0	0	0	0	1	0	0	0	0	0	0	0
	B1XLT9	Uncharacterized protein OS=Synechococcus sp. (strain ATCC 27264 / PCC 7002 / PR-6) GN=SYNPCC7002_A2636	SYNPCC7002_A2636	0	0	0	0	0	0	0	0	0	0	0	0	0	0	0	0	0	0	0	0	0	0	0	1	0	0	0	0	0	0	0	0	0	0	0	0	0	0	0	0	0	0	0	0	0	0
	B1XLU0	Oligoketide cyclase/lipid transport protein OS=Synechococcus sp. (strain ATCC 27264 / PCC 7002 / PR-6) GN=SYNPCC7002_A2637	SYNPCC7002_A2637	1	1	1	1	1	1	1	1	1	1	1	1	1	1	1	1	1	1	1	1	1	1	1	1	1	1	0	1	1	1	1	1	1	1	1	1	1	1	1	1	1	1	1	1	1	1
	B1XLU1	Putative coenzyme F420 hydrogenase/dehydrogenase, beta subunit OS=Synechococcus sp. (strain ATCC 27264 / PCC 7002 / PR-6) GN=fruB	fruB SYNPCC7002_A2638	1	0	1	1	1	1	1	1	1	1	1	1	1	1	1	1	1	1	1	1	1	1	1	1	1	1	0	1	1	1	1	1	1	0	1	1	1	1	1	1	1	1	0	1	1	1
	B1XLU2	Uncharacterized protein OS=Synechococcus sp. (strain ATCC 27264 / PCC 7002 / PR-6) GN=SYNPCC7002_A2639	SYNPCC7002_A2639	0	0	0	0	0	0	0	0	0	0	0	0	0	0	0	0	0	0	0	0	0	0	0	1	0	0	0	0	0	0	0	0	0	0	0	0	0	0	0	0	0	0	0	0	0	0
	B1XLU3	Addiction module toxin, RelE/StbE family subfamily OS=Synechococcus sp. (strain ATCC 27264 / PCC 7002 / PR-6) GN=SYNPCC7002_A2640	SYNPCC7002_A2640	0	0	1	1	1	1	0	1	0	0	0	1	0	0	1	0	1	1	0	0	0	1	0	1	1	1	0	0	1	0	0	1	1	0	0	0	1	1	0	0	0	0	0	0	1	1
	B1XLU4	Uncharacterized protein OS=Synechococcus sp. (strain ATCC 27264 / PCC 7002 / PR-6) GN=SYNPCC7002_A2641	SYNPCC7002_A2641	0	0	0	1	0	0	0	0	0	0	0	0	0	0	0	0	0	1	0	0	0	0	0	1	0	0	0	0	0	0	0	0	0	0	0	0	1	0	0	0	0	0	0	0	0	1
	B1XLU5	o-succinylbenzoate synthase OS=Synechococcus sp. (strain ATCC 27264 / PCC 7002 / PR-6) GN=menC	menC SYNPCC7002_A2642	1	0	1	0	1	1	1	1	1	1	1	1	1	0	1	1	1	0	1	1	1	0	1	1	1	1	1	1	1	1	1	1	1	1	0	1	0	1	1	1	1	0	1	1	1	1
	B1XLU6	Uncharacterized protein OS=Synechococcus sp. (strain ATCC 27264 / PCC 7002 / PR-6) GN=SYNPCC7002_A2643	SYNPCC7002_A2643	0	1	1	1	0	0	0	0	1	0	0	1	0	1	1	0	1	1	0	1	1	0	0	1	1	1	0	1	0	1	1	1	0	1	1	0	1	1	0	1	0	0	1	1	0	1
	B1XLU7	Histidine kinase OS=Synechococcus sp. (strain ATCC 27264 / PCC 7002 / PR-6) GN=SYNPCC7002_A2644	SYNPCC7002_A2644	1	0	1	1	0	0	1	0	0	0	1	1	1	0	0	1	1	1	1	1	0	1	0	1	1	1	1	0	1	1	1	1	1	1	1	1	1	0	0	1	0	1	1	1	1	1
	B1XLU8	Uncharacterized protein OS=Synechococcus sp. (strain ATCC 27264 / PCC 7002 / PR-6) GN=SYNPCC7002_A2645	SYNPCC7002_A2645	1	1	1	1	1	1	1	1	1	1	1	1	1	1	1	1	1	1	1	1	1	1	1	1	1	1	0	1	1	1	1	1	1	1	1	1	1	1	1	1	0	0	1	1	1	1
	B1XLU9	TPR domain containing protein OS=Synechococcus sp. (strain ATCC 27264 / PCC 7002 / PR-6) GN=SYNPCC7002_A2646	SYNPCC7002_A2646	1	0	1	1	1	1	1	1	1	0	1	1	1	1	1	1	1	0	1	1	1	0	1	1	1	1	0	1	1	1	1	1	1	1	0	0	1	1	1	1	0	0	1	1	1	1
	B1XLV1	Uncharacterized protein OS=Synechococcus sp. (strain ATCC 27264 / PCC 7002 / PR-6) GN=SYNPCC7002_A2648	SYNPCC7002_A2648	0	0	1	1	1	1	1	0	0	1	0	1	0	1	1	1	1	1	1	1	1	1	1	1	0	1	0	1	1	1	0	1	0	1	1	1	1	1	1	1	1	1	1	1	1	1
	B1XLV2	Uncharacterized protein OS=Synechococcus sp. (strain ATCC 27264 / PCC 7002 / PR-6) GN=SYNPCC7002_A2649	SYNPCC7002_A2649	0	0	0	1	1	0	0	0	0	0	0	0	1	0	0	0	0	1	1	0	0	0	1	1	0	1	0	0	0	0	1	1	0	1	1	0	0	0	0	0	0	1	0	1	0	0
	B1XLV3	Conserved hypothetical membrane protein OS=Synechococcus sp. (strain ATCC 27264 / PCC 7002 / PR-6) GN=SYNPCC7002_A2650	SYNPCC7002_A2650	1	0	0	1	1	1	0	0	0	0	0	1	0	0	0	1	0	0	0	1	0	0	0	1	0	1	0	1	1	0	1	1	0	1	0	0	1	1	1	0	0	1	1	1	1	0
	B1XLV4	Uncharacterized protein OS=Synechococcus sp. (strain ATCC 27264 / PCC 7002 / PR-6) GN=SYNPCC7002_A2651	SYNPCC7002_A2651	0	0	0	0	0	0	0	0	0	0	0	0	0	0	0	0	0	0	0	0	0	0	0	1	0	1	0	0	0	0	0	0	0	0	0	0	0	0	0	1	0	0	1	0	0	0
	B1XLV5	Uncharacterized protein OS=Synechococcus sp. (strain ATCC 27264 / PCC 7002 / PR-6) GN=SYNPCC7002_A2652	SYNPCC7002_A2652	0	0	0	0	0	0	0	0	0	0	0	0	0	0	0	0	0	0	0	0	0	0	0	1	0	0	0	0	0	0	0	0	0	0	0	0	0	0	0	0	0	0	0	0	0	0
	B1XLV6	Adenylosuccinate lyase OS=Synechococcus sp. (strain ATCC 27264 / PCC 7002 / PR-6) GN=purB	purB SYNPCC7002_A2653	1	1	1	1	1	1	1	1	1	1	1	1	1	1	1	1	1	1	1	1	1	1	1	1	1	0	0	1	1	1	1	1	1	1	1	1	1	1	1	1	1	1	1	1	1	1
	B1XLV7	EAL domain protein OS=Synechococcus sp. (strain ATCC 27264 / PCC 7002 / PR-6) GN=SYNPCC7002_A2654	SYNPCC7002_A2654	0	0	1	0	1	0	0	0	0	1	0	1	0	0	0	0	0	0	0	1	0	0	0	1	0	0	0	0	1	0	0	0	0	1	0	0	0	0	0	0	0	0	0	1	0	0
	B1XLV8	CobW/P47K family protein OS=Synechococcus sp. (strain ATCC 27264 / PCC 7002 / PR-6) GN=SYNPCC7002_A2655	SYNPCC7002_A2655	1	1	1	1	1	1	1	1	1	1	1	1	1	1	1	1	1	1	1	1	1	1	1	1	1	1	0	1	1	1	1	1	1	1	1	1	1	1	1	1	1	1	1	1	1	1
	B1XLV9	Uncharacterized protein OS=Synechococcus sp. (strain ATCC 27264 / PCC 7002 / PR-6) GN=SYNPCC7002_A2656	SYNPCC7002_A2656	0	0	0	0	0	0	0	0	0	0	0	0	0	0	0	0	0	0	0	0	0	0	0	1	0	0	0	0	0	0	0	0	0	1	0	0	0	0	0	0	0	0	0	0	0	0
	B1XLW0	Uncharacterized protein OS=Synechococcus sp. (strain ATCC 27264 / PCC 7002 / PR-6) GN=SYNPCC7002_A2657	SYNPCC7002_A2657	0	0	0	0	0	0	0	0	0	0	0	0	0	0	0	0	0	0	0	0	0	0	0	1	0	0	0	0	0	0	0	0	0	0	0	0	0	0	0	0	0	0	0	0	0	0
	B1XLW2	Uncharacterized protein OS=Synechococcus sp. (strain ATCC 27264 / PCC 7002 / PR-6) GN=SYNPCC7002_A2659	SYNPCC7002_A2659	1	0	1	1	0	1	0	1	1	0	1	0	0	0	1	0	1	0	0	1	1	1	0	1	1	0	0	1	1	1	1	1	1	1	0	1	0	1	0	0	0	0	0	1	1	0
	B1XLW3	Uncharacterized protein OS=Synechococcus sp. (strain ATCC 27264 / PCC 7002 / PR-6) GN=SYNPCC7002_A2660	SYNPCC7002_A2660	1	0	1	1	0	1	0	1	1	0	1	0	0	0	1	0	1	0	0	1	1	1	0	1	1	0	0	1	1	1	1	1	1	1	0	1	0	1	0	0	1	0	0	1	1	1
	B1XLW4	Glycoprotein 64 OS=Synechococcus sp. (strain ATCC 27264 / PCC 7002 / PR-6) GN=SYNPCC7002_A2662	SYNPCC7002_A2662	0	0	0	0	0	0	0	0	0	0	0	0	0	0	0	0	0	1	0	0	0	0	1	1	0	0	0	0	0	0	0	0	0	1	1	0	0	0	0	0	0	0	0	0	0	0
	B1XLW5	Uncharacterized protein OS=Synechococcus sp. (strain ATCC 27264 / PCC 7002 / PR-6) GN=SYNPCC7002_A2661	SYNPCC7002_A2661	0	0	0	0	0	0	0	0	0	0	0	0	0	0	0	0	0	0	0	0	0	0	0	1	0	0	0	0	0	0	0	0	0	0	0	0	0	0	0	0	0	0	0	0	0	0
	B1XLW6	Bacterioferritin OS=Synechococcus sp. (strain ATCC 27264 / PCC 7002 / PR-6) GN=bfr	bfr SYNPCC7002_A2663	0	0	0	0	0	0	0	0	0	0	0	0	0	0	0	0	0	1	0	0	0	0	1	1	0	0	0	0	0	0	0	0	0	1	1	0	0	0	0	0	0	0	0	0	0	0
	B1XLW8	Phosphoribulokinase OS=Synechococcus sp. (strain ATCC 27264 / PCC 7002 / PR-6) GN=prk	prk SYNPCC7002_A2665	1	0	1	1	1	1	1	1	1	1	1	1	1	1	1	1	1	1	1	1	1	1	1	1	1	1	0	1	1	1	1	1	1	1	1	1	1	1	1	1	1	1	1	1	1	1
	B1XLW9	Uncharacterized protein OS=Synechococcus sp. (strain ATCC 27264 / PCC 7002 / PR-6) GN=SYNPCC7002_A2666	SYNPCC7002_A2666	0	0	0	0	0	0	0	0	0	0	0	0	0	0	0	0	0	0	0	0	0	0	0	1	0	0	0	0	0	0	0	0	0	0	0	0	0	0	0	0	0	0	0	0	0	0
	B1XLX0	DNA photolyase OS=Synechococcus sp. (strain ATCC 27264 / PCC 7002 / PR-6) GN=phrA	phrA SYNPCC7002_A2668	0	0	0	1	0	0	1	0	1	1	0	1	0	0	0	1	1	1	1	0	1	0	1	1	0	1	0	0	0	0	0	0	0	1	1	0	1	1	1	1	0	1	0	1	0	1
	B1XLX1	Two-component hybrid sensor and regulator OS=Synechococcus sp. (strain ATCC 27264 / PCC 7002 / PR-6) GN=SYNPCC7002_A2669	SYNPCC7002_A2669	0	1	1	1	1	1	0	0	0	1	1	0	1	1	1	1	1	1	1	1	1	1	1	1	1	1	1	1	1	1	1	1	1	1	1	1	0	0	0	1	0	0	1	1	1	0
	B1XLX2	Hydrolase, alpha/beta fold family OS=Synechococcus sp. (strain ATCC 27264 / PCC 7002 / PR-6) GN=SYNPCC7002_A2670	SYNPCC7002_A2670	0	0	0	0	1	0	0	0	0	0	0	0	0	0	0	1	1	0	0	0	0	0	1	1	0	0	0	0	1	1	0	0	0	0	0	0	0	0	0	0	0	0	0	0	1	0
	B1XLX3	Uncharacterized protein OS=Synechococcus sp. (strain ATCC 27264 / PCC 7002 / PR-6) GN=SYNPCC7002_A2671	SYNPCC7002_A2671	0	0	0	0	0	0	1	0	0	1	0	1	0	0	0	0	1	1	1	1	1	1	0	1	0	0	0	0	0	0	0	0	0	1	1	1	1	0	1	0	0	1	1	1	0	0
	B1XLX4	Uncharacterized protein OS=Synechococcus sp. (strain ATCC 27264 / PCC 7002 / PR-6) GN=SYNPCC7002_A2672	SYNPCC7002_A2672	0	0	0	0	0	0	0	0	0	1	0	0	0	0	0	0	1	0	0	0	1	1	0	1	0	0	0	0	0	0	0	0	0	1	0	0	0	0	0	0	0	0	0	1	0	0
	B1XLX5	Uncharacterized protein OS=Synechococcus sp. (strain ATCC 27264 / PCC 7002 / PR-6) GN=SYNPCC7002_A2673	SYNPCC7002_A2673	0	0	0	0	0	0	0	0	0	0	0	0	0	0	0	0	0	0	0	0	0	0	0	1	0	0	0	0	0	0	0	0	0	1	0	0	0	0	0	0	0	0	0	0	0	0
	B1XLX6	V4R domain protein OS=Synechococcus sp. (strain ATCC 27264 / PCC 7002 / PR-6) GN=SYNPCC7002_A2674	SYNPCC7002_A2674	0	0	0	1	1	0	1	0	0	1	0	1	0	0	0	1	1	1	1	1	1	1	1	1	0	0	0	0	0	0	0	0	0	1	1	1	1	0	1	0	0	1	1	1	0	0
	B1XLX7	Probable ferredoxin OS=Synechococcus sp. (strain ATCC 27264 / PCC 7002 / PR-6) GN=SYNPCC7002_A2675	SYNPCC7002_A2675	0	0	0	1	1	0	1	0	0	1	0	1	0	0	0	1	1	1	1	1	1	1	1	1	0	0	0	0	0	0	0	0	0	1	1	1	1	0	1	0	0	1	1	1	0	0
	B1XLX8	Uncharacterized protein OS=Synechococcus sp. (strain ATCC 27264 / PCC 7002 / PR-6) GN=SYNPCC7002_A2676	SYNPCC7002_A2676	0	0	0	0	0	0	0	0	0	0	0	0	0	0	0	0	0	0	0	0	0	0	0	1	0	0	0	0	0	0	0	0	0	1	0	0	0	0	0	0	0	0	0	0	0	0
	B1XLX9	Probable ferredoxin OS=Synechococcus sp. (strain ATCC 27264 / PCC 7002 / PR-6) GN=SYNPCC7002_A2677	SYNPCC7002_A2677	0	0	0	0	1	0	1	0	0	1	0	1	0	0	0	0	0	1	1	1	0	0	1	1	0	0	0	0	0	0	0	0	0	1	1	0	1	0	1	0	0	0	1	0	0	0
	B1XLY0	Uncharacterized protein OS=Synechococcus sp. (strain ATCC 27264 / PCC 7002 / PR-6) GN=SYNPCC7002_A2678	SYNPCC7002_A2678	0	0	1	1	0	0	0	0	0	0	0	0	0	0	0	0	0	0	0	0	0	0	0	1	0	0	0	0	0	0	0	0	0	1	0	0	0	0	0	0	0	0	0	1	0	0
	B1XLY1	Uncharacterized protein OS=Synechococcus sp. (strain ATCC 27264 / PCC 7002 / PR-6) GN=SYNPCC7002_A2679	SYNPCC7002_A2679	0	0	0	1	0	0	0	0	0	0	0	0	0	0	0	0	0	0	0	0	0	0	0	1	0	0	0	0	0	0	0	0	0	0	0	0	0	0	0	0	0	0	0	0	0	0
	B1XLY2	Uncharacterized protein OS=Synechococcus sp. (strain ATCC 27264 / PCC 7002 / PR-6) GN=SYNPCC7002_A2680	SYNPCC7002_A2680	0	0	0	1	0	0	0	0	0	0	1	0	0	0	1	0	1	0	0	0	0	1	0	1	0	0	0	0	0	0	0	0	0	0	0	0	0	0	0	0	0	0	0	0	0	0
	B1XLY3	Uncharacterized protein OS=Synechococcus sp. (strain ATCC 27264 / PCC 7002 / PR-6) GN=SYNPCC7002_A2681	SYNPCC7002_A2681	0	0	0	1	0	0	0	0	0	0	0	0	0	0	0	0	0	0	0	0	0	0	0	1	0	0	0	0	0	0	0	0	0	0	0	0	0	0	0	0	0	0	0	0	0	0
	B1XLY4	Uncharacterized protein OS=Synechococcus sp. (strain ATCC 27264 / PCC 7002 / PR-6) GN=SYNPCC7002_A2682	SYNPCC7002_A2682	0	0	1	1	0	1	0	0	0	0	0	0	1	0	0	0	0	0	0	0	0	0	0	1	1	0	0	0	0	0	1	0	0	0	0	0	0	1	0	0	0	0	1	0	0	0
	B1XLY5	Uncharacterized protein OS=Synechococcus sp. (strain ATCC 27264 / PCC 7002 / PR-6) GN=SYNPCC7002_A2683	SYNPCC7002_A2683	0	0	1	1	0	1	0	0	0	0	0	0	0	0	0	0	0	0	0	0	0	0	0	1	0	0	0	0	0	0	1	0	0	0	0	0	0	1	0	0	0	0	0	0	0	0
	B1XLY6	Uncharacterized protein OS=Synechococcus sp. (strain ATCC 27264 / PCC 7002 / PR-6) GN=SYNPCC7002_A2684	SYNPCC7002_A2684	0	0	0	1	0	1	0	0	0	0	0	0	0	0	1	0	0	0	0	0	0	0	0	1	1	0	0	1	0	0	1	0	0	0	0	0	0	1	0	0	0	0	0	0	0	0
	B1XLY9	Uncharacterized protein OS=Synechococcus sp. (strain ATCC 27264 / PCC 7002 / PR-6) GN=SYNPCC7002_A2687	SYNPCC7002_A2687	0	0	0	0	0	0	0	0	0	0	0	0	0	0	0	0	0	0	0	0	0	0	0	1	0	0	0	0	0	0	0	0	0	0	0	0	0	0	0	0	0	0	0	0	0	0
	B1XLZ0	Uncharacterized protein OS=Synechococcus sp. (strain ATCC 27264 / PCC 7002 / PR-6) GN=SYNPCC7002_A2688	SYNPCC7002_A2688	1	1	1	0	1	0	1	0	1	1	0	0	1	1	0	0	1	1	1	1	1	0	1	1	1	1	0	1	1	0	0	1	1	1	1	1	0	0	0	0	1	0	1	1	0	1
	B1XLZ1	Predicted ATPase of ABC class OS=Synechococcus sp. (strain ATCC 27264 / PCC 7002 / PR-6) GN=SYNPCC7002_A2689	SYNPCC7002_A2689	0	0	0	1	0	0	1	0	1	0	0	1	1	0	0	1	0	1	1	1	0	0	0	1	0	1	0	0	1	1	0	0	0	1	0	0	1	1	1	1	0	0	1	0	0	1
	B1XLZ2	Universal stress protein OS=Synechococcus sp. (strain ATCC 27264 / PCC 7002 / PR-6) GN=SYNPCC7002_A2690	SYNPCC7002_A2690	1	0	1	1	1	1	1	1	0	1	1	1	1	0	0	1	1	0	1	0	1	1	1	1	1	1	0	1	0	1	1	1	1	1	1	1	1	1	1	1	1	1	1	1	1	1
	B1XLZ3	Uncharacterized protein OS=Synechococcus sp. (strain ATCC 27264 / PCC 7002 / PR-6) GN=SYNPCC7002_A2691	SYNPCC7002_A2691	1	0	0	1	1	0	1	0	1	0	0	1	1	0	0	1	1	1	1	1	1	0	1	1	1	1	0	1	1	1	1	1	0	1	1	0	1	1	1	0	0	0	1	1	1	1
	B1XLZ4	Uncharacterized protein OS=Synechococcus sp. (strain ATCC 27264 / PCC 7002 / PR-6) GN=SYNPCC7002_A2692	SYNPCC7002_A2692	0	0	0	0	0	0	0	0	0	0	0	0	0	0	0	0	0	0	0	0	0	0	0	1	0	0	0	0	0	0	0	0	0	0	0	0	0	0	0	0	0	0	0	0	0	0
	B1XLZ5	UDP-N-acetylmuramoyl-tripeptide--D-alanyl-D-alanine ligase OS=Synechococcus sp. (strain ATCC 27264 / PCC 7002 / PR-6) GN=murF	murF SYNPCC7002_A2693	1	1	1	1	1	1	1	1	1	1	1	1	1	1	1	1	1	1	1	1	0	1	1	1	1	1	1	1	1	1	1	1	1	1	1	1	1	1	1	1	1	1	1	1	1	1
	B1XLZ6	Type II secretory pathway, putative OS=Synechococcus sp. (strain ATCC 27264 / PCC 7002 / PR-6) GN=SYNPCC7002_A2694	SYNPCC7002_A2694	0	0	0	0	0	0	0	0	0	0	0	0	0	0	0	0	0	0	0	0	0	0	0	1	0	0	0	0	0	0	0	0	0	1	0	0	0	0	0	0	0	0	0	0	0	0
	B1XLZ7	Uncharacterized protein OS=Synechococcus sp. (strain ATCC 27264 / PCC 7002 / PR-6) GN=SYNPCC7002_A2695	SYNPCC7002_A2695	1	1	1	1	1	1	1	1	1	1	1	1	1	1	1	1	1	1	1	1	1	1	1	1	1	1	0	1	1	1	1	1	1	1	1	1	1	1	1	1	1	1	1	1	1	1
	B1XLZ8	Erthyrocyte band 7 integral membrane protein OS=Synechococcus sp. (strain ATCC 27264 / PCC 7002 / PR-6) GN=SYNPCC7002_A2696	SYNPCC7002_A2696	1	0	1	1	1	1	1	1	1	1	1	1	1	0	1	1	1	1	1	1	0	1	1	1	1	1	0	1	1	1	1	1	1	1	1	1	1	1	1	1	1	1	1	1	1	0
	B1XM00	Uncharacterized protein OS=Synechococcus sp. (strain ATCC 27264 / PCC 7002 / PR-6) GN=SYNPCC7002_A2698	SYNPCC7002_A2698	0	0	0	0	0	0	0	0	0	0	0	0	0	0	0	0	0	0	0	0	0	0	0	1	0	0	0	0	0	0	0	0	0	0	0	0	0	0	0	0	0	0	0	0	0	0
	B1XM01	Uncharacterized protein OS=Synechococcus sp. (strain ATCC 27264 / PCC 7002 / PR-6) GN=SYNPCC7002_A2699	SYNPCC7002_A2699	0	0	0	0	0	0	0	0	0	0	0	0	0	0	0	0	0	0	0	0	0	0	0	1	0	1	0	0	0	0	0	0	0	1	0	0	0	0	0	0	0	0	0	0	0	0
	B1XM02	Glycosyl transferase, group 2 family protein OS=Synechococcus sp. (strain ATCC 27264 / PCC 7002 / PR-6) GN=SYNPCC7002_A2700	SYNPCC7002_A2700	0	0	1	0	0	1	1	0	1	0	1	1	1	1	1	1	1	1	0	1	1	0	1	1	1	1	0	1	1	1	1	1	1	1	1	1	1	1	1	0	1	0	0	1	1	1
	B1XM03	Probable protein phosphatase OS=Synechococcus sp. (strain ATCC 27264 / PCC 7002 / PR-6) GN=SYNPCC7002_A2701	SYNPCC7002_A2701	1	0	1	1	0	1	1	0	1	0	1	1	1	0	1	1	1	1	0	1	1	0	1	1	1	0	1	1	0	1	1	1	1	1	1	1	1	1	1	0	0	0	0	1	1	0
	B1XM05	Hydrolase, alpha/beta fold family protein OS=Synechococcus sp. (strain ATCC 27264 / PCC 7002 / PR-6) GN=SYNPCC7002_A2703	SYNPCC7002_A2703	1	0	1	1	1	1	1	1	1	0	1	1	1	1	1	1	1	1	1	1	1	1	1	1	1	1	0	1	1	1	1	1	1	1	1	1	1	1	1	0	0	1	1	1	1	1
	B1XM06	Acetolactate synthase, small subunit OS=Synechococcus sp. (strain ATCC 27264 / PCC 7002 / PR-6) GN=ilvN	ilvN SYNPCC7002_A2704	1	1	1	1	1	1	1	1	1	1	1	1	1	1	1	1	1	1	1	1	1	1	1	1	1	1	0	1	1	1	1	1	1	1	1	1	1	1	1	1	1	1	1	1	1	1
	B1XM07	Uncharacterized protein OS=Synechococcus sp. (strain ATCC 27264 / PCC 7002 / PR-6) GN=SYNPCC7002_A2705	SYNPCC7002_A2705	0	0	0	1	0	0	0	0	0	0	0	0	0	0	1	1	0	1	1	0	1	0	0	1	0	0	0	0	0	0	0	0	0	0	1	0	0	0	0	0	0	0	0	1	0	0
	B1XM08	Methionine--tRNA ligase OS=Synechococcus sp. (strain ATCC 27264 / PCC 7002 / PR-6) GN=metG	metG SYNPCC7002_A2706	1	1	1	1	1	0	1	1	1	1	1	1	1	1	1	1	1	1	1	1	1	1	1	1	1	1	0	1	1	1	1	1	1	1	1	1	1	1	1	0	1	1	0	1	1	1
	B1XM10	Uncharacterized protein OS=Synechococcus sp. (strain ATCC 27264 / PCC 7002 / PR-6) GN=SYNPCC7002_A2708	SYNPCC7002_A2708	0	0	0	1	0	0	0	0	0	0	0	0	1	0	0	0	0	0	0	0	0	0	0	1	0	0	0	0	0	1	0	0	0	1	0	0	1	1	1	0	0	0	0	0	0	1
	B1XM12	Glyoxalase family protein OS=Synechococcus sp. (strain ATCC 27264 / PCC 7002 / PR-6) GN=SYNPCC7002_A2710	SYNPCC7002_A2710	0	0	1	1	0	1	1	1	0	0	1	0	0	0	1	0	0	0	0	1	0	0	0	1	1	1	0	1	0	0	1	1	0	1	0	0	0	0	1	0	0	0	0	0	1	1
	B1XM13	Fibronectin-binding protein A OS=Synechococcus sp. (strain ATCC 27264 / PCC 7002 / PR-6) GN=SYNPCC7002_A0146	SYNPCC7002_A0146	1	0	1	1	1	1	1	1	1	1	1	1	1	1	1	1	1	1	1	1	1	1	1	1	1	1	0	1	1	1	1	1	1	1	1	1	1	1	1	1	1	1	1	1	1	1
	B1XM15	Two-component hybrid sensor and regulator PAS domain S-box protein OS=Synechococcus sp. (strain ATCC 27264 / PCC 7002 / PR-6) GN=SYNPCC7002_A0148	SYNPCC7002_A0148	1	0	1	1	0	1	1	1	1	1	1	1	1	0	1	1	1	1	1	1	0	1	1	1	1	1	1	0	1	1	1	1	0	0	1	1	1	0	1	1	0	1	1	1	1	1
	B1XM16	Glycosyl transferase, group 1 family protein OS=Synechococcus sp. (strain ATCC 27264 / PCC 7002 / PR-6) GN=SYNPCC7002_A0149	SYNPCC7002_A0149	0	0	0	0	0	0	0	0	0	0	0	0	0	0	0	0	0	0	0	0	0	0	0	1	0	0	0	0	0	0	0	0	0	0	0	0	0	0	0	0	0	0	0	0	0	0
	B1XM17	Ser/Thr protein phosphatase family protein OS=Synechococcus sp. (strain ATCC 27264 / PCC 7002 / PR-6) GN=SYNPCC7002_A0150	SYNPCC7002_A0150	0	0	0	0	0	0	0	0	0	0	0	0	0	0	0	0	0	0	0	0	0	0	0	1	0	0	0	0	0	0	0	0	0	1	0	0	0	0	0	0	0	0	0	0	0	0
	B1XM18	Conserved membrane protein OS=Synechococcus sp. (strain ATCC 27264 / PCC 7002 / PR-6) GN=SYNPCC7002_A0151	SYNPCC7002_A0151	0	0	0	1	1	1	1	0	1	1	1	1	1	0	1	1	1	1	1	1	1	1	0	1	1	0	0	1	1	1	1	1	1	1	1	1	1	1	1	1	1	1	1	1	1	1
	B1XM19	Uncharacterized protein OS=Synechococcus sp. (strain ATCC 27264 / PCC 7002 / PR-6) GN=SYNPCC7002_A0152	SYNPCC7002_A0152	1	0	1	1	0	1	1	1	1	1	1	1	1	1	1	1	1	0	1	1	1	0	1	1	1	0	0	1	1	1	1	1	1	1	0	1	1	1	1	1	1	0	1	1	1	1
	B1XM21	ABC-type transport protein, ATP-binding protein OS=Synechococcus sp. (strain ATCC 27264 / PCC 7002 / PR-6) GN=SYNPCC7002_A0154	SYNPCC7002_A0154	1	1	1	1	1	1	1	1	1	1	1	1	1	1	1	1	1	1	1	1	1	1	1	1	1	1	0	1	1	1	1	1	1	1	1	1	1	1	1	1	1	1	1	1	1	1
	B1XM23	Uncharacterized protein OS=Synechococcus sp. (strain ATCC 27264 / PCC 7002 / PR-6) GN=SYNPCC7002_A0156	SYNPCC7002_A0156	0	0	0	0	0	0	0	0	0	0	0	0	0	0	0	0	0	0	0	0	0	0	0	1	0	0	0	0	0	0	0	0	0	1	0	0	0	0	0	0	0	0	0	0	0	0
	B1XM25	Soluble lytic transglycosylase OS=Synechococcus sp. (strain ATCC 27264 / PCC 7002 / PR-6) GN=slt	slt SYNPCC7002_A0158	1	0	1	1	1	1	1	1	1	1	1	1	1	0	1	1	1	1	1	1	0	1	1	1	1	1	0	1	1	1	1	1	1	1	1	1	1	1	1	1	0	1	1	1	1	1
	B1XM27	Uncharacterized protein OS=Synechococcus sp. (strain ATCC 27264 / PCC 7002 / PR-6) GN=SYNPCC7002_A0160	SYNPCC7002_A0160	1	0	1	1	1	1	1	1	1	1	1	1	1	1	1	1	1	1	1	1	1	1	1	1	1	1	0	1	1	1	1	1	1	1	1	1	1	0	1	0	0	0	1	1	1	1
	B1XM28	Uncharacterized protein OS=Synechococcus sp. (strain ATCC 27264 / PCC 7002 / PR-6) GN=SYNPCC7002_A0161	SYNPCC7002_A0161	0	0	0	0	0	0	0	0	1	0	0	0	0	0	0	0	0	0	0	0	0	0	0	1	0	0	0	0	0	0	0	0	0	1	0	0	0	0	0	0	0	0	0	0	0	0
	B1XM29	ATP-dependent 6-phosphofructokinase OS=Synechococcus sp. (strain ATCC 27264 / PCC 7002 / PR-6) GN=pfkA	pfkA SYNPCC7002_A0162	0	0	1	1	1	1	1	1	0	1	1	1	1	1	0	1	1	1	1	1	1	1	1	1	0	1	0	0	1	1	0	0	0	1	1	1	1	1	1	1	1	1	1	1	0	1
	B1XM30	Uncharacterized protein OS=Synechococcus sp. (strain ATCC 27264 / PCC 7002 / PR-6) GN=SYNPCC7002_A0163	SYNPCC7002_A0163	0	0	0	1	0	0	0	0	0	0	0	0	0	0	0	1	0	1	0	1	1	1	1	1	0	0	0	0	1	0	0	0	0	1	1	0	1	1	1	0	0	0	0	1	0	1
	B1XM31	Uncharacterized protein OS=Synechococcus sp. (strain ATCC 27264 / PCC 7002 / PR-6) GN=SYNPCC7002_A0164	SYNPCC7002_A0164	1	0	1	0	0	1	1	1	1	0	1	1	1	0	1	1	1	0	1	1	1	1	0	1	1	1	0	1	1	1	1	1	1	1	0	0	0	0	0	1	0	1	1	1	1	1
	B1XM32	Phosphoglucomutase/phosphomannomutase OS=Synechococcus sp. (strain ATCC 27264 / PCC 7002 / PR-6) GN=SYNPCC7002_A0165	SYNPCC7002_A0165	1	0	1	0	1	1	0	1	1	1	1	0	1	0	0	1	1	1	0	1	1	0	0	1	0	1	0	1	1	1	1	1	1	1	1	1	1	1	1	0	1	0	0	1	1	1
	B1XM35	Uncharacterized protein OS=Synechococcus sp. (strain ATCC 27264 / PCC 7002 / PR-6) GN=SYNPCC7002_A0168	SYNPCC7002_A0168	1	0	1	1	1	1	1	1	1	1	1	1	1	1	1	1	1	1	1	1	1	1	1	1	1	0	0	1	1	1	1	1	1	1	1	1	1	1	1	1	1	1	1	1	1	1
	B1XM36	3-phosphoshikimate 1-carboxyvinyltransferase OS=Synechococcus sp. (strain ATCC 27264 / PCC 7002 / PR-6) GN=aroA	aroA SYNPCC7002_A0169	1	1	0	1	1	1	1	1	1	1	1	1	1	1	1	1	1	1	1	1	1	1	1	1	1	1	0	1	1	1	1	1	0	1	1	1	1	1	1	1	1	1	1	1	1	1
	B1XM37	Cytochrome P450 OS=Synechococcus sp. (strain ATCC 27264 / PCC 7002 / PR-6) GN=SYNPCC7002_A0170	SYNPCC7002_A0170	1	0	1	1	0	1	1	1	1	0	1	1	1	1	1	1	1	1	0	1	1	1	0	1	1	0	0	1	1	1	1	1	1	1	1	1	1	1	1	1	0	0	1	1	1	1
	B1XM43	DsbA-like thioredoxin domain protein OS=Synechococcus sp. (strain ATCC 27264 / PCC 7002 / PR-6) GN=SYNPCC7002_A0176	SYNPCC7002_A0176	0	0	1	1	0	0	1	1	1	1	1	1	1	0	1	1	1	0	0	1	1	1	0	1	1	1	0	1	1	1	0	1	0	1	0	0	1	0	0	1	1	1	0	0	1	0
	B1XM44	Alanine:glyoxylate aminotransferase OS=Synechococcus sp. (strain ATCC 27264 / PCC 7002 / PR-6) GN=SYNPCC7002_A0177	SYNPCC7002_A0177	0	1	1	1	0	0	0	0	0	1	1	1	1	1	1	0	0	0	1	0	1	1	0	1	1	0	0	1	0	0	1	1	1	1	0	0	1	1	1	1	1	0	1	0	1	0
	B1XM45	DNA mismatch repair protein MutS OS=Synechococcus sp. (strain ATCC 27264 / PCC 7002 / PR-6) GN=mutS	mutS SYNPCC7002_A0178	1	1	1	1	1	1	1	1	1	1	1	1	1	1	1	1	1	1	1	1	1	1	1	1	1	0	0	1	1	1	1	1	1	1	1	1	1	1	1	1	1	1	1	1	1	1
	B1XM46	Uncharacterized protein OS=Synechococcus sp. (strain ATCC 27264 / PCC 7002 / PR-6) GN=SYNPCC7002_A0179	SYNPCC7002_A0179	1	0	1	1	1	1	1	1	1	1	1	1	1	1	1	1	1	1	1	1	1	1	1	1	1	1	0	1	1	1	1	1	1	1	1	1	1	1	1	1	1	1	1	1	1	1
	B1XM47	Uncharacterized protein OS=Synechococcus sp. (strain ATCC 27264 / PCC 7002 / PR-6) GN=SYNPCC7002_A0180	SYNPCC7002_A0180	1	0	1	1	1	1	1	1	1	1	1	1	1	1	1	1	1	1	1	1	0	1	1	1	1	1	0	1	1	1	1	1	1	1	1	1	1	1	1	1	1	1	1	1	1	1
	B1XM48	Subtilase family peptidase OS=Synechococcus sp. (strain ATCC 27264 / PCC 7002 / PR-6) GN=SYNPCC7002_A0181	SYNPCC7002_A0181	0	0	0	0	0	1	0	0	0	0	0	0	0	0	0	0	0	0	0	0	0	0	0	1	0	0	0	0	0	1	0	0	0	1	0	0	0	0	0	0	0	0	0	0	0	0
	B1XM49	Glycosyltransferase 2 fused to TPR-repeat domain OS=Synechococcus sp. (strain ATCC 27264 / PCC 7002 / PR-6) GN=SYNPCC7002_A0183	SYNPCC7002_A0183	1	1	1	1	1	1	1	1	1	0	1	1	1	1	1	1	1	1	1	1	0	1	1	1	1	1	0	1	1	1	1	1	1	1	1	1	0	0	1	1	0	1	0	1	1	0
	B1XM50	Uncharacterized protein OS=Synechococcus sp. (strain ATCC 27264 / PCC 7002 / PR-6) GN=SYNPCC7002_A0184	SYNPCC7002_A0184	0	0	0	1	0	0	0	0	0	0	0	0	0	0	0	1	0	0	1	0	0	0	0	1	0	0	0	0	0	0	1	0	0	0	0	0	0	1	0	0	0	0	0	0	0	0
	B1XM51	Uncharacterized protein OS=Synechococcus sp. (strain ATCC 27264 / PCC 7002 / PR-6) GN=SYNPCC7002_A0185	SYNPCC7002_A0185	0	0	1	0	0	0	1	0	1	0	1	1	1	0	1	0	0	0	0	0	1	0	0	1	1	0	0	1	1	0	1	0	1	1	0	1	0	0	1	1	0	0	0	1	1	0
	B1XM52	CAB/ELIP/HLIP superfamily OS=Synechococcus sp. (strain ATCC 27264 / PCC 7002 / PR-6) GN=SYNPCC7002_A0186	SYNPCC7002_A0186	1	1	1	1	1	1	1	1	1	1	1	1	1	1	1	1	1	1	1	1	1	1	1	1	1	1	0	1	1	1	1	1	1	1	1	1	1	1	1	1	1	1	1	1	1	1
	B1XM53	Uncharacterized protein OS=Synechococcus sp. (strain ATCC 27264 / PCC 7002 / PR-6) GN=SYNPCC7002_A0187	SYNPCC7002_A0187	1	1	1	1	1	1	1	1	1	0	1	1	1	1	1	1	1	1	1	1	1	0	1	1	1	1	0	1	1	1	1	1	1	1	1	1	1	1	1	1	0	1	1	1	1	1
	B1XM54	Peptide chain release factor 2 OS=Synechococcus sp. (strain ATCC 27264 / PCC 7002 / PR-6) GN=prfB	prfB SYNPCC7002_A0188	0	1	1	1	1	1	1	1	1	0	1	1	1	1	1	0	1	1	1	1	1	1	1	1	1	1	0	1	0	0	0	1	1	1	1	0	1	1	0	1	1	0	1	0	0	1
	B1XM55	Uncharacterized protein OS=Synechococcus sp. (strain ATCC 27264 / PCC 7002 / PR-6) GN=SYNPCC7002_A0189	SYNPCC7002_A0189	0	0	1	1	0	0	0	0	0	0	0	0	1	0	0	0	0	1	0	1	0	0	1	1	0	1	0	0	0	1	0	0	0	1	0	1	0	0	1	0	0	0	0	0	0	1
	B1XM56	Uncharacterized protein OS=Synechococcus sp. (strain ATCC 27264 / PCC 7002 / PR-6) GN=SYNPCC7002_A0190	SYNPCC7002_A0190	1	0	1	1	1	1	1	1	1	0	1	1	1	0	1	1	1	1	1	1	1	1	1	1	1	1	0	1	1	1	1	1	1	1	1	1	1	1	1	0	0	1	1	1	1	1
	B1XM57	PhoH-like protein OS=Synechococcus sp. (strain ATCC 27264 / PCC 7002 / PR-6) GN=SYNPCC7002_A0191	SYNPCC7002_A0191	0	0	0	1	0	0	0	0	0	0	0	1	0	1	0	0	0	0	0	0	0	1	0	1	1	0	0	0	0	0	0	0	0	0	0	0	1	1	1	1	1	0	1	0	0	0
	B1XM61	Hydrogenase subunit E ([NiFe] hydrogenase subunit) OS=Synechococcus sp. (strain ATCC 27264 / PCC 7002 / PR-6) GN=hoxE	hoxE SYNPCC7002_A0195	1	0	1	1	0	1	1	1	0	0	1	1	0	1	0	1	0	1	0	0	0	1	1	1	0	1	0	1	1	1	0	1	0	0	0	1	1	1	1	1	1	0	1	1	0	1
	B1XM70	[NiFe] hydrogenase maturation protein HypF OS=Synechococcus sp. (strain ATCC 27264 / PCC 7002 / PR-6) GN=hypF	hypF SYNPCC7002_A0204	1	0	1	1	0	1	1	1	1	0	1	1	0	1	1	1	1	1	0	0	0	1	1	1	1	1	0	1	1	1	1	1	1	0	0	1	1	1	1	1	1	0	1	1	1	1
	B1XM72	Hydrogenase expression/formation protein HypD OS=Synechococcus sp. (strain ATCC 27264 / PCC 7002 / PR-6) GN=hypD	hypD SYNPCC7002_A0206	1	0	1	1	0	1	1	1	1	0	1	1	1	1	1	1	1	1	0	0	0	1	1	1	1	1	0	1	1	1	1	1	1	0	0	1	1	1	1	1	1	0	1	1	1	1
	B1XM73	Uncharacterized protein OS=Synechococcus sp. (strain ATCC 27264 / PCC 7002 / PR-6) GN=SYNPCC7002_A0207	SYNPCC7002_A0207	1	0	1	1	1	1	1	1	1	1	1	0	1	1	1	1	1	1	1	1	1	1	1	1	1	1	0	1	1	1	1	1	1	1	0	1	1	1	1	1	1	0	1	1	1	1
	B1XM74	Uncharacterized protein OS=Synechococcus sp. (strain ATCC 27264 / PCC 7002 / PR-6) GN=SYNPCC7002_A0208	SYNPCC7002_A0208	1	0	1	1	1	1	1	1	1	1	1	0	1	1	1	1	1	1	1	1	1	1	1	1	1	1	0	1	1	1	1	1	1	1	1	1	1	1	1	0	1	0	1	1	1	1
	B1XM76	Light-dependent protochlorophyllide reductase OS=Synechococcus sp. (strain ATCC 27264 / PCC 7002 / PR-6) GN=por	por SYNPCC7002_A0210	1	1	1	1	1	1	1	1	1	1	1	1	1	1	1	1	1	1	1	1	1	1	1	1	1	1	0	1	1	1	1	1	1	1	1	1	1	1	1	1	1	1	1	1	1	1
	B1XM77	Uncharacterized protein OS=Synechococcus sp. (strain ATCC 27264 / PCC 7002 / PR-6) GN=SYNPCC7002_A0211	SYNPCC7002_A0211	0	0	0	0	0	0	1	0	0	0	0	0	0	0	0	0	0	0	0	0	0	0	0	1	0	0	0	0	0	0	0	0	0	1	0	0	0	0	0	0	0	0	0	0	1	0
	B1XM78	Calcium/proton exchanger OS=Synechococcus sp. (strain ATCC 27264 / PCC 7002 / PR-6) GN=chaA	chaA SYNPCC7002_A0212	1	0	1	1	1	1	1	1	1	1	1	1	1	1	1	1	1	1	1	1	1	1	1	1	1	1	0	1	1	1	1	1	1	1	1	1	1	1	1	1	1	1	1	1	1	1
	B1XM79	Carboxyl-terminal protease (Periplasmic) OS=Synechococcus sp. (strain ATCC 27264 / PCC 7002 / PR-6) GN=prc	prc SYNPCC7002_A0213	1	1	1	1	1	1	1	1	1	1	1	1	1	1	1	1	1	1	1	1	1	1	1	1	1	1	0	1	1	1	1	1	1	1	1	1	1	1	1	1	1	1	1	1	1	1
	B1XM80	Uncharacterized protein OS=Synechococcus sp. (strain ATCC 27264 / PCC 7002 / PR-6) GN=SYNPCC7002_A0214	SYNPCC7002_A0214	0	0	1	1	0	0	1	0	1	0	0	0	1	0	1	0	0	0	0	0	0	0	1	1	1	1	0	0	1	1	0	1	0	1	0	0	1	1	1	0	0	0	0	0	1	0
	B1XM81	Peptide methionine sulfoxide reductase MsrA OS=Synechococcus sp. (strain ATCC 27264 / PCC 7002 / PR-6) GN=msrA	msrA SYNPCC7002_A0215	1	1	1	1	1	1	1	1	1	1	1	1	1	1	1	1	1	1	1	1	1	1	1	1	1	1	0	1	1	1	1	1	1	1	1	1	1	1	1	1	1	1	1	1	1	1
	B1XM82	Uncharacterized protein OS=Synechococcus sp. (strain ATCC 27264 / PCC 7002 / PR-6) GN=SYNPCC7002_A0216	SYNPCC7002_A0216	1	1	1	1	1	1	1	1	1	1	1	1	1	1	1	1	1	1	1	1	1	1	1	1	1	1	0	1	1	1	1	1	1	1	1	1	1	1	1	1	1	1	1	1	1	1
	B1XM83	NAD kinase OS=Synechococcus sp. (strain ATCC 27264 / PCC 7002 / PR-6) GN=nadK	nadK SYNPCC7002_A0217	1	1	1	1	1	1	1	1	1	1	1	1	1	1	1	1	1	1	1	1	1	0	1	1	1	1	0	1	1	1	1	1	1	1	1	1	1	1	1	1	1	1	1	1	1	1
	B1XM84	Two-component response regulator OS=Synechococcus sp. (strain ATCC 27264 / PCC 7002 / PR-6) GN=SYNPCC7002_A0218	SYNPCC7002_A0218	1	1	1	1	1	1	1	1	1	1	1	1	1	1	1	1	1	1	1	1	1	1	1	1	1	1	1	1	1	1	1	1	1	1	1	1	1	1	1	1	1	1	1	1	1	1
	B1XM85	Uncharacterized protein OS=Synechococcus sp. (strain ATCC 27264 / PCC 7002 / PR-6) GN=SYNPCC7002_A0219	SYNPCC7002_A0219	1	1	1	1	1	1	1	1	1	1	1	1	1	1	1	1	1	1	1	1	1	1	1	1	1	1	0	1	1	1	1	1	1	1	1	1	0	1	1	1	1	1	1	1	1	1
	B1XM87	6-phosphogluconate dehydrogenase, decarboxylating OS=Synechococcus sp. (strain ATCC 27264 / PCC 7002 / PR-6) GN=gnd	gnd SYNPCC7002_A0221	1	1	1	1	1	1	1	1	1	1	1	1	1	1	1	1	1	1	1	1	1	1	1	1	1	1	0	1	1	1	1	1	1	1	1	1	1	1	1	1	1	1	1	1	1	1
	B1XM88	Uncharacterized protein OS=Synechococcus sp. (strain ATCC 27264 / PCC 7002 / PR-6) GN=SYNPCC7002_A0222	SYNPCC7002_A0222	0	0	0	0	0	0	0	0	0	0	0	0	1	0	0	1	0	0	0	0	0	0	0	1	0	0	0	0	0	1	0	0	0	1	0	0	1	1	1	0	0	0	0	0	0	1
	B1XM89	Serine proteinase OS=Synechococcus sp. (strain ATCC 27264 / PCC 7002 / PR-6) GN=SYNPCC7002_A1379	SYNPCC7002_A1379	1	0	1	1	0	1	1	0	1	1	1	1	1	0	1	1	1	1	0	1	1	1	1	1	1	1	0	1	1	1	1	1	1	1	1	1	1	1	1	0	0	1	0	1	1	1
	B1XM90	Uncharacterized protein OS=Synechococcus sp. (strain ATCC 27264 / PCC 7002 / PR-6) GN=SYNPCC7002_A1380	SYNPCC7002_A1380	1	0	1	1	0	1	1	1	1	0	1	0	0	0	1	1	1	1	1	1	1	1	1	1	1	1	0	1	1	1	1	1	1	1	1	1	1	1	1	1	0	1	1	0	1	1
	B1XM91	Permease protein of iron(III) ABC transporter OS=Synechococcus sp. (strain ATCC 27264 / PCC 7002 / PR-6) GN=SYNPCC7002_A1381	SYNPCC7002_A1381	0	0	0	1	1	0	0	0	1	1	0	1	1	1	0	0	1	1	0	1	0	0	1	1	0	1	0	0	1	1	0	0	0	1	1	1	1	1	1	1	1	1	1	0	0	1
	B1XM92	Two-component hybrid sensor and regulator OS=Synechococcus sp. (strain ATCC 27264 / PCC 7002 / PR-6) GN=SYNPCC7002_A1382	SYNPCC7002_A1382	0	0	0	0	0	0	0	0	0	0	0	0	1	0	0	1	0	0	0	1	0	0	0	1	0	0	0	0	1	0	0	0	0	0	0	0	0	0	0	0	0	0	0	0	0	0
	B1XM93	Peroxiredoxin OS=Synechococcus sp. (strain ATCC 27264 / PCC 7002 / PR-6) GN=prx	prx SYNPCC7002_A1383	1	1	1	1	1	1	1	1	1	1	0	1	1	1	0	1	1	1	1	1	1	1	1	1	1	1	0	0	1	1	1	1	1	1	1	1	1	1	1	1	1	1	1	1	0	1
	B1XM94	Histidine kinase OS=Synechococcus sp. (strain ATCC 27264 / PCC 7002 / PR-6) GN=SYNPCC7002_A1384	SYNPCC7002_A1384	1	0	1	1	1	1	1	1	1	1	1	1	1	1	1	1	1	1	1	1	1	0	1	1	1	1	1	1	1	1	1	1	1	1	1	1	1	1	1	1	1	0	1	1	1	1
	B1XM95	NAD dependent epimerase/dehydratase family OS=Synechococcus sp. (strain ATCC 27264 / PCC 7002 / PR-6) GN=SYNPCC7002_A1385	SYNPCC7002_A1385	1	1	1	1	1	1	1	1	1	1	1	1	1	1	1	1	1	1	1	1	1	1	1	1	1	1	0	1	1	1	1	1	1	1	1	1	1	1	1	1	1	1	1	1	1	1
	B1XM96	Uncharacterized protein OS=Synechococcus sp. (strain ATCC 27264 / PCC 7002 / PR-6) GN=SYNPCC7002_A1386	SYNPCC7002_A1386	1	1	1	1	1	1	1	1	1	0	1	1	1	1	1	1	1	1	1	1	1	1	1	1	1	1	0	1	1	1	1	1	1	1	1	1	1	1	1	1	0	1	1	1	1	1
	B1XM97	Conserved hypothetical membrane protein OS=Synechococcus sp. (strain ATCC 27264 / PCC 7002 / PR-6) GN=SYNPCC7002_A1387	SYNPCC7002_A1387	1	1	1	1	1	1	1	1	1	1	1	1	1	1	1	1	1	1	1	1	1	1	1	1	1	1	0	1	1	1	1	1	1	1	1	1	1	1	1	1	1	1	1	1	1	1
	B1XM98	Ankyrin repeat protein OS=Synechococcus sp. (strain ATCC 27264 / PCC 7002 / PR-6) GN=SYNPCC7002_A1388	SYNPCC7002_A1388	0	0	0	0	1	0	0	1	1	0	0	1	0	0	0	1	0	0	0	1	1	0	0	1	0	0	0	0	1	1	0	1	0	1	0	1	1	0	1	0	0	0	0	1	0	0
	B1XM99	Sugar-phosphate nucleotidyl transferase OS=Synechococcus sp. (strain ATCC 27264 / PCC 7002 / PR-6) GN=SYNPCC7002_A1389	SYNPCC7002_A1389	1	1	1	1	1	1	1	1	1	1	1	1	1	1	1	1	1	1	1	1	1	1	1	1	1	1	0	1	1	1	1	1	1	1	1	1	1	1	1	1	1	1	1	1	1	1
	B1XMA1	Predicted membrane-associated Zn-dependent proteases 1 OS=Synechococcus sp. (strain ATCC 27264 / PCC 7002 / PR-6) GN=SYNPCC7002_A1391	SYNPCC7002_A1391	1	0	1	1	1	1	1	1	1	1	1	1	1	1	1	1	1	1	1	1	1	1	1	1	1	1	0	1	1	1	1	1	1	1	1	1	1	1	1	1	1	1	1	1	1	1
	B1XMA5	4-hydroxybenzoate polyprenyl transferase OS=Synechococcus sp. (strain ATCC 27264 / PCC 7002 / PR-6) GN=ubiA	ubiA plqA SYNPCC7002_A1400	1	1	1	1	1	1	1	1	1	1	1	1	1	1	1	1	1	1	1	1	1	1	1	1	1	1	1	1	1	1	1	1	1	1	1	1	1	1	1	1	1	1	1	1	1	1
	B1XMA6	Exopolyphosphatase OS=Synechococcus sp. (strain ATCC 27264 / PCC 7002 / PR-6) GN=ppx	ppx SYNPCC7002_A1401	1	1	1	1	1	1	1	1	1	1	1	1	1	1	1	1	1	1	1	1	1	1	1	1	1	1	0	1	1	1	1	1	1	1	1	1	1	1	1	1	1	1	1	1	1	1
	B1XMA7	Threonine synthase OS=Synechococcus sp. (strain ATCC 27264 / PCC 7002 / PR-6) GN=thrC	thrC SYNPCC7002_A1402	1	1	1	1	1	1	1	1	1	1	1	0	1	1	1	1	1	1	1	1	1	1	1	1	1	1	0	1	1	1	1	1	1	1	1	1	1	1	1	1	1	1	0	1	1	1
	B1XMA8	Mov34/MPN/PAD-1 family protein OS=Synechococcus sp. (strain ATCC 27264 / PCC 7002 / PR-6) GN=SYNPCC7002_A1403	SYNPCC7002_A1403	0	0	1	1	0	1	1	0	1	1	1	1	1	1	0	1	1	1	1	1	1	0	1	1	1	1	0	1	1	1	1	0	0	1	1	1	0	0	1	1	1	0	1	1	1	1
	B1XMA9	SCP-like extracellular protein subfamily, putative OS=Synechococcus sp. (strain ATCC 27264 / PCC 7002 / PR-6) GN=SYNPCC7002_A1404	SYNPCC7002_A1404	1	0	1	1	0	1	1	1	1	0	1	0	0	0	1	1	1	1	0	1	1	1	0	1	1	0	0	1	1	1	1	1	1	1	0	1	1	1	1	0	0	0	0	1	1	0
	B1XMB0	Histidine kinase OS=Synechococcus sp. (strain ATCC 27264 / PCC 7002 / PR-6) GN=SYNPCC7002_A1405	SYNPCC7002_A1405	1	1	1	1	1	1	1	1	1	1	1	1	1	1	1	1	1	1	1	1	1	1	1	1	1	1	1	1	1	1	1	1	1	1	1	1	1	1	1	1	1	1	1	1	1	1
	B1XMB1	Phosphoribosylamine--glycine ligase OS=Synechococcus sp. (strain ATCC 27264 / PCC 7002 / PR-6) GN=purD	purD SYNPCC7002_A1406	1	1	1	1	1	1	1	1	1	1	1	1	1	1	1	1	1	1	1	1	1	1	1	1	1	1	0	1	1	1	1	1	1	1	1	1	1	1	1	1	1	1	1	1	1	1
	B1XMB2	Membrane protein, putative OS=Synechococcus sp. (strain ATCC 27264 / PCC 7002 / PR-6) GN=SYNPCC7002_A1407	SYNPCC7002_A1407	0	0	1	1	0	0	0	0	0	0	0	0	0	0	0	0	0	1	0	0	0	0	1	1	0	0	0	0	0	0	0	0	1	1	0	1	1	0	1	0	0	0	0	0	0	0
	B1XMB3	DNA-directed DNA polymerase OS=Synechococcus sp. (strain ATCC 27264 / PCC 7002 / PR-6) GN=dnaE-C	dnaE-C SYNPCC7002_A1408	1	1	1	1	1	1	1	1	1	1	1	1	1	1	1	1	1	1	1	1	1	0	1	1	1	1	0	1	1	1	1	1	1	1	1	1	1	1	1	1	1	1	1	1	1	1
	B1XMB5	Glucose/sorbosone dehydrogenase OS=Synechococcus sp. (strain ATCC 27264 / PCC 7002 / PR-6) GN=SYNPCC7002_A1410	SYNPCC7002_A1410	0	0	0	1	1	0	1	0	1	1	0	0	0	1	0	0	1	0	1	0	1	1	1	1	1	0	0	0	0	0	1	0	0	1	0	1	1	1	0	1	1	1	1	0	0	0
	B1XMB6	3-octaprenyl-4-hydroxybenzoate decarboxylase OS=Synechococcus sp. (strain ATCC 27264 / PCC 7002 / PR-6) GN=ubiX	ubiX SYNPCC7002_A1411	1	1	1	0	1	1	1	1	0	1	1	1	1	1	1	1	1	1	1	1	1	1	1	1	1	1	0	1	1	1	1	1	1	0	0	1	1	1	1	1	1	1	1	1	1	1
	B1XMB7	HEAT-like repeat Protein OS=Synechococcus sp. (strain ATCC 27264 / PCC 7002 / PR-6) GN=SYNPCC7002_A1412	SYNPCC7002_A1412	1	1	1	1	1	1	1	1	1	1	1	1	1	1	1	1	1	1	1	1	1	1	1	1	1	1	0	1	1	1	1	1	1	1	1	1	1	1	1	1	1	1	1	1	1	1
	B1XMB8	NifU like protein OS=Synechococcus sp. (strain ATCC 27264 / PCC 7002 / PR-6) GN=SYNPCC7002_A1413	SYNPCC7002_A1413	1	1	1	1	1	1	1	1	1	1	1	1	1	1	1	1	1	1	1	1	1	1	1	1	1	1	0	1	1	1	1	1	1	1	1	1	1	1	1	1	1	1	1	1	1	1
	B1XMB9	Phosphoenolpyruvate carboxylase OS=Synechococcus sp. (strain ATCC 27264 / PCC 7002 / PR-6) GN=ppc	ppc SYNPCC7002_A1414	1	1	1	1	1	1	1	1	1	1	1	1	1	1	1	1	1	1	1	1	1	1	1	1	1	1	0	1	1	1	1	1	1	1	1	1	1	1	1	1	1	1	1	1	1	1
	B1XMC0	Uncharacterized protein OS=Synechococcus sp. (strain ATCC 27264 / PCC 7002 / PR-6) GN=SYNPCC7002_A1415	SYNPCC7002_A1415	1	0	1	0	0	1	0	0	1	0	0	0	1	0	0	1	1	1	0	1	1	0	0	1	0	0	0	0	1	0	0	0	1	1	0	1	0	0	1	1	0	0	0	1	1	0
	B1XMC1	Uncharacterized protein OS=Synechococcus sp. (strain ATCC 27264 / PCC 7002 / PR-6) GN=SYNPCC7002_A1416	SYNPCC7002_A1416	0	0	0	0	0	0	0	0	0	0	0	0	0	0	0	0	0	0	0	1	0	0	0	1	0	0	0	0	0	0	0	0	0	1	0	0	0	0	0	0	0	0	0	0	0	0
	B1XMC2	FO synthase subunit 1 OS=Synechococcus sp. (strain ATCC 27264 / PCC 7002 / PR-6) GN=cofG	cofG SYNPCC7002_A1417	1	0	1	1	1	1	1	1	1	0	1	0	1	1	1	1	1	1	1	1	1	0	1	1	1	1	0	1	1	1	1	1	1	1	1	1	1	1	1	1	0	0	1	1	1	1
	B1XMC4	Uncharacterized protein OS=Synechococcus sp. (strain ATCC 27264 / PCC 7002 / PR-6) GN=SYNPCC7002_A1419	SYNPCC7002_A1419	0	0	0	0	0	0	0	0	0	0	0	0	0	0	0	0	0	0	0	0	0	0	0	1	0	0	0	0	0	0	0	0	0	0	0	0	0	0	0	0	0	0	0	0	0	0
	B1XMC6	Uncharacterized protein OS=Synechococcus sp. (strain ATCC 27264 / PCC 7002 / PR-6) GN=SYNPCC7002_A1421	SYNPCC7002_A1421	0	0	0	0	0	0	0	0	0	0	0	0	0	0	0	1	0	0	0	0	0	0	0	1	0	1	0	0	0	0	0	0	0	1	0	0	0	0	0	0	0	1	0	0	0	0
	B1XMC8	Glycosyl transferase, group 2 family domain protein OS=Synechococcus sp. (strain ATCC 27264 / PCC 7002 / PR-6) GN=SYNPCC7002_A1423	SYNPCC7002_A1423	0	0	0	0	0	0	0	0	0	0	0	0	0	0	0	0	0	0	0	1	0	0	0	1	0	0	0	0	0	1	0	0	0	1	0	0	0	0	0	0	1	0	0	0	0	0
	B1XMC9	Hypothetical membrane protein OS=Synechococcus sp. (strain ATCC 27264 / PCC 7002 / PR-6) GN=SYNPCC7002_A1424	SYNPCC7002_A1424	0	0	0	0	0	0	1	0	1	0	0	0	1	0	1	1	1	0	0	1	0	0	0	1	1	1	0	0	1	0	0	0	0	1	0	0	1	1	1	0	1	0	0	0	0	1
	B1XMD0	Lignostilbene-alpha,beta-dioxygenase OS=Synechococcus sp. (strain ATCC 27264 / PCC 7002 / PR-6) GN=SYNPCC7002_A1425	SYNPCC7002_A1425	0	1	1	1	1	1	1	1	1	1	1	1	1	1	1	1	1	1	1	1	1	1	1	1	1	1	0	0	1	1	1	1	1	1	1	1	1	1	1	1	1	1	1	1	0	1
	B1XMD1	Conserved hypothetical membrane protein OS=Synechococcus sp. (strain ATCC 27264 / PCC 7002 / PR-6) GN=SYNPCC7002_A1426	SYNPCC7002_A1426	1	1	1	1	1	1	1	1	1	1	1	1	1	1	0	1	1	1	1	0	1	1	1	1	1	1	0	1	1	1	1	1	1	1	1	1	1	1	1	0	1	1	1	1	1	1
	B1XMD2	Phosphopantothenoylcysteine decarboxylase/phosphopantothenate--cysteine ligase OS=Synechococcus sp. (strain ATCC 27264 / PCC 7002 / PR-6) GN=coaBC	coaBC SYNPCC7002_A1427	1	1	1	1	1	1	1	1	1	1	1	1	1	1	1	1	1	1	1	1	1	1	1	1	1	1	0	1	1	1	1	1	1	1	1	1	0	0	0	1	1	1	1	1	1	1
	B1XMD3	Uncharacterized protein OS=Synechococcus sp. (strain ATCC 27264 / PCC 7002 / PR-6) GN=SYNPCC7002_A1428	SYNPCC7002_A1428	1	1	1	1	1	1	1	1	1	1	1	1	1	1	1	1	1	1	1	1	1	1	1	1	1	1	0	1	1	1	1	1	1	1	1	1	1	1	1	1	1	1	1	1	1	1
	B1XMD4	Uncharacterized protein OS=Synechococcus sp. (strain ATCC 27264 / PCC 7002 / PR-6) GN=SYNPCC7002_A1429	SYNPCC7002_A1429	1	0	1	1	1	1	1	1	1	1	1	1	1	1	1	1	1	1	1	1	1	1	1	1	1	0	0	1	1	1	1	1	1	1	1	1	1	1	1	1	1	1	1	1	1	1
	B1XMD5	Uncharacterized protein OS=Synechococcus sp. (strain ATCC 27264 / PCC 7002 / PR-6) GN=SYNPCC7002_A1430	SYNPCC7002_A1430	0	1	0	1	0	0	0	0	0	0	0	1	0	1	0	0	1	0	1	0	1	0	1	1	1	0	0	0	1	1	1	0	0	0	1	1	1	1	1	1	1	0	1	1	0	1
	B1XMD6	Uncharacterized protein OS=Synechococcus sp. (strain ATCC 27264 / PCC 7002 / PR-6) GN=SYNPCC7002_A1431	SYNPCC7002_A1431	0	0	1	1	0	0	0	1	0	0	0	1	1	0	1	0	1	1	0	1	1	1	1	1	1	0	0	1	0	1	1	1	1	1	0	0	1	1	1	0	1	1	1	0	1	1
	B1XMD7	Na+-transporting NADH:ubiquinone oxidoreductase subunit 2 OS=Synechococcus sp. (strain ATCC 27264 / PCC 7002 / PR-6) GN=SYNPCC7002_A1432	SYNPCC7002_A1432	0	0	1	1	0	0	0	1	0	0	1	1	1	0	1	0	1	1	0	0	1	1	1	1	1	0	0	1	0	1	1	1	1	1	0	0	1	1	1	0	1	1	1	0	1	1
	B1XMD8	Uncharacterized protein OS=Synechococcus sp. (strain ATCC 27264 / PCC 7002 / PR-6) GN=SYNPCC7002_A1433	SYNPCC7002_A1433	1	0	1	1	1	1	1	1	0	1	1	1	0	1	1	1	1	1	1	1	1	1	1	1	1	1	0	1	1	1	1	1	1	1	1	1	1	1	1	1	1	1	1	1	1	1
	B1XMD9	Uncharacterized protein OS=Synechococcus sp. (strain ATCC 27264 / PCC 7002 / PR-6) GN=SYNPCC7002_A1434	SYNPCC7002_A1434	1	0	1	1	1	1	1	1	1	1	1	0	1	0	1	1	1	1	1	1	1	1	1	1	1	1	0	1	1	1	1	1	1	1	1	1	1	1	1	1	1	1	1	1	1	1
	B1XME2	Acid phosphatase SurE OS=Synechococcus sp. (strain ATCC 27264 / PCC 7002 / PR-6) GN=surE	surE SYNPCC7002_A1437	0	0	1	1	1	1	1	0	1	1	1	1	1	0	1	1	1	1	0	1	1	1	1	1	1	1	0	1	1	1	1	1	1	1	1	1	0	1	1	1	1	1	1	1	1	1
	B1XME3	Uncharacterized protein OS=Synechococcus sp. (strain ATCC 27264 / PCC 7002 / PR-6) GN=SYNPCC7002_A1438	SYNPCC7002_A1438	0	0	1	1	0	1	1	0	1	0	1	1	1	0	1	1	1	0	0	1	1	0	0	1	1	1	0	1	1	1	1	1	1	1	0	1	1	1	0	1	0	1	1	1	1	1
	B1XME4	Pyrrolidone-carboxylate peptidase OS=Synechococcus sp. (strain ATCC 27264 / PCC 7002 / PR-6) GN=SYNPCC7002_A1439	SYNPCC7002_A1439	1	0	1	0	0	1	0	0	0	0	0	0	1	0	1	1	1	0	1	1	0	1	0	1	1	0	0	1	1	1	0	1	1	1	0	1	1	0	1	1	1	1	1	0	1	0
	B1XME5	HEAT-like repeat protein OS=Synechococcus sp. (strain ATCC 27264 / PCC 7002 / PR-6) GN=SYNPCC7002_A1440	SYNPCC7002_A1440	0	0	1	1	1	1	1	1	1	1	1	1	1	1	1	1	1	1	1	1	1	0	1	1	1	1	0	1	1	1	1	1	1	1	1	1	1	1	1	1	1	1	1	1	1	1
	B1XME6	Uncharacterized protein OS=Synechococcus sp. (strain ATCC 27264 / PCC 7002 / PR-6) GN=SYNPCC7002_A1441	SYNPCC7002_A1441	0	0	1	1	0	1	1	0	1	0	1	0	0	0	1	1	1	1	1	1	1	0	1	1	0	1	1	1	1	1	1	1	1	1	1	0	0	0	0	1	0	0	1	1	1	0
	B1XME7	Dihydroorotate dehydrogenase OS=Synechococcus sp. (strain ATCC 27264 / PCC 7002 / PR-6) GN=SYNPCC7002_A1442	SYNPCC7002_A1442	0	0	1	1	0	0	1	1	0	0	1	1	0	1	0	1	0	0	0	0	0	1	1	1	0	1	0	0	1	1	0	1	0	0	0	1	1	1	1	1	0	0	1	1	0	1
	B1XME8	Pyruvate-flavodoxin oxidoreductase OS=Synechococcus sp. (strain ATCC 27264 / PCC 7002 / PR-6) GN=nifJ	nifJ SYNPCC7002_A1443	0	0	1	1	0	1	1	1	0	0	1	1	0	1	1	1	0	0	0	0	0	1	1	1	1	1	0	1	1	1	1	1	1	0	0	1	1	1	1	1	0	0	1	1	1	1
	B1XME9	Uncharacterized protein OS=Synechococcus sp. (strain ATCC 27264 / PCC 7002 / PR-6) GN=SYNPCC7002_A1444	SYNPCC7002_A1444	0	0	0	0	0	0	0	0	0	0	0	0	0	0	0	0	0	0	0	0	0	0	0	1	0	0	0	0	0	0	0	0	0	0	0	0	0	0	0	0	0	0	0	0	0	0
	B1XMF0	Uncharacterized protein OS=Synechococcus sp. (strain ATCC 27264 / PCC 7002 / PR-6) GN=SYNPCC7002_A1445	SYNPCC7002_A1445	0	0	1	1	0	0	0	0	0	0	0	0	0	0	0	0	1	1	0	0	0	0	1	1	0	0	0	0	0	0	0	0	0	0	0	1	0	0	0	0	0	0	0	1	1	0
	B1XMF1	Glycosyltransferase, putative OS=Synechococcus sp. (strain ATCC 27264 / PCC 7002 / PR-6) GN=SYNPCC7002_A1446	SYNPCC7002_A1446	0	0	1	1	0	0	0	0	0	0	0	0	0	0	0	0	1	1	0	0	0	0	1	1	0	0	0	0	0	0	0	0	0	0	0	0	0	0	0	0	0	0	1	1	1	1
	B1XMF2	Glycosyltransferase OS=Synechococcus sp. (strain ATCC 27264 / PCC 7002 / PR-6) GN=SYNPCC7002_A1447	SYNPCC7002_A1447	0	0	1	1	0	0	0	0	0	0	0	0	0	0	0	0	1	1	0	0	0	0	1	1	0	0	0	0	0	0	0	0	0	0	0	0	0	0	0	0	0	0	0	1	1	0
	B1XMF3	ABC transporter, ATPase component OS=Synechococcus sp. (strain ATCC 27264 / PCC 7002 / PR-6) GN=SYNPCC7002_A1448	SYNPCC7002_A1448	1	0	1	1	0	1	0	1	1	0	1	1	1	0	1	0	1	1	0	0	1	0	1	1	1	1	0	0	1	1	1	0	1	1	0	1	1	1	1	1	1	1	1	1	1	1
	B1XMF4	Phosphotransferase, putative OS=Synechococcus sp. (strain ATCC 27264 / PCC 7002 / PR-6) GN=SYNPCC7002_A1449	SYNPCC7002_A1449	0	0	1	1	0	0	0	0	0	0	0	0	0	0	0	0	1	1	0	0	0	0	1	1	0	0	0	0	0	0	0	0	0	0	0	0	0	0	0	0	0	0	0	1	1	0
	B1XMF5	Uncharacterized protein OS=Synechococcus sp. (strain ATCC 27264 / PCC 7002 / PR-6) GN=SYNPCC7002_A1450	SYNPCC7002_A1450	0	0	1	0	0	0	0	0	0	0	0	0	0	1	0	0	0	0	0	0	0	0	0	1	0	0	0	0	0	0	0	1	0	0	0	0	0	0	0	0	0	0	0	0	0	0
	B1XMF6	Histidine kinase OS=Synechococcus sp. (strain ATCC 27264 / PCC 7002 / PR-6) GN=SYNPCC7002_A1451	SYNPCC7002_A1451	0	0	1	0	0	0	0	0	0	0	1	1	0	0	1	0	1	0	0	0	1	0	0	1	1	0	1	0	0	0	1	1	0	0	0	1	1	1	1	1	0	0	1	0	1	1
	B1XMF8	Leucyl/phenylalanyl-tRNA--protein transferase OS=Synechococcus sp. (strain ATCC 27264 / PCC 7002 / PR-6) GN=aat	aat SYNPCC7002_A1453	1	0	1	1	1	1	1	1	1	1	1	1	1	1	1	1	1	1	1	1	1	1	1	1	1	1	0	1	1	1	1	1	1	1	1	1	1	1	1	1	1	1	1	1	1	1
	B1XMF9	Uncharacterized protein OS=Synechococcus sp. (strain ATCC 27264 / PCC 7002 / PR-6) GN=SYNPCC7002_A1454	SYNPCC7002_A1454	0	0	0	0	0	0	0	0	0	0	0	0	0	0	0	0	0	0	0	0	0	0	0	1	0	0	0	0	0	0	0	0	0	1	0	0	0	0	0	0	0	0	0	0	0	0
	B1XMG0	Oligopeptide transport system permease protein OS=Synechococcus sp. (strain ATCC 27264 / PCC 7002 / PR-6) GN=appC	appC SYNPCC7002_A1455	1	0	1	1	1	1	1	1	1	1	1	1	1	1	1	1	1	1	1	1	1	1	1	1	1	1	0	1	1	1	1	1	1	1	1	1	1	1	1	1	1	1	1	1	1	1
	B1XMG1	Uncharacterized protein OS=Synechococcus sp. (strain ATCC 27264 / PCC 7002 / PR-6) GN=SYNPCC7002_A1456	SYNPCC7002_A1456	0	0	0	0	0	0	0	0	0	0	0	0	0	0	0	0	0	0	0	0	0	0	0	1	0	0	0	0	0	0	0	0	0	0	0	0	0	0	0	0	0	0	0	0	0	0
	B1XMG2	Transcriptional regulator OS=Synechococcus sp. (strain ATCC 27264 / PCC 7002 / PR-6) GN=SYNPCC7002_A1457	SYNPCC7002_A1457	1	0	1	1	0	1	0	1	1	1	1	0	1	0	1	0	1	0	1	1	1	0	0	1	1	0	1	1	1	1	1	1	1	1	0	1	1	1	1	1	1	0	1	1	1	1
	B1XMG3	Putative OxPP cycle protein opcA OS=Synechococcus sp. (strain ATCC 27264 / PCC 7002 / PR-6) GN=opcA	opcA SYNPCC7002_A1458	1	0	1	1	1	1	1	1	1	1	1	1	1	1	1	1	1	1	1	1	1	1	1	1	1	1	0	1	1	1	1	1	1	1	1	1	1	1	1	1	1	1	1	1	1	1
	B1XMG4	Glucose-6-phosphate 1-dehydrogenase OS=Synechococcus sp. (strain ATCC 27264 / PCC 7002 / PR-6) GN=zwf	zwf SYNPCC7002_A1459	1	1	1	1	1	1	1	1	1	1	1	1	1	1	1	1	1	1	1	1	1	1	1	1	1	1	0	1	1	1	1	1	1	1	1	1	1	1	1	1	1	1	1	1	1	1
	B1XMG5	Transaldolase OS=Synechococcus sp. (strain ATCC 27264 / PCC 7002 / PR-6) GN=tal	tal SYNPCC7002_A1460	1	0	1	1	0	1	0	0	1	0	1	1	1	0	1	1	1	0	0	1	1	0	0	1	1	1	0	1	1	1	1	1	1	1	0	1	1	1	1	0	0	1	1	1	1	1
	B1XMG6	Membrane-fusion protein OS=Synechococcus sp. (strain ATCC 27264 / PCC 7002 / PR-6) GN=SYNPCC7002_A1461	SYNPCC7002_A1461	0	0	0	0	0	0	0	0	0	0	0	0	0	0	0	1	0	1	0	0	0	0	0	1	0	0	0	0	0	1	0	0	0	1	0	0	1	1	1	0	0	0	0	0	0	0
	B1XMG7	DedA family protein OS=Synechococcus sp. (strain ATCC 27264 / PCC 7002 / PR-6) GN=SYNPCC7002_A1462	SYNPCC7002_A1462	1	0	1	1	1	1	1	1	0	0	1	1	1	1	1	0	1	1	0	1	1	0	1	1	1	1	1	1	1	1	1	1	1	1	1	1	1	1	1	1	0	1	1	1	1	0
	B1XMG8	Uncharacterized protein OS=Synechococcus sp. (strain ATCC 27264 / PCC 7002 / PR-6) GN=SYNPCC7002_A2711	SYNPCC7002_A2711	0	0	0	0	0	0	0	0	0	0	0	0	0	0	0	0	0	0	0	0	0	0	0	1	0	0	0	0	0	0	0	0	0	1	0	0	0	0	0	0	0	0	1	0	0	0
	B1XMG9	Uncharacterized protein OS=Synechococcus sp. (strain ATCC 27264 / PCC 7002 / PR-6) GN=SYNPCC7002_A2712	SYNPCC7002_A2712	0	0	0	0	0	0	0	0	0	0	0	0	0	0	0	0	0	0	0	0	0	0	0	1	0	0	0	0	0	0	0	0	0	0	0	0	0	0	0	0	0	0	0	0	0	0
	B1XMH0	Uncharacterized protein OS=Synechococcus sp. (strain ATCC 27264 / PCC 7002 / PR-6) GN=SYNPCC7002_A2713	SYNPCC7002_A2713	1	0	1	1	1	1	1	1	1	0	1	1	1	1	1	1	1	1	1	1	1	0	1	1	1	1	1	1	1	1	1	1	1	1	1	1	1	1	1	0	0	0	1	1	1	1
	B1XMH1	Dephospho-CoA kinase OS=Synechococcus sp. (strain ATCC 27264 / PCC 7002 / PR-6) GN=coaE	coaE SYNPCC7002_A2714	1	1	1	1	1	1	1	1	1	1	1	1	1	1	1	1	1	1	1	1	1	1	1	1	1	1	0	1	1	1	1	1	1	1	1	1	1	1	1	1	1	1	1	1	1	1
	B1XMH2	Uncharacterized protein OS=Synechococcus sp. (strain ATCC 27264 / PCC 7002 / PR-6) GN=SYNPCC7002_A2715	SYNPCC7002_A2715	0	0	0	0	0	0	0	0	0	0	0	0	0	0	0	0	0	0	0	0	0	0	0	1	0	0	0	0	0	0	0	0	0	0	0	0	0	0	0	0	0	0	0	1	0	1
	B1XMH3	Uncharacterized protein OS=Synechococcus sp. (strain ATCC 27264 / PCC 7002 / PR-6) GN=SYNPCC7002_A2716	SYNPCC7002_A2716	0	0	0	0	0	0	0	0	0	0	0	0	0	0	0	0	0	0	0	0	0	0	0	1	0	0	0	0	0	0	0	0	0	0	0	0	0	0	0	0	0	0	0	0	0	0
	B1XMH4	Uncharacterized protein OS=Synechococcus sp. (strain ATCC 27264 / PCC 7002 / PR-6) GN=SYNPCC7002_A2717	SYNPCC7002_A2717	0	1	1	1	1	0	1	1	1	1	1	1	1	1	1	1	1	1	1	1	1	1	1	1	1	1	0	1	1	1	1	1	1	1	1	1	1	1	1	1	1	1	1	1	1	0
	B1XMH5	Transcription regulator OS=Synechococcus sp. (strain ATCC 27264 / PCC 7002 / PR-6) GN=SYNPCC7002_A2718	SYNPCC7002_A2718	0	0	0	1	1	0	0	0	0	0	0	1	0	0	0	0	0	1	1	0	1	1	1	1	0	0	0	0	0	0	1	0	0	1	0	0	1	1	0	1	1	0	1	0	0	0
	B1XMH6	Uncharacterized protein OS=Synechococcus sp. (strain ATCC 27264 / PCC 7002 / PR-6) GN=SYNPCC7002_A2720	SYNPCC7002_A2720	1	0	1	1	0	1	1	1	0	0	1	0	1	1	1	0	1	0	1	1	1	1	1	1	1	1	0	1	1	1	1	1	1	1	0	1	1	1	1	1	0	1	1	1	1	1
	B1XMH8	Uncharacterized protein OS=Synechococcus sp. (strain ATCC 27264 / PCC 7002 / PR-6) GN=SYNPCC7002_A2722	SYNPCC7002_A2722	1	0	1	1	0	1	1	1	1	0	1	0	1	0	1	1	1	1	0	1	1	0	1	1	1	1	0	1	1	1	1	1	1	1	1	1	1	1	1	0	0	0	0	1	1	1
	B1XMH9	Uncharacterized protein OS=Synechococcus sp. (strain ATCC 27264 / PCC 7002 / PR-6) GN=SYNPCC7002_A2723	SYNPCC7002_A2723	1	0	1	1	0	1	1	1	1	0	1	0	1	1	1	1	1	1	1	1	1	1	1	1	1	1	0	1	1	1	1	1	1	1	1	1	1	1	1	1	0	1	0	1	1	1
	B1XMI0	Putative modulator of DNA gyrase superfamily OS=Synechococcus sp. (strain ATCC 27264 / PCC 7002 / PR-6) GN=SYNPCC7002_A2724	SYNPCC7002_A2724	0	0	0	0	0	0	0	0	0	0	0	0	0	0	0	1	0	0	0	1	0	1	0	1	0	0	0	0	1	0	0	0	0	1	0	0	1	1	0	0	0	0	0	0	0	0
	B1XMI1	Uncharacterized protein OS=Synechococcus sp. (strain ATCC 27264 / PCC 7002 / PR-6) GN=SYNPCC7002_A2725	SYNPCC7002_A2725	0	0	0	0	0	0	0	0	0	0	0	0	0	0	0	0	0	0	0	0	0	0	0	1	0	0	0	0	0	0	0	0	0	0	0	0	0	0	0	0	0	0	0	0	0	0
	B1XMI2	Ribose-phosphate pyrophosphokinase OS=Synechococcus sp. (strain ATCC 27264 / PCC 7002 / PR-6) GN=prs	prs SYNPCC7002_A2726	1	1	1	1	1	1	1	1	1	1	1	1	1	1	1	1	1	1	1	1	1	1	1	1	1	1	0	1	1	1	1	1	1	1	1	1	1	1	1	1	1	1	1	1	1	1
	B1XMI3	ATP-dependent dethiobiotin synthetase BioD OS=Synechococcus sp. (strain ATCC 27264 / PCC 7002 / PR-6) GN=bioD	bioD SYNPCC7002_A2727	1	0	1	1	1	1	1	1	1	0	1	1	1	0	1	1	1	1	1	1	1	1	1	1	1	1	0	1	1	1	1	1	1	1	1	1	1	1	1	1	0	1	1	1	1	1
	B1XMI4	ABC transporter family protein OS=Synechococcus sp. (strain ATCC 27264 / PCC 7002 / PR-6) GN=SYNPCC7002_A2728	SYNPCC7002_A2728	1	1	1	1	1	1	1	1	1	1	1	1	1	1	1	1	1	1	1	1	1	1	1	1	1	1	0	1	1	1	1	1	1	1	1	1	1	1	1	1	1	1	1	1	1	1
	B1XMI5	Uncharacterized protein OS=Synechococcus sp. (strain ATCC 27264 / PCC 7002 / PR-6) GN=SYNPCC7002_A2729	SYNPCC7002_A2729	1	1	1	1	1	1	1	1	1	1	1	1	1	1	1	1	1	1	1	1	1	1	1	1	1	1	0	1	1	1	1	1	1	1	1	1	1	1	1	1	1	1	1	1	1	1
	B1XMI6	Pentapeptide repeat containing protein OS=Synechococcus sp. (strain ATCC 27264 / PCC 7002 / PR-6) GN=SYNPCC7002_A2730	SYNPCC7002_A2730	1	1	1	1	1	1	1	1	1	1	1	1	1	1	1	1	1	1	1	1	1	1	1	1	1	1	0	1	1	1	1	1	1	1	1	1	1	1	1	1	1	1	1	1	1	1
	B1XMI7	Uncharacterized protein OS=Synechococcus sp. (strain ATCC 27264 / PCC 7002 / PR-6) GN=SYNPCC7002_A2731	SYNPCC7002_A2731	0	0	0	0	0	0	0	0	0	0	0	0	0	0	0	0	0	0	0	0	0	0	0	1	0	0	0	0	0	0	0	0	0	0	0	0	0	0	0	0	0	0	0	0	0	0
	B1XMI8	Uncharacterized protein OS=Synechococcus sp. (strain ATCC 27264 / PCC 7002 / PR-6) GN=SYNPCC7002_A2732	SYNPCC7002_A2732	0	0	1	0	0	1	0	0	0	0	0	1	0	0	1	1	0	0	0	1	0	1	0	1	1	0	0	1	1	1	1	0	1	0	0	0	0	0	0	0	0	1	0	0	0	0
	B1XMI9	FHA domain protein OS=Synechococcus sp. (strain ATCC 27264 / PCC 7002 / PR-6) GN=SYNPCC7002_A2733	SYNPCC7002_A2733	0	0	1	0	0	1	0	1	1	1	1	1	0	0	1	0	1	0	0	1	1	1	0	1	1	0	0	1	1	1	1	1	1	0	1	0	0	0	0	0	1	1	0	0	1	0
	B1XMJ0	Conserved hypothetical membrane protein OS=Synechococcus sp. (strain ATCC 27264 / PCC 7002 / PR-6) GN=SYNPCC7002_A2734	SYNPCC7002_A2734	0	0	1	0	0	1	0	1	1	1	1	1	0	0	1	0	1	0	0	1	0	1	0	1	1	0	0	1	1	1	1	1	1	0	1	0	0	0	0	0	1	1	0	0	1	0
	B1XMJ1	Serine/threonine-protein kinase OS=Synechococcus sp. (strain ATCC 27264 / PCC 7002 / PR-6) GN=pknA	pknA SYNPCC7002_A2735	0	0	0	0	0	1	1	0	0	0	1	1	1	0	0	1	1	0	0	0	0	1	0	1	0	0	0	0	0	0	1	0	0	0	0	0	0	1	1	0	0	1	0	0	1	1
	B1XMJ2	Prolyl oligopeptidase family OS=Synechococcus sp. (strain ATCC 27264 / PCC 7002 / PR-6) GN=SYNPCC7002_A2736	SYNPCC7002_A2736	0	1	0	1	1	0	1	0	1	1	0	0	1	1	0	1	1	1	0	1	1	1	1	1	1	1	0	0	1	1	0	0	0	1	1	0	1	1	1	1	1	1	0	0	0	1
	B1XMJ3	Uncharacterized protein OS=Synechococcus sp. (strain ATCC 27264 / PCC 7002 / PR-6) GN=SYNPCC7002_A2737	SYNPCC7002_A2737	0	1	1	1	1	1	0	0	0	0	0	1	1	1	1	0	1	1	1	1	1	0	1	1	1	0	0	0	1	1	1	1	0	1	1	0	1	1	0	1	0	0	1	0	0	1
	B1XMJ4	Mechanosensitive ion channel family protein OS=Synechococcus sp. (strain ATCC 27264 / PCC 7002 / PR-6) GN=SYNPCC7002_A2738	SYNPCC7002_A2738	0	0	0	0	0	0	1	0	0	1	0	0	0	0	0	0	0	1	1	0	0	0	0	1	0	1	0	0	0	0	0	0	0	0	1	0	1	1	0	0	0	1	1	1	0	1
	B1XMJ5	Oxidoreductase, zinc-binding dehydrogenase family OS=Synechococcus sp. (strain ATCC 27264 / PCC 7002 / PR-6) GN=SYNPCC7002_A2739	SYNPCC7002_A2739	0	1	1	1	1	0	1	0	1	1	1	1	0	1	1	1	1	1	1	1	1	0	1	1	1	1	0	0	0	0	1	0	1	1	1	0	0	1	1	1	0	1	1	1	1	1
	B1XMJ6	A/G-specific adenine glycosylase OS=Synechococcus sp. (strain ATCC 27264 / PCC 7002 / PR-6) GN=mutY	mutY SYNPCC7002_A2741	0	1	0	1	1	0	0	0	0	1	0	1	0	1	0	1	1	0	1	0	0	0	0	1	0	1	0	0	0	1	0	0	0	1	0	1	0	0	1	1	1	0	1	1	0	1
	B1XMJ7	UPF0225 protein SYNPCC7002_A2742 OS=Synechococcus sp. (strain ATCC 27264 / PCC 7002 / PR-6) GN=SYNPCC7002_A2742	SYNPCC7002_A2742	0	0	0	0	0	0	0	0	0	0	0	1	0	0	0	0	0	1	0	0	0	0	0	1	0	0	0	0	0	0	0	0	0	1	0	0	1	1	0	1	0	0	1	0	0	0
	B1XMJ8	Conserved hypothetical membrane protein OS=Synechococcus sp. (strain ATCC 27264 / PCC 7002 / PR-6) GN=SYNPCC7002_A2743	SYNPCC7002_A2743	0	0	0	0	0	1	1	0	0	0	1	1	0	0	0	0	0	0	0	0	0	0	0	1	0	0	0	0	0	0	0	0	0	1	0	0	0	0	0	0	0	0	0	0	1	0
	B1XMJ9	AIR synthase related protein OS=Synechococcus sp. (strain ATCC 27264 / PCC 7002 / PR-6) GN=SYNPCC7002_A2744	SYNPCC7002_A2744	0	0	0	1	0	0	0	0	1	0	1	1	1	0	0	0	0	0	1	0	0	0	0	1	0	0	0	0	0	1	1	0	0	1	0	1	0	0	0	1	1	0	1	1	0	0
	B1XMK0	Receptor ligand binding family protein OS=Synechococcus sp. (strain ATCC 27264 / PCC 7002 / PR-6) GN=SYNPCC7002_A2745	SYNPCC7002_A2745	0	0	1	1	0	1	1	0	0	1	1	0	1	0	1	1	1	0	1	1	0	1	0	1	0	0	0	1	1	1	0	0	0	1	0	1	1	1	1	1	0	1	1	1	1	1
	B1XMK1	Uncharacterized protein OS=Synechococcus sp. (strain ATCC 27264 / PCC 7002 / PR-6) GN=SYNPCC7002_A2746	SYNPCC7002_A2746	0	0	0	0	0	0	0	0	0	0	0	0	0	0	0	0	0	0	0	0	0	0	0	1	0	0	0	0	0	0	0	0	0	0	0	0	0	0	0	0	0	0	0	0	0	0
	B1XMK2	GIY-YIG catalytic domain protein OS=Synechococcus sp. (strain ATCC 27264 / PCC 7002 / PR-6) GN=SYNPCC7002_A2747	SYNPCC7002_A2747	0	0	0	0	0	0	0	0	0	0	0	0	0	0	0	0	0	0	0	0	0	0	0	1	1	0	0	1	0	0	0	0	0	0	0	0	0	0	0	0	0	0	1	0	0	0
	B1XMK6	Uncharacterized protein OS=Synechococcus sp. (strain ATCC 27264 / PCC 7002 / PR-6) GN=SYNPCC7002_A2751	SYNPCC7002_A2751	0	0	0	0	0	0	0	0	0	0	0	0	0	1	0	0	0	0	0	0	0	0	1	1	0	0	0	0	0	0	0	0	0	0	0	0	0	0	0	0	0	0	0	0	0	0
	B1XMK7	Acetyltransferase, GNAT family OS=Synechococcus sp. (strain ATCC 27264 / PCC 7002 / PR-6) GN=SYNPCC7002_A2752	SYNPCC7002_A2752	0	0	1	1	1	1	1	0	0	0	1	1	0	1	1	1	1	0	0	1	1	0	0	1	1	1	0	1	1	1	1	1	1	1	0	1	0	1	0	1	0	0	1	1	1	1
	B1XMK8	Uncharacterized protein OS=Synechococcus sp. (strain ATCC 27264 / PCC 7002 / PR-6) GN=SYNPCC7002_A2753	SYNPCC7002_A2753	0	0	0	0	0	0	0	0	0	0	0	0	0	0	0	0	0	0	0	0	0	0	0	1	0	0	0	0	0	0	0	0	0	0	0	0	0	0	0	0	0	0	0	0	0	0
	B1XML1	Uncharacterized protein OS=Synechococcus sp. (strain ATCC 27264 / PCC 7002 / PR-6) GN=SYNPCC7002_A2755	SYNPCC7002_A2755	0	0	0	0	0	0	1	0	0	0	0	0	0	0	0	0	0	0	0	0	0	0	0	1	0	0	0	0	0	0	0	0	0	0	0	0	0	0	0	0	0	0	0	0	0	0
	B1XML2	Conserved hypothetical membrane protein OS=Synechococcus sp. (strain ATCC 27264 / PCC 7002 / PR-6) GN=SYNPCC7002_A2757	SYNPCC7002_A2757	1	1	1	1	1	1	1	1	1	1	1	1	1	1	1	1	1	0	1	1	1	1	1	1	1	1	0	1	1	1	0	1	1	1	1	1	1	1	1	0	1	1	1	1	1	1
	B1XML5	Uncharacterized protein OS=Synechococcus sp. (strain ATCC 27264 / PCC 7002 / PR-6) GN=SYNPCC7002_A2760	SYNPCC7002_A2760	0	0	0	0	1	0	0	0	0	0	0	1	1	0	0	0	0	0	1	0	0	1	0	1	0	0	0	0	0	1	0	0	0	1	0	0	1	0	0	0	1	0	1	1	0	0
	B1XML6	von Willebrand factor type A domain protein OS=Synechococcus sp. (strain ATCC 27264 / PCC 7002 / PR-6) GN=SYNPCC7002_A2761	SYNPCC7002_A2761	1	0	1	1	1	1	1	1	1	0	1	1	1	0	1	1	1	0	1	1	1	1	1	1	1	1	0	1	1	1	1	1	1	1	1	1	1	1	1	1	0	1	1	1	1	0
	B1XML7	S4 domain protein OS=Synechococcus sp. (strain ATCC 27264 / PCC 7002 / PR-6) GN=SYNPCC7002_A2762	SYNPCC7002_A2762	1	1	1	1	0	1	1	1	0	1	0	1	0	1	1	0	1	0	1	0	0	0	0	1	1	1	0	1	0	1	1	1	0	1	0	1	1	1	0	1	1	0	1	1	1	1
	B1XML8	Dienelactone hydrolase family protein OS=Synechococcus sp. (strain ATCC 27264 / PCC 7002 / PR-6) GN=SYNPCC7002_A2763	SYNPCC7002_A2763	0	0	1	1	1	1	1	1	1	0	1	1	1	1	1	1	1	1	1	1	1	0	1	1	1	1	0	1	1	1	1	1	1	1	1	1	1	1	1	0	0	0	1	1	1	1
	B1XML9	M23 peptidase domain protein OS=Synechococcus sp. (strain ATCC 27264 / PCC 7002 / PR-6) GN=SYNPCC7002_A2764	SYNPCC7002_A2764	0	0	0	0	0	0	0	0	0	0	0	0	0	0	0	0	1	0	0	0	0	0	0	1	0	0	0	0	1	1	0	0	0	1	0	0	1	0	0	0	0	0	0	0	0	1
	B1XMM0	Putative tRNA (cytidine(34)-2'-O)-methyltransferase OS=Synechococcus sp. (strain ATCC 27264 / PCC 7002 / PR-6) GN=SYNPCC7002_A2765	SYNPCC7002_A2765	1	1	1	1	1	1	1	1	1	1	1	1	1	1	1	1	1	1	1	1	1	1	1	1	1	1	1	1	1	1	1	1	1	1	1	1	1	1	1	1	1	1	1	1	1	1
	B1XMM1	Glutamate-cysteine ligase OS=Synechococcus sp. (strain ATCC 27264 / PCC 7002 / PR-6) GN=gshA	gshA SYNPCC7002_A2766	1	1	1	1	1	1	1	1	1	1	1	1	1	1	1	1	1	1	1	1	1	1	1	1	1	1	0	1	1	1	1	1	1	1	1	1	1	1	1	1	1	1	1	1	1	1
	B1XMM2	Uncharacterized protein OS=Synechococcus sp. (strain ATCC 27264 / PCC 7002 / PR-6) GN=SYNPCC7002_A2767	SYNPCC7002_A2767	0	0	0	0	0	0	0	0	0	0	0	0	0	0	0	0	0	0	0	0	0	0	0	1	0	0	0	0	0	0	0	0	0	1	0	0	0	0	0	0	0	0	0	0	0	0
	B1XMM3	Uncharacterized protein OS=Synechococcus sp. (strain ATCC 27264 / PCC 7002 / PR-6) GN=SYNPCC7002_A2768	SYNPCC7002_A2768	0	0	0	0	0	0	0	0	0	0	0	0	0	0	0	0	0	0	0	0	0	0	0	1	0	0	0	0	0	0	0	0	0	0	0	0	0	0	0	0	0	0	0	0	0	0
	B1XMM4	Uroporphyrin-III C-methyltransferase OS=Synechococcus sp. (strain ATCC 27264 / PCC 7002 / PR-6) GN=cobA	cobA SYNPCC7002_A2769	1	1	1	1	1	1	1	1	1	1	1	1	1	1	1	1	1	1	1	1	1	1	1	1	1	1	0	1	1	1	1	1	1	1	1	1	1	1	1	1	1	1	1	1	1	1
	B1XMM5	Acetolactate synthase OS=Synechococcus sp. (strain ATCC 27264 / PCC 7002 / PR-6) GN=ilvB	ilvB SYNPCC7002_A2770	1	0	1	1	1	1	1	1	1	1	1	1	1	0	1	1	1	1	1	1	1	1	1	1	1	1	0	1	1	1	1	1	1	1	1	1	1	1	1	1	1	1	1	1	1	1
	B1XMM6	Succinate-semialdehyde dehydrogenase OS=Synechococcus sp. (strain ATCC 27264 / PCC 7002 / PR-6) GN=SYNPCC7002_A2771 PE=1	SYNPCC7002_A2771	1	0	1	1	1	1	1	1	1	1	1	1	1	0	1	1	1	1	1	1	1	1	1	1	1	1	0	1	1	1	1	1	1	1	1	1	1	1	1	1	0	1	1	1	1	1
	B1XMM8	Uncharacterized protein OS=Synechococcus sp. (strain ATCC 27264 / PCC 7002 / PR-6) GN=SYNPCC7002_A2773	SYNPCC7002_A2773	1	0	1	1	1	1	0	1	0	1	1	1	0	1	1	1	1	1	1	1	1	1	1	1	1	1	0	1	1	0	1	1	1	1	1	1	1	1	1	1	1	1	1	1	1	1
	B1XMM9	Alanine dehydrogenase OS=Synechococcus sp. (strain ATCC 27264 / PCC 7002 / PR-6) GN=ald	ald SYNPCC7002_A2774	1	1	1	1	1	1	1	1	1	1	1	1	1	1	1	1	1	1	1	1	1	1	1	1	1	1	0	1	1	1	1	1	1	1	1	1	1	1	1	1	1	1	1	1	1	1
	B1XMN0	Tyrosine recombinase OS=Synechococcus sp. (strain ATCC 27264 / PCC 7002 / PR-6) GN=xerC	xerC SYNPCC7002_A2775	0	0	1	1	0	0	0	0	0	0	0	1	0	1	1	0	1	0	0	0	1	0	1	1	1	0	0	1	1	0	0	1	1	1	0	1	0	0	1	0	0	1	0	0	1	0
	B1XMN1	Conserved hypothetical membrane protein OS=Synechococcus sp. (strain ATCC 27264 / PCC 7002 / PR-6) GN=SYNPCC7002_A2776	SYNPCC7002_A2776	0	0	0	1	0	0	0	0	1	0	0	1	1	0	0	0	0	0	0	0	0	0	0	1	0	0	0	0	0	0	0	0	0	1	0	0	0	0	0	0	0	0	1	0	0	0
	B1XMN2	Uncharacterized protein OS=Synechococcus sp. (strain ATCC 27264 / PCC 7002 / PR-6) GN=SYNPCC7002_A2777	SYNPCC7002_A2777	1	0	1	1	1	1	1	1	1	0	1	1	1	1	1	1	1	1	1	1	1	1	1	1	1	1	0	1	1	1	1	1	1	1	1	1	1	1	1	0	0	1	1	1	1	1
	B1XMN3	Glutathione S-transferase OS=Synechococcus sp. (strain ATCC 27264 / PCC 7002 / PR-6) GN=gst	gst SYNPCC7002_A2778	0	0	1	0	1	1	0	1	0	0	1	1	1	1	1	1	1	1	0	1	1	0	1	1	1	0	0	1	1	1	1	1	1	1	0	1	1	0	1	0	0	1	0	1	1	1
	B1XMN5	Queuine tRNA-ribosyltransferase OS=Synechococcus sp. (strain ATCC 27264 / PCC 7002 / PR-6) GN=tgt	tgt SYNPCC7002_A2780	1	1	1	1	1	1	1	1	1	1	1	1	1	1	1	1	1	1	1	1	1	1	1	1	1	1	0	1	1	1	1	1	1	1	1	1	1	1	1	1	1	1	1	1	1	1
	B1XMN6	Uncharacterized protein OS=Synechococcus sp. (strain ATCC 27264 / PCC 7002 / PR-6) GN=SYNPCC7002_A2781	SYNPCC7002_A2781	1	0	1	1	0	1	1	1	1	1	1	0	1	0	1	1	1	1	1	1	0	0	1	1	1	1	0	1	1	1	1	1	1	1	1	0	1	1	1	1	1	0	1	1	1	1
	B1XMN7	Adenosylcobinamide-GDP ribazoletransferase OS=Synechococcus sp. (strain ATCC 27264 / PCC 7002 / PR-6) GN=cobS	cobS SYNPCC7002_A2782	1	0	1	1	1	1	1	1	1	0	1	1	1	1	1	1	1	1	1	1	1	1	1	1	1	1	0	1	1	1	1	1	1	1	1	1	1	1	1	0	1	1	1	1	1	1
	B1XMN8	Bacterial pre-peptidase C-terminal domain family protein OS=Synechococcus sp. (strain ATCC 27264 / PCC 7002 / PR-6) GN=SYNPCC7002_A2783	SYNPCC7002_A2783	1	0	1	1	0	1	1	1	0	0	1	0	1	0	1	1	1	1	1	0	1	1	1	1	1	1	0	1	0	1	1	1	1	1	1	1	1	1	1	1	0	1	1	1	1	1
	B1XMN9	ABC transporter family protein OS=Synechococcus sp. (strain ATCC 27264 / PCC 7002 / PR-6) GN=SYNPCC7002_A2789	SYNPCC7002_A2789	1	1	1	1	1	1	1	1	1	1	1	1	1	1	1	1	1	1	1	1	1	1	1	1	1	1	0	1	1	1	1	1	1	1	1	1	1	1	1	1	1	1	1	1	1	1
	B1XMP1	Acetylpolyamine aminohydrolase OS=Synechococcus sp. (strain ATCC 27264 / PCC 7002 / PR-6) GN=SYNPCC7002_A2791	SYNPCC7002_A2791	1	0	1	1	1	1	1	1	1	1	1	1	1	1	1	1	1	1	1	1	1	1	1	1	1	1	0	1	1	1	1	1	1	1	0	1	1	1	1	1	1	1	1	1	1	1
	B1XMP2	Conserved hypothetical membrane protein OS=Synechococcus sp. (strain ATCC 27264 / PCC 7002 / PR-6) GN=SYNPCC7002_A2792	SYNPCC7002_A2792	0	0	1	0	0	0	1	0	0	0	0	0	0	0	1	0	0	1	1	0	1	0	1	1	0	0	0	1	0	1	1	1	0	1	0	0	0	0	0	1	0	0	1	1	1	1
	B1XMP3	Signal recognition particle receptor FtsY OS=Synechococcus sp. (strain ATCC 27264 / PCC 7002 / PR-6) GN=ftsY	ftsY SYNPCC7002_A2793	1	1	1	1	1	1	1	1	1	1	1	1	1	1	1	1	1	1	1	1	1	1	1	1	1	1	0	1	1	1	1	1	1	1	1	1	1	1	1	1	1	1	1	1	1	1
	B1XMP4	Uncharacterized protein OS=Synechococcus sp. (strain ATCC 27264 / PCC 7002 / PR-6) GN=SYNPCC7002_A2794	SYNPCC7002_A2794	0	0	0	0	0	0	0	0	0	0	0	0	0	0	0	0	0	0	0	0	0	0	0	1	0	0	0	0	0	0	0	0	0	0	0	0	0	0	0	0	0	0	0	0	0	0
	B1XMP5	S4 domain protein OS=Synechococcus sp. (strain ATCC 27264 / PCC 7002 / PR-6) GN=SYNPCC7002_A2795	SYNPCC7002_A2795	1	1	1	1	1	1	1	1	1	1	1	1	0	1	1	1	1	1	1	1	1	1	1	1	1	1	0	1	1	1	1	1	1	1	1	1	1	1	1	1	1	1	1	1	1	1
	B1XMP6	Deoxyribopyrimidine photolyase OS=Synechococcus sp. (strain ATCC 27264 / PCC 7002 / PR-6) GN=phr	phr SYNPCC7002_A2796	1	1	1	1	1	1	1	1	1	1	1	0	1	1	1	1	1	1	1	1	1	1	1	1	1	1	0	1	1	1	1	1	1	1	1	1	1	1	1	1	1	1	1	1	1	1
	B1XMP7	Acetolactate synthase, large subunit, biosynthetic type OS=Synechococcus sp. (strain ATCC 27264 / PCC 7002 / PR-6) GN=ilvB	ilvB SYNPCC7002_A2797	1	1	1	1	1	1	1	1	1	1	1	1	1	1	1	1	1	1	1	1	1	1	1	1	1	1	0	1	1	1	1	1	1	1	1	1	1	1	1	1	1	1	1	1	1	1
	B1XMP8	Uncharacterized protein OS=Synechococcus sp. (strain ATCC 27264 / PCC 7002 / PR-6) GN=SYNPCC7002_A2798	SYNPCC7002_A2798	1	0	1	1	1	1	1	1	1	0	1	1	1	0	1	1	1	1	1	0	1	0	1	1	1	1	0	1	1	1	1	1	1	1	1	1	1	1	1	1	0	1	1	1	1	1
	B1XMP9	Peptidase family M48 OS=Synechococcus sp. (strain ATCC 27264 / PCC 7002 / PR-6) GN=SYNPCC7002_A0224	SYNPCC7002_A0224	1	0	1	1	1	1	1	1	1	1	1	1	1	0	1	1	1	1	1	1	1	1	1	1	1	1	0	1	1	1	1	1	1	1	1	1	1	1	1	1	1	1	1	1	1	1
	B1XMQ0	TPR-repeat protein OS=Synechococcus sp. (strain ATCC 27264 / PCC 7002 / PR-6) GN=SYNPCC7002_A0225	SYNPCC7002_A0225	1	1	1	1	1	1	1	1	1	1	1	1	0	1	1	1	1	0	1	1	1	1	1	1	1	1	0	1	1	1	1	1	1	1	0	1	1	0	1	1	0	1	1	1	1	1
	B1XMQ2	Na+/H+ antiporter OS=Synechococcus sp. (strain ATCC 27264 / PCC 7002 / PR-6) GN=SYNPCC7002_A0227	SYNPCC7002_A0227	1	0	1	1	1	1	1	1	1	1	1	1	1	1	1	1	1	1	1	1	0	1	1	1	1	1	0	1	1	1	1	1	1	1	1	1	1	1	1	1	1	1	1	1	1	1
	B1XMQ9	Uncharacterized protein OS=Synechococcus sp. (strain ATCC 27264 / PCC 7002 / PR-6) GN=SYNPCC7002_A0234	SYNPCC7002_A0234	0	0	0	1	0	1	0	0	0	0	1	0	1	0	1	1	1	0	1	0	0	0	0	1	1	0	1	0	0	1	1	0	1	1	0	0	0	0	1	1	0	0	1	1	0	1
	B1XMR0	Valine-pyruvate aminotransferase OS=Synechococcus sp. (strain ATCC 27264 / PCC 7002 / PR-6) GN=avtA	avtA SYNPCC7002_A0235	1	0	1	0	1	1	1	1	1	0	0	1	1	1	1	1	1	0	1	1	1	0	0	1	1	1	0	1	1	1	1	1	1	1	0	1	1	1	0	1	1	0	1	1	1	1
	B1XMR1	Uncharacterized protein OS=Synechococcus sp. (strain ATCC 27264 / PCC 7002 / PR-6) GN=SYNPCC7002_A0236	SYNPCC7002_A0236	0	0	0	0	0	0	0	0	0	0	0	0	0	0	0	0	1	0	0	0	0	0	0	1	0	0	0	0	0	0	0	0	0	0	0	0	0	1	0	0	0	0	0	0	0	0
	B1XMR2	UvrABC system protein C OS=Synechococcus sp. (strain ATCC 27264 / PCC 7002 / PR-6) GN=uvrC	uvrC SYNPCC7002_A0237	1	1	1	1	1	1	1	1	1	1	1	1	1	1	1	1	1	1	1	1	1	1	1	1	1	1	1	1	1	1	1	1	1	1	1	1	1	1	1	1	1	1	1	1	1	1
	B1XMR3	Uncharacterized protein OS=Synechococcus sp. (strain ATCC 27264 / PCC 7002 / PR-6) GN=SYNPCC7002_A0238	SYNPCC7002_A0238	0	0	0	0	1	0	0	0	0	1	0	1	0	1	0	0	1	0	0	0	0	0	0	1	0	1	0	0	1	1	0	0	0	1	0	1	0	0	0	0	1	0	1	1	0	1
	B1XMR4	Uncharacterized protein OS=Synechococcus sp. (strain ATCC 27264 / PCC 7002 / PR-6) GN=SYNPCC7002_A0239	SYNPCC7002_A0239	1	0	1	1	1	1	1	1	1	0	1	1	1	0	1	1	1	0	1	1	1	1	0	1	1	1	0	1	1	1	1	1	1	1	0	1	1	0	1	1	1	1	1	1	1	1
	B1XMR6	Superoxide dismutase OS=Synechococcus sp. (strain ATCC 27264 / PCC 7002 / PR-6) GN=sodB	sodB SYNPCC7002_A0242	1	0	1	1	1	1	1	1	1	1	1	1	0	1	1	1	1	1	1	1	1	1	1	1	1	1	0	1	1	1	1	1	1	0	1	1	1	1	1	0	1	1	1	1	1	1
	B1XMR7	Conserved membrane protein OS=Synechococcus sp. (strain ATCC 27264 / PCC 7002 / PR-6) GN=SYNPCC7002_A0243	SYNPCC7002_A0243	0	0	0	0	0	0	0	0	0	0	0	0	0	0	0	0	0	0	0	0	0	0	0	1	0	0	0	0	0	0	0	0	0	1	0	0	0	0	0	0	0	0	0	0	0	0
	B1XMR9	Cation transporting ATPase, P-type, HAD superfamily, subfamily IC OS=Synechococcus sp. (strain ATCC 27264 / PCC 7002 / PR-6) GN=SYNPCC7002_A0245	SYNPCC7002_A0245	1	0	1	1	1	1	1	1	0	1	1	1	1	1	1	1	1	0	1	1	1	1	1	1	1	1	0	1	1	1	1	1	1	1	1	1	1	1	1	1	1	1	1	1	1	1
	B1XMS0	Glutamine synthetase type III OS=Synechococcus sp. (strain ATCC 27264 / PCC 7002 / PR-6) GN=glnN	glnN SYNPCC7002_A0246	0	0	0	0	0	0	0	0	0	0	0	1	0	1	1	0	1	1	1	0	1	0	1	1	0	0	0	0	1	0	0	0	0	1	1	0	1	1	0	1	0	0	1	0	0	1
	B1XMS1	Cysteine synthase OS=Synechococcus sp. (strain ATCC 27264 / PCC 7002 / PR-6) GN=cysK	cysK SYNPCC7002_A0247	1	1	1	1	1	1	1	1	1	1	1	1	1	1	1	1	1	1	1	1	1	1	1	1	1	1	1	1	1	1	1	1	1	1	1	1	1	1	1	1	1	1	1	1	1	1
	B1XMS2	Uncharacterized protein OS=Synechococcus sp. (strain ATCC 27264 / PCC 7002 / PR-6) GN=SYNPCC7002_A0248	SYNPCC7002_A0248	1	1	1	1	1	1	0	0	0	0	1	1	1	1	1	1	1	1	1	1	1	0	1	1	1	1	0	1	1	1	1	0	1	1	1	1	0	1	0	1	1	1	1	1	1	1
	B1XMS3	Uncharacterized protein OS=Synechococcus sp. (strain ATCC 27264 / PCC 7002 / PR-6) GN=SYNPCC7002_A0249	SYNPCC7002_A0249	0	0	0	0	0	0	0	0	0	0	0	0	0	0	0	0	0	0	0	0	0	0	0	1	0	0	0	0	0	0	0	0	1	0	0	0	0	0	0	0	0	0	0	0	0	0
	B1XMS4	Phosphoenolpyruvate synthase OS=Synechococcus sp. (strain ATCC 27264 / PCC 7002 / PR-6) GN=ppsA	ppsA SYNPCC7002_A0250	0	0	1	1	1	1	1	1	1	1	1	1	1	1	0	1	1	1	1	1	1	1	1	1	1	1	0	1	1	1	1	1	1	1	1	1	1	1	1	1	1	1	1	1	1	1
	B1XMS6	Uncharacterized protein OS=Synechococcus sp. (strain ATCC 27264 / PCC 7002 / PR-6) GN=SYNPCC7002_A0252	SYNPCC7002_A0252	0	0	1	1	1	1	1	1	0	1	1	1	1	1	1	1	1	1	1	1	1	1	1	1	1	1	0	1	1	1	1	1	1	1	1	1	1	1	1	1	1	1	1	0	1	1
	B1XMS7	Haloacid dehalogenase-superfamily hydrolase, subfamily IA, variant 3 OS=Synechococcus sp. (strain ATCC 27264 / PCC 7002 / PR-6) GN=SYNPCC7002_A0254	SYNPCC7002_A0254	1	0	1	1	1	1	1	1	1	0	1	1	1	0	1	1	1	1	1	1	1	0	1	1	1	1	0	1	1	1	1	1	1	1	1	1	0	1	1	1	0	0	1	1	1	1
	B1XMS8	Glycosyl transferase, WecB/TagA/CpsF family OS=Synechococcus sp. (strain ATCC 27264 / PCC 7002 / PR-6) GN=SYNPCC7002_A0255	SYNPCC7002_A0255	0	0	1	0	1	0	1	0	0	0	1	1	0	0	1	1	0	0	1	1	1	1	1	1	1	1	0	0	1	1	1	0	1	1	0	1	0	1	1	1	1	1	1	1	1	1
	B1XMS9	Bacterial sugar transferase OS=Synechococcus sp. (strain ATCC 27264 / PCC 7002 / PR-6) GN=SYNPCC7002_A0256	SYNPCC7002_A0256	0	0	1	0	1	0	0	0	0	0	1	1	1	0	0	1	0	0	1	0	1	1	1	1	1	0	0	1	0	0	1	0	1	1	0	1	0	0	1	1	1	1	1	0	1	1
	B1XMT0	Hydrolase, haloacid dehalogenase family OS=Synechococcus sp. (strain ATCC 27264 / PCC 7002 / PR-6) GN=SYNPCC7002_A0257	SYNPCC7002_A0257	0	0	0	0	0	0	1	0	0	0	1	0	0	1	1	1	1	0	0	1	0	0	0	1	1	1	0	0	1	1	1	0	1	0	0	0	0	1	1	0	0	0	0	1	1	1
	B1XMT1	Pentapeptide repeats protein OS=Synechococcus sp. (strain ATCC 27264 / PCC 7002 / PR-6) GN=SYNPCC7002_A0258	SYNPCC7002_A0258	1	1	1	1	1	1	1	1	1	1	1	1	1	1	1	1	1	1	1	1	1	1	1	1	1	1	0	1	1	1	1	1	1	1	1	1	1	1	1	1	1	1	1	1	1	1
	B1XMT2	Fe-S oxidoreductase OS=Synechococcus sp. (strain ATCC 27264 / PCC 7002 / PR-6) GN=SYNPCC7002_A0259	SYNPCC7002_A0259	1	1	1	1	1	1	1	1	1	1	1	1	1	1	1	1	1	1	1	1	1	0	1	1	1	1	1	1	1	1	1	1	1	1	1	1	1	1	1	1	1	0	1	1	1	1
	B1XMT3	Undecaprenyl-diphosphatase OS=Synechococcus sp. (strain ATCC 27264 / PCC 7002 / PR-6) GN=uppP	uppP SYNPCC7002_A0260	1	1	1	1	1	1	1	1	1	1	1	0	1	1	1	1	1	1	1	1	1	1	1	1	1	1	0	1	1	1	1	1	1	1	1	1	1	1	1	1	1	1	1	1	1	1
	B1XMT4	Conserved hypothetical membrane protein OS=Synechococcus sp. (strain ATCC 27264 / PCC 7002 / PR-6) GN=SYNPCC7002_A0261	SYNPCC7002_A0261	1	0	1	1	1	1	1	1	1	1	1	1	1	1	1	1	1	1	1	1	1	1	1	1	1	1	0	1	1	1	1	1	1	1	1	1	1	1	1	1	1	1	1	1	1	1
	B1XMT5	Octanoyltransferase OS=Synechococcus sp. (strain ATCC 27264 / PCC 7002 / PR-6) GN=lipB	lipB SYNPCC7002_A0262	1	1	1	1	1	1	1	1	1	1	1	1	1	1	1	1	1	1	1	1	1	1	1	1	1	1	1	1	1	1	1	1	1	1	1	1	1	1	1	1	1	1	1	1	1	1
	B1XMT7	Uncharacterized protein OS=Synechococcus sp. (strain ATCC 27264 / PCC 7002 / PR-6) GN=SYNPCC7002_A0264	SYNPCC7002_A0264	1	0	1	1	1	1	1	0	1	1	1	1	1	1	0	1	1	1	1	1	0	0	0	1	1	1	0	1	1	1	1	0	1	1	0	1	1	1	1	1	1	1	1	1	1	1
	B1XMT8	Uncharacterized protein OS=Synechococcus sp. (strain ATCC 27264 / PCC 7002 / PR-6) GN=SYNPCC7002_A0265	SYNPCC7002_A0265	1	0	1	1	0	1	1	1	0	1	1	0	0	0	0	1	1	1	1	1	0	0	1	1	1	1	0	0	1	1	0	1	1	1	1	1	1	1	1	0	0	1	1	1	1	0
	B1XMT9	IMP dehydrogenase family protein OS=Synechococcus sp. (strain ATCC 27264 / PCC 7002 / PR-6) GN=SYNPCC7002_A0266	SYNPCC7002_A0266	1	1	1	1	1	1	1	1	0	1	1	1	1	1	1	1	1	1	1	1	1	1	1	1	1	1	0	1	1	1	1	1	1	1	1	1	1	1	1	1	1	1	1	1	1	1
	B1XMU4	Conserved protein with amidinotransferase domain OS=Synechococcus sp. (strain ATCC 27264 / PCC 7002 / PR-6) GN=SYNPCC7002_A0271	SYNPCC7002_A0271	1	0	1	1	1	1	1	1	1	1	1	0	1	0	1	1	1	1	0	1	1	1	1	1	1	1	1	1	1	1	1	1	1	1	1	1	1	1	1	1	1	1	1	1	1	0
	B1XMU5	RNA-binding protein OS=Synechococcus sp. (strain ATCC 27264 / PCC 7002 / PR-6) GN=SYNPCC7002_A0272	SYNPCC7002_A0272	1	1	1	1	1	1	1	1	1	1	1	1	1	1	1	1	1	1	1	1	1	1	1	1	1	1	0	1	1	1	1	1	1	1	1	1	1	1	1	1	1	1	1	1	1	1
	B1XMU6	Magnesium transporter MgtE OS=Synechococcus sp. (strain ATCC 27264 / PCC 7002 / PR-6) GN=mgtE	mgtE SYNPCC7002_A0273	1	1	1	1	0	1	1	1	1	1	1	1	1	1	1	1	1	1	1	1	1	1	1	1	1	1	0	1	1	1	1	1	1	1	1	1	1	1	1	1	1	1	1	1	1	1
	B1XMU7	WD-repeat protein OS=Synechococcus sp. (strain ATCC 27264 / PCC 7002 / PR-6) GN=SYNPCC7002_A0274	SYNPCC7002_A0274	0	0	1	1	0	0	0	0	0	0	0	1	1	0	0	1	0	0	0	1	0	1	0	1	1	1	0	1	0	1	0	0	1	1	0	0	1	0	0	0	0	0	1	0	1	0
	B1XMU8	CAAX amino terminal protease family membrane protein OS=Synechococcus sp. (strain ATCC 27264 / PCC 7002 / PR-6) GN=SYNPCC7002_A0275	SYNPCC7002_A0275	1	0	1	1	0	1	1	1	1	0	1	0	0	0	1	1	1	1	1	1	1	0	1	1	1	1	0	1	1	1	1	1	1	1	1	1	1	1	1	1	0	0	1	1	1	1
	B1XMU9	Uncharacterized protein OS=Synechococcus sp. (strain ATCC 27264 / PCC 7002 / PR-6) GN=SYNPCC7002_A0276	SYNPCC7002_A0276	0	0	1	0	0	1	0	0	0	0	0	1	0	0	1	1	0	1	0	1	1	0	0	1	1	1	0	1	0	1	0	1	1	0	0	0	1	1	0	0	1	0	1	0	1	1
	B1XMV0	Uncharacterized protein OS=Synechococcus sp. (strain ATCC 27264 / PCC 7002 / PR-6) GN=SYNPCC7002_A0277	SYNPCC7002_A0277	1	0	1	0	1	1	1	1	0	1	1	0	1	1	1	1	1	1	1	1	1	1	0	1	1	1	0	1	1	1	1	1	0	1	1	0	1	1	1	1	0	1	1	1	1	1
	B1XMV1	Thiamine biosynthesis protein ThiS OS=Synechococcus sp. (strain ATCC 27264 / PCC 7002 / PR-6) GN=thiS	thiS SYNPCC7002_A0278	1	1	1	1	1	1	1	1	1	1	1	1	1	1	1	1	1	1	1	1	1	1	1	1	1	1	0	1	1	1	1	1	1	1	1	1	1	1	1	1	1	1	1	1	1	1
	B1XMV2	Thiamine-phosphate synthase OS=Synechococcus sp. (strain ATCC 27264 / PCC 7002 / PR-6) GN=thiE	thiE SYNPCC7002_A0279	1	1	1	1	1	1	1	1	1	1	1	1	1	1	1	1	1	1	1	1	1	1	1	1	1	1	0	1	1	1	1	1	1	1	1	1	1	1	1	1	1	0	1	1	1	1
	B1XMV3	7-carboxy-7-deazaguanine synthase OS=Synechococcus sp. (strain ATCC 27264 / PCC 7002 / PR-6) GN=queE	queE SYNPCC7002_A0280	0	1	0	1	0	0	1	0	0	0	0	0	0	1	0	0	1	1	0	1	0	1	1	1	0	0	0	0	1	0	0	0	0	1	1	0	1	1	1	0	1	1	1	1	0	0
	B1XMV4	7-cyano-7-deazaguanine synthase OS=Synechococcus sp. (strain ATCC 27264 / PCC 7002 / PR-6) GN=queC	queC SYNPCC7002_A0281	1	1	1	1	1	1	1	1	1	0	1	1	1	1	1	1	1	1	0	1	1	0	1	1	0	1	0	1	1	1	1	1	1	1	1	1	1	1	1	1	1	1	1	1	1	1
	B1XMV6	Sodium/hydrogen exchanger family protein OS=Synechococcus sp. (strain ATCC 27264 / PCC 7002 / PR-6) GN=SYNPCC7002_A0283	SYNPCC7002_A0283	1	0	1	1	1	1	1	0	0	1	1	0	0	0	1	1	1	1	1	1	0	0	1	1	1	1	0	1	0	1	1	1	1	0	0	1	0	0	1	0	1	1	1	1	1	1
[truncated: 21,891 more rows]
[truncated: 32 more columns]
