# Supplementary material for: Gene essentiality, conservation index and co-evolution of genes in cyanobacteria
Source: PLoS One. 2017 Jun 8;12(6):e0178565. doi: 10.1371/journal.pone.0178565 (PMC5464585; doi:10.1371/journal.pone.0178565)
Supplement: S6 Table — Column A to C describes about various identifiers and attributes of the genes used. Column D describes the Gene Conservation Index (GCI). All the genes are color coded according to the Fig 3. (XLSX) [file pone.0178565.s007.xlsx]

## Sheet: Sheet1
Table S6. List of genes used for PCA plot and heatmap generation to check for mutually exclusive and diverse genes. Column A to C describes about various identifiers and attributes of the genes used. Column D describes the Gene Conservation Index (GCI). All the genes are color coded according to the Fig 3.
UniProt IDs	Protein Name	Gene Name	% Conservation
B1XMD2	Phosphopantothenoylcysteine decarboxylase/phosphopantothenate--cysteine ligase OS=Synechococcus sp. (strain ATCC 27264 / PCC 7002 / PR-6) GN=coaBC	coaBC SYNPCC7002_A1427	87.6712
B7K1R1	Phosphopantothenoylcysteine decarboxylase/phosphopantothenate/cysteine ligase OS=Cyanothece sp. (strain PCC 8801) GN=PCC8801_3641	PCC8801_3641	10.9589
B1XJW8	Succinate dehydrogenase iron-sulfur protein subunit OS=Synechococcus sp. (strain ATCC 27264 / PCC 7002 / PR-6) GN=sdhB	sdhB SYNPCC7002_A1094	83.5616
B5IKH8	Succinate dehydrogenase OS=Cyanobium sp. PCC 7001 GN=CPCC7001_1344	CPCC7001_1344	12.3288
B1XL59	Succinate dehydrogenase flavoprotein subunit OS=Synechococcus sp. (strain ATCC 27264 / PCC 7002 / PR-6) GN=frdA	frdA SYNPCC7002_A2569	82.1918
B5IKH9	FAD binding site:Fumarate reductase/succinate dehydrogenase F OS=Cyanobium sp. PCC 7001 GN=sdhA	sdhA CPCC7001_879	12.3288
B1XP38	Histidine kinase OS=Synechococcus sp. (strain ATCC 27264 / PCC 7002 / PR-6) GN=SYNPCC7002_A1641	SYNPCC7002_A1641	52.0548
B5W5N8	Multi-sensor signal transduction histidine kinase OS=Arthrospira maxima CS-328 GN=AmaxDRAFT_4087	AmaxDRAFT_4087	10.9589
B1XLX0	DNA photolyase OS=Synechococcus sp. (strain ATCC 27264 / PCC 7002 / PR-6) GN=phrA	phrA SYNPCC7002_A2668	49.3151
Q3MEM2	Deoxyribodipyrimidine photo-lyase family protein (Cryptochrome) OS=Anabaena variabilis (strain ATCC 29413 / PCC 7937) GN=Ava_0940	Ava_0940	35.6164
B5W5V2	FAD dependent oxidoreductase OS=Arthrospira maxima CS-328 GN=AmaxDRAFT_4151	AmaxDRAFT_4151	47.9452
G6FRX4	Amine oxidase OS=Fischerella sp. JSC-11 GN=FJSC11DRAFT_1621	FJSC11DRAFT_1621	13.6986
K9SL23	Efflux transporter, RND family, MFP subunit OS=Pseudanabaena sp. PCC 7367 GN=Pse7367_2567	Pse7367_2567	46.5753
B5IL80	Secretion protein HlyD OS=Cyanobium sp. PCC 7001 GN=CPCC7001_2620	CPCC7001_2620	12.3288
D7E0J2	NAD-dependent epimerase/dehydratase OS=Nostoc azollae (strain 0708) GN=Aazo_2797	Aazo_2797	39.726
B7JXZ0	Nucleoside-diphosphate-sugar epimerase, putative OS=Cyanothece sp. (strain PCC 8801) GN=PCC8801_1916	PCC8801_1916	20.5479
B1XJY1	Agmatinase, putative OS=Synechococcus sp. (strain ATCC 27264 / PCC 7002 / PR-6) GN=speB	speB SYNPCC7002_A1109	36.9863
D7DXG8	Arginase/agmatinase/formiminoglutamase OS=Nostoc azollae (strain 0708) GN=Aazo_2261	Aazo_2261	42.4658
B5VZS0	Phenazine biosynthesis protein PhzF family OS=Arthrospira maxima CS-328 GN=AmaxDRAFT_2012	AmaxDRAFT_2012	36.9863
Q3M4X1	Phenazine biosynthesis PhzC/PhzF protein OS=Anabaena variabilis (strain ATCC 29413 / PCC 7937) GN=Ava_4367	Ava_4367	46.5753
