# Supplementary material for: Gene essentiality, conservation index and co-evolution of genes in cyanobacteria
Source: PLoS One. 2017 Jun 8;12(6):e0178565. doi: 10.1371/journal.pone.0178565 (PMC5464585; doi:10.1371/journal.pone.0178565)
Supplement: S7 Table — (XLSX) [file pone.0178565.s008.xlsx]

## Sheet: Sheet1
Supplementary Table S7. List of conserved genes in our analysis and their Gene Ontology classification.
S.No	Uniprot IDs of Query Proteins	Protein Name	Gene Name	Percentage Conservation	GO( Biological Process)	Pathway	GO(cellular compartment)	GO
1	B1XQI2	1-(5-phosphoribosyl)-5-[(5-phosphoribosylamino)methylideneamino] imidazole-4-carboxamide isomerase OS=Synechococcus sp. (strain ATCC 27264 / PCC 7002 / PR-6) GN=hisA	hisA SYNPCC7002_A1890	Conserved	histidine biosynthetic process [GO:0000105]	PATHWAY: Amino-acid biosynthesis; L-histidine biosynthesis; L-histidine from 5-phospho-alpha-D-ribose 1-diphosphate: step 4/9. {ECO:0000255|HAMAP-Rule:MF_01014}.	cytoplasm [GO:0005737]	cytoplasm [GO:0005737]; 1-(5-phosphoribosyl)-5-[(5-phosphoribosylamino)methylideneamino]imidazole-4-carboxamide isomerase activity [GO:0003949]; histidine biosynthetic process [GO:0000105]
2	B1XQ71	1,4-alpha-glucan branching enzyme GlgB OS=Synechococcus sp. (strain ATCC 27264 / PCC 7002 / PR-6) GN=glgB	glgB SYNPCC7002_A1865	Conserved	glycogen biosynthetic process [GO:0005978]	PATHWAY: Glycan biosynthesis; glycogen biosynthesis. {ECO:0000256|HAMAP-Rule:MF_00685, ECO:0000256|SAAS:SAAS00046749}.	-	1,4-alpha-glucan branching enzyme activity [GO:0003844]; cation binding [GO:0043169]; hydrolase activity, hydrolyzing O-glycosyl compounds [GO:0004553]; glycogen biosynthetic process [GO:0005978]
3	B1XHQ2	1,4-dihydroxy-2-naphthoate phytyltransferase OS=Synechococcus sp. (strain ATCC 27264 / PCC 7002 / PR-6) GN=menA	menA SYNPCC7002_A1984	Conserved	phylloquinone biosynthetic process [GO:0042372]	PATHWAY: Cofactor biosynthesis; phylloquinone biosynthesis. {ECO:0000256|HAMAP-Rule:MF_01938}.	integral component of plasma membrane [GO:0005887]	integral component of plasma membrane [GO:0005887]; prenyltransferase activity [GO:0004659]; phylloquinone biosynthetic process [GO:0042372]
4	Q6Q301	1,4-dihydroxy-2-naphthoyl-CoA synthase OS=Synechococcus sp. (strain ATCC 27264 / PCC 7002 / PR-6) GN=menB	menB SYNPCC7002_A0268	Conserved	menaquinone biosynthetic process [GO:0009234]; phylloquinone biosynthetic process [GO:0042372]	PATHWAY: Cofactor biosynthesis; phylloquinone biosynthesis. {ECO:0000256|HAMAP-Rule:MF_01934}.; PATHWAY: Quinol/quinone metabolism; 1,4-dihydroxy-2-naphthoate biosynthesis; 1,4-dihydroxy-2-naphthoate from chorismate: step 6/7. {ECO:0000256|HAMAP-Rule:MF_01934}.	-	1,4-dihydroxy-2-naphthoyl-CoA synthase activity [GO:0008935]; menaquinone biosynthetic process [GO:0009234]; phylloquinone biosynthetic process [GO:0042372]
5	B1XK80	10 kDa chaperonin OS=Synechococcus sp. (strain ATCC 27264 / PCC 7002 / PR-6) GN=groS	groS groES SYNPCC7002_A2457	Conserved	protein folding [GO:0006457]	-	cytoplasm [GO:0005737]	cytoplasm [GO:0005737]; ATP binding [GO:0005524]; protein folding [GO:0006457]
6	B1XK19	1-acyl-sn-glycerol-3-phosphate acyltransferase OS=Synechococcus sp. (strain ATCC 27264 / PCC 7002 / PR-6) GN=plsC	plsC SYNPCC7002_A2396	Conserved	phospholipid biosynthetic process [GO:0008654]	-	membrane [GO:0016020]	membrane [GO:0016020]; 1-acylglycerol-3-phosphate O-acyltransferase activity [GO:0003841]; phospholipid biosynthetic process [GO:0008654]
7	B1XIF1	1-deoxy-D-xylulose 5-phosphate reductoisomerase OS=Synechococcus sp. (strain ATCC 27264 / PCC 7002 / PR-6) GN=dxr	dxr SYNPCC7002_A0818	Conserved	isopentenyl diphosphate biosynthetic process, methylerythritol 4-phosphate pathway [GO:0019288]; terpenoid biosynthetic process [GO:0016114]	PATHWAY: Isoprenoid biosynthesis; isopentenyl diphosphate biosynthesis via DXP pathway; isopentenyl diphosphate from 1-deoxy-D-xylulose 5-phosphate: step 1/6. {ECO:0000256|HAMAP-Rule:MF_00183, ECO:0000256|SAAS:SAAS00313810}.	-	1-deoxy-D-xylulose-5-phosphate reductoisomerase activity [GO:0030604]; isomerase activity [GO:0016853]; metal ion binding [GO:0046872]; NADPH binding [GO:0070402]; isopentenyl diphosphate biosynthetic process, methylerythritol 4-phosphate pathway [GO:0019288]; terpenoid biosynthetic process [GO:0016114]
8	B1XKC5	1-deoxy-D-xylulose-5-phosphate synthase OS=Synechococcus sp. (strain ATCC 27264 / PCC 7002 / PR-6) GN=dxs	dxs SYNPCC7002_A1172	Conserved	1-deoxy-D-xylulose 5-phosphate biosynthetic process [GO:0052865]; terpenoid biosynthetic process [GO:0016114]; thiamine biosynthetic process [GO:0009228]	PATHWAY: Metabolic intermediate biosynthesis; 1-deoxy-D-xylulose 5-phosphate biosynthesis; 1-deoxy-D-xylulose 5-phosphate from D-glyceraldehyde 3-phosphate and pyruvate: step 1/1. {ECO:0000255|HAMAP-Rule:MF_00315}.	-	1-deoxy-D-xylulose-5-phosphate synthase activity [GO:0008661]; magnesium ion binding [GO:0000287]; thiamine pyrophosphate binding [GO:0030976]; 1-deoxy-D-xylulose 5-phosphate biosynthetic process [GO:0052865]; terpenoid biosynthetic process [GO:0016114]; thiamine biosynthetic process [GO:0009228]
9	B1XJ47	2,3-bisphosphoglycerate-independent phosphoglycerate mutase OS=Synechococcus sp. (strain ATCC 27264 / PCC 7002 / PR-6) GN=gpmI	gpmI SYNPCC7002_A2233	Conserved	glucose catabolic process [GO:0006007]; glycolytic process [GO:0006096]	PATHWAY: Carbohydrate degradation; glycolysis; pyruvate from D-glyceraldehyde 3-phosphate: step 3/5. {ECO:0000255|HAMAP-Rule:MF_01038}.	cytoplasm [GO:0005737]	cytoplasm [GO:0005737]; 2,3-bisphosphoglycerate-independent phosphoglycerate mutase activity [GO:0046537]; manganese ion binding [GO:0030145]; glucose catabolic process [GO:0006007]; glycolytic process [GO:0006096]
10	B1XPT6	23S rRNA (Uracil-5-)-methyltransferase RumA OS=Synechococcus sp. (strain ATCC 27264 / PCC 7002 / PR-6) GN=rumA	rumA SYNPCC7002_A0557	Conserved	RNA processing [GO:0006396]	-	-	RNA binding [GO:0003723]; RNA methyltransferase activity [GO:0008173]; RNA processing [GO:0006396]
11	B1XKB9	2-C-methyl-D-erythritol 2,4-cyclodiphosphate synthase OS=Synechococcus sp. (strain ATCC 27264 / PCC 7002 / PR-6) GN=ispF	ispF SYNPCC7002_A1166	Conserved	isopentenyl diphosphate biosynthetic process, methylerythritol 4-phosphate pathway [GO:0019288]; terpenoid biosynthetic process [GO:0016114]	PATHWAY: Isoprenoid biosynthesis; isopentenyl diphosphate biosynthesis via DXP pathway; isopentenyl diphosphate from 1-deoxy-D-xylulose 5-phosphate: step 4/6. {ECO:0000256|HAMAP-Rule:MF_00107, ECO:0000256|SAAS:SAAS00096241}.	-	2-C-methyl-D-erythritol 2,4-cyclodiphosphate synthase activity [GO:0008685]; metal ion binding [GO:0046872]; isopentenyl diphosphate biosynthetic process, methylerythritol 4-phosphate pathway [GO:0019288]; terpenoid biosynthetic process [GO:0016114]
12	B1XQJ7	2-C-methyl-D-erythritol 4-phosphate cytidylyltransferase OS=Synechococcus sp. (strain ATCC 27264 / PCC 7002 / PR-6) GN=ispD	ispD SYNPCC7002_A1905	Conserved	isopentenyl diphosphate biosynthetic process, methylerythritol 4-phosphate pathway [GO:0019288]; terpenoid biosynthetic process [GO:0016114]	PATHWAY: Isoprenoid biosynthesis; isopentenyl diphosphate biosynthesis via DXP pathway; isopentenyl diphosphate from 1-deoxy-D-xylulose 5-phosphate: step 2/6. {ECO:0000256|HAMAP-Rule:MF_00108, ECO:0000256|SAAS:SAAS00030467}.	-	2-C-methyl-D-erythritol 4-phosphate cytidylyltransferase activity [GO:0050518]; isopentenyl diphosphate biosynthetic process, methylerythritol 4-phosphate pathway [GO:0019288]; terpenoid biosynthetic process [GO:0016114]
13	B1XLQ9	2-isopropylmalate synthase OS=Synechococcus sp. (strain ATCC 27264 / PCC 7002 / PR-6) GN=leuA	leuA SYNPCC7002_A1356	Conserved	leucine biosynthetic process [GO:0009098]	PATHWAY: Amino-acid biosynthesis; L-leucine biosynthesis; L-leucine from 3-methyl-2-oxobutanoate: step 1/4. {ECO:0000255|HAMAP-Rule:MF_01025}.	-	2-isopropylmalate synthase activity [GO:0003852]; leucine biosynthetic process [GO:0009098]
14	B1XJ16	30S ribosomal protein S1 OS=Synechococcus sp. (strain ATCC 27264 / PCC 7002 / PR-6) GN=rpsA	rpsA SYNPCC7002_A0955	Conserved	translation [GO:0006412]	-	ribosome [GO:0005840]	ribosome [GO:0005840]; RNA binding [GO:0003723]; structural constituent of ribosome [GO:0003735]; translation [GO:0006412]
15	B1XI62	30S ribosomal protein S10 OS=Synechococcus sp. (strain ATCC 27264 / PCC 7002 / PR-6) GN=rpsJ	rpsJ rps10 SYNPCC7002_A2060	Conserved	translation [GO:0006412]	-	ribosome [GO:0005840]	ribosome [GO:0005840]; structural constituent of ribosome [GO:0003735]; tRNA binding [GO:0000049]; translation [GO:0006412]
16	B1XJI5	30S ribosomal protein S11 OS=Synechococcus sp. (strain ATCC 27264 / PCC 7002 / PR-6) GN=rpsK	rpsK rps11 SYNPCC7002_A1043	Conserved	translation [GO:0006412]	-	ribosome [GO:0005840]	ribosome [GO:0005840]; rRNA binding [GO:0019843]; structural constituent of ribosome [GO:0003735]; translation [GO:0006412]
17	B1XJI6	30S ribosomal protein S13 OS=Synechococcus sp. (strain ATCC 27264 / PCC 7002 / PR-6) GN=rpsM	rpsM rps13 SYNPCC7002_A1044	Conserved	translation [GO:0006412]	-	ribosome [GO:0005840]	ribosome [GO:0005840]; rRNA binding [GO:0019843]; structural constituent of ribosome [GO:0003735]; tRNA binding [GO:0000049]; translation [GO:0006412]
18	B1XNV8	30S ribosomal protein S14 OS=Synechococcus sp. (strain ATCC 27264 / PCC 7002 / PR-6) GN=rpsN	rpsN rps14 SYNPCC7002_A0391	Conserved	translation [GO:0006412]	-	ribosome [GO:0005840]	ribosome [GO:0005840]; rRNA binding [GO:0019843]; structural constituent of ribosome [GO:0003735]; translation [GO:0006412]
19	A8HTM5	30S ribosomal protein S15 OS=Synechococcus sp. (strain ATCC 27264 / PCC 7002 / PR-6) GN=rpsO	rpsO rps15 SYNPCC7002_A1823	Conserved	translation [GO:0006412]	-	ribosome [GO:0005840]	ribosome [GO:0005840]; rRNA binding [GO:0019843]; structural constituent of ribosome [GO:0003735]; translation [GO:0006412]
20	D7E2U4	30S ribosomal protein S16 OS=Nostoc azollae (strain 0708) GN=rpsP	rpsP rps16 Aazo_1143	Conserved	translation [GO:0006412]	-	ribosome [GO:0005840]	ribosome [GO:0005840]; structural constituent of ribosome [GO:0003735]; translation [GO:0006412]
21	B1XJT0	30S ribosomal protein S17 OS=Synechococcus sp. (strain ATCC 27264 / PCC 7002 / PR-6) GN=rpsQ	rpsQ rps17 SYNPCC7002_A1056	Conserved	translation [GO:0006412]	-	ribosome [GO:0005840]	ribosome [GO:0005840]; rRNA binding [GO:0019843]; structural constituent of ribosome [GO:0003735]; translation [GO:0006412]
22	B1XPV2	30S ribosomal protein S18 OS=Synechococcus sp. (strain ATCC 27264 / PCC 7002 / PR-6) GN=rpsR	rpsR rps18 SYNPCC7002_A0573	Conserved	translation [GO:0006412]	-	ribosome [GO:0005840]	ribosome [GO:0005840]; rRNA binding [GO:0019843]; structural constituent of ribosome [GO:0003735]; translation [GO:0006412]
23	B1XJT5	30S ribosomal protein S19 OS=Synechococcus sp. (strain ATCC 27264 / PCC 7002 / PR-6) GN=rpsS	rpsS rps19 SYNPCC7002_A1061	Conserved	translation [GO:0006412]	-	small ribosomal subunit [GO:0015935]	small ribosomal subunit [GO:0015935]; rRNA binding [GO:0019843]; structural constituent of ribosome [GO:0003735]; translation [GO:0006412]
24	B1XQQ1	30S ribosomal protein S2 OS=Synechococcus sp. (strain ATCC 27264 / PCC 7002 / PR-6) GN=rpsB	rpsB rps2 SYNPCC7002_A1959	Conserved	translation [GO:0006412]	-	small ribosomal subunit [GO:0015935]	small ribosomal subunit [GO:0015935]; structural constituent of ribosome [GO:0003735]; translation [GO:0006412]
25	B1XHW6	30S ribosomal protein S20 OS=Synechococcus sp. (strain ATCC 27264 / PCC 7002 / PR-6) GN=rpsT	rpsT rps20 SYNPCC7002_A2048	Conserved	translation [GO:0006412]	-	ribosome [GO:0005840]	ribosome [GO:0005840]; rRNA binding [GO:0019843]; structural constituent of ribosome [GO:0003735]; translation [GO:0006412]
26	B1XPL6	30S ribosomal protein S21 OS=Synechococcus sp. (strain ATCC 27264 / PCC 7002 / PR-6) GN=rpsU	rpsU rps21 SYNPCC7002_A1741	Conserved	translation [GO:0006412]	-	ribosome [GO:0005840]	ribosome [GO:0005840]; structural constituent of ribosome [GO:0003735]; translation [GO:0006412]
27	B1XJT3	30S ribosomal protein S3 OS=Synechococcus sp. (strain ATCC 27264 / PCC 7002 / PR-6) GN=rpsC	rpsC rps3 SYNPCC7002_A1059	Conserved	translation [GO:0006412]	-	small ribosomal subunit [GO:0015935]	small ribosomal subunit [GO:0015935]; mRNA binding [GO:0003729]; rRNA binding [GO:0019843]; structural constituent of ribosome [GO:0003735]; translation [GO:0006412]
28	B1XI84	30S ribosomal protein S4 OS=Synechococcus sp. (strain ATCC 27264 / PCC 7002 / PR-6) GN=rpsD	rpsD rps4 SYNPCC7002_A2083	Conserved	translation [GO:0006412]	-	small ribosomal subunit [GO:0015935]	small ribosomal subunit [GO:0015935]; rRNA binding [GO:0019843]; structural constituent of ribosome [GO:0003735]; translation [GO:0006412]
29	B1XJJ1	30S ribosomal protein S5 OS=Synechococcus sp. (strain ATCC 27264 / PCC 7002 / PR-6) GN=rpsE	rpsE rps5 SYNPCC7002_A1049	Conserved	translation [GO:0006412]	-	small ribosomal subunit [GO:0015935]	small ribosomal subunit [GO:0015935]; rRNA binding [GO:0019843]; structural constituent of ribosome [GO:0003735]; translation [GO:0006412]
30	B1XP08	30S ribosomal protein S6 OS=Synechococcus sp. (strain ATCC 27264 / PCC 7002 / PR-6) GN=rpsF	rpsF rps6 SYNPCC7002_A0443	Conserved	translation [GO:0006412]	-	ribosome [GO:0005840]	ribosome [GO:0005840]; rRNA binding [GO:0019843]; structural constituent of ribosome [GO:0003735]; translation [GO:0006412]
31	B1XI65	30S ribosomal protein S7 OS=Synechococcus sp. (strain ATCC 27264 / PCC 7002 / PR-6) GN=rpsG	rpsG rps7 SYNPCC7002_A2063	Conserved	translation [GO:0006412]	-	small ribosomal subunit [GO:0015935]	small ribosomal subunit [GO:0015935]; rRNA binding [GO:0019843]; structural constituent of ribosome [GO:0003735]; tRNA binding [GO:0000049]; translation [GO:0006412]
32	B1XJS6	30S ribosomal protein S8 OS=Synechococcus sp. (strain ATCC 27264 / PCC 7002 / PR-6) GN=rpsH	rpsH rps8 SYNPCC7002_A1052	Conserved	translation [GO:0006412]	-	ribosome [GO:0005840]	ribosome [GO:0005840]; rRNA binding [GO:0019843]; structural constituent of ribosome [GO:0003735]; translation [GO:0006412]
33	B1XJI0	30S ribosomal protein S9 OS=Synechococcus sp. (strain ATCC 27264 / PCC 7002 / PR-6) GN=rpsI	rpsI rps9 SYNPCC7002_A1038	Conserved	translation [GO:0006412]	-	ribosome [GO:0005840]	ribosome [GO:0005840]; structural constituent of ribosome [GO:0003735]; translation [GO:0006412]
34	B1XJZ5	33 kDa chaperonin OS=Synechococcus sp. (strain ATCC 27264 / PCC 7002 / PR-6) GN=hslO	hslO SYNPCC7002_A1123	Conserved	protein folding [GO:0006457]	-	cytoplasm [GO:0005737]	cytoplasm [GO:0005737]; protein folding [GO:0006457]
35	B1XKM9	3-dehydroquinate dehydratase OS=Synechococcus sp. (strain ATCC 27264 / PCC 7002 / PR-6) GN=aroQ	aroQ SYNPCC7002_A2527	Conserved	aromatic amino acid family biosynthetic process [GO:0009073]; chorismate biosynthetic process [GO:0009423]	PATHWAY: Metabolic intermediate biosynthesis; chorismate biosynthesis; chorismate from D-erythrose 4-phosphate and phosphoenolpyruvate: step 3/7. {ECO:0000256|HAMAP-Rule:MF_00169}.	-	3-dehydroquinate dehydratase activity [GO:0003855]; aromatic amino acid family biosynthetic process [GO:0009073]; chorismate biosynthetic process [GO:0009423]
36	B5W9A0	3-dehydroquinate synthase OS=Arthrospira maxima CS-328 GN=AmaxDRAFT_5350	AmaxDRAFT_5350	Conserved	-	-	-	3-dehydroquinate synthase activity [GO:0003856]
37	B1XKA0	3-dehydroquinate synthase OS=Synechococcus sp. (strain ATCC 27264 / PCC 7002 / PR-6) GN=aroB	aroB SYNPCC7002_A1146	Conserved	aromatic amino acid family biosynthetic process [GO:0009073]; chorismate biosynthetic process [GO:0009423]	PATHWAY: Metabolic intermediate biosynthesis; chorismate biosynthesis; chorismate from D-erythrose 4-phosphate and phosphoenolpyruvate: step 2/7. {ECO:0000255|HAMAP-Rule:MF_00110}.	cytoplasm [GO:0005737]	cytoplasm [GO:0005737]; 3-dehydroquinate synthase activity [GO:0003856]; aromatic amino acid family biosynthetic process [GO:0009073]; chorismate biosynthetic process [GO:0009423]
38	B1XLC7	3-hydroxyacyl-[acyl-carrier-protein] dehydratase FabZ OS=Synechococcus sp. (strain ATCC 27264 / PCC 7002 / PR-6) GN=fabZ	fabZ SYNPCC7002_A0070	Conserved	fatty acid biosynthetic process [GO:0006633]; lipid A biosynthetic process [GO:0009245]	-	cytoplasm [GO:0005737]	cytoplasm [GO:0005737]; 3-hydroxyoctanoyl-[acyl-carrier-protein] dehydratase activity [GO:0047451]; fatty acid biosynthetic process [GO:0006633]; lipid A biosynthetic process [GO:0009245]
39	B1XJP6	3-isopropylmalate dehydrogenase OS=Synechococcus sp. (strain ATCC 27264 / PCC 7002 / PR-6) GN=leuB	leuB SYNPCC7002_A2354	Conserved	leucine biosynthetic process [GO:0009098]	PATHWAY: Amino-acid biosynthesis; L-leucine biosynthesis; L-leucine from 3-methyl-2-oxobutanoate: step 3/4. {ECO:0000256|HAMAP-Rule:MF_01033, ECO:0000256|RuleBase:RU004445, ECO:0000256|SAAS:SAAS00571573}.	cytoplasm [GO:0005737]	cytoplasm [GO:0005737]; 3-isopropylmalate dehydrogenase activity [GO:0003862]; magnesium ion binding [GO:0000287]; NAD binding [GO:0051287]; leucine biosynthetic process [GO:0009098]
40	B1XQ35	3-methyl-2-oxobutanoate hydroxymethyltransferase OS=Synechococcus sp. (strain ATCC 27264 / PCC 7002 / PR-6) GN=panB	panB SYNPCC7002_A1829	Conserved	pantothenate biosynthetic process [GO:0015940]	PATHWAY: Cofactor biosynthesis; (R)-pantothenate biosynthesis; (R)-pantoate from 3-methyl-2-oxobutanoate: step 1/2. {ECO:0000255|HAMAP-Rule:MF_00156}.	cytoplasm [GO:0005737]	cytoplasm [GO:0005737]; 3-methyl-2-oxobutanoate hydroxymethyltransferase activity [GO:0003864]; metal ion binding [GO:0046872]; pantothenate biosynthetic process [GO:0015940]
41	B1XJQ9	3-oxoacyl-(Acyl-carrier-protein) reductase OS=Synechococcus sp. (strain ATCC 27264 / PCC 7002 / PR-6) GN=fabG	fabG SYNPCC7002_A2367	Conserved	fatty acid biosynthetic process [GO:0006633]	-	-	3-oxoacyl-[acyl-carrier-protein] reductase (NADPH) activity [GO:0004316]; NAD binding [GO:0051287]; fatty acid biosynthetic process [GO:0006633]
42	B1XJG6	3-oxoacyl-[acyl-carrier-protein] synthase 2 OS=Synechococcus sp. (strain ATCC 27264 / PCC 7002 / PR-6) GN=fabF	fabF SYNPCC7002_A1023	Conserved	fatty acid biosynthetic process [GO:0006633]	PATHWAY: Lipid metabolism; fatty acid biosynthesis. {ECO:0000256|PIRNR:PIRNR000447}.	-	beta-ketoacyl-acyl-carrier-protein synthase II activity [GO:0033817]; fatty acid biosynthetic process [GO:0006633]
43	B1XPH5	3-oxoacyl-[acyl-carrier-protein] synthase 3 OS=Synechococcus sp. (strain ATCC 27264 / PCC 7002 / PR-6) GN=fabH	fabH SYNPCC7002_A0525	Conserved	fatty acid biosynthetic process [GO:0006633]	PATHWAY: Lipid metabolism; fatty acid biosynthesis. {ECO:0000256|HAMAP-Rule:MF_01815, ECO:0000256|SAAS:SAAS00048641}.	cytoplasm [GO:0005737]	cytoplasm [GO:0005737]; 3-oxoacyl-[acyl-carrier-protein] synthase activity [GO:0004315]; beta-ketoacyl-acyl-carrier-protein synthase III activity [GO:0033818]; fatty acid biosynthetic process [GO:0006633]
44	B1XNG2	4-alpha-glucanotransferase OS=Synechococcus sp. (strain ATCC 27264 / PCC 7002 / PR-6) GN=malQ	malQ SYNPCC7002_A0330	Conserved	-	-	-	4-alpha-glucanotransferase activity [GO:0004134]
45	B1XK39	4-diphosphocytidyl-2-C-methyl-D-erythritol kinase OS=Synechococcus sp. (strain ATCC 27264 / PCC 7002 / PR-6) GN=ispE	ispE SYNPCC7002_A2416	Conserved	isopentenyl diphosphate biosynthetic process, methylerythritol 4-phosphate pathway [GO:0019288]; terpenoid biosynthetic process [GO:0016114]	PATHWAY: Isoprenoid biosynthesis; isopentenyl diphosphate biosynthesis via DXP pathway; isopentenyl diphosphate from 1-deoxy-D-xylulose 5-phosphate: step 3/6. {ECO:0000255|HAMAP-Rule:MF_00061}.	-	4-(cytidine 5'-diphospho)-2-C-methyl-D-erythritol kinase activity [GO:0050515]; ATP binding [GO:0005524]; isopentenyl diphosphate biosynthetic process, methylerythritol 4-phosphate pathway [GO:0019288]; terpenoid biosynthetic process [GO:0016114]
46	B1XL60	4Fe-4S binding domain protein OS=Synechococcus sp. (strain ATCC 27264 / PCC 7002 / PR-6) GN=SYNPCC7002_A2570	SYNPCC7002_A2570	Conserved	-	-	-	-
47	B1XHZ7	4-hydroxy-3-methylbut-2-en-1-yl diphosphate synthase (ferredoxin) OS=Synechococcus sp. (strain ATCC 27264 / PCC 7002 / PR-6) GN=ispG	ispG SYNPCC7002_A0743	Conserved	isopentenyl diphosphate biosynthetic process, methylerythritol 4-phosphate pathway [GO:0019288]; terpenoid biosynthetic process [GO:0016114]	PATHWAY: Isoprenoid biosynthesis; isopentenyl diphosphate biosynthesis via DXP pathway; isopentenyl diphosphate from 1-deoxy-D-xylulose 5-phosphate: step 5/6. {ECO:0000255|HAMAP-Rule:MF_00159}.	-	4 iron, 4 sulfur cluster binding [GO:0051539]; 4-hydroxy-3-methylbut-2-en-1-yl diphosphate synthase activity [GO:0046429]; iron ion binding [GO:0005506]; isopentenyl diphosphate biosynthetic process, methylerythritol 4-phosphate pathway [GO:0019288]; terpenoid biosynthetic process [GO:0016114]
48	B1XPG7	4-hydroxy-3-methylbut-2-enyl diphosphate reductase OS=Synechococcus sp. (strain ATCC 27264 / PCC 7002 / PR-6) GN=ispH	ispH SYNPCC7002_A0517	Conserved	dimethylallyl diphosphate biosynthetic process [GO:0050992]; isopentenyl diphosphate biosynthetic process, methylerythritol 4-phosphate pathway [GO:0019288]; terpenoid biosynthetic process [GO:0016114]	PATHWAY: Isoprenoid biosynthesis; dimethylallyl diphosphate biosynthesis; dimethylallyl diphosphate from (2E)-4-hydroxy-3-methylbutenyl diphosphate: step 1/1. {ECO:0000255|HAMAP-Rule:MF_00191}.; PATHWAY: Isoprenoid biosynthesis; isopentenyl diphosphate biosynthesis via DXP pathway; isopentenyl diphosphate from 1-deoxy-D-xylulose 5-phosphate: step 6/6. {ECO:0000255|HAMAP-Rule:MF_00191}.	-	3 iron, 4 sulfur cluster binding [GO:0051538]; 4-hydroxy-3-methylbut-2-en-1-yl diphosphate reductase activity [GO:0051745]; metal ion binding [GO:0046872]; dimethylallyl diphosphate biosynthetic process [GO:0050992]; isopentenyl diphosphate biosynthetic process, methylerythritol 4-phosphate pathway [GO:0019288]; terpenoid biosynthetic process [GO:0016114]
49	B1XMA5	4-hydroxybenzoate polyprenyl transferase OS=Synechococcus sp. (strain ATCC 27264 / PCC 7002 / PR-6) GN=ubiA	ubiA plqA SYNPCC7002_A1400	Conserved	plastoquinone biosynthetic process [GO:0010236]; ubiquinone biosynthetic process [GO:0006744]	-	integral component of membrane [GO:0016021]; plasma membrane [GO:0005886]	integral component of membrane [GO:0016021]; plasma membrane [GO:0005886]; prenyltransferase activity [GO:0004659]; plastoquinone biosynthetic process [GO:0010236]; ubiquinone biosynthetic process [GO:0006744]
50	B1XIL4	4-hydroxy-tetrahydrodipicolinate reductase OS=Synechococcus sp. (strain ATCC 27264 / PCC 7002 / PR-6) GN=dapB	dapB SYNPCC7002_A0881	Conserved	diaminopimelate biosynthetic process [GO:0019877]; lysine biosynthetic process via diaminopimelate [GO:0009089]	PATHWAY: Amino-acid biosynthesis; L-lysine biosynthesis via DAP pathway; (S)-tetrahydrodipicolinate from L-aspartate: step 4/4. {ECO:0000255|HAMAP-Rule:MF_00102}.	cytoplasm [GO:0005737]	cytoplasm [GO:0005737]; 4-hydroxy-tetrahydrodipicolinate reductase [GO:0008839]; NAD binding [GO:0051287]; NADP binding [GO:0050661]; oxidoreductase activity, acting on CH or CH2 groups, NAD or NADP as acceptor [GO:0016726]; diaminopimelate biosynthetic process [GO:0019877]; lysine biosynthetic process via diaminopimelate [GO:0009089]
51	B1XL16	4-hydroxy-tetrahydrodipicolinate synthase OS=Synechococcus sp. (strain ATCC 27264 / PCC 7002 / PR-6) GN=dapA	dapA SYNPCC7002_A1274	Conserved	diaminopimelate biosynthetic process [GO:0019877]; lysine biosynthetic process via diaminopimelate [GO:0009089]	PATHWAY: Amino-acid biosynthesis; L-lysine biosynthesis via DAP pathway; (S)-tetrahydrodipicolinate from L-aspartate: step 3/4. {ECO:0000256|HAMAP-Rule:MF_00418, ECO:0000256|SAAS:SAAS00570584}.	cytoplasm [GO:0005737]	cytoplasm [GO:0005737]; 4-hydroxy-tetrahydrodipicolinate synthase [GO:0008840]; diaminopimelate biosynthetic process [GO:0019877]; lysine biosynthetic process via diaminopimelate [GO:0009089]
52	B1XQD4	4-hydroxythreonine-4-phosphate dehydrogenase OS=Synechococcus sp. (strain ATCC 27264 / PCC 7002 / PR-6) GN=pdxA	pdxA SYNPCC7002_A0671	Conserved	pyridoxal phosphate biosynthetic process [GO:0042823]; pyridoxine biosynthetic process [GO:0008615]	PATHWAY: Cofactor biosynthesis; pyridoxine 5'-phosphate biosynthesis; pyridoxine 5'-phosphate from D-erythrose 4-phosphate: step 4/5. {ECO:0000256|HAMAP-Rule:MF_00536, ECO:0000256|SAAS:SAAS00086172}.	cytoplasm [GO:0005737]	cytoplasm [GO:0005737]; 4-hydroxythreonine-4-phosphate dehydrogenase activity [GO:0050570]; metal ion binding [GO:0046872]; NAD binding [GO:0051287]; pyridoxal phosphate biosynthetic process [GO:0042823]; pyridoxine biosynthetic process [GO:0008615]
53	B1XJH1	50S ribosomal protein L1 OS=Synechococcus sp. (strain ATCC 27264 / PCC 7002 / PR-6) GN=rplA	rplA rpl1 SYNPCC7002_A1028	Conserved	regulation of translation [GO:0006417]; translation [GO:0006412]	-	large ribosomal subunit [GO:0015934]	large ribosomal subunit [GO:0015934]; rRNA binding [GO:0019843]; structural constituent of ribosome [GO:0003735]; tRNA binding [GO:0000049]; regulation of translation [GO:0006417]; translation [GO:0006412]
54	B5W8A7	50S ribosomal protein L10 OS=Arthrospira maxima CS-328 GN=AmaxDRAFT_5007	AmaxDRAFT_5007	Conserved	-	-	ribosome [GO:0005840]	ribosome [GO:0005840]
55	B1XJH0	50S ribosomal protein L10 OS=Synechococcus sp. (strain ATCC 27264 / PCC 7002 / PR-6) GN=rplJ	rplJ rpl10 SYNPCC7002_A1027	Conserved	ribosome biogenesis [GO:0042254]; translation [GO:0006412]	-	ribosome [GO:0005840]	ribosome [GO:0005840]; large ribosomal subunit rRNA binding [GO:0070180]; structural constituent of ribosome [GO:0003735]; ribosome biogenesis [GO:0042254]; translation [GO:0006412]
56	B1XJH2	50S ribosomal protein L11 OS=Synechococcus sp. (strain ATCC 27264 / PCC 7002 / PR-6) GN=rplK	rplK rpl11 SYNPCC7002_A1029	Conserved	translation [GO:0006412]	-	ribosome [GO:0005840]	ribosome [GO:0005840]; large ribosomal subunit rRNA binding [GO:0070180]; structural constituent of ribosome [GO:0003735]; translation [GO:0006412]
57	B1XJI1	50S ribosomal protein L13 OS=Synechococcus sp. (strain ATCC 27264 / PCC 7002 / PR-6) GN=rplM	rplM rpl13 SYNPCC7002_A1039	Conserved	translation [GO:0006412]	-	ribosome [GO:0005840]	ribosome [GO:0005840]; structural constituent of ribosome [GO:0003735]; translation [GO:0006412]
58	B1XJS9	50S ribosomal protein L14 OS=Synechococcus sp. (strain ATCC 27264 / PCC 7002 / PR-6) GN=rplN	rplN rpl14 SYNPCC7002_A1055	Conserved	translation [GO:0006412]	-	large ribosomal subunit [GO:0015934]	large ribosomal subunit [GO:0015934]; rRNA binding [GO:0019843]; structural constituent of ribosome [GO:0003735]; translation [GO:0006412]
59	B1XJJ0	50S ribosomal protein L15 OS=Synechococcus sp. (strain ATCC 27264 / PCC 7002 / PR-6) GN=rplO	rplO SYNPCC7002_A1048	Conserved	translation [GO:0006412]	-	large ribosomal subunit [GO:0015934]	large ribosomal subunit [GO:0015934]; rRNA binding [GO:0019843]; structural constituent of ribosome [GO:0003735]; translation [GO:0006412]
60	B1XJT2	50S ribosomal protein L16 OS=Synechococcus sp. (strain ATCC 27264 / PCC 7002 / PR-6) GN=rplP	rplP rpl16 SYNPCC7002_A1058	Conserved	translation [GO:0006412]	-	ribosome [GO:0005840]	ribosome [GO:0005840]; rRNA binding [GO:0019843]; structural constituent of ribosome [GO:0003735]; tRNA binding [GO:0000049]; translation [GO:0006412]
61	B1XJI3	50S ribosomal protein L17 OS=Synechococcus sp. (strain ATCC 27264 / PCC 7002 / PR-6) GN=rplQ	rplQ rpl17 SYNPCC7002_A1041	Conserved	translation [GO:0006412]	-	ribosome [GO:0005840]	ribosome [GO:0005840]; structural constituent of ribosome [GO:0003735]; translation [GO:0006412]
62	B1XJJ2	50S ribosomal protein L18 OS=Synechococcus sp. (strain ATCC 27264 / PCC 7002 / PR-6) GN=rplR	rplR rpl18 SYNPCC7002_A1050	Conserved	translation [GO:0006412]	-	ribosome [GO:0005840]	ribosome [GO:0005840]; rRNA binding [GO:0019843]; structural constituent of ribosome [GO:0003735]; translation [GO:0006412]
63	B1XJH5	50S ribosomal protein L19 OS=Synechococcus sp. (strain ATCC 27264 / PCC 7002 / PR-6) GN=rplS	rplS rpl19 SYNPCC7002_A1033	Conserved	translation [GO:0006412]	-	ribosome [GO:0005840]	ribosome [GO:0005840]; structural constituent of ribosome [GO:0003735]; translation [GO:0006412]
64	B1XJT6	50S ribosomal protein L2 OS=Synechococcus sp. (strain ATCC 27264 / PCC 7002 / PR-6) GN=rplB	rplB rpl2 SYNPCC7002_A1062	Conserved	translation [GO:0006412]	-	large ribosomal subunit [GO:0015934]	large ribosomal subunit [GO:0015934]; rRNA binding [GO:0019843]; structural constituent of ribosome [GO:0003735]; transferase activity [GO:0016740]; translation [GO:0006412]
65	B1XIQ9	50S ribosomal protein L20 OS=Synechococcus sp. (strain ATCC 27264 / PCC 7002 / PR-6) GN=rplT	rplT rpl20 SYNPCC7002_A2180	Conserved	ribosomal large subunit assembly [GO:0000027]; translation [GO:0006412]	-	ribosome [GO:0005840]	ribosome [GO:0005840]; rRNA binding [GO:0019843]; structural constituent of ribosome [GO:0003735]; ribosomal large subunit assembly [GO:0000027]; translation [GO:0006412]
66	B1XPE0	50S ribosomal protein L21 OS=Synechococcus sp. (strain ATCC 27264 / PCC 7002 / PR-6) GN=rplU	rplU rpl21 SYNPCC7002_A0490	Conserved	translation [GO:0006412]	-	ribosome [GO:0005840]	ribosome [GO:0005840]; rRNA binding [GO:0019843]; structural constituent of ribosome [GO:0003735]; translation [GO:0006412]
67	B1XJT4	50S ribosomal protein L22 OS=Synechococcus sp. (strain ATCC 27264 / PCC 7002 / PR-6) GN=rplV	rplV rpl22 SYNPCC7002_A1060	Conserved	translation [GO:0006412]	-	large ribosomal subunit [GO:0015934]	large ribosomal subunit [GO:0015934]; rRNA binding [GO:0019843]; structural constituent of ribosome [GO:0003735]; translation [GO:0006412]
68	B1XJT7	50S ribosomal protein L23 OS=Synechococcus sp. (strain ATCC 27264 / PCC 7002 / PR-6) GN=rplW	rplW rpl23 SYNPCC7002_A1063	Conserved	translation [GO:0006412]	-	ribosome [GO:0005840]	ribosome [GO:0005840]; nucleotide binding [GO:0000166]; rRNA binding [GO:0019843]; structural constituent of ribosome [GO:0003735]; translation [GO:0006412]
69	B1XJS8	50S ribosomal protein L24 OS=Synechococcus sp. (strain ATCC 27264 / PCC 7002 / PR-6) GN=rplX	rplX rpl24 SYNPCC7002_A1054	Conserved	translation [GO:0006412]	-	ribosome [GO:0005840]	ribosome [GO:0005840]; rRNA binding [GO:0019843]; structural constituent of ribosome [GO:0003735]; translation [GO:0006412]
70	B1XPD9	50S ribosomal protein L27 OS=Synechococcus sp. (strain ATCC 27264 / PCC 7002 / PR-6) GN=rpmA	rpmA rpl27 SYNPCC7002_A0489	Conserved	translation [GO:0006412]	-	ribosome [GO:0005840]	ribosome [GO:0005840]; structural constituent of ribosome [GO:0003735]; translation [GO:0006412]
71	B1XIH9	50S ribosomal protein L28 OS=Synechococcus sp. (strain ATCC 27264 / PCC 7002 / PR-6) GN=rpmB	rpmB rpl28 SYNPCC7002_A0846	Conserved	translation [GO:0006412]	-	ribosome [GO:0005840]	ribosome [GO:0005840]; structural constituent of ribosome [GO:0003735]; translation [GO:0006412]
72	B1XJT1	50S ribosomal protein L29 OS=Synechococcus sp. (strain ATCC 27264 / PCC 7002 / PR-6) GN=rpmC	rpmC rpl29 SYNPCC7002_A1057	Conserved	translation [GO:0006412]	-	ribosome [GO:0005840]	ribosome [GO:0005840]; structural constituent of ribosome [GO:0003735]; translation [GO:0006412]
73	B1XJT9	50S ribosomal protein L3 OS=Synechococcus sp. (strain ATCC 27264 / PCC 7002 / PR-6) GN=rplC	rplC rpl3 SYNPCC7002_A1065	Conserved	translation [GO:0006412]	-	ribosome [GO:0005840]	ribosome [GO:0005840]; rRNA binding [GO:0019843]; structural constituent of ribosome [GO:0003735]; translation [GO:0006412]
74	B1XJH9	50S ribosomal protein L31 OS=Synechococcus sp. (strain ATCC 27264 / PCC 7002 / PR-6) GN=rpmE	rpmE rpl31 SYNPCC7002_A1037	Conserved	translation [GO:0006412]	-	ribosome [GO:0005840]	ribosome [GO:0005840]; rRNA binding [GO:0019843]; structural constituent of ribosome [GO:0003735]; translation [GO:0006412]
75	B1XQI5	50S ribosomal protein L32 OS=Synechococcus sp. (strain ATCC 27264 / PCC 7002 / PR-6) GN=rpmF	rpmF rpl32 SYNPCC7002_A1893	Conserved	translation [GO:0006412]	-	large ribosomal subunit [GO:0015934]	large ribosomal subunit [GO:0015934]; structural constituent of ribosome [GO:0003735]; translation [GO:0006412]
76	B1XIR0	50S ribosomal protein L35 OS=Synechococcus sp. (strain ATCC 27264 / PCC 7002 / PR-6) GN=rpmI	rpmI rpl35 SYNPCC7002_A2181	Conserved	translation [GO:0006412]	-	ribosome [GO:0005840]	ribosome [GO:0005840]; structural constituent of ribosome [GO:0003735]; translation [GO:0006412]
77	B1XJT8	50S ribosomal protein L4 OS=Synechococcus sp. (strain ATCC 27264 / PCC 7002 / PR-6) GN=rplD	rplD rpl4 SYNPCC7002_A1064	Conserved	translation [GO:0006412]	-	ribosome [GO:0005840]	ribosome [GO:0005840]; rRNA binding [GO:0019843]; structural constituent of ribosome [GO:0003735]; translation [GO:0006412]
78	B1XJS7	50S ribosomal protein L5 OS=Synechococcus sp. (strain ATCC 27264 / PCC 7002 / PR-6) GN=rplE	rplE rpl5 SYNPCC7002_A1053	Conserved	translation [GO:0006412]	-	ribosome [GO:0005840]	ribosome [GO:0005840]; rRNA binding [GO:0019843]; structural constituent of ribosome [GO:0003735]; tRNA binding [GO:0000049]; translation [GO:0006412]
79	B1XJJ3	50S ribosomal protein L6 OS=Synechococcus sp. (strain ATCC 27264 / PCC 7002 / PR-6) GN=rplF	rplF rpl6 SYNPCC7002_A1051	Conserved	translation [GO:0006412]	-	ribosome [GO:0005840]	ribosome [GO:0005840]; rRNA binding [GO:0019843]; structural constituent of ribosome [GO:0003735]; translation [GO:0006412]
80	B1XJG9	50S ribosomal protein L7/L12 OS=Synechococcus sp. (strain ATCC 27264 / PCC 7002 / PR-6) GN=rplL	rplL rpl12 SYNPCC7002_A1026	Conserved	translation [GO:0006412]	-	ribosome [GO:0005840]	ribosome [GO:0005840]; structural constituent of ribosome [GO:0003735]; translation [GO:0006412]
81	B1XN09	50S ribosomal protein L9 OS=Synechococcus sp. (strain ATCC 27264 / PCC 7002 / PR-6) GN=rplI	rplI rpl9 SYNPCC7002_A1498	Conserved	translation [GO:0006412]	-	ribosome [GO:0005840]	ribosome [GO:0005840]; rRNA binding [GO:0019843]; structural constituent of ribosome [GO:0003735]; translation [GO:0006412]
82	B1XKG9	5-methyltetrahydrofolate--homocysteine methyltransferase (Methionine synthase) OS=Synechococcus sp. (strain ATCC 27264 / PCC 7002 / PR-6) GN=metH	metH SYNPCC7002_A2466	Conserved	pteridine-containing compound metabolic process [GO:0042558]	-	intracellular [GO:0005622]	intracellular [GO:0005622]; cobalamin binding [GO:0031419]; methionine synthase activity [GO:0008705]; S-adenosylmethionine-homocysteine S-methyltransferase activity [GO:0008898]; zinc ion binding [GO:0008270]; pteridine-containing compound metabolic process [GO:0042558]
83	B1XPE2	5'-nucleotidase SurE OS=Synechococcus sp. (strain ATCC 27264 / PCC 7002 / PR-6) GN=surE	surE SYNPCC7002_A0492	Conserved	-	-	cytoplasm [GO:0005737]	cytoplasm [GO:0005737]; 5'-nucleotidase activity [GO:0008253]; metal ion binding [GO:0046872]; nucleotide binding [GO:0000166]
84	B1XLJ1	6,7-dimethyl-8-ribityllumazine synthase OS=Synechococcus sp. (strain ATCC 27264 / PCC 7002 / PR-6) GN=ribH	ribH SYNPCC7002_A0136	Conserved	riboflavin biosynthetic process [GO:0009231]	PATHWAY: Cofactor biosynthesis; riboflavin biosynthesis; riboflavin from 2-hydroxy-3-oxobutyl phosphate and 5-amino-6-(D-ribitylamino)uracil: step 1/2. {ECO:0000255|HAMAP-Rule:MF_00178}.	riboflavin synthase complex [GO:0009349]	riboflavin synthase complex [GO:0009349]; 6,7-dimethyl-8-ribityllumazine synthase activity [GO:0000906]; transferase activity [GO:0016740]; riboflavin biosynthetic process [GO:0009231]
85	B1XK81	60 kDa chaperonin OS=Synechococcus sp. (strain ATCC 27264 / PCC 7002 / PR-6) GN=groL	groL groEL SYNPCC7002_A2458	Conserved	protein refolding [GO:0042026]	-	cytoplasm [GO:0005737]	cytoplasm [GO:0005737]; ATP binding [GO:0005524]; protein refolding [GO:0042026]
86	B1XM87	6-phosphogluconate dehydrogenase, decarboxylating OS=Synechococcus sp. (strain ATCC 27264 / PCC 7002 / PR-6) GN=gnd	gnd SYNPCC7002_A0221	Conserved	D-gluconate metabolic process [GO:0019521]; pentose-phosphate shunt [GO:0006098]	PATHWAY: Carbohydrate degradation; pentose phosphate pathway; D-ribulose 5-phosphate from D-glucose 6-phosphate (oxidative stage): step 3/3. {ECO:0000256|PIRNR:PIRNR000109}.	-	phosphogluconate dehydrogenase (decarboxylating) activity [GO:0004616]; D-gluconate metabolic process [GO:0019521]; pentose-phosphate shunt [GO:0006098]
87	B1XIZ0	6-phosphogluconolactonase OS=Synechococcus sp. (strain ATCC 27264 / PCC 7002 / PR-6) GN=pgl	pgl SYNPCC7002_A0928	Conserved	carbohydrate metabolic process [GO:0005975]; pentose-phosphate shunt [GO:0006098]	-	-	6-phosphogluconolactonase activity [GO:0017057]; carbohydrate metabolic process [GO:0005975]; pentose-phosphate shunt [GO:0006098]
88	K9S8P6	7,8-dihydroneopterin aldolase OS=Geitlerinema sp. PCC 7407 GN=GEI7407_1648	GEI7407_1648	Conserved	folic acid biosynthetic process [GO:0046656]; tetrahydrofolate biosynthetic process [GO:0046654]	PATHWAY: Cofactor biosynthesis; tetrahydrofolate biosynthesis; 2-amino-4-hydroxy-6-hydroxymethyl-7,8-dihydropteridine diphosphate from 7,8-dihydroneopterin triphosphate: step 3/4. {ECO:0000256|RuleBase:RU362079}.	-	dihydroneopterin aldolase activity [GO:0004150]; folic acid biosynthetic process [GO:0046656]; tetrahydrofolate biosynthetic process [GO:0046654]
89	Q4C6W1	A part of pilC, required for twitching motility OS=Crocosphaera watsonii WH 8501 GN=CwatDRAFT_4948	CwatDRAFT_4948	Conserved	-	-	-	-
90	B1XIX2	ABC transporter ATP-binding protein OS=Synechococcus sp. (strain ATCC 27264 / PCC 7002 / PR-6) GN=SYNPCC7002_A0910	SYNPCC7002_A0910	Conserved	-	-	-	ATP binding [GO:0005524]; ATPase activity [GO:0016887]
91	B1XIA5	ABC transporter family protein OS=Synechococcus sp. (strain ATCC 27264 / PCC 7002 / PR-6) GN=SYNPCC7002_A2106	SYNPCC7002_A2106	Conserved	-	-	-	ATP binding [GO:0005524]; ATPase activity [GO:0016887]
92	B1XJ44	ABC transporter family protein OS=Synechococcus sp. (strain ATCC 27264 / PCC 7002 / PR-6) GN=SYNPCC7002_A2230	SYNPCC7002_A2230	Conserved	-	-	-	ATP binding [GO:0005524]; ATPase activity [GO:0016887]
93	B1XMI4	ABC transporter family protein OS=Synechococcus sp. (strain ATCC 27264 / PCC 7002 / PR-6) GN=SYNPCC7002_A2728	SYNPCC7002_A2728	Conserved	-	-	-	ATP binding [GO:0005524]; ATPase activity [GO:0016887]
94	B1XMN9	ABC transporter family protein OS=Synechococcus sp. (strain ATCC 27264 / PCC 7002 / PR-6) GN=SYNPCC7002_A2789	SYNPCC7002_A2789	Conserved	-	-	integral component of membrane [GO:0016021]	integral component of membrane [GO:0016021]; ATP binding [GO:0005524]; ATPase activity, coupled to transmembrane movement of substances [GO:0042626]
95	B1XKK3	ABC transporter OS=Synechococcus sp. (strain ATCC 27264 / PCC 7002 / PR-6) GN=SYNPCC7002_A2500	SYNPCC7002_A2500	Conserved	-	-	-	ATP binding [GO:0005524]; ATPase activity [GO:0016887]
96	B1XIF4	ABC transporter protein OS=Synechococcus sp. (strain ATCC 27264 / PCC 7002 / PR-6) GN=SYNPCC7002_A0821	SYNPCC7002_A0821	Conserved	-	-	integral component of membrane [GO:0016021]	integral component of membrane [GO:0016021]; ATP binding [GO:0005524]; ATPase activity, coupled to transmembrane movement of substances [GO:0042626]
97	B5W3R7	ABC transporter related (Fragment) OS=Arthrospira maxima CS-328 GN=AmaxDRAFT_3415	AmaxDRAFT_3415	Conserved	-	-	-	ATP binding [GO:0005524]; ATPase activity [GO:0016887]
98	B7JY40	ABC transporter related OS=Cyanothece sp. (strain PCC 8801) GN=PCC8801_3163	PCC8801_3163	Conserved	-	-	-	-
99	D7E0R9	ABC transporter related protein OS=Nostoc azollae (strain 0708) GN=Aazo_5200	Aazo_5200	Conserved	-	-	-	ATP binding [GO:0005524]; ATPase activity [GO:0016887]
100	B1XKP5	ABC1 family domain protein OS=Synechococcus sp. (strain ATCC 27264 / PCC 7002 / PR-6) GN=SYNPCC7002_A2543	SYNPCC7002_A2543	Conserved	-	-	-	ATP binding [GO:0005524]; protein kinase activity [GO:0004672]
101	Q4C6Y7	ABC-type phosphate transport system permease protein OS=Crocosphaera watsonii WH 8501 GN=CwatDRAFT_4931	CwatDRAFT_4931	Conserved	transport [GO:0006810]	-	integral component of membrane [GO:0016021]; plasma membrane [GO:0005886]	integral component of membrane [GO:0016021]; plasma membrane [GO:0005886]; transport [GO:0006810]
102	B1XJS4	ABC-type toluene export system, permease component OS=Synechococcus sp. (strain ATCC 27264 / PCC 7002 / PR-6) GN=SYNPCC7002_A2382	SYNPCC7002_A2382	Conserved	transport [GO:0006810]	-	ATP-binding cassette (ABC) transporter complex [GO:0043190]	ATP-binding cassette (ABC) transporter complex [GO:0043190]; transport [GO:0006810]
103	B1XQH5	ABC-type transport protein OS=Synechococcus sp. (strain ATCC 27264 / PCC 7002 / PR-6) GN=SYNPCC7002_A0712	SYNPCC7002_A0712	Conserved	-	-	integral component of membrane [GO:0016021]	integral component of membrane [GO:0016021]; ATP binding [GO:0005524]; ATPase activity, coupled to transmembrane movement of substances [GO:0042626]
104	B1XI23	ABC-type transport protein OS=Synechococcus sp. (strain ATCC 27264 / PCC 7002 / PR-6) GN=SYNPCC7002_A0769	SYNPCC7002_A0769	Conserved	transmembrane transport [GO:0055085]	-	ATP-binding cassette (ABC) transporter complex [GO:0043190]	ATP-binding cassette (ABC) transporter complex [GO:0043190]; ATP binding [GO:0005524]; ATPase activity [GO:0016887]; transmembrane transport [GO:0055085]
105	B1XM21	ABC-type transport protein, ATP-binding protein OS=Synechococcus sp. (strain ATCC 27264 / PCC 7002 / PR-6) GN=SYNPCC7002_A0154	SYNPCC7002_A0154	Conserved	-	-	-	ATP binding [GO:0005524]; ATPase activity [GO:0016887]
106	B1XJW9	AbrB family transciptional regulator OS=Synechococcus sp. (strain ATCC 27264 / PCC 7002 / PR-6) GN=SYNPCC7002_A1095	SYNPCC7002_A1095	Conserved	-	-	-	DNA binding [GO:0003677]
107	B1XMP7	Acetolactate synthase, large subunit, biosynthetic type OS=Synechococcus sp. (strain ATCC 27264 / PCC 7002 / PR-6) GN=ilvB	ilvB SYNPCC7002_A2797	Conserved	isoleucine biosynthetic process [GO:0009097]; valine biosynthetic process [GO:0009099]	PATHWAY: Amino-acid biosynthesis; L-isoleucine biosynthesis; L-isoleucine from 2-oxobutanoate: step 1/4. {ECO:0000256|RuleBase:RU003591}.; PATHWAY: Amino-acid biosynthesis; L-valine biosynthesis; L-valine from pyruvate: step 1/4. {ECO:0000256|RuleBase:RU003591}.	-	acetolactate synthase activity [GO:0003984]; flavin adenine dinucleotide binding [GO:0050660]; magnesium ion binding [GO:0000287]; thiamine pyrophosphate binding [GO:0030976]; isoleucine biosynthetic process [GO:0009097]; valine biosynthetic process [GO:0009099]
108	B1XM06	Acetolactate synthase, small subunit OS=Synechococcus sp. (strain ATCC 27264 / PCC 7002 / PR-6) GN=ilvN	ilvN SYNPCC7002_A2704	Conserved	branched-chain amino acid biosynthetic process [GO:0009082]	-	-	acetolactate synthase activity [GO:0003984]; amino acid binding [GO:0016597]; branched-chain amino acid biosynthetic process [GO:0009082]
109	B1XKV0	Acetyl-CoA carboxylase, biotin carboxyl carrier protein OS=Synechococcus sp. (strain ATCC 27264 / PCC 7002 / PR-6) GN=accB	accB SYNPCC7002_A0052	Conserved	fatty acid biosynthetic process [GO:0006633]	-	acetyl-CoA carboxylase complex [GO:0009317]	acetyl-CoA carboxylase complex [GO:0009317]; acetyl-CoA carboxylase activity [GO:0003989]; fatty acid biosynthetic process [GO:0006633]
110	B1XIC4	Acetyl-CoA carboxylase, biotin carboxylase OS=Synechococcus sp. (strain ATCC 27264 / PCC 7002 / PR-6) GN=accC	accC SYNPCC7002_A2127	Conserved	-	-	-	ATP binding [GO:0005524]; biotin carboxylase activity [GO:0004075]; metal ion binding [GO:0046872]
111	B1XK66	Acetyl-coenzyme A carboxylase carboxyl transferase subunit alpha OS=Synechococcus sp. (strain ATCC 27264 / PCC 7002 / PR-6) GN=accA	accA SYNPCC7002_A2443	Conserved	fatty acid biosynthetic process [GO:0006633]; malonyl-CoA biosynthetic process [GO:2001295]	PATHWAY: Lipid metabolism; malonyl-CoA biosynthesis; malonyl-CoA from acetyl-CoA: step 1/1. {ECO:0000255|HAMAP-Rule:MF_00823}.	acetyl-CoA carboxylase complex [GO:0009317]	acetyl-CoA carboxylase complex [GO:0009317]; acetyl-CoA carboxylase activity [GO:0003989]; ATP binding [GO:0005524]; fatty acid biosynthetic process [GO:0006633]; malonyl-CoA biosynthetic process [GO:2001295]
112	B1XKV6	Acetyl-coenzyme A carboxylase carboxyl transferase subunit beta OS=Synechococcus sp. (strain ATCC 27264 / PCC 7002 / PR-6) GN=accD	accD SYNPCC7002_A0058	Conserved	fatty acid biosynthetic process [GO:0006633]; malonyl-CoA biosynthetic process [GO:2001295]	PATHWAY: Lipid metabolism; malonyl-CoA biosynthesis; malonyl-CoA from acetyl-CoA: step 1/1. {ECO:0000255|HAMAP-Rule:MF_01395}.	acetyl-CoA carboxylase complex [GO:0009317]	acetyl-CoA carboxylase complex [GO:0009317]; acetyl-CoA carboxylase activity [GO:0003989]; ATP binding [GO:0005524]; zinc ion binding [GO:0008270]; fatty acid biosynthetic process [GO:0006633]; malonyl-CoA biosynthetic process [GO:2001295]
113	B1XQ44	Acetyl-coenzyme A synthetase OS=Synechococcus sp. (strain ATCC 27264 / PCC 7002 / PR-6) GN=acsA	acsA SYNPCC7002_A1838	Conserved	acetyl-CoA biosynthetic process from acetate [GO:0019427]	-	-	acetate-CoA ligase activity [GO:0003987]; AMP binding [GO:0016208]; ATP binding [GO:0005524]; metal ion binding [GO:0046872]; acetyl-CoA biosynthetic process from acetate [GO:0019427]
114	B1XKL9	Acetylglutamate kinase OS=Synechococcus sp. (strain ATCC 27264 / PCC 7002 / PR-6) GN=argB	argB SYNPCC7002_A2516	Conserved	arginine biosynthetic process [GO:0006526]; proline biosynthetic process [GO:0006561]	PATHWAY: Amino-acid biosynthesis; L-arginine biosynthesis; N(2)-acetyl-L-ornithine from L-glutamate: step 2/4. {ECO:0000256|HAMAP-Rule:MF_00082, ECO:0000256|SAAS:SAAS00088644}.	cytoplasm [GO:0005737]	cytoplasm [GO:0005737]; acetylglutamate kinase activity [GO:0003991]; ATP binding [GO:0005524]; arginine biosynthetic process [GO:0006526]; proline biosynthetic process [GO:0006561]
115	B1XNF8	Acetylornithine aminotransferase OS=Synechococcus sp. (strain ATCC 27264 / PCC 7002 / PR-6) GN=argD	argD SYNPCC7002_A0326	Conserved	arginine biosynthetic process [GO:0006526]	PATHWAY: Amino-acid biosynthesis; L-arginine biosynthesis; N(2)-acetyl-L-ornithine from L-glutamate: step 4/4. {ECO:0000256|HAMAP-Rule:MF_01107}.	cytoplasm [GO:0005737]	cytoplasm [GO:0005737]; N2-acetyl-L-ornithine:2-oxoglutarate 5-aminotransferase activity [GO:0003992]; pyridoxal phosphate binding [GO:0030170]; arginine biosynthetic process [GO:0006526]
116	B1XMP1	Acetylpolyamine aminohydrolase OS=Synechococcus sp. (strain ATCC 27264 / PCC 7002 / PR-6) GN=SYNPCC7002_A2791	SYNPCC7002_A2791	Conserved	-	-	-	hydrolase activity [GO:0016787]
117	B1XIG5	Acetyltransferase, GNAT family OS=Synechococcus sp. (strain ATCC 27264 / PCC 7002 / PR-6) GN=SYNPCC7002_A0832	SYNPCC7002_A0832	Conserved	-	-	-	N-acetyltransferase activity [GO:0008080]
118	B1XP79	Aconitate hydratase B OS=Synechococcus sp. (strain ATCC 27264 / PCC 7002 / PR-6) GN=acnB	acnB SYNPCC7002_A1683	Conserved	tricarboxylic acid cycle [GO:0006099]	PATHWAY: Carbohydrate metabolism; tricarboxylic acid cycle; isocitrate from oxaloacetate: step 2/2. {ECO:0000256|PIRNR:PIRNR036687}.	cytosol [GO:0005829]	cytosol [GO:0005829]; 2-methylisocitrate dehydratase activity [GO:0047456]; 4 iron, 4 sulfur cluster binding [GO:0051539]; aconitate hydratase activity [GO:0003994]; metal ion binding [GO:0046872]; tricarboxylic acid cycle [GO:0006099]
119	Q4BU82	AcrB/AcrD/AcrF family protein OS=Crocosphaera watsonii WH 8501 GN=CwatDRAFT_0071	CwatDRAFT_0071	Conserved	-	-	integral component of membrane [GO:0016021]	integral component of membrane [GO:0016021]; transporter activity [GO:0005215]
120	B1XJG7	Acyl carrier protein OS=Synechococcus sp. (strain ATCC 27264 / PCC 7002 / PR-6) GN=acpP	acpP SYNPCC7002_A1024	Conserved	-	PATHWAY: Lipid metabolism; fatty acid biosynthesis. {ECO:0000255|HAMAP-Rule:MF_01217}.	cytoplasm [GO:0005737]	cytoplasm [GO:0005737]; ACP phosphopantetheine attachment site binding involved in fatty acid biosynthetic process [GO:0000036]
121	B1XLC6	Acyl-[acyl-carrier-protein]--UDP-N-acetylglucosamine O-acyltransferase OS=Synechococcus sp. (strain ATCC 27264 / PCC 7002 / PR-6) GN=lpxA	lpxA SYNPCC7002_A0069	Conserved	lipid A biosynthetic process [GO:0009245]	PATHWAY: Glycolipid biosynthesis; lipid IV(A) biosynthesis; lipid IV(A) from (3R)-3-hydroxytetradecanoyl-[acyl-carrier-protein] and UDP-N-acetyl-alpha-D-glucosamine: step 1/6. {ECO:0000256|HAMAP-Rule:MF_00387, ECO:0000256|SAAS:SAAS00001294}.	cytoplasm [GO:0005737]	cytoplasm [GO:0005737]; acyl-[acyl-carrier-protein]-UDP-N-acetylglucosamine O-acyltransferase activity [GO:0008780]; lipid A biosynthetic process [GO:0009245]
122	B1XN77	Adaptive-response sensory-kinase SasA OS=Synechococcus sp. (strain ATCC 27264 / PCC 7002 / PR-6) GN=sasA	sasA SYNPCC7002_A2818	Conserved	circadian rhythm [GO:0007623]	-	intracellular [GO:0005622]	intracellular [GO:0005622]; phosphorelay sensor kinase activity [GO:0000155]; circadian rhythm [GO:0007623]
123	B1XL39	Adenine phosphoribosyltransferase OS=Synechococcus sp. (strain ATCC 27264 / PCC 7002 / PR-6) GN=apt	apt SYNPCC7002_A2549	Conserved	adenine salvage [GO:0006168]; AMP salvage [GO:0044209]	PATHWAY: Purine metabolism; AMP biosynthesis via salvage pathway; AMP from adenine: step 1/1. {ECO:0000255|HAMAP-Rule:MF_00004}.	cytoplasm [GO:0005737]	cytoplasm [GO:0005737]; adenine phosphoribosyltransferase activity [GO:0003999]; adenine salvage [GO:0006168]; AMP salvage [GO:0044209]
124	B1XJI8	Adenylate kinase OS=Synechococcus sp. (strain ATCC 27264 / PCC 7002 / PR-6) GN=adk	adk SYNPCC7002_A1046	Conserved	nucleotide biosynthetic process [GO:0009165]	PATHWAY: Purine metabolism; AMP biosynthesis via salvage pathway; AMP from ADP: step 1/1. {ECO:0000256|HAMAP-Rule:MF_00235}.	cytoplasm [GO:0005737]	cytoplasm [GO:0005737]; adenylate kinase activity [GO:0004017]; ATP binding [GO:0005524]; nucleotide biosynthetic process [GO:0009165]
125	B1XLV6	Adenylosuccinate lyase OS=Synechococcus sp. (strain ATCC 27264 / PCC 7002 / PR-6) GN=purB	purB SYNPCC7002_A2653	Conserved	'de novo' AMP biosynthetic process [GO:0044208]; 'de novo' IMP biosynthetic process [GO:0006189]	PATHWAY: Purine metabolism; AMP biosynthesis via de novo pathway; AMP from IMP: step 2/2. {ECO:0000256|RuleBase:RU361172}.; PATHWAY: Purine metabolism; IMP biosynthesis via de novo pathway; 5-amino-1-(5-phospho-D-ribosyl)imidazole-4-carboxamide from 5-amino-1-(5-phospho-D-ribosyl)imidazole-4-carboxylate: step 2/2. {ECO:0000256|RuleBase:RU361172}.	-	(S)-2-(5-amino-1-(5-phospho-D-ribosyl)imidazole-4-carboxamido)succinate AMP-lyase (fumarate-forming) activity [GO:0070626]; N6-(1,2-dicarboxyethyl)AMP AMP-lyase (fumarate-forming) activity [GO:0004018]; 'de novo' AMP biosynthetic process [GO:0044208]; 'de novo' IMP biosynthetic process [GO:0006189]
126	B1XIL5	Adenylosuccinate synthetase OS=Synechococcus sp. (strain ATCC 27264 / PCC 7002 / PR-6) GN=purA	purA SYNPCC7002_A0882	Conserved	'de novo' AMP biosynthetic process [GO:0044208]	PATHWAY: Purine metabolism; AMP biosynthesis via de novo pathway; AMP from IMP: step 1/2. {ECO:0000255|HAMAP-Rule:MF_00011}.	cytoplasm [GO:0005737]	cytoplasm [GO:0005737]; adenylosuccinate synthase activity [GO:0004019]; GTP binding [GO:0005525]; magnesium ion binding [GO:0000287]; 'de novo' AMP biosynthetic process [GO:0044208]
127	B5W9U2	Alanine dehydrogenase OS=Arthrospira maxima CS-328 GN=AmaxDRAFT_5542	AmaxDRAFT_5542	Conserved	-	-	-	-
128	B1XMM9	Alanine dehydrogenase OS=Synechococcus sp. (strain ATCC 27264 / PCC 7002 / PR-6) GN=ald	ald SYNPCC7002_A2774	Conserved	L-alanine catabolic process [GO:0042853]	PATHWAY: Amino-acid degradation; L-alanine degradation via dehydrogenase pathway; NH(3) and pyruvate from L-alanine: step 1/1. {ECO:0000256|PIRNR:PIRNR000183}.	-	alanine dehydrogenase activity [GO:0000286]; L-alanine catabolic process [GO:0042853]
129	B1XKJ2	Alanine racemase OS=Synechococcus sp. (strain ATCC 27264 / PCC 7002 / PR-6) GN=alrA	alrA SYNPCC7002_A2489	Conserved	D-alanine biosynthetic process [GO:0030632]	PATHWAY: Amino-acid biosynthesis; D-alanine biosynthesis; D-alanine from L-alanine: step 1/1. {ECO:0000256|HAMAP-Rule:MF_01201}.	-	alanine racemase activity [GO:0008784]; pyridoxal phosphate binding [GO:0030170]; D-alanine biosynthetic process [GO:0030632]
130	Q4C3T5	Alanine--tRNA ligase (Fragment) OS=Crocosphaera watsonii WH 8501 GN=CwatDRAFT_3767	CwatDRAFT_3767	Conserved	alanyl-tRNA aminoacylation [GO:0006419]	-	-	alanine-tRNA ligase activity [GO:0004813]; ATP binding [GO:0005524]; nucleic acid binding [GO:0003676]; alanyl-tRNA aminoacylation [GO:0006419]
131	B1XP68	Alanine--tRNA ligase OS=Synechococcus sp. (strain ATCC 27264 / PCC 7002 / PR-6) GN=alaS	alaS SYNPCC7002_A1672	Conserved	alanyl-tRNA aminoacylation [GO:0006419]	-	cytoplasm [GO:0005737]	cytoplasm [GO:0005737]; alanine-tRNA ligase activity [GO:0004813]; ATP binding [GO:0005524]; tRNA binding [GO:0000049]; zinc ion binding [GO:0008270]; alanyl-tRNA aminoacylation [GO:0006419]
132	B1XQM2	Allophycocyanin alpha subunit OS=Synechococcus sp. (strain ATCC 27264 / PCC 7002 / PR-6) GN=apcA PE=1	apcA SYNPCC7002_A1930	Conserved	oxidation-reduction process [GO:0055114]; photosynthesis [GO:0015979]; protein-chromophore linkage [GO:0018298]	-	phycobilisome [GO:0030089]	phycobilisome [GO:0030089]; oxidation-reduction process [GO:0055114]; photosynthesis [GO:0015979]; protein-chromophore linkage [GO:0018298]
133	B1XK25	Amidohydrolase subfamily OS=Synechococcus sp. (strain ATCC 27264 / PCC 7002 / PR-6) GN=ama	ama SYNPCC7002_A2402	Conserved	metabolic process [GO:0008152]	-	-	hydrolase activity [GO:0016787]; metabolic process [GO:0008152]
134	B1XPS9	Amidophosphoribosyltransferase OS=Synechococcus sp. (strain ATCC 27264 / PCC 7002 / PR-6) GN=purF	purF SYNPCC7002_A0550	Conserved	'de novo' IMP biosynthetic process [GO:0006189]; glutamine metabolic process [GO:0006541]; nucleoside metabolic process [GO:0009116]; purine nucleobase biosynthetic process [GO:0009113]	PATHWAY: Purine metabolism; IMP biosynthesis via de novo pathway; N(1)-(5-phospho-D-ribosyl)glycinamide from 5-phospho-alpha-D-ribose 1-diphosphate: step 1/2. {ECO:0000256|HAMAP-Rule:MF_01931, ECO:0000256|PIRNR:PIRNR000485}.	-	4 iron, 4 sulfur cluster binding [GO:0051539]; amidophosphoribosyltransferase activity [GO:0004044]; magnesium ion binding [GO:0000287]; 'de novo' IMP biosynthetic process [GO:0006189]; glutamine metabolic process [GO:0006541]; nucleoside metabolic process [GO:0009116]; purine nucleobase biosynthetic process [GO:0009113]
135	B1XP99	Aminomethyltransferase OS=Synechococcus sp. (strain ATCC 27264 / PCC 7002 / PR-6) GN=gcvT	gcvT SYNPCC7002_A1703	Conserved	glycine decarboxylation via glycine cleavage system [GO:0019464]	-	-	aminomethyltransferase activity [GO:0004047]; transaminase activity [GO:0008483]; glycine decarboxylation via glycine cleavage system [GO:0019464]
136	D4TD52	AMP-dependent synthetase and ligase OS=Cylindrospermopsis raciborskii CS-505 GN=CRC_00128	CRC_00128	Conserved	metabolic process [GO:0008152]	-	-	ligase activity [GO:0016874]; metabolic process [GO:0008152]
137	D8FVC9	Anhydro-N-acetylmuramic acid kinase OS=[Oscillatoria] sp. PCC 6506 GN=OSCI_790005	OSCI_790005	Conserved	amino sugar metabolic process [GO:0006040]; peptidoglycan turnover [GO:0009254]	-	-	ATP binding [GO:0005524]; kinase activity [GO:0016301]; phosphotransferase activity, alcohol group as acceptor [GO:0016773]; amino sugar metabolic process [GO:0006040]; peptidoglycan turnover [GO:0009254]
138	B1XMP0	Anhydro-N-acetylmuramic acid kinase OS=Synechococcus sp. (strain ATCC 27264 / PCC 7002 / PR-6) GN=anmK	anmK SYNPCC7002_A2790	Conserved	1,6-anhydro-N-acetyl-beta-muramic acid catabolic process [GO:0097175]; amino sugar metabolic process [GO:0006040]; carbohydrate metabolic process [GO:0005975]; peptidoglycan turnover [GO:0009254]	PATHWAY: Amino-sugar metabolism; 1,6-anhydro-N-acetylmuramate degradation. {ECO:0000255|HAMAP-Rule:MF_01270}.; PATHWAY: Cell wall biogenesis; peptidoglycan recycling. {ECO:0000255|HAMAP-Rule:MF_01270}.	-	ATP binding [GO:0005524]; kinase activity [GO:0016301]; phosphotransferase activity, alcohol group as acceptor [GO:0016773]; 1,6-anhydro-N-acetyl-beta-muramic acid catabolic process [GO:0097175]; amino sugar metabolic process [GO:0006040]; carbohydrate metabolic process [GO:0005975]; peptidoglycan turnover [GO:0009254]
139	B1XJE1	Anion-transporting ATPase family OS=Synechococcus sp. (strain ATCC 27264 / PCC 7002 / PR-6) GN=SYNPCC7002_A0998	SYNPCC7002_A0998	Conserved	-	-	-	ATP binding [GO:0005524]; ATPase activity [GO:0016887]
140	B1XIT2	Anthranilate phosphoribosyltransferase OS=Synechococcus sp. (strain ATCC 27264 / PCC 7002 / PR-6) GN=trpD	trpD SYNPCC7002_A2203	Conserved	tryptophan biosynthetic process [GO:0000162]	PATHWAY: Amino-acid biosynthesis; L-tryptophan biosynthesis; L-tryptophan from chorismate: step 2/5. {ECO:0000256|HAMAP-Rule:MF_00211, ECO:0000256|SAAS:SAAS00083106}.	-	anthranilate phosphoribosyltransferase activity [GO:0004048]; magnesium ion binding [GO:0000287]; tryptophan biosynthetic process [GO:0000162]
141	B1XPN7	Anthranilate synthase component II OS=Synechococcus sp. (strain ATCC 27264 / PCC 7002 / PR-6) GN=SYNPCC7002_A1762	SYNPCC7002_A1762	Conserved	metabolic process [GO:0008152]	-	-	metabolic process [GO:0008152]
142	B5W854	Arginine biosynthesis bifunctional protein ArgJ OS=Arthrospira maxima CS-328 GN=argJ	argJ AmaxDRAFT_4954	Conserved	arginine biosynthetic process [GO:0006526]	PATHWAY: Amino-acid biosynthesis; L-arginine biosynthesis; L-ornithine and N-acetyl-L-glutamate from L-glutamate and N(2)-acetyl-L-ornithine (cyclic): step 1/1. {ECO:0000256|HAMAP-Rule:MF_01106}.; PATHWAY: Amino-acid biosynthesis; L-arginine biosynthesis; N(2)-acetyl-L-ornithine from L-glutamate: step 1/4. {ECO:0000256|HAMAP-Rule:MF_01106}.	cytoplasm [GO:0005737]	cytoplasm [GO:0005737]; acetyl-CoA:L-glutamate N-acetyltransferase activity [GO:0004042]; glutamate N-acetyltransferase activity [GO:0004358]; arginine biosynthetic process [GO:0006526]
143	B1XK02	Arginine biosynthesis bifunctional protein ArgJ OS=Synechococcus sp. (strain ATCC 27264 / PCC 7002 / PR-6) GN=argJ	argJ SYNPCC7002_A1130	Conserved	arginine biosynthetic process [GO:0006526]	PATHWAY: Amino-acid biosynthesis; L-arginine biosynthesis; L-ornithine and N-acetyl-L-glutamate from L-glutamate and N(2)-acetyl-L-ornithine (cyclic): step 1/1. {ECO:0000256|HAMAP-Rule:MF_01106}.; PATHWAY: Amino-acid biosynthesis; L-arginine biosynthesis; N(2)-acetyl-L-ornithine from L-glutamate: step 1/4. {ECO:0000256|HAMAP-Rule:MF_01106}.	cytoplasm [GO:0005737]	cytoplasm [GO:0005737]; acetyl-CoA:L-glutamate N-acetyltransferase activity [GO:0004042]; glutamate N-acetyltransferase activity [GO:0004358]; arginine biosynthetic process [GO:0006526]
144	L8LSU0	Arginine/lysine/ornithine decarboxylase (Fragment) OS=Gloeocapsa sp. PCC 73106 GN=GLO73106DRAFT_00037140	GLO73106DRAFT_00037140	Conserved	-	-	-	catalytic activity [GO:0003824]
145	B1XPX8	Arginine--tRNA ligase OS=Synechococcus sp. (strain ATCC 27264 / PCC 7002 / PR-6) GN=argS	argS SYNPCC7002_A0599	Conserved	arginyl-tRNA aminoacylation [GO:0006420]	-	cytoplasm [GO:0005737]	cytoplasm [GO:0005737]; arginine-tRNA ligase activity [GO:0004814]; ATP binding [GO:0005524]; arginyl-tRNA aminoacylation [GO:0006420]
146	B1XKJ0	Argininosuccinate lyase OS=Synechococcus sp. (strain ATCC 27264 / PCC 7002 / PR-6) GN=argH	argH SYNPCC7002_A2487	Conserved	arginine biosynthetic process via ornithine [GO:0042450]	PATHWAY: Amino-acid biosynthesis; L-arginine biosynthesis; L-arginine from L-ornithine and carbamoyl phosphate: step 3/3. {ECO:0000256|HAMAP-Rule:MF_00006, ECO:0000256|SAAS:SAAS00211033}.	cytoplasm [GO:0005737]	cytoplasm [GO:0005737]; argininosuccinate lyase activity [GO:0004056]; arginine biosynthetic process via ornithine [GO:0042450]
147	B1XN65	Argininosuccinate synthase OS=Synechococcus sp. (strain ATCC 27264 / PCC 7002 / PR-6) GN=argG	argG SYNPCC7002_A2806	Conserved	arginine biosynthetic process [GO:0006526]	PATHWAY: Amino-acid biosynthesis; L-arginine biosynthesis; L-arginine from L-ornithine and carbamoyl phosphate: step 2/3. {ECO:0000255|HAMAP-Rule:MF_00005}.	cytoplasm [GO:0005737]	cytoplasm [GO:0005737]; argininosuccinate synthase activity [GO:0004055]; ATP binding [GO:0005524]; arginine biosynthetic process [GO:0006526]
148	B1XPW9	Arsenical resistance operon repressor, ArsR family OS=Synechococcus sp. (strain ATCC 27264 / PCC 7002 / PR-6) GN=SYNPCC7002_A0590	SYNPCC7002_A0590	Conserved	transcription, DNA-templated [GO:0006351]	-	-	DNA binding [GO:0003677]; transcription factor activity, sequence-specific DNA binding [GO:0003700]; transcription, DNA-templated [GO:0006351]
149	B1XKH1	Asparagine--tRNA ligase OS=Synechococcus sp. (strain ATCC 27264 / PCC 7002 / PR-6) GN=asnS	asnS SYNPCC7002_A2468	Conserved	asparaginyl-tRNA aminoacylation [GO:0006421]	-	cytoplasm [GO:0005737]	cytoplasm [GO:0005737]; asparagine-tRNA ligase activity [GO:0004816]; ATP binding [GO:0005524]; nucleic acid binding [GO:0003676]; asparaginyl-tRNA aminoacylation [GO:0006421]
150	B1XPG2	Aspartate aminotransferase (Transaminase A) OS=Synechococcus sp. (strain ATCC 27264 / PCC 7002 / PR-6) GN=aspC	aspC SYNPCC7002_A0512	Conserved	biosynthetic process [GO:0009058]	-	-	pyridoxal phosphate binding [GO:0030170]; transaminase activity [GO:0008483]; biosynthetic process [GO:0009058]
151	B1XHV9	Aspartate ammonia-lyase OS=Synechococcus sp. (strain ATCC 27264 / PCC 7002 / PR-6) GN=aspA	aspA SYNPCC7002_A2041	Conserved	tricarboxylic acid cycle [GO:0006099]	-	-	lyase activity [GO:0016829]; tricarboxylic acid cycle [GO:0006099]
152	B1XIU6	Aspartate carbamoyltransferase OS=Synechococcus sp. (strain ATCC 27264 / PCC 7002 / PR-6) GN=pyrB	pyrB SYNPCC7002_A0884	Conserved	'de novo' pyrimidine nucleobase biosynthetic process [GO:0006207]; 'de novo' UMP biosynthetic process [GO:0044205]; cellular amino acid metabolic process [GO:0006520]	PATHWAY: Pyrimidine metabolism; UMP biosynthesis via de novo pathway; (S)-dihydroorotate from bicarbonate: step 2/3. {ECO:0000256|HAMAP-Rule:MF_00001}.	-	amino acid binding [GO:0016597]; aspartate carbamoyltransferase activity [GO:0004070]; 'de novo' pyrimidine nucleobase biosynthetic process [GO:0006207]; 'de novo' UMP biosynthetic process [GO:0044205]; cellular amino acid metabolic process [GO:0006520]
153	B1XL17	Aspartate-semialdehyde dehydrogenase OS=Synechococcus sp. (strain ATCC 27264 / PCC 7002 / PR-6) GN=asd	asd SYNPCC7002_A1275	Conserved	'de novo' L-methionine biosynthetic process [GO:0071266]; diaminopimelate biosynthetic process [GO:0019877]; isoleucine biosynthetic process [GO:0009097]; lysine biosynthetic process via diaminopimelate [GO:0009089]; threonine biosynthetic process [GO:0009088]	PATHWAY: Amino-acid biosynthesis; L-lysine biosynthesis via DAP pathway; (S)-tetrahydrodipicolinate from L-aspartate: step 2/4. {ECO:0000256|HAMAP-Rule:MF_02121}.; PATHWAY: Amino-acid biosynthesis; L-methionine biosynthesis via de novo pathway; L-homoserine from L-aspartate: step 2/3. {ECO:0000256|HAMAP-Rule:MF_02121}.; PATHWAY: Amino-acid biosynthesis; L-threonine biosynthesis; L-threonine from …	cytoplasm [GO:0005737]	cytoplasm [GO:0005737]; aspartate-semialdehyde dehydrogenase activity [GO:0004073]; N-acetyl-gamma-glutamyl-phosphate reductase activity [GO:0003942]; NAD binding [GO:0051287]; NADP binding [GO:0050661]; 'de novo' L-methionine biosynthetic process [GO:0071266]; diaminopimelate biosynthetic process [GO:0019877]; isoleucine biosynthetic process [GO:0009097]; lysine biosynthetic process via diaminop…
154	B1XNY9	Aspartate--tRNA(Asp/Asn) ligase OS=Synechococcus sp. (strain ATCC 27264 / PCC 7002 / PR-6) GN=aspS	aspS SYNPCC7002_A0422	Conserved	tRNA aminoacylation for protein translation [GO:0006418]	-	cytoplasm [GO:0005737]	cytoplasm [GO:0005737]; aspartate-tRNA(Asn) ligase activity [GO:0050560]; ATP binding [GO:0005524]; nucleic acid binding [GO:0003676]; tRNA aminoacylation for protein translation [GO:0006418]
155	B1XL09	Aspartokinase OS=Synechococcus sp. (strain ATCC 27264 / PCC 7002 / PR-6) GN=lysC	lysC SYNPCC7002_A1267	Conserved	lysine biosynthetic process via diaminopimelate [GO:0009089]	-	-	amino acid binding [GO:0016597]; aspartate kinase activity [GO:0004072]; lysine biosynthetic process via diaminopimelate [GO:0009089]
156	B1XKN8	Aspartyl/glutamyl-tRNA(Asn/Gln) amidotransferase subunit B OS=Synechococcus sp. (strain ATCC 27264 / PCC 7002 / PR-6) GN=gatB	gatB SYNPCC7002_A2536	Conserved	translation [GO:0006412]	-	-	ATP binding [GO:0005524]; glutaminyl-tRNA synthase (glutamine-hydrolyzing) activity [GO:0050567]; translation [GO:0006412]
157	B1XNN1	Aspartyl/glutamyl-tRNA(Asn/Gln) amidotransferase subunit C OS=Synechococcus sp. (strain ATCC 27264 / PCC 7002 / PR-6) GN=gatC	gatC SYNPCC7002_A1565	Conserved	regulation of translational fidelity [GO:0006450]; translation [GO:0006412]	-	-	ATP binding [GO:0005524]; glutaminyl-tRNA synthase (glutamine-hydrolyzing) activity [GO:0050567]; regulation of translational fidelity [GO:0006450]; translation [GO:0006412]
158	B5W9Q9	Aspartyl-tRNA synthetase OS=Arthrospira maxima CS-328 GN=AmaxDRAFT_5509	AmaxDRAFT_5509	Conserved	tRNA aminoacylation for protein translation [GO:0006418]	-	-	aminoacyl-tRNA ligase activity [GO:0004812]; ATP binding [GO:0005524]; tRNA aminoacylation for protein translation [GO:0006418]
159	B1XPZ8	ATP phosphoribosyltransferase OS=Synechococcus sp. (strain ATCC 27264 / PCC 7002 / PR-6) GN=hisG	hisG SYNPCC7002_A0620	Conserved	histidine biosynthetic process [GO:0000105]	PATHWAY: Amino-acid biosynthesis; L-histidine biosynthesis; L-histidine from 5-phospho-alpha-D-ribose 1-diphosphate: step 1/9. {ECO:0000255|HAMAP-Rule:MF_01018}.	cytoplasm [GO:0005737]	cytoplasm [GO:0005737]; ATP binding [GO:0005524]; ATP phosphoribosyltransferase activity [GO:0003879]; histidine biosynthetic process [GO:0000105]
160	B1XPZ9	ATP phosphoribosyltransferase regulatory subunit OS=Synechococcus sp. (strain ATCC 27264 / PCC 7002 / PR-6) GN=hisZ	hisZ SYNPCC7002_A0621	Conserved	histidine biosynthetic process [GO:0000105]	PATHWAY: Amino-acid biosynthesis; L-histidine biosynthesis; L-histidine from 5-phospho-alpha-D-ribose 1-diphosphate: step 1/9. {ECO:0000255|HAMAP-Rule:MF_00125}.	cytoplasm [GO:0005737]	cytoplasm [GO:0005737]; histidine biosynthetic process [GO:0000105]
161	B1XHY7	ATP synthase gamma chain OS=Synechococcus sp. (strain ATCC 27264 / PCC 7002 / PR-6) GN=atpG	atpG atpC SYNPCC7002_A0733	Conserved	ATP synthesis coupled proton transport [GO:0015986]	-	proton-transporting ATP synthase complex, catalytic core F(1) [GO:0045261]; thylakoid membrane [GO:0042651]	proton-transporting ATP synthase complex, catalytic core F(1) [GO:0045261]; thylakoid membrane [GO:0042651]; ATP binding [GO:0005524]; proton-transporting ATP synthase activity, rotational mechanism [GO:0046933]; proton-transporting ATPase activity, rotational mechanism [GO:0046961]; ATP synthesis coupled proton transport [GO:0015986]
162	B1XHZ3	ATP synthase subunit a 1 OS=Synechococcus sp. (strain ATCC 27264 / PCC 7002 / PR-6) GN=atpB1	atpB1 atpI1 SYNPCC7002_A0739	Conserved	plasma membrane ATP synthesis coupled proton transport [GO:0042777]	-	integral component of membrane [GO:0016021]; proton-transporting ATP synthase complex, coupling factor F(o) [GO:0045263]; thylakoid membrane [GO:0042651]	integral component of membrane [GO:0016021]; proton-transporting ATP synthase complex, coupling factor F(o) [GO:0045263]; thylakoid membrane [GO:0042651]; proton-transporting ATP synthase activity, rotational mechanism [GO:0046933]; plasma membrane ATP synthesis coupled proton transport [GO:0042777]
163	B1XHY8	ATP synthase subunit alpha OS=Synechococcus sp. (strain ATCC 27264 / PCC 7002 / PR-6) GN=atpA	atpA SYNPCC7002_A0734	Conserved	ATP hydrolysis coupled proton transport [GO:0015991]; plasma membrane ATP synthesis coupled proton transport [GO:0042777]	-	proton-transporting ATP synthase complex, catalytic core F(1) [GO:0045261]; thylakoid membrane [GO:0042651]	proton-transporting ATP synthase complex, catalytic core F(1) [GO:0045261]; thylakoid membrane [GO:0042651]; ATP binding [GO:0005524]; proton-transporting ATP synthase activity, rotational mechanism [GO:0046933]; proton-transporting ATPase activity, rotational mechanism [GO:0046961]; ATP hydrolysis coupled proton transport [GO:0015991]; plasma membrane ATP synthesis coupled proton transport [GO:0…
164	B1XHZ0	ATP synthase subunit b 1 OS=Synechococcus sp. (strain ATCC 27264 / PCC 7002 / PR-6) GN=atpF1	atpF1 SYNPCC7002_A0736	Conserved	ATP synthesis coupled proton transport [GO:0015986]	-	integral component of membrane [GO:0016021]; proton-transporting ATP synthase complex, coupling factor F(o) [GO:0045263]; thylakoid membrane [GO:0042651]	integral component of membrane [GO:0016021]; proton-transporting ATP synthase complex, coupling factor F(o) [GO:0045263]; thylakoid membrane [GO:0042651]; proton-transporting ATP synthase activity, rotational mechanism [GO:0046933]; ATP synthesis coupled proton transport [GO:0015986]
165	B1XHZ1	ATP synthase subunit b' OS=Synechococcus sp. (strain ATCC 27264 / PCC 7002 / PR-6) GN=atpG	atpG SYNPCC7002_A0737	Conserved	ATP synthesis coupled proton transport [GO:0015986]	-	integral component of membrane [GO:0016021]; proton-transporting ATP synthase complex, coupling factor F(o) [GO:0045263]; thylakoid membrane [GO:0042651]	integral component of membrane [GO:0016021]; proton-transporting ATP synthase complex, coupling factor F(o) [GO:0045263]; thylakoid membrane [GO:0042651]; hydrogen ion transmembrane transporter activity [GO:0015078]; ATP synthesis coupled proton transport [GO:0015986]
166	B1XHZ2	ATP synthase subunit c OS=Synechococcus sp. (strain ATCC 27264 / PCC 7002 / PR-6) GN=atpE	atpE atpH SYNPCC7002_A0738	Conserved	ATP hydrolysis coupled proton transport [GO:0015991]; ATP synthesis coupled proton transport [GO:0015986]	-	integral component of membrane [GO:0016021]; proton-transporting ATP synthase complex, coupling factor F(o) [GO:0045263]; thylakoid membrane [GO:0042651]	integral component of membrane [GO:0016021]; proton-transporting ATP synthase complex, coupling factor F(o) [GO:0045263]; thylakoid membrane [GO:0042651]; hydrogen ion transmembrane transporter activity [GO:0015078]; lipid binding [GO:0008289]; ATP hydrolysis coupled proton transport [GO:0015991]; ATP synthesis coupled proton transport [GO:0015986]
167	B1XHY9	ATP synthase subunit delta OS=Synechococcus sp. (strain ATCC 27264 / PCC 7002 / PR-6) GN=atpH	atpH atpD SYNPCC7002_A0735	Conserved	ATP synthesis coupled proton transport [GO:0015986]	-	proton-transporting ATP synthase complex, catalytic core F(1) [GO:0045261]; thylakoid membrane [GO:0042651]	proton-transporting ATP synthase complex, catalytic core F(1) [GO:0045261]; thylakoid membrane [GO:0042651]; proton-transporting ATP synthase activity, rotational mechanism [GO:0046933]; ATP synthesis coupled proton transport [GO:0015986]
168	B1XL61	ATPase like protein OS=Synechococcus sp. (strain ATCC 27264 / PCC 7002 / PR-6) GN=SYNPCC7002_A2571	SYNPCC7002_A2571	Conserved	-	-	-	nucleic acid binding [GO:0003676]
169	B1XJD7	ATPase, AAA+ family domain protein OS=Synechococcus sp. (strain ATCC 27264 / PCC 7002 / PR-6) GN=SYNPCC7002_A0994	SYNPCC7002_A0994	Conserved	-	-	-	ATP binding [GO:0005524]
170	B1XIX6	ATPases involved in chromosome partitioning OS=Synechococcus sp. (strain ATCC 27264 / PCC 7002 / PR-6) GN=SYNPCC7002_A0914	SYNPCC7002_A0914	Conserved	-	-	-	ATP binding [GO:0005524]; ATPase activity [GO:0016887]; iron-sulfur cluster binding [GO:0051536]; metal ion binding [GO:0046872]
171	B1XN81	ATP-binding protein of ABC transporter (Branched chain amino acids) OS=Synechococcus sp. (strain ATCC 27264 / PCC 7002 / PR-6) GN=livF	livF SYNPCC7002_A2822	Conserved	-	-	-	ATP binding [GO:0005524]; ATPase activity [GO:0016887]
172	B5IJ71	ATP-dependent Clp protease adaptor protein ClpS OS=Cyanobium sp. PCC 7001 GN=CPCC7001_2438	CPCC7001_2438	Conserved	-	-	-	peptidase activity [GO:0008233]
173	B1XN45	ATP-dependent Clp protease ATP-binding subunit ClpX OS=Synechococcus sp. (strain ATCC 27264 / PCC 7002 / PR-6) GN=clpX	clpX SYNPCC7002_A1534	Conserved	protein folding [GO:0006457]	-	-	ATP binding [GO:0005524]; zinc ion binding [GO:0008270]; protein folding [GO:0006457]
174	B1XKE6	ATP-dependent Clp protease proteolytic subunit OS=Synechococcus sp. (strain ATCC 27264 / PCC 7002 / PR-6) GN=clpP	clpP SYNPCC7002_A1193	Conserved	-	-	cytoplasm [GO:0005737]	cytoplasm [GO:0005737]; serine-type endopeptidase activity [GO:0004252]
175	B1XQ62	ATP-dependent DNA helicase OS=Synechococcus sp. (strain ATCC 27264 / PCC 7002 / PR-6) GN=recG	recG SYNPCC7002_A1856	Conserved	DNA recombination [GO:0006310]; DNA repair [GO:0006281]	-	-	ATP binding [GO:0005524]; ATP-dependent DNA helicase activity [GO:0004003]; nucleic acid binding [GO:0003676]; DNA recombination [GO:0006310]; DNA repair [GO:0006281]
176	B5VYF9	ATP-dependent DNA helicase RecG OS=Arthrospira maxima CS-328 GN=AmaxDRAFT_1551	AmaxDRAFT_1551	Conserved	-	-	-	helicase activity [GO:0004386]
177	B1XJE8	ATP-dependent DNA helicase, RecQ family OS=Synechococcus sp. (strain ATCC 27264 / PCC 7002 / PR-6) GN=SYNPCC7002_A1005	SYNPCC7002_A1005	Conserved	DNA recombination [GO:0006310]	-	-	ATP binding [GO:0005524]; ATP-dependent helicase activity [GO:0008026]; nucleic acid binding [GO:0003676]; DNA recombination [GO:0006310]
178	B1XIW4	ATP-dependent zinc metalloprotease FtsH OS=Synechococcus sp. (strain ATCC 27264 / PCC 7002 / PR-6) GN=ftsH	ftsH SYNPCC7002_A0902	Conserved	cell division [GO:0051301]; protein catabolic process [GO:0030163]	-	integral component of membrane [GO:0016021]; thylakoid membrane [GO:0042651]	integral component of membrane [GO:0016021]; thylakoid membrane [GO:0042651]; ATP binding [GO:0005524]; ATPase activity [GO:0016887]; metalloendopeptidase activity [GO:0004222]; zinc ion binding [GO:0008270]; cell division [GO:0051301]; protein catabolic process [GO:0030163]
179	B1XJY0	Bacterioferritin comigratory protein OS=Synechococcus sp. (strain ATCC 27264 / PCC 7002 / PR-6) GN=bcp	bcp SYNPCC7002_A1108	Conserved	-	-	-	antioxidant activity [GO:0016209]; oxidoreductase activity [GO:0016491]
180	B1XIX7	Beta-carotene oxygenase CrtR OS=Synechococcus sp. (strain ATCC 27264 / PCC 7002 / PR-6) GN=crtR	crtR SYNPCC7002_A0915	Conserved	lipid metabolic process [GO:0006629]	-	integral component of membrane [GO:0016021]	integral component of membrane [GO:0016021]; lipid metabolic process [GO:0006629]
181	B1XL05	Beta-lactamase, putative OS=Synechococcus sp. (strain ATCC 27264 / PCC 7002 / PR-6) GN=SYNPCC7002_A1262	SYNPCC7002_A1262	Conserved	-	-	integral component of membrane [GO:0016021]	integral component of membrane [GO:0016021]
182	B1XNH5	Bifunctional pantoate ligase/cytidylate kinase OS=Synechococcus sp. (strain ATCC 27264 / PCC 7002 / PR-6) GN=panC	panC panC/cmk SYNPCC7002_A0343	Conserved	pantothenate biosynthetic process [GO:0015940]; pyrimidine nucleotide metabolic process [GO:0006220]	PATHWAY: Cofactor biosynthesis; (R)-pantothenate biosynthesis; (R)-pantothenate from (R)-pantoate and beta-alanine: step 1/1. {ECO:0000256|HAMAP-Rule:MF_01349, ECO:0000256|SAAS:SAAS00094317}.	cytoplasm [GO:0005737]	cytoplasm [GO:0005737]; ATP binding [GO:0005524]; cytidylate kinase activity [GO:0004127]; pantoate-beta-alanine ligase activity [GO:0004592]; pantothenate biosynthetic process [GO:0015940]; pyrimidine nucleotide metabolic process [GO:0006220]
183	B1XIV1	Bifunctional protein FolD OS=Synechococcus sp. (strain ATCC 27264 / PCC 7002 / PR-6) GN=folD	folD SYNPCC7002_A0889	Conserved	folic acid-containing compound biosynthetic process [GO:0009396]; histidine biosynthetic process [GO:0000105]; methionine biosynthetic process [GO:0009086]; purine nucleotide biosynthetic process [GO:0006164]; tetrahydrofolate interconversion [GO:0035999]	PATHWAY: One-carbon metabolism; tetrahydrofolate interconversion. {ECO:0000256|HAMAP-Rule:MF_01576, ECO:0000256|SAAS:SAAS00315571}.	-	methenyltetrahydrofolate cyclohydrolase activity [GO:0004477]; methylenetetrahydrofolate dehydrogenase (NADP+) activity [GO:0004488]; folic acid-containing compound biosynthetic process [GO:0009396]; histidine biosynthetic process [GO:0000105]; methionine biosynthetic process [GO:0009086]; purine nucleotide biosynthetic process [GO:0006164]; tetrahydrofolate interconversion [GO:0035999]
184	B1XLT6	Bifunctional protein GlmU OS=Synechococcus sp. (strain ATCC 27264 / PCC 7002 / PR-6) GN=glmU	glmU SYNPCC7002_A2633	Conserved	cell morphogenesis [GO:0000902]; cell wall organization [GO:0071555]; lipid A biosynthetic process [GO:0009245]; lipopolysaccharide biosynthetic process [GO:0009103]; peptidoglycan biosynthetic process [GO:0009252]; regulation of cell shape [GO:0008360]; UDP-N-acetylglucosamine biosynthetic process [GO:0006048]	PATHWAY: Nucleotide-sugar biosynthesis; UDP-N-acetyl-alpha-D-glucosamine biosynthesis; N-acetyl-alpha-D-glucosamine 1-phosphate from alpha-D-glucosamine 6-phosphate (route II): step 2/2. {ECO:0000255|HAMAP-Rule:MF_01631}.; PATHWAY: Nucleotide-sugar biosynthesis; UDP-N-acetyl-alpha-D-glucosamine biosynthesis; UDP-N-acetyl-alpha-D-glucosamine from N-acetyl-alpha-D-glucosamine 1-phosphate: step 1/1.…	cytoplasm [GO:0005737]	cytoplasm [GO:0005737]; glucosamine-1-phosphate N-acetyltransferase activity [GO:0019134]; magnesium ion binding [GO:0000287]; UDP-N-acetylglucosamine diphosphorylase activity [GO:0003977]; cell morphogenesis [GO:0000902]; cell wall organization [GO:0071555]; lipid A biosynthetic process [GO:0009245]; lipopolysaccharide biosynthetic process [GO:0009103]; peptidoglycan biosynthetic process [GO:000…
185	B1XP88	Bifunctional protein PyrR OS=Synechococcus sp. (strain ATCC 27264 / PCC 7002 / PR-6) GN=pyrR	pyrR SYNPCC7002_A1692	Conserved	nucleoside metabolic process [GO:0009116]; regulation of transcription, DNA-templated [GO:0006355]; transcription, DNA-templated [GO:0006351]	-	-	uracil phosphoribosyltransferase activity [GO:0004845]; nucleoside metabolic process [GO:0009116]; regulation of transcription, DNA-templated [GO:0006355]; transcription, DNA-templated [GO:0006351]
186	B1XP87	Bifunctional purine biosynthesis protein PurH OS=Synechococcus sp. (strain ATCC 27264 / PCC 7002 / PR-6) GN=purH	purH SYNPCC7002_A1691	Conserved	'de novo' IMP biosynthetic process [GO:0006189]	PATHWAY: Purine metabolism; IMP biosynthesis via de novo pathway; 5-formamido-1-(5-phospho-D-ribosyl)imidazole-4-carboxamide from 5-amino-1-(5-phospho-D-ribosyl)imidazole-4-carboxamide (10-formyl THF route): step 1/1. {ECO:0000256|HAMAP-Rule:MF_00139, ECO:0000256|SAAS:SAAS00010681}.; PATHWAY: Purine metabolism; IMP biosynthesis via de novo pathway; IMP from 5-formamido-1-(5-phospho-D-ribosyl)imid…	-	IMP cyclohydrolase activity [GO:0003937]; phosphoribosylaminoimidazolecarboxamide formyltransferase activity [GO:0004643]; 'de novo' IMP biosynthetic process [GO:0006189]
187	Q4BVS8	Binding-protein-dependent transport systems inner membrane component OS=Crocosphaera watsonii WH 8501 GN=CwatDRAFT_0737 PE=3	CwatDRAFT_0737	Conserved	transport [GO:0006810]	-	integral component of membrane [GO:0016021]; plasma membrane [GO:0005886]	integral component of membrane [GO:0016021]; plasma membrane [GO:0005886]; transport [GO:0006810]
188	B1XQ14	Biosynthetic arginine decarboxylase OS=Synechococcus sp. (strain ATCC 27264 / PCC 7002 / PR-6) GN=speA	speA SYNPCC7002_A1808	Conserved	arginine catabolic process [GO:0006527]; spermidine biosynthetic process [GO:0008295]	PATHWAY: Amine and polyamine biosynthesis; agmatine biosynthesis; agmatine from L-arginine: step 1/1. {ECO:0000256|HAMAP-Rule:MF_01417}.	-	arginine decarboxylase activity [GO:0008792]; metal ion binding [GO:0046872]; arginine catabolic process [GO:0006527]; spermidine biosynthetic process [GO:0008295]
189	B1XNE1	Biotin synthase OS=Synechococcus sp. (strain ATCC 27264 / PCC 7002 / PR-6) GN=bioB	bioB SYNPCC7002_A0309	Conserved	biotin biosynthetic process [GO:0009102]	PATHWAY: Cofactor biosynthesis; biotin biosynthesis; biotin from 7,8-diaminononanoate: step 2/2. {ECO:0000255|HAMAP-Rule:MF_01694}.	-	2 iron, 2 sulfur cluster binding [GO:0051537]; 4 iron, 4 sulfur cluster binding [GO:0051539]; biotin synthase activity [GO:0004076]; iron ion binding [GO:0005506]; biotin biosynthetic process [GO:0009102]
190	B1XNM1	Biotin/lipoate A/B protein ligase family domain protein OS=Synechococcus sp. (strain ATCC 27264 / PCC 7002 / PR-6) GN=SYNPCC7002_A1555	SYNPCC7002_A1555	Conserved	cellular protein modification process [GO:0006464]	-	-	ligase activity [GO:0016874]; cellular protein modification process [GO:0006464]
191	B1XPS5	BolA family protein stress induced morphogen OS=Synechococcus sp. (strain ATCC 27264 / PCC 7002 / PR-6) GN=SYNPCC7002_A0546	SYNPCC7002_A0546	Conserved	-	-	-	-
192	B1XLT4	CAAX amino terminal protease family OS=Synechococcus sp. (strain ATCC 27264 / PCC 7002 / PR-6) GN=SYNPCC7002_A2631	SYNPCC7002_A2631	Conserved	-	-	integral component of membrane [GO:0016021]	integral component of membrane [GO:0016021]; peptidase activity [GO:0008233]
193	B1XM52	CAB/ELIP/HLIP superfamily OS=Synechococcus sp. (strain ATCC 27264 / PCC 7002 / PR-6) GN=SYNPCC7002_A0186	SYNPCC7002_A0186	Conserved	-	-	integral component of membrane [GO:0016021]	integral component of membrane [GO:0016021]
194	B1XM78	Calcium/proton exchanger OS=Synechococcus sp. (strain ATCC 27264 / PCC 7002 / PR-6) GN=chaA	chaA SYNPCC7002_A0212	Conserved	-	-	integral component of membrane [GO:0016021]	integral component of membrane [GO:0016021]; calcium:proton antiporter activity [GO:0015369]
195	B1XKJ1	Carbamoyl-phosphate synthase (glutamine-hydrolyzing) OS=Synechococcus sp. (strain ATCC 27264 / PCC 7002 / PR-6) GN=carB	carB SYNPCC7002_A2488	Conserved	'de novo' UMP biosynthetic process [GO:0044205]; arginine biosynthetic process [GO:0006526]	PATHWAY: Amino-acid biosynthesis; L-arginine biosynthesis; carbamoyl phosphate from bicarbonate: step 1/1. {ECO:0000256|SAAS:SAAS00086141}.; PATHWAY: Pyrimidine metabolism; UMP biosynthesis via de novo pathway; (S)-dihydroorotate from bicarbonate: step 1/3. {ECO:0000256|SAAS:SAAS00086104}.	-	ATP binding [GO:0005524]; carbamoyl-phosphate synthase (glutamine-hydrolyzing) activity [GO:0004088]; metal ion binding [GO:0046872]; 'de novo' UMP biosynthetic process [GO:0044205]; arginine biosynthetic process [GO:0006526]
196	B1XKK8	Carbamoyl-phosphate synthase small chain OS=Synechococcus sp. (strain ATCC 27264 / PCC 7002 / PR-6) GN=carA	carA SYNPCC7002_A2505	Conserved	'de novo' pyrimidine nucleobase biosynthetic process [GO:0006207]; 'de novo' UMP biosynthetic process [GO:0044205]; arginine biosynthetic process [GO:0006526]; glutamine metabolic process [GO:0006541]	PATHWAY: Amino-acid biosynthesis; L-arginine biosynthesis; carbamoyl phosphate from bicarbonate: step 1/1. {ECO:0000256|HAMAP-Rule:MF_01209}.; PATHWAY: Pyrimidine metabolism; UMP biosynthesis via de novo pathway; (S)-dihydroorotate from bicarbonate: step 1/3. {ECO:0000256|HAMAP-Rule:MF_01209}.	-	ATP binding [GO:0005524]; carbamoyl-phosphate synthase (glutamine-hydrolyzing) activity [GO:0004088]; 'de novo' pyrimidine nucleobase biosynthetic process [GO:0006207]; 'de novo' UMP biosynthetic process [GO:0044205]; arginine biosynthetic process [GO:0006526]; glutamine metabolic process [GO:0006541]
197	B1XQB1	Carbohydrate kinase family, YjeF-related protein OS=Synechococcus sp. (strain ATCC 27264 / PCC 7002 / PR-6) GN=yjeF	yjeF SYNPCC7002_A0648	Conserved	-	-	-	ADP-dependent NAD(P)H-hydrate dehydratase activity [GO:0052855]; ATP binding [GO:0005524]; isomerase activity [GO:0016853]; kinase activity [GO:0016301]; metal ion binding [GO:0046872]
198	O30710	Carbon dioxide concentrating mechanism protein OS=Synechococcus sp. (strain ATCC 27264 / PCC 7002 / PR-6) GN=ccmL	ccmL SYNPCC7002_A1801	Conserved	-	-	-	-
199	O30711	Carbon dioxide concentrating mechanism protein OS=Synechococcus sp. (strain ATCC 27264 / PCC 7002 / PR-6) GN=ccmM	ccmM SYNPCC7002_A1800	Conserved	-	-	-	-
200	B1XM79	Carboxyl-terminal protease (Periplasmic) OS=Synechococcus sp. (strain ATCC 27264 / PCC 7002 / PR-6) GN=prc	prc SYNPCC7002_A0213	Conserved	-	-	-	serine-type peptidase activity [GO:0008236]
201	B1XJL0	Cation-transporting ATPase OS=Synechococcus sp. (strain ATCC 27264 / PCC 7002 / PR-6) GN=pacS	pacS SYNPCC7002_A2318	Conserved	metal ion transport [GO:0030001]	-	integral component of membrane [GO:0016021]; plasma membrane [GO:0005886]	integral component of membrane [GO:0016021]; plasma membrane [GO:0005886]; cation-transporting ATPase activity [GO:0019829]; metal ion binding [GO:0046872]; nucleotide binding [GO:0000166]; metal ion transport [GO:0030001]
202	A1XQW7	CbbR2 OS=Synechococcus sp. (strain ATCC 27264 / PCC 7002 / PR-6) GN=cbbR2	cbbR2 SYNPCC7002_A1198	Conserved	transcription, DNA-templated [GO:0006351]	-	-	DNA binding [GO:0003677]; transcription factor activity, sequence-specific DNA binding [GO:0003700]; transcription, DNA-templated [GO:0006351]
203	B1XKW1	Cell division protein ftsW like protein OS=Synechococcus sp. (strain ATCC 27264 / PCC 7002 / PR-6) GN=ftsW	ftsW SYNPCC7002_A1218	Conserved	cell cycle [GO:0007049]; cell division [GO:0051301]	-	integral component of membrane [GO:0016021]	integral component of membrane [GO:0016021]; cell cycle [GO:0007049]; cell division [GO:0051301]
204	B1XKS3	Cell division protein FtsZ OS=Synechococcus sp. (strain ATCC 27264 / PCC 7002 / PR-6) GN=ftsZ	ftsZ SYNPCC7002_A0024	Conserved	FtsZ-dependent cytokinesis [GO:0043093]; protein polymerization [GO:0051258]	-	cell division site [GO:0032153]; cytoplasm [GO:0005737]	cell division site [GO:0032153]; cytoplasm [GO:0005737]; GTP binding [GO:0005525]; GTPase activity [GO:0003924]; FtsZ-dependent cytokinesis [GO:0043093]; protein polymerization [GO:0051258]
205	B1XPG5	Cell division topological specificity factor OS=Synechococcus sp. (strain ATCC 27264 / PCC 7002 / PR-6) GN=minE	minE SYNPCC7002_A0515	Conserved	cell cycle [GO:0007049]; cell division [GO:0051301]; regulation of barrier septum assembly [GO:0032955]	-	-	cell cycle [GO:0007049]; cell division [GO:0051301]; regulation of barrier septum assembly [GO:0032955]
206	B1XHU6	Cell envelope-related transcriptional attenuator domain containing protein OS=Synechococcus sp. (strain ATCC 27264 / PCC 7002 / PR-6) GN=SYNPCC7002_A2028	SYNPCC7002_A2028	Conserved	-	-	integral component of membrane [GO:0016021]	integral component of membrane [GO:0016021]
207	G6FYF7	Cell wall hydrolase/autolysin OS=Fischerella sp. JSC-11 GN=FJSC11DRAFT_3906	FJSC11DRAFT_3906	Conserved	peptidoglycan catabolic process [GO:0009253]	-	-	N-acetylmuramoyl-L-alanine amidase activity [GO:0008745]; peptidoglycan catabolic process [GO:0009253]
208	B1XJP5	Chaperone protein ClpB OS=Synechococcus sp. (strain ATCC 27264 / PCC 7002 / PR-6) GN=clpB1	clpB1 clpB SYNPCC7002_A2353	Conserved	protein processing [GO:0016485]; response to heat [GO:0009408]	-	cytoplasm [GO:0005737]	cytoplasm [GO:0005737]; ATP binding [GO:0005524]; protein processing [GO:0016485]; response to heat [GO:0009408]
209	B1XIP0	Chaperone protein dnaJ OS=Synechococcus sp. (strain ATCC 27264 / PCC 7002 / PR-6) GN=dnaJ	dnaJ SYNPCC7002_A2161	Conserved	protein folding [GO:0006457]	-	-	protein folding [GO:0006457]
210	B1XQF6	Chaperone protein DnaJ OS=Synechococcus sp. (strain ATCC 27264 / PCC 7002 / PR-6) GN=dnaJ	dnaJ SYNPCC7002_A0693	Conserved	DNA replication [GO:0006260]; protein folding [GO:0006457]; response to heat [GO:0009408]	-	cytoplasm [GO:0005737]	cytoplasm [GO:0005737]; ATP binding [GO:0005524]; zinc ion binding [GO:0008270]; DNA replication [GO:0006260]; protein folding [GO:0006457]; response to heat [GO:0009408]
211	B1XIN9	Chaperone protein DnaK OS=Synechococcus sp. (strain ATCC 27264 / PCC 7002 / PR-6) GN=dnaK PE=2	dnaK SYNPCC7002_A2160	Conserved	protein folding [GO:0006457]	-	-	ATP binding [GO:0005524]; protein folding [GO:0006457]
212	B1XQJ4	Chaperone protein HtpG OS=Synechococcus sp. (strain ATCC 27264 / PCC 7002 / PR-6) GN=htpG	htpG SYNPCC7002_A1902	Conserved	protein folding [GO:0006457]; response to stress [GO:0006950]	-	-	ATP binding [GO:0005524]; protein folding [GO:0006457]; response to stress [GO:0006950]
213	Q4BZ86	Chemotaxis sensory transducer OS=Crocosphaera watsonii WH 8501 GN=CwatDRAFT_2360	CwatDRAFT_2360	Conserved	-	-	membrane [GO:0016020]	membrane [GO:0016020]; signal transducer activity [GO:0004871]
214	B1XLS6	CheW-like protein OS=Synechococcus sp. (strain ATCC 27264 / PCC 7002 / PR-6) GN=SYNPCC7002_A1373	SYNPCC7002_A1373	Conserved	chemotaxis [GO:0006935]	-	-	signal transducer activity [GO:0004871]; chemotaxis [GO:0006935]
215	B1XPS7	Chlorophyll synthase, ChlG OS=Synechococcus sp. (strain ATCC 27264 / PCC 7002 / PR-6) GN=chlG	chlG SYNPCC7002_A0548	Conserved	chlorophyll biosynthetic process [GO:0015995]	-	integral component of membrane [GO:0016021]	integral component of membrane [GO:0016021]; chlorophyll synthetase activity [GO:0046408]; chlorophyll biosynthetic process [GO:0015995]
216	B1XKN9	Chorismate mutase OS=Synechococcus sp. (strain ATCC 27264 / PCC 7002 / PR-6) GN=aroH	aroH SYNPCC7002_A2537	Conserved	aromatic amino acid family biosynthetic process [GO:0009073]; chorismate metabolic process [GO:0046417]	PATHWAY: Metabolic intermediate biosynthesis; prephenate biosynthesis; prephenate from chorismate: step 1/1. {ECO:0000256|PIRNR:PIRNR005965}.	cytoplasm [GO:0005737]	cytoplasm [GO:0005737]; chorismate mutase activity [GO:0004106]; aromatic amino acid family biosynthetic process [GO:0009073]; chorismate metabolic process [GO:0046417]
217	B1XIM6	Chorismate synthase OS=Synechococcus sp. (strain ATCC 27264 / PCC 7002 / PR-6) GN=aroC	aroC SYNPCC7002_A2147	Conserved	aromatic amino acid family biosynthetic process [GO:0009073]; chorismate biosynthetic process [GO:0009423]	PATHWAY: Metabolic intermediate biosynthesis; chorismate biosynthesis; chorismate from D-erythrose 4-phosphate and phosphoenolpyruvate: step 7/7. {ECO:0000255|HAMAP-Rule:MF_00300}.	-	chorismate synthase activity [GO:0004107]; aromatic amino acid family biosynthetic process [GO:0009073]; chorismate biosynthetic process [GO:0009423]
218	Q84EC7	Chromosome partition protein Smc OS=Synechococcus sp. (strain ATCC 27264 / PCC 7002 / PR-6) GN=smc	smc SYNPCC7002_A1118	Conserved	chromosome condensation [GO:0030261]; DNA replication [GO:0006260]; sister chromatid cohesion [GO:0007062]	-	chromosome [GO:0005694]; cytoplasm [GO:0005737]	chromosome [GO:0005694]; cytoplasm [GO:0005737]; ATP binding [GO:0005524]; DNA binding [GO:0003677]; chromosome condensation [GO:0030261]; DNA replication [GO:0006260]; sister chromatid cohesion [GO:0007062]
219	B5W4B2	Chromosome segregation protein SMC OS=Arthrospira maxima CS-328 GN=AmaxDRAFT_3619	AmaxDRAFT_3619	Conserved	-	-	-	-
220	B1XKM7	CinA-like protein OS=Synechococcus sp. (strain ATCC 27264 / PCC 7002 / PR-6) GN=SYNPCC7002_A2525	SYNPCC7002_A2525	Conserved	-	-	-	-
221	B1XIY2	Circadian clock protein KaiB OS=Synechococcus sp. (strain ATCC 27264 / PCC 7002 / PR-6) GN=kaiB	kaiB SYNPCC7002_A0920	Conserved	rhythmic process [GO:0048511]	-	-	rhythmic process [GO:0048511]
222	Q6L8L5	Circadian clock protein kinase KaiC OS=Synechococcus sp. (strain ATCC 27264 / PCC 7002 / PR-6) GN=kaiC	kaiC SYNPCC7002_A0287	Conserved	circadian rhythm [GO:0007623]; regulation of circadian rhythm [GO:0042752]; regulation of transcription, DNA-templated [GO:0006355]; transcription, DNA-templated [GO:0006351]	-	-	ATP binding [GO:0005524]; DNA binding [GO:0003677]; magnesium ion binding [GO:0000287]; protein serine/threonine kinase activity [GO:0004674]; protein serine/threonine/tyrosine kinase activity [GO:0004712]; circadian rhythm [GO:0007623]; regulation of circadian rhythm [GO:0042752]; regulation of transcription, DNA-templated [GO:0006355]; transcription, DNA-templated [GO:0006351]
223	B1XLB3	Citrate synthase OS=Synechococcus sp. (strain ATCC 27264 / PCC 7002 / PR-6) GN=SYNPCC7002_A2623	SYNPCC7002_A2623	Conserved	tricarboxylic acid cycle [GO:0006099]	-	cytoplasm [GO:0005737]	cytoplasm [GO:0005737]; transferase activity, transferring acyl groups, acyl groups converted into alkyl on transfer [GO:0046912]; tricarboxylic acid cycle [GO:0006099]
224	B5W5Y8	Clp domain protein OS=Arthrospira maxima CS-328 GN=AmaxDRAFT_4187	AmaxDRAFT_4187	Conserved	protein metabolic process [GO:0019538]	-	-	ATP binding [GO:0005524]; protein metabolic process [GO:0019538]
225	B1XQ13	CO2 hydration protein OS=Synechococcus sp. (strain ATCC 27264 / PCC 7002 / PR-6) GN=SYNPCC7002_A1807	SYNPCC7002_A1807	Conserved	-	-	-	-
226	D7E4D8	Cob(I)alamin adenosyltransferase OS=Nostoc azollae (strain 0708) GN=Aazo_1484	Aazo_1484	Conserved	cobalamin biosynthetic process [GO:0009236]	-	-	ATP binding [GO:0005524]; cob(I)yrinic acid a,c-diamide adenosyltransferase activity [GO:0008817]; cobalamin biosynthetic process [GO:0009236]
227	D7DX11	Cobalamin biosynthesis protein CobD OS=Nostoc azollae (strain 0708) GN=cobD	cobD Aazo_2178	Conserved	cobalamin biosynthetic process [GO:0009236]	PATHWAY: Cofactor biosynthesis; adenosylcobalamin biosynthesis. {ECO:0000256|HAMAP-Rule:MF_00024}.	integral component of membrane [GO:0016021]; plasma membrane [GO:0005886]	integral component of membrane [GO:0016021]; plasma membrane [GO:0005886]; cobalamin-transporting ATPase activity [GO:0015420]; threonine-phosphate decarboxylase activity [GO:0048472]; cobalamin biosynthetic process [GO:0009236]
228	D7DZR5	Cobalamin biosynthesis protein CobW OS=Nostoc azollae (strain 0708) GN=Aazo_2671	Aazo_2671	Conserved	cobalamin biosynthetic process [GO:0009236]	-	-	cobalamin biosynthetic process [GO:0009236]
229	D7E4I7	Cobalt-precorrin-5B C(1)-methyltransferase OS=Nostoc azollae (strain 0708) GN=cbiD	cbiD Aazo_1557	Conserved	cobalamin biosynthetic process [GO:0009236]; corrin biosynthetic process [GO:0046140]	PATHWAY: Cofactor biosynthesis; adenosylcobalamin biosynthesis; cob(II)yrinate a,c-diamide from sirohydrochlorin (anaerobic route): step 6/10. {ECO:0000256|HAMAP-Rule:MF_00787}.	-	methyltransferase activity [GO:0008168]; cobalamin biosynthetic process [GO:0009236]; corrin biosynthetic process [GO:0046140]
230	B1XNM7	Cobinamide kinase/cobinamide phosphate guanylyltransferase OS=Synechococcus sp. (strain ATCC 27264 / PCC 7002 / PR-6) GN=cobU	cobU SYNPCC7002_A1561	Conserved	cobalamin biosynthetic process [GO:0009236]; cofactor biosynthetic process [GO:0051188]	-	-	adenosylcobinamide kinase activity [GO:0043752]; GTP binding [GO:0005525]; nucleotidyltransferase activity [GO:0016779]; cobalamin biosynthetic process [GO:0009236]; cofactor biosynthetic process [GO:0051188]
231	B1XLV8	CobW/P47K family protein OS=Synechococcus sp. (strain ATCC 27264 / PCC 7002 / PR-6) GN=SYNPCC7002_A2655	SYNPCC7002_A2655	Conserved	-	-	-	-
232	D7E4Q4	Cobyric acid synthase OS=Nostoc azollae (strain 0708) GN=cobQ	cobQ Aazo_3857	Conserved	cobalamin biosynthetic process [GO:0009236]; glutamine metabolic process [GO:0006541]	PATHWAY: Cofactor biosynthesis; adenosylcobalamin biosynthesis. {ECO:0000256|HAMAP-Rule:MF_00028, ECO:0000256|SAAS:SAAS00035262}.	-	cobalamin-transporting ATPase activity [GO:0015420]; cobalamin biosynthetic process [GO:0009236]; glutamine metabolic process [GO:0006541]
233	B1XL08	Conserved hypothetical membrain protein OS=Synechococcus sp. (strain ATCC 27264 / PCC 7002 / PR-6) GN=SYNPCC7002_A1265	SYNPCC7002_A1265	Conserved	-	-	integral component of membrane [GO:0016021]	integral component of membrane [GO:0016021]
234	B1XMT4	Conserved hypothetical membrane protein OS=Synechococcus sp. (strain ATCC 27264 / PCC 7002 / PR-6) GN=SYNPCC7002_A0261	SYNPCC7002_A0261	Conserved	-	-	integral component of membrane [GO:0016021]	integral component of membrane [GO:0016021]
235	B1XKZ2	Conserved hypothetical membrane protein OS=Synechococcus sp. (strain ATCC 27264 / PCC 7002 / PR-6) GN=SYNPCC7002_A1249	SYNPCC7002_A1249	Conserved	-	-	integral component of membrane [GO:0016021]	integral component of membrane [GO:0016021]
236	B1XM97	Conserved hypothetical membrane protein OS=Synechococcus sp. (strain ATCC 27264 / PCC 7002 / PR-6) GN=SYNPCC7002_A1387	SYNPCC7002_A1387	Conserved	-	-	integral component of membrane [GO:0016021]	integral component of membrane [GO:0016021]
237	B1XN89	Conserved membrane protein, contains PIN domain OS=Synechococcus sp. (strain ATCC 27264 / PCC 7002 / PR-6) GN=SYNPCC7002_A2830	SYNPCC7002_A2830	Conserved	-	-	integral component of membrane [GO:0016021]	integral component of membrane [GO:0016021]
238	G6FTG3	Coproporphyrinogen oxidase OS=Fischerella sp. JSC-11 GN=FJSC11DRAFT_2160	FJSC11DRAFT_2160	Conserved	protoporphyrinogen IX biosynthetic process [GO:0006782]	PATHWAY: Porphyrin-containing compound metabolism; protoporphyrin-IX biosynthesis; protoporphyrinogen-IX from coproporphyrinogen-III (O2 route): step 1/1. {ECO:0000256|SAAS:SAAS00401491}.	-	coproporphyrinogen oxidase activity [GO:0004109]; protoporphyrinogen IX biosynthetic process [GO:0006782]
239	B1XL07	CP12 domain protein OS=Synechococcus sp. (strain ATCC 27264 / PCC 7002 / PR-6) GN=SYNPCC7002_A1264	SYNPCC7002_A1264	Conserved	-	-	-	-
240	D7E335	CpcD phycobilisome linker domain protein OS=Nostoc azollae (strain 0708) GN=Aazo_3486	Aazo_3486	Conserved	-	-	phycobilisome [GO:0030089]	phycobilisome [GO:0030089]
241	O68972	CpcM OS=Synechococcus sp. (strain ATCC 27264 / PCC 7002 / PR-6) GN=cpcM	cpcM SYNPCC7002_A2010	Conserved	-	-	-	-
242	B1XMC5	CTP synthase OS=Synechococcus sp. (strain ATCC 27264 / PCC 7002 / PR-6) GN=pyrG	pyrG SYNPCC7002_A1420	Conserved	'de novo' CTP biosynthetic process [GO:0044210]; glutamine metabolic process [GO:0006541]	PATHWAY: Pyrimidine metabolism; CTP biosynthesis via de novo pathway; CTP from UDP: step 2/2. {ECO:0000255|HAMAP-Rule:MF_01227}.	-	ATP binding [GO:0005524]; CTP synthase activity [GO:0003883]; metal ion binding [GO:0046872]; 'de novo' CTP biosynthetic process [GO:0044210]; glutamine metabolic process [GO:0006541]
243	B1XJA5	Cyclic pyranopterin monophosphate synthase accessory protein OS=Synechococcus sp. (strain ATCC 27264 / PCC 7002 / PR-6) GN=moaC	moaC SYNPCC7002_A2292	Conserved	Mo-molybdopterin cofactor biosynthetic process [GO:0006777]	PATHWAY: Cofactor biosynthesis; molybdopterin biosynthesis. {ECO:0000256|HAMAP-Rule:MF_01224, ECO:0000256|SAAS:SAAS00100831}.	-	Mo-molybdopterin cofactor biosynthetic process [GO:0006777]
244	B1XI40	Cysteine desulfurase OS=Synechococcus sp. (strain ATCC 27264 / PCC 7002 / PR-6) GN=nifS	nifS SYNPCC7002_A0787	Conserved	-	-	-	catalytic activity [GO:0003824]
245	Q6UAB7	Cysteine desulfurase OS=Synechococcus sp. (strain ATCC 27264 / PCC 7002 / PR-6) GN=sufS	sufS SYNPCC7002_A1811	Conserved	cysteine metabolic process [GO:0006534]	-	-	cysteine desulfurase activity [GO:0031071]; pyridoxal phosphate binding [GO:0030170]; cysteine metabolic process [GO:0006534]
246	B1XMS1	Cysteine synthase OS=Synechococcus sp. (strain ATCC 27264 / PCC 7002 / PR-6) GN=cysK	cysK SYNPCC7002_A0247	Conserved	cysteine biosynthetic process from serine [GO:0006535]	-	-	cysteine synthase activity [GO:0004124]; transferase activity [GO:0016740]; cysteine biosynthetic process from serine [GO:0006535]
247	B1XND1	Cysteine--tRNA ligase OS=Synechococcus sp. (strain ATCC 27264 / PCC 7002 / PR-6) GN=cysS	cysS SYNPCC7002_A2873	Conserved	cysteinyl-tRNA aminoacylation [GO:0006423]	-	cytoplasm [GO:0005737]	cytoplasm [GO:0005737]; ATP binding [GO:0005524]; cysteine-tRNA ligase activity [GO:0004817]; zinc ion binding [GO:0008270]; cysteinyl-tRNA aminoacylation [GO:0006423]
248	Q8RSW3	Cytochrome b559 subunit alpha OS=Synechococcus sp. (strain ATCC 27264 / PCC 7002 / PR-6) GN=psbE	psbE SYNPCC7002_A0230	Conserved	photosynthetic electron transport chain [GO:0009767]	-	integral component of membrane [GO:0016021]; photosystem II reaction center [GO:0009539]; thylakoid membrane [GO:0042651]	integral component of membrane [GO:0016021]; photosystem II reaction center [GO:0009539]; thylakoid membrane [GO:0042651]; electron carrier activity [GO:0009055]; heme binding [GO:0020037]; iron ion binding [GO:0005506]; photosynthetic electron transport chain [GO:0009767]
249	P28056	Cytochrome b6 OS=Synechococcus sp. (strain ATCC 27264 / PCC 7002 / PR-6) GN=petB PE=1	petB SYNPCC7002_A0842	Conserved	photosynthesis [GO:0015979]; respiratory electron transport chain [GO:0022904]	-	integral component of membrane [GO:0016021]; thylakoid membrane [GO:0042651]	integral component of membrane [GO:0016021]; thylakoid membrane [GO:0042651]; electron transporter, transferring electrons within cytochrome b6/f complex of photosystem II activity [GO:0045158]; heme binding [GO:0020037]; iron ion binding [GO:0005506]; oxidoreductase activity [GO:0016491]; photosynthesis [GO:0015979]; respiratory electron transport chain [GO:0022904]
250	B1XRD2	Cytochrome b6-f complex iron-sulfur subunit OS=Synechococcus sp. (strain ATCC 27264 / PCC 7002 / PR-6) GN=petC-II	petC-II SYNPCC7002_G0076	Conserved	-	-	thylakoid membrane [GO:0042651]	thylakoid membrane [GO:0042651]; 2 iron, 2 sulfur cluster binding [GO:0051537]; metal ion binding [GO:0046872]; plastoquinol--plastocyanin reductase activity [GO:0009496]
251	P28057	Cytochrome b6-f complex subunit 4 OS=Synechococcus sp. (strain ATCC 27264 / PCC 7002 / PR-6) GN=petD	petD SYNPCC7002_A0841	Conserved	photosynthetic electron transport chain [GO:0009767]	-	integral component of membrane [GO:0016021]; thylakoid membrane [GO:0042651]	integral component of membrane [GO:0016021]; thylakoid membrane [GO:0042651]; electron transporter, transferring electrons within cytochrome b6/f complex of photosystem II activity [GO:0045158]; electron transporter, transferring electrons within the cyclic electron transport pathway of photosynthesis activity [GO:0045156]; oxidoreductase activity [GO:0016491]; photosynthetic electron transport c…
252	B1XQL3	Cytochrome c biogenesis protein CcsA OS=Synechococcus sp. (strain ATCC 27264 / PCC 7002 / PR-6) GN=ccsA	ccsA SYNPCC7002_A1921	Conserved	cytochrome complex assembly [GO:0017004]	-	integral component of membrane [GO:0016021]; thylakoid membrane [GO:0042651]	integral component of membrane [GO:0016021]; thylakoid membrane [GO:0042651]; heme binding [GO:0020037]; cytochrome complex assembly [GO:0017004]
253	O68616	Cytochrome c biogenesis protein CcsB OS=Synechococcus sp. (strain ATCC 27264 / PCC 7002 / PR-6) GN=ccsB	ccsB ccs1 SYNPCC7002_A1088	Conserved	cytochrome complex assembly [GO:0017004]	-	integral component of membrane [GO:0016021]; thylakoid membrane [GO:0042651]	integral component of membrane [GO:0016021]; thylakoid membrane [GO:0042651]; cytochrome complex assembly [GO:0017004]
254	D7E273	Cytochrome c class I OS=Nostoc azollae (strain 0708) GN=Aazo_0959	Aazo_0959	Conserved	-	-	integral component of membrane [GO:0016021]	integral component of membrane [GO:0016021]; electron carrier activity [GO:0009055]; heme binding [GO:0020037]; iron ion binding [GO:0005506]
255	B1XKB5	Cytochrome c oxidase subunit 2 OS=Synechococcus sp. (strain ATCC 27264 / PCC 7002 / PR-6) GN=ctaCI	ctaCI SYNPCC7002_A1162	Conserved	electron transport chain [GO:0022900]	-	integral component of membrane [GO:0016021]; plasma membrane [GO:0005886]; respiratory chain [GO:0070469]	integral component of membrane [GO:0016021]; plasma membrane [GO:0005886]; respiratory chain [GO:0070469]; copper ion binding [GO:0005507]; cytochrome-c oxidase activity [GO:0004129]; electron transport chain [GO:0022900]
256	D7DZP2	Cytochrome c oxidase, subunit I OS=Nostoc azollae (strain 0708) GN=Aazo_2640	Aazo_2640	Conserved	aerobic respiration [GO:0009060]; electron transport chain [GO:0022900]; oxidative phosphorylation [GO:0006119]	PATHWAY: Energy metabolism; oxidative phosphorylation. {ECO:0000256|RuleBase:RU363061}.	integral component of membrane [GO:0016021]; plasma membrane [GO:0005886]; respiratory chain [GO:0070469]	integral component of membrane [GO:0016021]; plasma membrane [GO:0005886]; respiratory chain [GO:0070469]; copper ion binding [GO:0005507]; cytochrome-c oxidase activity [GO:0004129]; heme binding [GO:0020037]; iron ion binding [GO:0005506]; aerobic respiration [GO:0009060]; electron transport chain [GO:0022900]; oxidative phosphorylation [GO:0006119]
257	Q55210	Cytochrome c-550 OS=Synechococcus sp. (strain ATCC 27264 / PCC 7002 / PR-6) GN=psbV PE=1	psbV cytCLP SYNPCC7002_A0112	Conserved	cytochrome c-heme linkage [GO:0018063]; photosynthesis, light reaction [GO:0019684]; respiratory electron transport chain [GO:0022904]	-	photosystem II [GO:0009523]; thylakoid membrane [GO:0042651]	photosystem II [GO:0009523]; thylakoid membrane [GO:0042651]; electron carrier activity [GO:0009055]; heme binding [GO:0020037]; iron ion binding [GO:0005506]; cytochrome c-heme linkage [GO:0018063]; photosynthesis, light reaction [GO:0019684]; respiratory electron transport chain [GO:0022904]
258	B1XNK7	Cytochrome cM OS=Synechococcus sp. (strain ATCC 27264 / PCC 7002 / PR-6) GN=cytM	cytM SYNPCC7002_A0375	Conserved	-	-	integral component of membrane [GO:0016021]	integral component of membrane [GO:0016021]; electron carrier activity [GO:0009055]; heme binding [GO:0020037]
259	P26293	Cytochrome f OS=Synechococcus sp. (strain ATCC 27264 / PCC 7002 / PR-6) GN=petA	petA SYNPCC7002_A1910	Conserved	oxidation-reduction process [GO:0055114]; photosynthesis [GO:0015979]	-	integral component of thylakoid membrane [GO:0031361]	integral component of thylakoid membrane [GO:0031361]; electron carrier activity [GO:0009055]; heme binding [GO:0020037]; iron ion binding [GO:0005506]; oxidation-reduction process [GO:0055114]; photosynthesis [GO:0015979]
260	B1XKB4	Cytochrome oxidase assembly protein subfamily OS=Synechococcus sp. (strain ATCC 27264 / PCC 7002 / PR-6) GN=SYNPCC7002_A1161	SYNPCC7002_A1161	Conserved	heme a biosynthetic process [GO:0006784]	-	integral component of membrane [GO:0016021]	integral component of membrane [GO:0016021]; oxidoreductase activity, acting on the CH-CH group of donors [GO:0016627]; heme a biosynthetic process [GO:0006784]
261	B1XHX9	Cytochrome oxidase II small subunit OS=Synechococcus sp. (strain ATCC 27264 / PCC 7002 / PR-6) GN=ctaEII	ctaEII SYNPCC7002_A0725	Conserved	aerobic electron transport chain [GO:0019646]	-	integral component of membrane [GO:0016021]; plasma membrane [GO:0005886]	integral component of membrane [GO:0016021]; plasma membrane [GO:0005886]; cytochrome-c oxidase activity [GO:0004129]; aerobic electron transport chain [GO:0019646]
262	B1XKY9	D-3-phosphoglycerate dehydrogenase OS=Synechococcus sp. (strain ATCC 27264 / PCC 7002 / PR-6) GN=serA	serA SYNPCC7002_A1246	Conserved	L-serine biosynthetic process [GO:0006564]	PATHWAY: Amino-acid biosynthesis; L-serine biosynthesis; L-serine from 3-phospho-D-glycerate: step 1/3. {ECO:0000256|RuleBase:RU363003}.	-	amino acid binding [GO:0016597]; NAD binding [GO:0051287]; phosphoglycerate dehydrogenase activity [GO:0004617]; L-serine biosynthetic process [GO:0006564]
263	B1XJ79	D-alanyl-D-alanine dipeptidase OS=Synechococcus sp. (strain ATCC 27264 / PCC 7002 / PR-6) GN=ddpX	ddpX SYNPCC7002_A2266	Conserved	cell wall organization [GO:0071555]	-	cell wall [GO:0005618]	cell wall [GO:0005618]; dipeptidase activity [GO:0016805]; metallopeptidase activity [GO:0008237]; zinc ion binding [GO:0008270]; cell wall organization [GO:0071555]
264	B1XJ65	DEAD/DEAH box helicase protein OS=Synechococcus sp. (strain ATCC 27264 / PCC 7002 / PR-6) GN=SYNPCC7002_A2252	SYNPCC7002_A2252	Conserved	-	-	-	ATP binding [GO:0005524]; helicase activity [GO:0004386]; nucleic acid binding [GO:0003676]
265	Q4BVQ7	DEAD/DEAH box helicase, N-terminal OS=Crocosphaera watsonii WH 8501 GN=CwatDRAFT_0907	CwatDRAFT_0907	Conserved	-	-	-	ATP binding [GO:0005524]; helicase activity [GO:0004386]; nucleic acid binding [GO:0003676]
266	B1XPM8	Delta-aminolevulinic acid dehydratase OS=Synechococcus sp. (strain ATCC 27264 / PCC 7002 / PR-6) GN=hemB	hemB SYNPCC7002_A1753	Conserved	porphyrin-containing compound biosynthetic process [GO:0006779]	-	-	metal ion binding [GO:0046872]; porphobilinogen synthase activity [GO:0004655]; porphyrin-containing compound biosynthetic process [GO:0006779]
267	B1XMP6	Deoxyribopyrimidine photolyase OS=Synechococcus sp. (strain ATCC 27264 / PCC 7002 / PR-6) GN=phr	phr SYNPCC7002_A2796	Conserved	protein-chromophore linkage [GO:0018298]	-	-	lyase activity [GO:0016829]; protein-chromophore linkage [GO:0018298]
268	B5IMZ8	Deoxyribose-phosphate aldolase OS=Cyanobium sp. PCC 7001 GN=deoC	deoC CPCC7001_27	Conserved	carbohydrate catabolic process [GO:0016052]; deoxyribonucleotide catabolic process [GO:0009264]; deoxyribose phosphate catabolic process [GO:0046386]	PATHWAY: Carbohydrate degradation; 2-deoxy-D-ribose 1-phosphate degradation; D-glyceraldehyde 3-phosphate and acetaldehyde from 2-deoxy-alpha-D-ribose 1-phosphate: step 2/2. {ECO:0000256|HAMAP-Rule:MF_00114, ECO:0000256|SAAS:SAAS00535480}.	cytoplasm [GO:0005737]	cytoplasm [GO:0005737]; deoxyribose-phosphate aldolase activity [GO:0004139]; carbohydrate catabolic process [GO:0016052]; deoxyribonucleotide catabolic process [GO:0009264]; deoxyribose phosphate catabolic process [GO:0046386]
269	B1XI10	Deoxyribose-phosphate aldolase OS=Synechococcus sp. (strain ATCC 27264 / PCC 7002 / PR-6) GN=deoC	deoC SYNPCC7002_A0756	Conserved	carbohydrate catabolic process [GO:0016052]; deoxyribonucleotide catabolic process [GO:0009264]; deoxyribose phosphate catabolic process [GO:0046386]	PATHWAY: Carbohydrate degradation; 2-deoxy-D-ribose 1-phosphate degradation; D-glyceraldehyde 3-phosphate and acetaldehyde from 2-deoxy-alpha-D-ribose 1-phosphate: step 2/2. {ECO:0000255|HAMAP-Rule:MF_00114}.	cytoplasm [GO:0005737]	cytoplasm [GO:0005737]; deoxyribose-phosphate aldolase activity [GO:0004139]; carbohydrate catabolic process [GO:0016052]; deoxyribonucleotide catabolic process [GO:0009264]; deoxyribose phosphate catabolic process [GO:0046386]
270	B1XMH1	Dephospho-CoA kinase OS=Synechococcus sp. (strain ATCC 27264 / PCC 7002 / PR-6) GN=coaE	coaE SYNPCC7002_A2714	Conserved	coenzyme A biosynthetic process [GO:0015937]	PATHWAY: Cofactor biosynthesis; coenzyme A biosynthesis; CoA from (R)-pantothenate: step 5/5. {ECO:0000256|HAMAP-Rule:MF_00376}.	cytoplasm [GO:0005737]	cytoplasm [GO:0005737]; ATP binding [GO:0005524]; dephospho-CoA kinase activity [GO:0004140]; coenzyme A biosynthetic process [GO:0015937]
271	D7DVJ4	DevC protein OS=Nostoc azollae (strain 0708) GN=Aazo_0091	Aazo_0091	Conserved	-	-	integral component of membrane [GO:0016021]; plasma membrane [GO:0005886]	integral component of membrane [GO:0016021]; plasma membrane [GO:0005886]
272	B1XLK5	D-fructose 1,6-bisphosphatase class 2/sedoheptulose 1,7-bisphosphatase OS=Synechococcus sp. (strain ATCC 27264 / PCC 7002 / PR-6) GN=SYNPCC7002_A1301	SYNPCC7002_A1301	Conserved	gluconeogenesis [GO:0006094]; glycerol metabolic process [GO:0006071]; reductive pentose-phosphate cycle [GO:0019253]	PATHWAY: Carbohydrate biosynthesis; Calvin cycle.	-	fructose 1,6-bisphosphate 1-phosphatase activity [GO:0042132]; metal ion binding [GO:0046872]; sedoheptulose-bisphosphatase activity [GO:0050278]; gluconeogenesis [GO:0006094]; glycerol metabolic process [GO:0006071]; reductive pentose-phosphate cycle [GO:0019253]
273	B1XPN8	Diacylglycerol kinase OS=Synechococcus sp. (strain ATCC 27264 / PCC 7002 / PR-6) GN=dgk	dgk SYNPCC7002_A1763	Conserved	phospholipid biosynthetic process [GO:0008654]	-	integral component of membrane [GO:0016021]; plasma membrane [GO:0005886]	integral component of membrane [GO:0016021]; plasma membrane [GO:0005886]; ATP binding [GO:0005524]; diacylglycerol kinase activity [GO:0004143]; phospholipid biosynthetic process [GO:0008654]
274	B1XLF3	Diaminopimelate decarboxylase OS=Synechococcus sp. (strain ATCC 27264 / PCC 7002 / PR-6) GN=lysA	lysA SYNPCC7002_A0097	Conserved	lysine biosynthetic process via diaminopimelate [GO:0009089]	PATHWAY: Amino-acid biosynthesis; L-lysine biosynthesis via DAP pathway; L-lysine from DL-2,6-diaminopimelate: step 1/1. {ECO:0000256|HAMAP-Rule:MF_02120, ECO:0000256|RuleBase:RU003738}.	-	diaminopimelate decarboxylase activity [GO:0008836]; pyridoxal phosphate binding [GO:0030170]; lysine biosynthetic process via diaminopimelate [GO:0009089]
275	B1XP39	Diaminopimelate epimerase OS=Synechococcus sp. (strain ATCC 27264 / PCC 7002 / PR-6) GN=dapF PE=1	dapF SYNPCC7002_A1642	Conserved	lysine biosynthetic process via diaminopimelate [GO:0009089]	PATHWAY: Amino-acid biosynthesis; L-lysine biosynthesis via DAP pathway; DL-2,6-diaminopimelate from LL-2,6-diaminopimelate: step 1/1. {ECO:0000255|HAMAP-Rule:MF_00197}.	cytoplasm [GO:0005737]	cytoplasm [GO:0005737]; diaminopimelate epimerase activity [GO:0008837]; lysine biosynthetic process via diaminopimelate [GO:0009089]
276	B5VZT6	Diguanylate cyclase OS=Arthrospira maxima CS-328 GN=AmaxDRAFT_2028	AmaxDRAFT_2028	Conserved	-	-	-	-
277	B1XLG5	Dihydrolipoamide S-acetyltransferase 2-oxo acid dehydrogenases acyltransferase (Catalytic domain) OS=Synechococcus sp. (strain ATCC 27264 / PCC 7002 / PR-6) GN=SYNPCC7002_A0110	SYNPCC7002_A0110	Conserved	metabolic process [GO:0008152]	-	-	transferase activity, transferring acyl groups [GO:0016746]; metabolic process [GO:0008152]
278	B1XJZ8	Dihydrolipoyl dehydrogenase OS=Synechococcus sp. (strain ATCC 27264 / PCC 7002 / PR-6) GN=ipdA	ipdA SYNPCC7002_A1126	Conserved	cell redox homeostasis [GO:0045454]; glycolytic process [GO:0006096]	-	cell [GO:0005623]	cell [GO:0005623]; dihydrolipoyl dehydrogenase activity [GO:0004148]; flavin adenine dinucleotide binding [GO:0050660]; cell redox homeostasis [GO:0045454]; glycolytic process [GO:0006096]
279	B1XI72	Dihydroorotase OS=Synechococcus sp. (strain ATCC 27264 / PCC 7002 / PR-6) GN=pyrC	pyrC SYNPCC7002_A2070	Conserved	pyrimidine nucleotide biosynthetic process [GO:0006221]	-	-	dihydroorotase activity [GO:0004151]; metal ion binding [GO:0046872]; pyrimidine nucleotide biosynthetic process [GO:0006221]
280	B1XIS4	Dihydroorotate dehydrogenase (quinone) OS=Synechococcus sp. (strain ATCC 27264 / PCC 7002 / PR-6) GN=pyrD	pyrD SYNPCC7002_A2195	Conserved	'de novo' pyrimidine nucleobase biosynthetic process [GO:0006207]; 'de novo' UMP biosynthetic process [GO:0044205]	PATHWAY: Pyrimidine metabolism; UMP biosynthesis via de novo pathway; orotate from (S)-dihydroorotate (quinone route): step 1/1. {ECO:0000256|SAAS:SAAS00084663}.	cytoplasm [GO:0005737]; plasma membrane [GO:0005886]	cytoplasm [GO:0005737]; plasma membrane [GO:0005886]; dihydroorotate dehydrogenase activity [GO:0004152]; 'de novo' pyrimidine nucleobase biosynthetic process [GO:0006207]; 'de novo' UMP biosynthetic process [GO:0044205]
281	D8FYF9	Dihydroorotate dehydrogenase OS=[Oscillatoria] sp. PCC 6506 GN=OSCI_1870002	OSCI_1870002	Conserved	'de novo' pyrimidine nucleobase biosynthetic process [GO:0006207]; 'de novo' UMP biosynthetic process [GO:0044205]	PATHWAY: Pyrimidine metabolism; UMP biosynthesis via de novo pathway; orotate from (S)-dihydroorotate (quinone route): step 1/1. {ECO:0000256|SAAS:SAAS00084663}.	cytoplasm [GO:0005737]; membrane [GO:0016020]	cytoplasm [GO:0005737]; membrane [GO:0016020]; dihydroorotate dehydrogenase activity [GO:0004152]; 'de novo' pyrimidine nucleobase biosynthetic process [GO:0006207]; 'de novo' UMP biosynthetic process [GO:0044205]
282	B1XL36	Dihydropteroate synthase OS=Synechococcus sp. (strain ATCC 27264 / PCC 7002 / PR-6) GN=folP	folP SYNPCC7002_A1294	Conserved	folic acid biosynthetic process [GO:0046656]; tetrahydrofolate biosynthetic process [GO:0046654]	PATHWAY: Cofactor biosynthesis; tetrahydrofolate biosynthesis; 7,8-dihydrofolate from 2-amino-4-hydroxy-6-hydroxymethyl-7,8-dihydropteridine diphosphate and 4-aminobenzoate: step 1/2. {ECO:0000256|RuleBase:RU361205}.	-	dihydropteroate synthase activity [GO:0004156]; metal ion binding [GO:0046872]; folic acid biosynthetic process [GO:0046656]; tetrahydrofolate biosynthetic process [GO:0046654]
283	B1XPX6	Dihydropteroate synthase OS=Synechococcus sp. (strain ATCC 27264 / PCC 7002 / PR-6) GN=folP	folP SYNPCC7002_A0597	Conserved	-	-	-	-
284	B1XQB5	Dihydroxy-acid dehydratase OS=Synechococcus sp. (strain ATCC 27264 / PCC 7002 / PR-6) GN=ilvD	ilvD SYNPCC7002_A0652	Conserved	isoleucine biosynthetic process [GO:0009097]; valine biosynthetic process [GO:0009099]	PATHWAY: Amino-acid biosynthesis; L-isoleucine biosynthesis; L-isoleucine from 2-oxobutanoate: step 3/4. {ECO:0000256|HAMAP-Rule:MF_00012, ECO:0000256|SAAS:SAAS00316049}.; PATHWAY: Amino-acid biosynthesis; L-valine biosynthesis; L-valine from pyruvate: step 3/4. {ECO:0000256|HAMAP-Rule:MF_00012, ECO:0000256|SAAS:SAAS00316050}.	-	4 iron, 4 sulfur cluster binding [GO:0051539]; dihydroxy-acid dehydratase activity [GO:0004160]; metal ion binding [GO:0046872]; isoleucine biosynthetic process [GO:0009097]; valine biosynthetic process [GO:0009099]
285	B1XIF9	DNA gyrase subunit A OS=Synechococcus sp. (strain ATCC 27264 / PCC 7002 / PR-6) GN=gyrA	gyrA SYNPCC7002_A0826	Conserved	DNA-dependent DNA replication [GO:0006261]; DNA topological change [GO:0006265]	-	chromosome [GO:0005694]; cytoplasm [GO:0005737]	chromosome [GO:0005694]; cytoplasm [GO:0005737]; ATP binding [GO:0005524]; DNA binding [GO:0003677]; DNA topoisomerase type II (ATP-hydrolyzing) activity [GO:0003918]; DNA topological change [GO:0006265]; DNA-dependent DNA replication [GO:0006261]
286	B1XLP6	DNA gyrase subunit B OS=Synechococcus sp. (strain ATCC 27264 / PCC 7002 / PR-6) GN=gyrB	gyrB SYNPCC7002_A1343	Conserved	DNA-dependent DNA replication [GO:0006261]; DNA topological change [GO:0006265]	-	chromosome [GO:0005694]; cytoplasm [GO:0005737]	chromosome [GO:0005694]; cytoplasm [GO:0005737]; ATP binding [GO:0005524]; DNA binding [GO:0003677]; DNA topoisomerase type II (ATP-hydrolyzing) activity [GO:0003918]; magnesium ion binding [GO:0000287]; DNA topological change [GO:0006265]; DNA-dependent DNA replication [GO:0006261]
287	B1XPI1	DNA helicase OS=Synechococcus sp. (strain ATCC 27264 / PCC 7002 / PR-6) GN=pcrA	pcrA SYNPCC7002_A0531	Conserved	DNA unwinding involved in DNA replication [GO:0006268]	-	cytoplasm [GO:0005737]	cytoplasm [GO:0005737]; ATP binding [GO:0005524]; ATP-dependent DNA helicase activity [GO:0004003]; DNA binding [GO:0003677]; DNA unwinding involved in DNA replication [GO:0006268]
288	B1XLV0	DNA ligase OS=Synechococcus sp. (strain ATCC 27264 / PCC 7002 / PR-6) GN=ligA	ligA SYNPCC7002_A2647	Conserved	DNA repair [GO:0006281]; DNA replication [GO:0006260]	-	-	DNA binding [GO:0003677]; DNA ligase (NAD+) activity [GO:0003911]; metal ion binding [GO:0046872]; DNA repair [GO:0006281]; DNA replication [GO:0006260]
289	B1XQB2	DNA mismatch repair protein MutL OS=Synechococcus sp. (strain ATCC 27264 / PCC 7002 / PR-6) GN=mutL	mutL SYNPCC7002_A0649	Conserved	mismatch repair [GO:0006298]	-	-	ATP binding [GO:0005524]; mismatched DNA binding [GO:0030983]; mismatch repair [GO:0006298]
290	B1XM45	DNA mismatch repair protein MutS OS=Synechococcus sp. (strain ATCC 27264 / PCC 7002 / PR-6) GN=mutS	mutS SYNPCC7002_A0178	Conserved	mismatch repair [GO:0006298]	-	-	ATP binding [GO:0005524]; damaged DNA binding [GO:0003684]; mismatched DNA binding [GO:0030983]; mismatch repair [GO:0006298]
291	D8FYN4	DNA mismatch repair protein OS=[Oscillatoria] sp. PCC 6506 GN=OSCI_1990001	OSCI_1990001	Conserved	mismatch repair [GO:0006298]	-	-	ATP binding [GO:0005524]; mismatched DNA binding [GO:0030983]; mismatch repair [GO:0006298]
292	B1XK07	DNA polymerase III alpha subunit OS=Synechococcus sp. (strain ATCC 27264 / PCC 7002 / PR-6) GN=dnaE	dnaE SYNPCC7002_A2384	Conserved	-	-	-	nucleic acid binding [GO:0003676]
293	B1XKZ9	DNA polymerase III delta' subunit OS=Synechococcus sp. (strain ATCC 27264 / PCC 7002 / PR-6) GN=holB	holB SYNPCC7002_A1256	Conserved	-	-	-	-
294	B1XL06	DNA polymerase III subunit beta OS=Synechococcus sp. (strain ATCC 27264 / PCC 7002 / PR-6) GN=dnaN	dnaN SYNPCC7002_A1263	Conserved	DNA replication [GO:0006260]	-	cytoplasm [GO:0005737]; DNA polymerase III complex [GO:0009360]	cytoplasm [GO:0005737]; DNA polymerase III complex [GO:0009360]; 3'-5' exonuclease activity [GO:0008408]; DNA binding [GO:0003677]; DNA-directed DNA polymerase activity [GO:0003887]; DNA replication [GO:0006260]
295	B1XNN3	DNA polymerase III, delta subunit OS=Synechococcus sp. (strain ATCC 27264 / PCC 7002 / PR-6) GN=holA	holA SYNPCC7002_A1567	Conserved	DNA replication [GO:0006260]	-	DNA polymerase III complex [GO:0009360]	DNA polymerase III complex [GO:0009360]; DNA binding [GO:0003677]; DNA-directed DNA polymerase activity [GO:0003887]; DNA replication [GO:0006260]
296	A2BTN9	DNA polymerase, gamma and tau subunits OS=Prochlorococcus marinus (strain AS9601) GN=dnaX	dnaX A9601_18671	Conserved	DNA replication [GO:0006260]	-	DNA polymerase III complex [GO:0009360]	DNA polymerase III complex [GO:0009360]; ATP binding [GO:0005524]; DNA binding [GO:0003677]; DNA-directed DNA polymerase activity [GO:0003887]; DNA replication [GO:0006260]
297	B1XLP8	DNA primase OS=Synechococcus sp. (strain ATCC 27264 / PCC 7002 / PR-6) GN=dnaG	dnaG SYNPCC7002_A1345	Conserved	-	-	primosome complex [GO:1990077]	primosome complex [GO:1990077]; DNA binding [GO:0003677]; DNA primase activity [GO:0003896]; magnesium ion binding [GO:0000287]; zinc ion binding [GO:0008270]
298	B1XKK9	DNA protecting protein OS=Synechococcus sp. (strain ATCC 27264 / PCC 7002 / PR-6) GN=dprA	dprA SYNPCC7002_A2506	Conserved	DNA mediated transformation [GO:0009294]	-	-	DNA mediated transformation [GO:0009294]
299	B1XJC1	DNA repair protein radA OS=Synechococcus sp. (strain ATCC 27264 / PCC 7002 / PR-6) GN=radA	radA SYNPCC7002_A0978	Conserved	recombinational repair [GO:0000725]	-	-	ATP binding [GO:0005524]; damaged DNA binding [GO:0003684]; DNA-dependent ATPase activity [GO:0008094]; metal ion binding [GO:0046872]; recombinational repair [GO:0000725]
300	B1XP16	DNA repair protein RecN OS=Synechococcus sp. (strain ATCC 27264 / PCC 7002 / PR-6) GN=recN	recN SYNPCC7002_A0451	Conserved	DNA recombination [GO:0006310]; DNA repair [GO:0006281]	-	-	ATP binding [GO:0005524]; DNA recombination [GO:0006310]; DNA repair [GO:0006281]
301	B1XJ90	DNA replication and repair protein RecF OS=Synechococcus sp. (strain ATCC 27264 / PCC 7002 / PR-6) GN=recF	recF SYNPCC7002_A2277	Conserved	DNA repair [GO:0006281]; DNA replication [GO:0006260]; SOS response [GO:0009432]	-	cytoplasm [GO:0005737]	cytoplasm [GO:0005737]; ATP binding [GO:0005524]; single-stranded DNA binding [GO:0003697]; DNA repair [GO:0006281]; DNA replication [GO:0006260]; SOS response [GO:0009432]
302	B1XKP8	DNA topoisomerase 1 OS=Synechococcus sp. (strain ATCC 27264 / PCC 7002 / PR-6) GN=topA	topA SYNPCC7002_A2546	Conserved	DNA topological change [GO:0006265]	-	-	DNA binding [GO:0003677]; DNA topoisomerase type I activity [GO:0003917]; magnesium ion binding [GO:0000287]; DNA topological change [GO:0006265]
303	B1XQQ7	DNA-binding protein HU OS=Synechococcus sp. (strain ATCC 27264 / PCC 7002 / PR-6) GN=SYNPCC7002_A1965	SYNPCC7002_A1965	Conserved	chromosome condensation [GO:0030261]	-	-	DNA binding [GO:0003677]; chromosome condensation [GO:0030261]
304	B1XL22	DNA-directed DNA polymerase I OS=Synechococcus sp. (strain ATCC 27264 / PCC 7002 / PR-6) GN=polA	polA SYNPCC7002_A1280	Conserved	DNA-dependent DNA replication [GO:0006261]	-	-	3'-5' exonuclease activity [GO:0008408]; DNA binding [GO:0003677]; DNA-directed DNA polymerase activity [GO:0003887]; DNA-dependent DNA replication [GO:0006261]
305	B1XMB3	DNA-directed DNA polymerase OS=Synechococcus sp. (strain ATCC 27264 / PCC 7002 / PR-6) GN=dnaE-C	dnaE-C SYNPCC7002_A1408	Conserved	DNA replication [GO:0006260]; intein-mediated protein splicing [GO:0016539]	-	-	3'-5' exonuclease activity [GO:0008408]; DNA binding [GO:0003677]; DNA-directed DNA polymerase activity [GO:0003887]; DNA replication [GO:0006260]; intein-mediated protein splicing [GO:0016539]
306	B1XJI4	DNA-directed RNA polymerase subunit alpha OS=Synechococcus sp. (strain ATCC 27264 / PCC 7002 / PR-6) GN=rpoA	rpoA SYNPCC7002_A1042	Conserved	transcription, DNA-templated [GO:0006351]	-	-	DNA binding [GO:0003677]; DNA-directed RNA polymerase activity [GO:0003899]; transcription, DNA-templated [GO:0006351]
307	B1XHW3	DNA-directed RNA polymerase subunit beta OS=Synechococcus sp. (strain ATCC 27264 / PCC 7002 / PR-6) GN=rpoB	rpoB SYNPCC7002_A2045	Conserved	transcription, DNA-templated [GO:0006351]	-	-	DNA binding [GO:0003677]; DNA-directed RNA polymerase activity [GO:0003899]; ribonucleoside binding [GO:0032549]; transcription, DNA-templated [GO:0006351]
308	B1XHW1	DNA-directed RNA polymerase subunit beta' OS=Synechococcus sp. (strain ATCC 27264 / PCC 7002 / PR-6) GN=rpoC2	rpoC2 SYNPCC7002_A2043	Conserved	transcription, DNA-templated [GO:0006351]	-	-	DNA binding [GO:0003677]; DNA-directed RNA polymerase activity [GO:0003899]; transcription, DNA-templated [GO:0006351]
309	B5W832	DNA-directed RNA polymerase subunit gamma OS=Arthrospira maxima CS-328 GN=AmaxDRAFT_4932	AmaxDRAFT_4932	Conserved	-	-	-	DNA-directed RNA polymerase activity [GO:0003899]
310	Q55085	DNA-directed RNA polymerase subunit gamma OS=Synechococcus sp. (strain ATCC 27264 / PCC 7002 / PR-6) GN=rpoC1	rpoC1 SYNPCC7002_A2044	Conserved	transcription, DNA-templated [GO:0006351]	-	-	DNA binding [GO:0003677]; DNA-directed RNA polymerase activity [GO:0003899]; transcription, DNA-templated [GO:0006351]
311	B1XPZ2	DNA-directed RNA polymerase subunit omega OS=Synechococcus sp. (strain ATCC 27264 / PCC 7002 / PR-6) GN=rpoZ	rpoZ SYNPCC7002_A0614	Conserved	transcription, DNA-templated [GO:0006351]	-	-	DNA binding [GO:0003677]; DNA-directed RNA polymerase activity [GO:0003899]; transcription, DNA-templated [GO:0006351]
312	B1XPL3	DnaJ domain containing protein OS=Synechococcus sp. (strain ATCC 27264 / PCC 7002 / PR-6) GN=SYNPCC7002_A1738	SYNPCC7002_A1738	Conserved	-	-	-	-
313	B1XPC7	DnaK-type molecular chaperone OS=Synechococcus sp. (strain ATCC 27264 / PCC 7002 / PR-6) GN=dnaK	dnaK SYNPCC7002_A0476	Conserved	-	-	-	ATP binding [GO:0005524]
314	B1XHZ8	DRTGG domain protein OS=Synechococcus sp. (strain ATCC 27264 / PCC 7002 / PR-6) GN=SYNPCC7002_A0744	SYNPCC7002_A0744	Conserved	-	-	-	-
315	D7E0V2	dTDP-glucose 4,6-dehydratase OS=Nostoc azollae (strain 0708) GN=Aazo_0590	Aazo_0590	Conserved	nucleotide-sugar metabolic process [GO:0009225]	-	-	dTDP-glucose 4,6-dehydratase activity [GO:0008460]; nucleotide-sugar metabolic process [GO:0009225]
316	B1XK44	Elongation factor 4 OS=Synechococcus sp. (strain ATCC 27264 / PCC 7002 / PR-6) GN=lepA	lepA SYNPCC7002_A2421	Conserved	translation [GO:0006412]	-	plasma membrane [GO:0005886]	plasma membrane [GO:0005886]; GTP binding [GO:0005525]; GTPase activity [GO:0003924]; translation [GO:0006412]
317	B1XI64	Elongation factor G OS=Synechococcus sp. (strain ATCC 27264 / PCC 7002 / PR-6) GN=fusA	fusA SYNPCC7002_A2062	Conserved	-	-	cytoplasm [GO:0005737]	cytoplasm [GO:0005737]; GTP binding [GO:0005525]; GTPase activity [GO:0003924]; translation elongation factor activity [GO:0003746]
318	B1XKV1	Elongation factor P OS=Synechococcus sp. (strain ATCC 27264 / PCC 7002 / PR-6) GN=efp	efp SYNPCC7002_A0053	Conserved	-	PATHWAY: Protein biosynthesis; polypeptide chain elongation. {ECO:0000255|HAMAP-Rule:MF_00141}.	cytoplasm [GO:0005737]	cytoplasm [GO:0005737]; translation elongation factor activity [GO:0003746]
319	B1XQQ0	Elongation factor Ts OS=Synechococcus sp. (strain ATCC 27264 / PCC 7002 / PR-6) GN=tsf	tsf SYNPCC7002_A1958	Conserved	-	-	cytoplasm [GO:0005737]	cytoplasm [GO:0005737]; translation elongation factor activity [GO:0003746]
320	B1XI63	Elongation factor Tu OS=Synechococcus sp. (strain ATCC 27264 / PCC 7002 / PR-6) GN=tuf	tuf SYNPCC7002_A2061	Conserved	-	-	cytoplasm [GO:0005737]	cytoplasm [GO:0005737]; GTP binding [GO:0005525]; GTPase activity [GO:0003924]; translation elongation factor activity [GO:0003746]
321	B1XK78	Endonuclease III OS=Synechococcus sp. (strain ATCC 27264 / PCC 7002 / PR-6) GN=nth	nth SYNPCC7002_A2455	Conserved	base-excision repair [GO:0006284]	-	-	4 iron, 4 sulfur cluster binding [GO:0051539]; DNA binding [GO:0003677]; DNA N-glycosylase activity [GO:0019104]; DNA-(apurinic or apyrimidinic site) lyase activity [GO:0003906]; metal ion binding [GO:0046872]; base-excision repair [GO:0006284]
322	B1XL71	Endonuclease MutS2 OS=Synechococcus sp. (strain ATCC 27264 / PCC 7002 / PR-6) GN=mutS	mutS mutS2 SYNPCC7002_A2581	Conserved	mismatch repair [GO:0006298]; negative regulation of DNA recombination [GO:0045910]	-	-	ATP binding [GO:0005524]; ATPase activity [GO:0016887]; endonuclease activity [GO:0004519]; mismatched DNA binding [GO:0030983]; mismatch repair [GO:0006298]; negative regulation of DNA recombination [GO:0045910]
323	B1XPZ5	Endoribonuclease L-PSP, putative OS=Synechococcus sp. (strain ATCC 27264 / PCC 7002 / PR-6) GN=SYNPCC7002_A0617	SYNPCC7002_A0617	Conserved	-	-	-	-
324	B1XPN9	Endoribonuclease YbeY OS=Synechococcus sp. (strain ATCC 27264 / PCC 7002 / PR-6) GN=ybeY	ybeY SYNPCC7002_A1764	Conserved	rRNA processing [GO:0006364]	-	cytoplasm [GO:0005737]	cytoplasm [GO:0005737]; endoribonuclease activity [GO:0004521]; metalloendopeptidase activity [GO:0004222]; zinc ion binding [GO:0008270]; rRNA processing [GO:0006364]
325	B1XLD0	Enolase OS=Synechococcus sp. (strain ATCC 27264 / PCC 7002 / PR-6) GN=eno	eno SYNPCC7002_A0073	Conserved	glycolytic process [GO:0006096]	PATHWAY: Carbohydrate degradation; glycolysis; pyruvate from D-glyceraldehyde 3-phosphate: step 4/5. {ECO:0000255|HAMAP-Rule:MF_00318}.	cell surface [GO:0009986]; extracellular region [GO:0005576]; phosphopyruvate hydratase complex [GO:0000015]	cell surface [GO:0009986]; extracellular region [GO:0005576]; phosphopyruvate hydratase complex [GO:0000015]; magnesium ion binding [GO:0000287]; phosphopyruvate hydratase activity [GO:0004634]; glycolytic process [GO:0006096]
326	Q93UM1	Enoyl-[acyl-carrier-protein] reductase [NADH] OS=Synechococcus sp. (strain ATCC 27264 / PCC 7002 / PR-6) GN=envM	envM SYNPCC7002_A1676	Conserved	fatty acid biosynthetic process [GO:0006633]	PATHWAY: Lipid metabolism; fatty acid biosynthesis. {ECO:0000256|PIRNR:PIRNR000094}.	-	enoyl-[acyl-carrier-protein] reductase (NADH) activity [GO:0004318]; fatty acid biosynthetic process [GO:0006633]
327	B1XQP9	Epoxyqueuosine reductase OS=Synechococcus sp. (strain ATCC 27264 / PCC 7002 / PR-6) GN=queG	queG SYNPCC7002_A1957	Conserved	queuosine biosynthetic process [GO:0008616]; tRNA processing [GO:0008033]	PATHWAY: tRNA modification; tRNA-queuosine biosynthesis. {ECO:0000256|HAMAP-Rule:MF_00916}.	cytoplasm [GO:0005737]	cytoplasm [GO:0005737]; 4 iron, 4 sulfur cluster binding [GO:0051539]; epoxyqueuosine reductase activity [GO:0052693]; metal ion binding [GO:0046872]; queuosine biosynthetic process [GO:0008616]; tRNA processing [GO:0008033]
328	B5IIW2	Excinuclease ABC, A subunit OS=Cyanobium sp. PCC 7001 GN=uvrA_2	uvrA_2 CPCC7001_656	Conserved	-	-	-	ATP binding [GO:0005524]; catalytic activity [GO:0003824]
329	B1XL35	Exodeoxyribonuclease III OS=Synechococcus sp. (strain ATCC 27264 / PCC 7002 / PR-6) GN=xth	xth SYNPCC7002_A1293	Conserved	DNA repair [GO:0006281]	-	-	nuclease activity [GO:0004518]; DNA repair [GO:0006281]
330	B1XMA6	Exopolyphosphatase OS=Synechococcus sp. (strain ATCC 27264 / PCC 7002 / PR-6) GN=ppx	ppx SYNPCC7002_A1401	Conserved	-	-	-	-
331	B1XN54	Exoribonuclease OS=Synechococcus sp. (strain ATCC 27264 / PCC 7002 / PR-6) GN=SYNPCC7002_A1543	SYNPCC7002_A1543	Conserved	-	-	-	exonuclease activity [GO:0004527]; nucleic acid binding [GO:0003676]
332	B1XNT8	FAD dependent oxidoreductase possible role in carotenoid biosynthesis OS=Synechococcus sp. (strain ATCC 27264 / PCC 7002 / PR-6) GN=SYNPCC7002_A1623	SYNPCC7002_A1623	Conserved	-	-	-	oxidoreductase activity [GO:0016491]
333	B1XIS1	Ferredoxin (2Fe-2S) OS=Synechococcus sp. (strain ATCC 27264 / PCC 7002 / PR-6) GN=petF	petF SYNPCC7002_A2192	Conserved	electron transport chain [GO:0022900]	-	-	2 iron, 2 sulfur cluster binding [GO:0051537]; electron carrier activity [GO:0009055]; metal ion binding [GO:0046872]; electron transport chain [GO:0022900]
334	B1XK16	Ferredoxin-dependent glutamate synthase 2 OS=Synechococcus sp. (strain ATCC 27264 / PCC 7002 / PR-6) GN=gltS	gltS SYNPCC7002_A2393	Conserved	glutamate biosynthetic process [GO:0006537]	-	-	glutamate synthase activity [GO:0015930]; glutamate biosynthetic process [GO:0006537]
335	B1XQ57	Ferredoxin-thioredoxin reductase, catalytic chain OS=Synechococcus sp. (strain ATCC 27264 / PCC 7002 / PR-6) GN=ftrC	ftrC SYNPCC7002_A1851	Conserved	-	-	-	4 iron, 4 sulfur cluster binding [GO:0051539]; metal ion binding [GO:0046872]; oxidoreductase activity, acting on iron-sulfur proteins as donors [GO:0016730]
336	B1XKK1	Ferric uptake regulation protein OS=Synechococcus sp. (strain ATCC 27264 / PCC 7002 / PR-6) GN=SYNPCC7002_A2498	SYNPCC7002_A2498	Conserved	-	-	-	DNA binding [GO:0003677]; transcription factor activity, sequence-specific DNA binding [GO:0003700]
337	B1XP46	Ferric uptake regulator OS=Synechococcus sp. (strain ATCC 27264 / PCC 7002 / PR-6) GN=fur	fur SYNPCC7002_A1649	Conserved	-	-	-	DNA binding [GO:0003677]; metal ion binding [GO:0046872]; transcription factor activity, sequence-specific DNA binding [GO:0003700]
338	B1XKK0	Ferripyochelin binding protein OS=Synechococcus sp. (strain ATCC 27264 / PCC 7002 / PR-6) GN=SYNPCC7002_A2496	SYNPCC7002_A2496	Conserved	-	-	-	-
339	B1XL79	Ferrochelatase OS=Synechococcus sp. (strain ATCC 27264 / PCC 7002 / PR-6) GN=hemH	hemH SYNPCC7002_A2589	Conserved	heme biosynthetic process [GO:0006783]	PATHWAY: Porphyrin-containing compound metabolism; protoheme biosynthesis; protoheme from protoporphyrin-IX: step 1/1. {ECO:0000255|HAMAP-Rule:MF_00323}.	cytoplasm [GO:0005737]	cytoplasm [GO:0005737]; ferrochelatase activity [GO:0004325]; metal ion binding [GO:0046872]; heme biosynthetic process [GO:0006783]
340	Q6UAB9	FeS assembly ATPase SufC OS=Synechococcus sp. (strain ATCC 27264 / PCC 7002 / PR-6) GN=sufC	sufC SYNPCC7002_A1813	Conserved	transport [GO:0006810]	-	-	ATP binding [GO:0005524]; ATPase activity [GO:0016887]; transport [GO:0006810]
341	Q6UAC0	FeS assembly protein SufB OS=Synechococcus sp. (strain ATCC 27264 / PCC 7002 / PR-6) GN=sufB	sufB SYNPCC7002_A1814	Conserved	iron-sulfur cluster assembly [GO:0016226]	-	-	iron-sulfur cluster assembly [GO:0016226]
342	Q6UAB8	FeS assembly protein SufD OS=Synechococcus sp. (strain ATCC 27264 / PCC 7002 / PR-6) GN=sufD	sufD SYNPCC7002_A1812	Conserved	iron-sulfur cluster assembly [GO:0016226]	-	-	iron-sulfur cluster assembly [GO:0016226]
343	B1XK75	Fe-S oxidoreductases family 2 protein (Adical SAM domain protein) OS=Synechococcus sp. (strain ATCC 27264 / PCC 7002 / PR-6) GN=SYNPCC7002_A2452	SYNPCC7002_A2452	Conserved	-	-	-	catalytic activity [GO:0003824]; iron-sulfur cluster binding [GO:0051536]
344	B1XM13	Fibronectin-binding protein A OS=Synechococcus sp. (strain ATCC 27264 / PCC 7002 / PR-6) GN=SYNPCC7002_A0146	SYNPCC7002_A0146	Conserved	-	-	-	-
345	B1XLM5	Flavoprotein OS=Synechococcus sp. (strain ATCC 27264 / PCC 7002 / PR-6) GN=SYNPCC7002_A1321	SYNPCC7002_A1321	Conserved	-	-	-	FMN binding [GO:0010181]; oxidoreductase activity [GO:0016491]
346	B1XNW8	Folylpolyglutamate synthase OS=Synechococcus sp. (strain ATCC 27264 / PCC 7002 / PR-6) GN=folC	folC SYNPCC7002_A0401	Conserved	-	-	-	ATP binding [GO:0005524]; tetrahydrofolylpolyglutamate synthase activity [GO:0004326]
347	D8G599	Formamidopyrimidine-DNA glycosylase OS=[Oscillatoria] sp. PCC 6506 GN=OSCI_3520009	OSCI_3520009	Conserved	base-excision repair [GO:0006284]	-	-	damaged DNA binding [GO:0003684]; oxidized purine nucleobase lesion DNA N-glycosylase activity [GO:0008534]; zinc ion binding [GO:0008270]; base-excision repair [GO:0006284]
348	Q6UAC2	Formamidopyrimidine-DNA glycosylase OS=Synechococcus sp. (strain ATCC 27264 / PCC 7002 / PR-6) GN=mutM	mutM fpg SYNPCC7002_A1816	Conserved	base-excision repair [GO:0006284]; nucleotide-excision repair [GO:0006289]	-	-	damaged DNA binding [GO:0003684]; oxidized purine nucleobase lesion DNA N-glycosylase activity [GO:0008534]; zinc ion binding [GO:0008270]; base-excision repair [GO:0006284]; nucleotide-excision repair [GO:0006289]
349	B1XNG1	Fructose-1,6-bisphosphatase class 1 OS=Synechococcus sp. (strain ATCC 27264 / PCC 7002 / PR-6) GN=fbp	fbp SYNPCC7002_A0329	Conserved	reductive pentose-phosphate cycle [GO:0019253]	PATHWAY: Carbohydrate biosynthesis; Calvin cycle. {ECO:0000255|HAMAP-Rule:MF_01855}.	cytoplasm [GO:0005737]	cytoplasm [GO:0005737]; fructose 1,6-bisphosphate 1-phosphatase activity [GO:0042132]; magnesium ion binding [GO:0000287]; reductive pentose-phosphate cycle [GO:0019253]
350	B1XNV5	Fructoseamine 3-kinase family, phosophotransferase OS=Synechococcus sp. (strain ATCC 27264 / PCC 7002 / PR-6) GN=SYNPCC7002_A0388	SYNPCC7002_A0388	Conserved	-	-	-	kinase activity [GO:0016301]
351	B1XLQ5	Fructose-bisphosphate aldolase, class II, Calvin cycle subtype OS=Synechococcus sp. (strain ATCC 27264 / PCC 7002 / PR-6) GN=fba	fba SYNPCC7002_A1352	Conserved	glycolytic process [GO:0006096]	-	-	fructose-bisphosphate aldolase activity [GO:0004332]; zinc ion binding [GO:0008270]; glycolytic process [GO:0006096]
352	B1XK56	Galactosyl-1-phosphate transferase OS=Synechococcus sp. (strain ATCC 27264 / PCC 7002 / PR-6) GN=SYNPCC7002_A2433	SYNPCC7002_A2433	Conserved	-	-	integral component of membrane [GO:0016021]	integral component of membrane [GO:0016021]; transferase activity [GO:0016740]
353	B1XLA4	Gamma-glutamyl phosphate reductase OS=Synechococcus sp. (strain ATCC 27264 / PCC 7002 / PR-6) GN=proA	proA SYNPCC7002_A2614	Conserved	L-proline biosynthetic process [GO:0055129]	PATHWAY: Amino-acid biosynthesis; L-proline biosynthesis; L-glutamate 5-semialdehyde from L-glutamate: step 2/2. {ECO:0000255|HAMAP-Rule:MF_00412}.	cytoplasm [GO:0005737]	cytoplasm [GO:0005737]; glutamate-5-semialdehyde dehydrogenase activity [GO:0004350]; NADP binding [GO:0050661]; L-proline biosynthetic process [GO:0055129]
354	D8G7I6	GCN5-related N-acetyltransferase OS=[Oscillatoria] sp. PCC 6506 GN=OSCI_3820001	OSCI_3820001	Conserved	-	-	-	N-acetyltransferase activity [GO:0008080]
355	B1XN91	GDP-L-fucose synthase OS=Synechococcus sp. (strain ATCC 27264 / PCC 7002 / PR-6) GN=fcl	fcl SYNPCC7002_A2832	Conserved	'de novo' GDP-L-fucose biosynthetic process [GO:0042351]	PATHWAY: Nucleotide-sugar biosynthesis; GDP-L-fucose biosynthesis via de novo pathway; GDP-L-fucose from GDP-alpha-D-mannose: step 2/2. {ECO:0000256|HAMAP-Rule:MF_00956}.	-	GDP-L-fucose synthase activity [GO:0050577]; isomerase activity [GO:0016853]; NADP+ binding [GO:0070401]; 'de novo' GDP-L-fucose biosynthetic process [GO:0042351]
356	B1XL55	GDP-mannose 4,6-dehydratase OS=Synechococcus sp. (strain ATCC 27264 / PCC 7002 / PR-6) GN=gmd	gmd SYNPCC7002_A2565	Conserved	GDP-mannose metabolic process [GO:0019673]	-	-	GDP-mannose 4,6-dehydratase activity [GO:0008446]; NADP+ binding [GO:0070401]; GDP-mannose metabolic process [GO:0019673]
357	B1XQF9	General secretion pathway protein E OS=Synechococcus sp. (strain ATCC 27264 / PCC 7002 / PR-6) GN=gspE	gspE SYNPCC7002_A0696	Conserved	transport [GO:0006810]	-	-	ATP binding [GO:0005524]; transport [GO:0006810]
358	B1XJV9	Geranylgeranyl pyrophosphate synthase OS=Synechococcus sp. (strain ATCC 27264 / PCC 7002 / PR-6) GN=crtE	crtE SYNPCC7002_A1085	Conserved	isoprenoid biosynthetic process [GO:0008299]	-	-	transferase activity [GO:0016740]; isoprenoid biosynthetic process [GO:0008299]
359	B1XKH9	Geranylgeranyl reductase OS=Synechococcus sp. (strain ATCC 27264 / PCC 7002 / PR-6) GN=chlP	chlP SYNPCC7002_A2476	Conserved	chlorophyll biosynthetic process [GO:0015995]; photosynthesis [GO:0015979]	-	-	FAD binding [GO:0071949]; geranylgeranyl reductase activity [GO:0045550]; oxidoreductase activity, acting on the CH-CH group of donors, NAD or NADP as acceptor [GO:0016628]; chlorophyll biosynthetic process [GO:0015995]; photosynthesis [GO:0015979]
360	B1XP71	Global nitrogen regulator OS=Synechococcus sp. (strain ATCC 27264 / PCC 7002 / PR-6) GN=SYNPCC7002_A1675	SYNPCC7002_A1675	Conserved	transcription, DNA-templated [GO:0006351]	-	intracellular [GO:0005622]	intracellular [GO:0005622]; DNA binding [GO:0003677]; transcription factor activity, sequence-specific DNA binding [GO:0003700]; transcription, DNA-templated [GO:0006351]
361	B1XLF1	Glucose-1-phosphate adenylyltransferase OS=Synechococcus sp. (strain ATCC 27264 / PCC 7002 / PR-6) GN=glgC	glgC SYNPCC7002_A0095	Conserved	glycogen biosynthetic process [GO:0005978]	PATHWAY: Glycan biosynthesis; glycogen biosynthesis. {ECO:0000255|HAMAP-Rule:MF_00624}.	-	ATP binding [GO:0005524]; glucose-1-phosphate adenylyltransferase activity [GO:0008878]; glycogen biosynthetic process [GO:0005978]
362	B5W9B7	Glucose-6-phosphate 1-dehydrogenase OS=Arthrospira maxima CS-328 GN=AmaxDRAFT_5367	AmaxDRAFT_5367	Conserved	glucose metabolic process [GO:0006006]	-	-	glucose-6-phosphate dehydrogenase activity [GO:0004345]; NADP binding [GO:0050661]; glucose metabolic process [GO:0006006]
363	B1XMG4	Glucose-6-phosphate 1-dehydrogenase OS=Synechococcus sp. (strain ATCC 27264 / PCC 7002 / PR-6) GN=zwf	zwf SYNPCC7002_A1459	Conserved	glucose metabolic process [GO:0006006]; pentose-phosphate shunt [GO:0006098]	PATHWAY: Carbohydrate degradation; pentose phosphate pathway; D-ribulose 5-phosphate from D-glucose 6-phosphate (oxidative stage): step 1/3. {ECO:0000256|HAMAP-Rule:MF_00966}.	-	glucose-6-phosphate dehydrogenase activity [GO:0004345]; NADP binding [GO:0050661]; glucose metabolic process [GO:0006006]; pentose-phosphate shunt [GO:0006098]
364	B5W9B6	Glucose-6-phosphate 1-dehydrogenase-like protein OS=Arthrospira maxima CS-328 GN=AmaxDRAFT_5366	AmaxDRAFT_5366	Conserved	glucose metabolic process [GO:0006006]	-	-	glucose-6-phosphate dehydrogenase activity [GO:0004345]; NADP binding [GO:0050661]; glucose metabolic process [GO:0006006]
365	B1XJ25	Glucose-6-phosphate isomerase OS=Synechococcus sp. (strain ATCC 27264 / PCC 7002 / PR-6) GN=pgi	pgi SYNPCC7002_A0964	Conserved	gluconeogenesis [GO:0006094]; glycolytic process [GO:0006096]	PATHWAY: Carbohydrate biosynthesis; gluconeogenesis. {ECO:0000256|HAMAP-Rule:MF_00473}.; PATHWAY: Carbohydrate degradation; glycolysis; D-glyceraldehyde 3-phosphate and glycerone phosphate from D-glucose: step 2/4. {ECO:0000256|HAMAP-Rule:MF_00473, ECO:0000256|RuleBase:RU000612, ECO:0000256|SAAS:SAAS00500567}.	cytoplasm [GO:0005737]	cytoplasm [GO:0005737]; glucose-6-phosphate isomerase activity [GO:0004347]; gluconeogenesis [GO:0006094]; glycolytic process [GO:0006096]
366	B1XPQ6	Glutamate 5-kinase OS=Synechococcus sp. (strain ATCC 27264 / PCC 7002 / PR-6) GN=proB	proB SYNPCC7002_A1782	Conserved	L-proline biosynthetic process [GO:0055129]	PATHWAY: Amino-acid biosynthesis; L-proline biosynthesis; L-glutamate 5-semialdehyde from L-glutamate: step 1/2. {ECO:0000255|HAMAP-Rule:MF_00456}.	cytoplasm [GO:0005737]	cytoplasm [GO:0005737]; ATP binding [GO:0005524]; glutamate 5-kinase activity [GO:0004349]; RNA binding [GO:0003723]; L-proline biosynthetic process [GO:0055129]
367	B1XPV8	Glutamate racemase OS=Synechococcus sp. (strain ATCC 27264 / PCC 7002 / PR-6) GN=murI	murI SYNPCC7002_A0579	Conserved	cell wall organization [GO:0071555]; peptidoglycan biosynthetic process [GO:0009252]; regulation of cell shape [GO:0008360]	PATHWAY: Cell wall biogenesis; peptidoglycan biosynthesis. {ECO:0000255|HAMAP-Rule:MF_00258}.	-	glutamate racemase activity [GO:0008881]; cell wall organization [GO:0071555]; peptidoglycan biosynthetic process [GO:0009252]; regulation of cell shape [GO:0008360]
368	B1XIT5	Glutamate-1-semialdehyde 2,1-aminomutase OS=Synechococcus sp. (strain ATCC 27264 / PCC 7002 / PR-6) GN=hemL	hemL SYNPCC7002_A2206	Conserved	chlorophyll biosynthetic process [GO:0015995]; protoporphyrinogen IX biosynthetic process [GO:0006782]	PATHWAY: Porphyrin-containing compound metabolism; protoporphyrin-IX biosynthesis; 5-aminolevulinate from L-glutamyl-tRNA(Glu): step 2/2. {ECO:0000255|HAMAP-Rule:MF_00375}.; PATHWAY: Porphyrin-containing compound metabolism; chlorophyll biosynthesis. {ECO:0000255|HAMAP-Rule:MF_00375}.	cytoplasm [GO:0005737]	cytoplasm [GO:0005737]; glutamate-1-semialdehyde 2,1-aminomutase activity [GO:0042286]; pyridoxal phosphate binding [GO:0030170]; transaminase activity [GO:0008483]; chlorophyll biosynthetic process [GO:0015995]; protoporphyrinogen IX biosynthetic process [GO:0006782]
369	B1XMM1	Glutamate-cysteine ligase OS=Synechococcus sp. (strain ATCC 27264 / PCC 7002 / PR-6) GN=gshA	gshA SYNPCC7002_A2766	Conserved	cellular modified amino acid biosynthetic process [GO:0042398]	-	-	glutamate-cysteine ligase activity [GO:0004357]; cellular modified amino acid biosynthetic process [GO:0042398]
370	P31970	Glutamate--tRNA ligase OS=Synechococcus sp. (strain ATCC 27264 / PCC 7002 / PR-6) GN=gltX	gltX SYNPCC7002_A1394	Conserved	glutamyl-tRNA aminoacylation [GO:0006424]	-	cytoplasm [GO:0005737]	cytoplasm [GO:0005737]; ATP binding [GO:0005524]; glutamate-tRNA ligase activity [GO:0004818]; tRNA binding [GO:0000049]; glutamyl-tRNA aminoacylation [GO:0006424]
371	B1XKA4	Glutamine--fructose-6-phosphate aminotransferase [isomerizing] OS=Synechococcus sp. (strain ATCC 27264 / PCC 7002 / PR-6) GN=glmS	glmS SYNPCC7002_A1150	Conserved	carbohydrate derivative biosynthetic process [GO:1901137]; carbohydrate metabolic process [GO:0005975]; glutamine metabolic process [GO:0006541]	-	cytoplasm [GO:0005737]	cytoplasm [GO:0005737]; carbohydrate binding [GO:0030246]; glutamine-fructose-6-phosphate transaminase (isomerizing) activity [GO:0004360]; carbohydrate derivative biosynthetic process [GO:1901137]; carbohydrate metabolic process [GO:0005975]; glutamine metabolic process [GO:0006541]
372	B1XLK6	Glutamyl-tRNA reductase OS=Synechococcus sp. (strain ATCC 27264 / PCC 7002 / PR-6) GN=hemA	hemA SYNPCC7002_A1302	Conserved	chlorophyll biosynthetic process [GO:0015995]; protoporphyrinogen IX biosynthetic process [GO:0006782]	PATHWAY: Porphyrin-containing compound metabolism; protoporphyrin-IX biosynthesis; 5-aminolevulinate from L-glutamyl-tRNA(Glu): step 1/2. {ECO:0000255|HAMAP-Rule:MF_00087}.; PATHWAY: Porphyrin-containing compound metabolism; chlorophyll biosynthesis. {ECO:0000255|HAMAP-Rule:MF_00087}.	-	glutamyl-tRNA reductase activity [GO:0008883]; NADP binding [GO:0050661]; chlorophyll biosynthetic process [GO:0015995]; protoporphyrinogen IX biosynthetic process [GO:0006782]
373	B1XJG8	Glutamyl-tRNA(Gln) amidotransferase subunit A OS=Synechococcus sp. (strain ATCC 27264 / PCC 7002 / PR-6) GN=gatA	gatA SYNPCC7002_A1025	Conserved	translation [GO:0006412]	-	-	ATP binding [GO:0005524]; glutaminyl-tRNA synthase (glutamine-hydrolyzing) activity [GO:0050567]; translation [GO:0006412]
374	B1XI70	Glutaredoxin OS=Synechococcus sp. (strain ATCC 27264 / PCC 7002 / PR-6) GN=grxC	grxC SYNPCC7002_A2068	Conserved	cell redox homeostasis [GO:0045454]	-	cell [GO:0005623]	cell [GO:0005623]; electron carrier activity [GO:0009055]; protein disulfide oxidoreductase activity [GO:0015035]; cell redox homeostasis [GO:0045454]
375	B1XPS4	Glutaredoxin OS=Synechococcus sp. (strain ATCC 27264 / PCC 7002 / PR-6) GN=SYNPCC7002_A0545	SYNPCC7002_A0545	Conserved	cell redox homeostasis [GO:0045454]	-	cell [GO:0005623]	cell [GO:0005623]; 2 iron, 2 sulfur cluster binding [GO:0051537]; electron carrier activity [GO:0009055]; metal ion binding [GO:0046872]; protein disulfide oxidoreductase activity [GO:0015035]; cell redox homeostasis [GO:0045454]
376	B1XKA1	Glutathione synthetase OS=Synechococcus sp. (strain ATCC 27264 / PCC 7002 / PR-6) GN=gshB	gshB SYNPCC7002_A1147	Conserved	-	PATHWAY: Sulfur metabolism; glutathione biosynthesis; glutathione from L-cysteine and L-glutamate: step 2/2. {ECO:0000256|HAMAP-Rule:MF_00162}.	cytosol [GO:0005829]	cytosol [GO:0005829]; ATP binding [GO:0005524]; glutathione synthase activity [GO:0004363]; magnesium ion binding [GO:0000287]; manganese ion binding [GO:0030145]
377	B1XLG1	Glyceraldehyde-3-phosphate dehydrogenase OS=Synechococcus sp. (strain ATCC 27264 / PCC 7002 / PR-6) GN=gap	gap SYNPCC7002_A0106	Conserved	glucose metabolic process [GO:0006006]	-	-	NAD binding [GO:0051287]; NADP binding [GO:0050661]; oxidoreductase activity, acting on the aldehyde or oxo group of donors, NAD or NADP as acceptor [GO:0016620]; glucose metabolic process [GO:0006006]
378	B1XPY4	Glycerol dehydrogenase, iron containing OS=Synechococcus sp. (strain ATCC 27264 / PCC 7002 / PR-6) GN=gldA	gldA SYNPCC7002_A0605	Conserved	-	-	-	metal ion binding [GO:0046872]; oxidoreductase activity [GO:0016491]
379	B1XJF3	Glycerol-3-phosphate acyltransferase OS=Synechococcus sp. (strain ATCC 27264 / PCC 7002 / PR-6) GN=plsY	plsY SYNPCC7002_A1010	Conserved	phospholipid biosynthetic process [GO:0008654]	PATHWAY: Lipid metabolism; phospholipid metabolism. {ECO:0000256|HAMAP-Rule:MF_01043, ECO:0000256|SAAS:SAAS00573208}.	integral component of membrane [GO:0016021]; plasma membrane [GO:0005886]	integral component of membrane [GO:0016021]; plasma membrane [GO:0005886]; acyl-phosphate glycerol-3-phosphate acyltransferase activity [GO:0043772]; phospholipid biosynthetic process [GO:0008654]
380	B1XNB1	Glycerol-3-phosphate dehydrogenase [NAD(P)+] OS=Synechococcus sp. (strain ATCC 27264 / PCC 7002 / PR-6) GN=gpsA	gpsA SYNPCC7002_A2853	Conserved	carbohydrate metabolic process [GO:0005975]; glycerol-3-phosphate biosynthetic process [GO:0046167]; glycerol-3-phosphate catabolic process [GO:0046168]; glycerophospholipid metabolic process [GO:0006650]; phospholipid biosynthetic process [GO:0008654]	PATHWAY: Membrane lipid metabolism; glycerophospholipid metabolism. {ECO:0000256|HAMAP-Rule:MF_00394, ECO:0000256|RuleBase:RU004280}.	glycerol-3-phosphate dehydrogenase complex [GO:0009331]	glycerol-3-phosphate dehydrogenase complex [GO:0009331]; glycerol-3-phosphate dehydrogenase [NAD(P)+] activity [GO:0047952]; glycerol-3-phosphate dehydrogenase [NAD+] activity [GO:0004367]; glycerol-3-phosphate dehydrogenase [NADP+] activity [GO:0036439]; NAD binding [GO:0051287]; carbohydrate metabolic process [GO:0005975]; glycerol-3-phosphate biosynthetic process [GO:0046167]; glycerol-3-phosp…
381	B1XNI3	Glycine cleavage system H protein OS=Synechococcus sp. (strain ATCC 27264 / PCC 7002 / PR-6) GN=gcvH	gcvH SYNPCC7002_A0351	Conserved	glycine decarboxylation via glycine cleavage system [GO:0019464]	-	glycine cleavage complex [GO:0005960]	glycine cleavage complex [GO:0005960]; glycine decarboxylation via glycine cleavage system [GO:0019464]
382	B1XNL5	Glycine dehydrogenase (decarboxylating) OS=Synechococcus sp. (strain ATCC 27264 / PCC 7002 / PR-6) GN=gcvP	gcvP SYNPCC7002_A1549	Conserved	glycine decarboxylation via glycine cleavage system [GO:0019464]	-	-	glycine dehydrogenase (decarboxylating) activity [GO:0004375]; glycine decarboxylation via glycine cleavage system [GO:0019464]
383	B5W2H1	Glycine oxidase ThiO OS=Arthrospira maxima CS-328 GN=AmaxDRAFT_2969	AmaxDRAFT_2969	Conserved	-	-	integral component of membrane [GO:0016021]	integral component of membrane [GO:0016021]; flavin adenine dinucleotide binding [GO:0050660]; oxidoreductase activity [GO:0016491]
384	B1XNV4	Glycine--tRNA ligase alpha subunit OS=Synechococcus sp. (strain ATCC 27264 / PCC 7002 / PR-6) GN=glyQ	glyQ SYNPCC7002_A0387	Conserved	glycyl-tRNA aminoacylation [GO:0006426]	-	cytoplasm [GO:0005737]	cytoplasm [GO:0005737]; ATP binding [GO:0005524]; glycine-tRNA ligase activity [GO:0004820]; glycyl-tRNA aminoacylation [GO:0006426]
385	B1XK79	Glycine--tRNA ligase beta subunit OS=Synechococcus sp. (strain ATCC 27264 / PCC 7002 / PR-6) GN=glyS	glyS SYNPCC7002_A2456	Conserved	arginyl-tRNA aminoacylation [GO:0006420]; glycyl-tRNA aminoacylation [GO:0006426]	-	cytoplasm [GO:0005737]	cytoplasm [GO:0005737]; arginine-tRNA ligase activity [GO:0004814]; ATP binding [GO:0005524]; glycine-tRNA ligase activity [GO:0004820]; arginyl-tRNA aminoacylation [GO:0006420]; glycyl-tRNA aminoacylation [GO:0006426]
386	Q4BYX8	Glycine--tRNA ligase OS=Crocosphaera watsonii WH 8501 GN=CwatDRAFT_1793	CwatDRAFT_1793	Conserved	glycyl-tRNA aminoacylation [GO:0006426]	-	cytoplasm [GO:0005737]	cytoplasm [GO:0005737]; ATP binding [GO:0005524]; glycine-tRNA ligase activity [GO:0004820]; glycyl-tRNA aminoacylation [GO:0006426]
387	Q4BYX9	Glycine--tRNA ligase OS=Crocosphaera watsonii WH 8501 GN=CwatDRAFT_1794	CwatDRAFT_1794	Conserved	glycyl-tRNA aminoacylation [GO:0006426]	-	cytoplasm [GO:0005737]	cytoplasm [GO:0005737]; ATP binding [GO:0005524]; glycine-tRNA ligase activity [GO:0004820]; glycyl-tRNA aminoacylation [GO:0006426]
388	B1XN43	Glycogen synthase OS=Synechococcus sp. (strain ATCC 27264 / PCC 7002 / PR-6) GN=glgA	glgA glgA1 SYNPCC7002_A1532	Conserved	glycogen biosynthetic process [GO:0005978]	PATHWAY: Glycan biosynthesis; glycogen biosynthesis. {ECO:0000256|HAMAP-Rule:MF_00484, ECO:0000256|SAAS:SAAS00554702}.	-	alpha-1,4-glucan synthase activity [GO:0033201]; glycogen (starch) synthase activity [GO:0004373]; starch synthase activity [GO:0009011]; glycogen biosynthetic process [GO:0005978]
389	B1XNP9	Glycolate oxidase iron-sulfur subunit OS=Synechococcus sp. (strain ATCC 27264 / PCC 7002 / PR-6) GN=SYNPCC7002_A1583	SYNPCC7002_A1583	Conserved	oxidation-reduction process [GO:0055114]	-	-	4 iron, 4 sulfur cluster binding [GO:0051539]; metal ion binding [GO:0046872]; oxidation-reduction process [GO:0055114]
390	B1XQH3	Glycolate oxidase subunit OS=Synechococcus sp. (strain ATCC 27264 / PCC 7002 / PR-6) GN=glcE	glcE SYNPCC7002_A0710	Conserved	-	-	-	flavin adenine dinucleotide binding [GO:0050660]; oxidoreductase activity, acting on CH-OH group of donors [GO:0016614]
391	B1XNB6	Glycolate oxidase, subunit GlcD OS=Synechococcus sp. (strain ATCC 27264 / PCC 7002 / PR-6) GN=glcD	glcD SYNPCC7002_A2858	Conserved	-	-	glycolate oxidase complex [GO:0009339]	glycolate oxidase complex [GO:0009339]; flavin adenine dinucleotide binding [GO:0050660]; glycolate oxidase activity [GO:0008891]
392	B1XN78	Glycosyl hydrolase family 57 family OS=Synechococcus sp. (strain ATCC 27264 / PCC 7002 / PR-6) GN=SYNPCC7002_A2819	SYNPCC7002_A2819	Conserved	carbohydrate metabolic process [GO:0005975]	-	-	hydrolase activity [GO:0016787]; carbohydrate metabolic process [GO:0005975]
393	B1XNK4	Glycosyl transferase, family 2 OS=Synechococcus sp. (strain ATCC 27264 / PCC 7002 / PR-6) GN=SYNPCC7002_A0372	SYNPCC7002_A0372	Conserved	-	-	-	transferase activity [GO:0016740]
394	B1XKH7	Glycosyl transferase, group 1 family protein OS=Synechococcus sp. (strain ATCC 27264 / PCC 7002 / PR-6) GN=rfaG	rfaG SYNPCC7002_A2474	Conserved	-	-	-	transferase activity [GO:0016740]
395	B1XHX2	Glycosyl transferase, group 1 family protein OS=Synechococcus sp. (strain ATCC 27264 / PCC 7002 / PR-6) GN=SYNPCC7002_A0718	SYNPCC7002_A0718	Conserved	-	-	-	transferase activity [GO:0016740]
396	B1XPI3	Glycosyl transferase, group 2 family protein OS=Synechococcus sp. (strain ATCC 27264 / PCC 7002 / PR-6) GN=SYNPCC7002_A0533	SYNPCC7002_A0533	Conserved	-	-	integral component of membrane [GO:0016021]	integral component of membrane [GO:0016021]; transferase activity [GO:0016740]
397	B1XK57	Glycosyltransferase OS=Synechococcus sp. (strain ATCC 27264 / PCC 7002 / PR-6) GN=SYNPCC7002_A2434	SYNPCC7002_A2434	Conserved	-	-	-	transferase activity [GO:0016740]
398	B1XQN7	Glyoxalase family protein OS=Synechococcus sp. (strain ATCC 27264 / PCC 7002 / PR-6) GN=SYNPCC7002_A1945	SYNPCC7002_A1945	Conserved	-	-	-	-
399	B1XLR5	GMP synthase [glutamine-hydrolyzing] OS=Synechococcus sp. (strain ATCC 27264 / PCC 7002 / PR-6) GN=guaA	guaA SYNPCC7002_A1362	Conserved	glutamine metabolic process [GO:0006541]; GMP biosynthetic process [GO:0006177]	PATHWAY: Purine metabolism; GMP biosynthesis; GMP from XMP (L-Gln route): step 1/1. {ECO:0000255|HAMAP-Rule:MF_00344}.	-	ATP binding [GO:0005524]; GMP synthase (glutamine-hydrolyzing) activity [GO:0003922]; pyrophosphatase activity [GO:0016462]; glutamine metabolic process [GO:0006541]; GMP biosynthetic process [GO:0006177]
400	B1XI60	GTP binding protein OS=Synechococcus sp. (strain ATCC 27264 / PCC 7002 / PR-6) GN=SYNPCC7002_A2058	SYNPCC7002_A2058	Conserved	-	-	-	GTP binding [GO:0005525]
401	B1XN75	GTP pyrophosphokinase/ RelA/SpoT family protein OS=Synechococcus sp. (strain ATCC 27264 / PCC 7002 / PR-6) GN=SYNPCC7002_A2816	SYNPCC7002_A2816	Conserved	guanosine tetraphosphate metabolic process [GO:0015969]	-	-	amino acid binding [GO:0016597]; kinase activity [GO:0016301]; guanosine tetraphosphate metabolic process [GO:0015969]
402	B1XLH8	GTPase Der OS=Synechococcus sp. (strain ATCC 27264 / PCC 7002 / PR-6) GN=der	der engA SYNPCC7002_A0123	Conserved	ribosome biogenesis [GO:0042254]	-	-	GTP binding [GO:0005525]; ribosome biogenesis [GO:0042254]
403	B1XPH0	GTPase Era OS=Synechococcus sp. (strain ATCC 27264 / PCC 7002 / PR-6) GN=era	era SYNPCC7002_A0520	Conserved	ribosomal small subunit biogenesis [GO:0042274]	-	cytoplasm [GO:0005737]; plasma membrane [GO:0005886]	cytoplasm [GO:0005737]; plasma membrane [GO:0005886]; GTP binding [GO:0005525]; GTPase activity [GO:0003924]; small ribosomal subunit rRNA binding [GO:0070181]; ribosomal small subunit biogenesis [GO:0042274]
404	B1XN32	GTPase Obg OS=Synechococcus sp. (strain ATCC 27264 / PCC 7002 / PR-6) GN=obg	obg SYNPCC7002_A1521	Conserved	ribosome biogenesis [GO:0042254]	-	cytoplasm [GO:0005737]	cytoplasm [GO:0005737]; GTP binding [GO:0005525]; GTPase activity [GO:0003924]; magnesium ion binding [GO:0000287]; ribosome biogenesis [GO:0042254]
405	B1XQH1	GTP-binding protein OS=Synechococcus sp. (strain ATCC 27264 / PCC 7002 / PR-6) GN=typA	typA SYNPCC7002_A0708	Conserved	-	-	-	GTP binding [GO:0005525]; GTPase activity [GO:0003924]
406	B1XQ52	Guanylate kinase OS=Synechococcus sp. (strain ATCC 27264 / PCC 7002 / PR-6) GN=gmk	gmk SYNPCC7002_A1846	Conserved	-	-	cytoplasm [GO:0005737]	cytoplasm [GO:0005737]; ATP binding [GO:0005524]; guanylate kinase activity [GO:0004385]
407	B1XHS1	Heat-inducible transcription repressor HrcA OS=Synechococcus sp. (strain ATCC 27264 / PCC 7002 / PR-6) GN=hrcA	hrcA SYNPCC7002_A2003	Conserved	negative regulation of transcription, DNA-templated [GO:0045892]; transcription, DNA-templated [GO:0006351]	-	-	DNA binding [GO:0003677]; negative regulation of transcription, DNA-templated [GO:0045892]; transcription, DNA-templated [GO:0006351]
408	B1XMB7	HEAT-like repeat Protein OS=Synechococcus sp. (strain ATCC 27264 / PCC 7002 / PR-6) GN=SYNPCC7002_A1412	SYNPCC7002_A1412	Conserved	-	-	-	-
409	Q4C8I4	Helix-turn-helix, Fis-type OS=Crocosphaera watsonii WH 8501 GN=CwatDRAFT_5396	CwatDRAFT_5396	Conserved	DNA-templated transcription, initiation [GO:0006352]	-	-	DNA binding [GO:0003677]; sigma factor activity [GO:0016987]; transcription factor activity, sequence-specific DNA binding [GO:0003700]; DNA-templated transcription, initiation [GO:0006352]
410	B1XHQ9	Heme oxygenase 2 OS=Synechococcus sp. (strain ATCC 27264 / PCC 7002 / PR-6) GN=ho2	ho2 SYNPCC7002_A1991	Conserved	heme oxidation [GO:0006788]	-	-	heme oxygenase (decyclizing) activity [GO:0004392]; metal ion binding [GO:0046872]; heme oxidation [GO:0006788]
411	B1XPC6	Hemolysin A OS=Synechococcus sp. (strain ATCC 27264 / PCC 7002 / PR-6) GN=SYNPCC7002_A0475	SYNPCC7002_A0475	Conserved	-	-	-	methyltransferase activity [GO:0008168]; RNA binding [GO:0003723]
412	B1XQJ6	Heptosyltransferase family protein OS=Synechococcus sp. (strain ATCC 27264 / PCC 7002 / PR-6) GN=SYNPCC7002_A1904	SYNPCC7002_A1904	Conserved	metabolic process [GO:0008152]	-	-	transferase activity, transferring glycosyl groups [GO:0016757]; metabolic process [GO:0008152]
413	B1XIJ1	High light inducible protein hli5 OS=Synechococcus sp. (strain ATCC 27264 / PCC 7002 / PR-6) GN=hliA	hliA SYNPCC7002_A0858	Conserved	-	-	integral component of membrane [GO:0016021]	integral component of membrane [GO:0016021]
414	B5VVD6	Histidine kinase OS=Arthrospira maxima CS-328 GN=AmaxDRAFT_0477	AmaxDRAFT_0477	Conserved	phosphorelay signal transduction system [GO:0000160]	-	intracellular [GO:0005622]	intracellular [GO:0005622]; kinase activity [GO:0016301]; phosphorelay signal transduction system [GO:0000160]
415	B5VZL5	Histidine kinase OS=Arthrospira maxima CS-328 GN=AmaxDRAFT_1841	AmaxDRAFT_1841	Conserved	-	-	intracellular [GO:0005622]	intracellular [GO:0005622]; ATP binding [GO:0005524]; phosphorelay sensor kinase activity [GO:0000155]
416	B5W403	Histidine kinase OS=Arthrospira maxima CS-328 GN=AmaxDRAFT_3501	AmaxDRAFT_3501	Conserved	-	-	intracellular [GO:0005622]	intracellular [GO:0005622]; phosphorelay sensor kinase activity [GO:0000155]
417	B7JWR4	Histidine kinase OS=Cyanothece sp. (strain PCC 8801) GN=PCC8801_1715	PCC8801_1715	Conserved	-	-	-	ATP binding [GO:0005524]; protein histidine kinase activity [GO:0004673]
418	G6FMU5	Histidine kinase OS=Fischerella sp. JSC-11 GN=FJSC11DRAFT_0192	FJSC11DRAFT_0192	Conserved	-	-	-	ATP binding [GO:0005524]; kinase activity [GO:0016301]
419	L8LJN2	Histidine kinase OS=Gloeocapsa sp. PCC 73106 GN=GLO73106DRAFT_00001770	GLO73106DRAFT_00001770	Conserved	-	-	intracellular [GO:0005622]	intracellular [GO:0005622]; phosphorelay sensor kinase activity [GO:0000155]
420	B1XLR6	Histidine kinase OS=Synechococcus sp. (strain ATCC 27264 / PCC 7002 / PR-6) GN=SYNPCC7002_A1363	SYNPCC7002_A1363	Conserved	-	-	integral component of membrane [GO:0016021]; intracellular [GO:0005622]	integral component of membrane [GO:0016021]; intracellular [GO:0005622]; ATP binding [GO:0005524]; phosphorelay sensor kinase activity [GO:0000155]
421	B1XMB0	Histidine kinase OS=Synechococcus sp. (strain ATCC 27264 / PCC 7002 / PR-6) GN=SYNPCC7002_A1405	SYNPCC7002_A1405	Conserved	-	-	integral component of membrane [GO:0016021]; intracellular [GO:0005622]	integral component of membrane [GO:0016021]; intracellular [GO:0005622]; ATP binding [GO:0005524]; phosphorelay sensor kinase activity [GO:0000155]
422	B1XJ35	Histidine triad protein OS=Synechococcus sp. (strain ATCC 27264 / PCC 7002 / PR-6) GN=SYNPCC7002_A2221	SYNPCC7002_A2221	Conserved	-	-	-	catalytic activity [GO:0003824]
423	B1XHW7	Histidinol dehydrogenase OS=Synechococcus sp. (strain ATCC 27264 / PCC 7002 / PR-6) GN=hisD	hisD SYNPCC7002_A2049	Conserved	histidine biosynthetic process [GO:0000105]	PATHWAY: Amino-acid biosynthesis; L-histidine biosynthesis; L-histidine from 5-phospho-alpha-D-ribose 1-diphosphate: step 9/9. {ECO:0000256|HAMAP-Rule:MF_01024, ECO:0000256|PIRNR:PIRNR000099, ECO:0000256|SAAS:SAAS00017877}.	-	histidinol dehydrogenase activity [GO:0004399]; NAD binding [GO:0051287]; zinc ion binding [GO:0008270]; histidine biosynthetic process [GO:0000105]
424	Q4C1I9	Histone-like bacterial DNA-binding protein OS=Crocosphaera watsonii WH 8501 GN=CwatDRAFT_3200	CwatDRAFT_3200	Conserved	-	-	-	DNA binding [GO:0003677]
425	D7DXN5	HNH endonuclease OS=Nostoc azollae (strain 0708) GN=Aazo_4626	Aazo_4626	Conserved	-	-	-	endonuclease activity [GO:0004519]
426	B1XL12	Holliday junction ATP-dependent DNA helicase RuvA OS=Synechococcus sp. (strain ATCC 27264 / PCC 7002 / PR-6) GN=ruvA	ruvA SYNPCC7002_A1270	Conserved	DNA recombination [GO:0006310]; DNA repair [GO:0006281]; SOS response [GO:0009432]	-	Holliday junction helicase complex [GO:0009379]	Holliday junction helicase complex [GO:0009379]; ATP binding [GO:0005524]; DNA binding [GO:0003677]; four-way junction helicase activity [GO:0009378]; DNA recombination [GO:0006310]; DNA repair [GO:0006281]; SOS response [GO:0009432]
427	B1XMA0	Holliday junction ATP-dependent DNA helicase RuvB OS=Synechococcus sp. (strain ATCC 27264 / PCC 7002 / PR-6) GN=ruvB	ruvB SYNPCC7002_A1390	Conserved	DNA recombination [GO:0006310]; DNA repair [GO:0006281]; SOS response [GO:0009432]	-	-	ATP binding [GO:0005524]; DNA binding [GO:0003677]; four-way junction helicase activity [GO:0009378]; DNA recombination [GO:0006310]; DNA repair [GO:0006281]; SOS response [GO:0009432]
428	B1XIC8	Homoserine dehydrogenase OS=Synechococcus sp. (strain ATCC 27264 / PCC 7002 / PR-6) GN=hom	hom SYNPCC7002_A2131	Conserved	isoleucine biosynthetic process [GO:0009097]; methionine biosynthetic process [GO:0009086]; threonine biosynthetic process [GO:0009088]	PATHWAY: Amino-acid biosynthesis; L-methionine biosynthesis via de novo pathway; L-homoserine from L-aspartate: step 3/3. {ECO:0000256|RuleBase:RU000579}.; PATHWAY: Amino-acid biosynthesis; L-threonine biosynthesis; L-threonine from L-aspartate: step 3/5. {ECO:0000256|RuleBase:RU000579}.	-	amino acid binding [GO:0016597]; homoserine dehydrogenase activity [GO:0004412]; NADP binding [GO:0050661]; isoleucine biosynthetic process [GO:0009097]; methionine biosynthetic process [GO:0009086]; threonine biosynthetic process [GO:0009088]
429	B1XLE7	Homoserine kinase OS=Synechococcus sp. (strain ATCC 27264 / PCC 7002 / PR-6) GN=thrB	thrB SYNPCC7002_A0091	Conserved	threonine biosynthetic process [GO:0009088]	PATHWAY: Amino-acid biosynthesis; L-threonine biosynthesis; L-threonine from L-aspartate: step 4/5. {ECO:0000255|HAMAP-Rule:MF_00384}.	cytoplasm [GO:0005737]	cytoplasm [GO:0005737]; ATP binding [GO:0005524]; homoserine kinase activity [GO:0004413]; threonine biosynthetic process [GO:0009088]
430	Q3MAX3	Hydantoinase B/oxoprolinase OS=Anabaena variabilis (strain ATCC 29413 / PCC 7937) GN=Ava_2245	Ava_2245	Conserved	-	-	-	5-oxoprolinase (ATP-hydrolyzing) activity [GO:0017168]
431	B1XJ93	Hydrolase, alpha/beta fold family OS=Synechococcus sp. (strain ATCC 27264 / PCC 7002 / PR-6) GN=SYNPCC7002_A2280	SYNPCC7002_A2280	Conserved	-	-	-	hydrolase activity [GO:0016787]
432	B1XQ70	Hydroxyacylglutathione hydrolase OS=Synechococcus sp. (strain ATCC 27264 / PCC 7002 / PR-6) GN=gloB	gloB SYNPCC7002_A1864	Conserved	methylglyoxal catabolic process to D-lactate via S-lactoyl-glutathione [GO:0019243]	PATHWAY: Secondary metabolite metabolism; methylglyoxal degradation; (R)-lactate from methylglyoxal: step 2/2. {ECO:0000255|HAMAP-Rule:MF_01374}.	-	hydroxyacylglutathione hydrolase activity [GO:0004416]; metal ion binding [GO:0046872]; methylglyoxal catabolic process to D-lactate via S-lactoyl-glutathione [GO:0019243]
433	A8HTM7	Hypothetical ABC-type Co2+ transport system permease component OS=Synechococcus sp. (strain ATCC 27264 / PCC 7002 / PR-6) GN=SYNPCC7002_A1824	SYNPCC7002_A1824	Conserved	-	-	integral component of membrane [GO:0016021]	integral component of membrane [GO:0016021]
434	B1XP32	Imidazole glycerol phosphate synthase subunit HisF OS=Synechococcus sp. (strain ATCC 27264 / PCC 7002 / PR-6) GN=hisF	hisF SYNPCC7002_A1636	Conserved	histidine biosynthetic process [GO:0000105]	PATHWAY: Amino-acid biosynthesis; L-histidine biosynthesis; L-histidine from 5-phospho-alpha-D-ribose 1-diphosphate: step 5/9. {ECO:0000256|HAMAP-Rule:MF_01013, ECO:0000256|SAAS:SAAS00088663}.	cytoplasm [GO:0005737]	cytoplasm [GO:0005737]; imidazoleglycerol-phosphate synthase activity [GO:0000107]; lyase activity [GO:0016829]; histidine biosynthetic process [GO:0000105]
435	B1XKN1	Imidazole glycerol phosphate synthase subunit HisH OS=Synechococcus sp. (strain ATCC 27264 / PCC 7002 / PR-6) GN=hisH	hisH SYNPCC7002_A2529	Conserved	glutamine metabolic process [GO:0006541]; histidine biosynthetic process [GO:0000105]	PATHWAY: Amino-acid biosynthesis; L-histidine biosynthesis; L-histidine from 5-phospho-alpha-D-ribose 1-diphosphate: step 5/9. {ECO:0000256|HAMAP-Rule:MF_00278, ECO:0000256|SAAS:SAAS00064613}.	cytoplasm [GO:0005737]	cytoplasm [GO:0005737]; imidazoleglycerol-phosphate synthase activity [GO:0000107]; glutamine metabolic process [GO:0006541]; histidine biosynthetic process [GO:0000105]
436	B1XMT9	IMP dehydrogenase family protein OS=Synechococcus sp. (strain ATCC 27264 / PCC 7002 / PR-6) GN=SYNPCC7002_A0266	SYNPCC7002_A0266	Conserved	-	-	-	oxidoreductase activity [GO:0016491]
437	B1XLQ1	Indole-3-glycerol phosphate synthase OS=Synechococcus sp. (strain ATCC 27264 / PCC 7002 / PR-6) GN=trpC	trpC SYNPCC7002_A1348	Conserved	tryptophan biosynthetic process [GO:0000162]	PATHWAY: Amino-acid biosynthesis; L-tryptophan biosynthesis; L-tryptophan from chorismate: step 4/5. {ECO:0000256|HAMAP-Rule:MF_00134, ECO:0000256|SAAS:SAAS00046694}.	-	indole-3-glycerol-phosphate synthase activity [GO:0004425]; tryptophan biosynthetic process [GO:0000162]
438	B1XKX1	Inorganic pyrophosphatase OS=Synechococcus sp. (strain ATCC 27264 / PCC 7002 / PR-6) GN=ppa	ppa SYNPCC7002_A1228	Conserved	phosphate-containing compound metabolic process [GO:0006796]	-	cytoplasm [GO:0005737]	cytoplasm [GO:0005737]; inorganic diphosphatase activity [GO:0004427]; magnesium ion binding [GO:0000287]; phosphate-containing compound metabolic process [GO:0006796]
439	B5W251	Inositol phosphatase/fructose-16-bisphosphatase OS=Arthrospira maxima CS-328 GN=AmaxDRAFT_2849	AmaxDRAFT_2849	Conserved	carbohydrate metabolic process [GO:0005975]	-	-	fructose 1,6-bisphosphate 1-phosphatase activity [GO:0042132]; carbohydrate metabolic process [GO:0005975]
440	B1XQ01	Inositol-1-monophosphatase family protein OS=Synechococcus sp. (strain ATCC 27264 / PCC 7002 / PR-6) GN=SYNPCC7002_A0623	SYNPCC7002_A0623	Conserved	inositol phosphate dephosphorylation [GO:0046855]; phosphatidylinositol phosphorylation [GO:0046854]	-	-	inositol monophosphate 1-phosphatase activity [GO:0008934]; inositol phosphate dephosphorylation [GO:0046855]; phosphatidylinositol phosphorylation [GO:0046854]
441	B1XJL3	Integral membrane protein superfamily OS=Synechococcus sp. (strain ATCC 27264 / PCC 7002 / PR-6) GN=SYNPCC7002_A2321	SYNPCC7002_A2321	Conserved	-	-	integral component of membrane [GO:0016021]	integral component of membrane [GO:0016021]
442	P31157	Iron stress-induced chlorophyll-binding protein OS=Synechococcus sp. (strain ATCC 27264 / PCC 7002 / PR-6) GN=isiA PE=2	isiA SYNPCC7002_A1292	Conserved	photosynthetic electron transport chain [GO:0009767]; protein-chromophore linkage [GO:0018298]	-	integral component of membrane [GO:0016021]; photosystem I [GO:0009522]; thylakoid membrane [GO:0042651]	integral component of membrane [GO:0016021]; photosystem I [GO:0009522]; thylakoid membrane [GO:0042651]; chlorophyll binding [GO:0016168]; photosynthetic electron transport chain [GO:0009767]; protein-chromophore linkage [GO:0018298]
443	B1XPR8	Iron-sulfur cluster like binding protein OS=Synechococcus sp. (strain ATCC 27264 / PCC 7002 / PR-6) GN=SYNPCC7002_A1794	SYNPCC7002_A1794	Conserved	-	-	-	-
444	B1XPN1	Isoleucine--tRNA ligase OS=Synechococcus sp. (strain ATCC 27264 / PCC 7002 / PR-6) GN=ileS	ileS SYNPCC7002_A1756	Conserved	isoleucyl-tRNA aminoacylation [GO:0006428]	-	cytoplasm [GO:0005737]	cytoplasm [GO:0005737]; aminoacyl-tRNA editing activity [GO:0002161]; ATP binding [GO:0005524]; isoleucine-tRNA ligase activity [GO:0004822]; zinc ion binding [GO:0008270]; isoleucyl-tRNA aminoacylation [GO:0006428]
445	B5VWN3	Isoleucyl-tRNA synthetase-like protein OS=Arthrospira maxima CS-328 GN=AmaxDRAFT_0925	AmaxDRAFT_0925	Conserved	tRNA aminoacylation for protein translation [GO:0006418]	-	-	aminoacyl-tRNA ligase activity [GO:0004812]; ATP binding [GO:0005524]; tRNA aminoacylation for protein translation [GO:0006418]
446	B1XLF5	Isoprenyl transferase OS=Synechococcus sp. (strain ATCC 27264 / PCC 7002 / PR-6) GN=uppS	uppS SYNPCC7002_A0099	Conserved	-	-	-	magnesium ion binding [GO:0000287]; prenyltransferase activity [GO:0004659]
447	B1XL20	Ketol-acid reductoisomerase OS=Synechococcus sp. (strain ATCC 27264 / PCC 7002 / PR-6) GN=ilvC	ilvC SYNPCC7002_A1278	Conserved	isoleucine biosynthetic process [GO:0009097]; valine biosynthetic process [GO:0009099]	PATHWAY: Amino-acid biosynthesis; L-isoleucine biosynthesis; L-isoleucine from 2-oxobutanoate: step 2/4. {ECO:0000255|HAMAP-Rule:MF_00435}.; PATHWAY: Amino-acid biosynthesis; L-valine biosynthesis; L-valine from pyruvate: step 2/4. {ECO:0000255|HAMAP-Rule:MF_00435}.	-	ketol-acid reductoisomerase activity [GO:0004455]; isoleucine biosynthetic process [GO:0009097]; valine biosynthetic process [GO:0009099]
448	B1XJ15	Laccase domain protein OS=Synechococcus sp. (strain ATCC 27264 / PCC 7002 / PR-6) GN=SYNPCC7002_A0954	SYNPCC7002_A0954	Conserved	-	-	-	-
449	O68614	L-asparaginase II (Thermolabile) OS=Synechococcus sp. (strain ATCC 27264 / PCC 7002 / PR-6) GN=SYNPCC7002_A1090	SYNPCC7002_A1090	Conserved	-	-	-	-
450	B1XND3	L-aspartate oxidase OS=Synechococcus sp. (strain ATCC 27264 / PCC 7002 / PR-6) GN=nadB	nadB SYNPCC7002_A0301	Conserved	NAD biosynthetic process [GO:0009435]	PATHWAY: Cofactor biosynthesis; NAD(+) biosynthesis; iminoaspartate from L-aspartate (oxidase route): step 1/1. {ECO:0000256|RuleBase:RU362049}.	cytoplasm [GO:0005737]	cytoplasm [GO:0005737]; L-aspartate oxidase activity [GO:0008734]; L-aspartate:fumarate oxidoreductase activity [GO:0044318]; NAD biosynthetic process [GO:0009435]
451	B1XJM4	L-cysteine/cystine lyase OS=Synechococcus sp. (strain ATCC 27264 / PCC 7002 / PR-6) GN=SYNPCC7002_A2332	SYNPCC7002_A2332	Conserved	-	-	-	lyase activity [GO:0016829]
452	B5W9X6	LeuA allosteric (Dimerisation) domain OS=Arthrospira maxima CS-328 GN=AmaxDRAFT_5576	AmaxDRAFT_5576	Conserved	leucine biosynthetic process [GO:0009098]	-	-	2-isopropylmalate synthase activity [GO:0003852]; leucine biosynthetic process [GO:0009098]
453	B1XP90	Leucine--tRNA ligase OS=Synechococcus sp. (strain ATCC 27264 / PCC 7002 / PR-6) GN=leuS	leuS SYNPCC7002_A1694	Conserved	leucyl-tRNA aminoacylation [GO:0006429]	-	cytoplasm [GO:0005737]	cytoplasm [GO:0005737]; aminoacyl-tRNA editing activity [GO:0002161]; ATP binding [GO:0005524]; leucine-tRNA ligase activity [GO:0004823]; leucyl-tRNA aminoacylation [GO:0006429]
454	B1XMF8	Leucyl/phenylalanyl-tRNA--protein transferase OS=Synechococcus sp. (strain ATCC 27264 / PCC 7002 / PR-6) GN=aat	aat SYNPCC7002_A1453	Conserved	protein catabolic process [GO:0030163]	-	cytoplasm [GO:0005737]	cytoplasm [GO:0005737]; leucyltransferase activity [GO:0008914]; protein catabolic process [GO:0030163]
455	B1XM76	Light-dependent protochlorophyllide reductase OS=Synechococcus sp. (strain ATCC 27264 / PCC 7002 / PR-6) GN=por	por SYNPCC7002_A0210	Conserved	-	-	-	protochlorophyllide reductase activity [GO:0016630]
456	B1XP49	Light-independent protochlorophyllide reductase subunit B OS=Synechococcus sp. (strain ATCC 27264 / PCC 7002 / PR-6) GN=chlB	chlB SYNPCC7002_A1652	Conserved	light-independent chlorophyll biosynthetic process [GO:0036068]; photosynthesis, dark reaction [GO:0019685]	PATHWAY: Porphyrin-containing compound metabolism; chlorophyll biosynthesis (light-independent). {ECO:0000255|HAMAP-Rule:MF_00353}.	-	4 iron, 4 sulfur cluster binding [GO:0051539]; ATP binding [GO:0005524]; metal ion binding [GO:0046872]; oxidoreductase activity, acting on iron-sulfur proteins as donors [GO:0016730]; oxidoreductase activity, acting on the CH-CH group of donors, iron-sulfur protein as acceptor [GO:0016636]; light-independent chlorophyll biosynthetic process [GO:0036068]; photosynthesis, dark reaction [GO:0019685]
457	P47908	Light-repressed protein A OS=Synechococcus sp. (strain ATCC 27264 / PCC 7002 / PR-6) GN=lrtA PE=2	hpf lrtA SYNPCC7002_A0263	Conserved	primary metabolic process [GO:0044238]; regulation of translation [GO:0006417]	-	cytoplasm [GO:0005737]	cytoplasm [GO:0005737]; primary metabolic process [GO:0044238]; regulation of translation [GO:0006417]
458	B1XNK0	Lipid A disaccharide synthetase OS=Synechococcus sp. (strain ATCC 27264 / PCC 7002 / PR-6) GN=lpxB	lpxB SYNPCC7002_A0368	Conserved	-	-	-	-
459	B1XLC5	Lipid-A-disaccharide synthase OS=Synechococcus sp. (strain ATCC 27264 / PCC 7002 / PR-6) GN=lpxB	lpxB SYNPCC7002_A0068	Conserved	lipid A biosynthetic process [GO:0009245]	-	-	lipid-A-disaccharide synthase activity [GO:0008915]; lipid A biosynthetic process [GO:0009245]
460	B1XNE3	Lipoprotein signal peptidase OS=Synechococcus sp. (strain ATCC 27264 / PCC 7002 / PR-6) GN=lspA	lspA SYNPCC7002_A0311	Conserved	-	PATHWAY: Protein modification; lipoprotein biosynthesis (signal peptide cleavage). {ECO:0000256|HAMAP-Rule:MF_00161, ECO:0000256|SAAS:SAAS00112477}.	integral component of membrane [GO:0016021]; plasma membrane [GO:0005886]	integral component of membrane [GO:0016021]; plasma membrane [GO:0005886]; aspartic-type endopeptidase activity [GO:0004190]
461	B1XI38	Lipoyl synthase OS=Synechococcus sp. (strain ATCC 27264 / PCC 7002 / PR-6) GN=lipA	lipA SYNPCC7002_A0785	Conserved	protein lipoylation [GO:0009249]	PATHWAY: Protein modification; protein lipoylation via endogenous pathway; protein N(6)-(lipoyl)lysine from octanoyl-[acyl-carrier-protein]: step 2/2. {ECO:0000256|HAMAP-Rule:MF_00206}.	cytoplasm [GO:0005737]	cytoplasm [GO:0005737]; 4 iron, 4 sulfur cluster binding [GO:0051539]; lipoate synthase activity [GO:0016992]; metal ion binding [GO:0046872]; protein lipoylation [GO:0009249]
462	B1XJB6	Low molecular weight phosphotyrosine protein phosphatase OS=Synechococcus sp. (strain ATCC 27264 / PCC 7002 / PR-6) GN=SYNPCC7002_A0973	SYNPCC7002_A0973	Conserved	-	-	-	protein tyrosine phosphatase activity [GO:0004725]
463	D7DZE8	L-threonine-O-3-phosphate decarboxylase OS=Nostoc azollae (strain 0708) GN=Aazo_0317	Aazo_0317	Conserved	cobalamin biosynthetic process [GO:0009236]	-	-	pyridoxal phosphate binding [GO:0030170]; threonine-phosphate decarboxylase activity [GO:0048472]; cobalamin biosynthetic process [GO:0009236]
464	A5A546	Lycopene cyclase OS=Synechococcus sp. (strain ATCC 27264 / PCC 7002 / PR-6) GN=cruP	cruP SYNPCC7002_A0043	Conserved	-	-	-	oxidoreductase activity [GO:0016491]
465	B1XLK8	Maf-like protein SYNPCC7002_A1304 OS=Synechococcus sp. (strain ATCC 27264 / PCC 7002 / PR-6) GN=maf	maf SYNPCC7002_A1304	Conserved	-	-	cytoplasm [GO:0005737]	cytoplasm [GO:0005737]
466	B1XJ69	Magnesium chelatase ATPase subunit I OS=Synechococcus sp. (strain ATCC 27264 / PCC 7002 / PR-6) GN=chlI	chlI SYNPCC7002_A2256	Conserved	chlorophyll biosynthetic process [GO:0015995]; photosynthesis [GO:0015979]	PATHWAY: Porphyrin-containing compound metabolism; chlorophyll biosynthesis. {ECO:0000256|RuleBase:RU362087}.	-	ATP binding [GO:0005524]; magnesium chelatase activity [GO:0016851]; chlorophyll biosynthetic process [GO:0015995]; photosynthesis [GO:0015979]
467	D8FUP1	Magnesium chelatase subunit H OS=[Oscillatoria] sp. PCC 6506 GN=OSCI_3840014	OSCI_3840014	Conserved	chlorophyll biosynthetic process [GO:0015995]	-	-	cobaltochelatase activity [GO:0051116]; magnesium chelatase activity [GO:0016851]; chlorophyll biosynthetic process [GO:0015995]
468	B1XIX0	Magnesium protoporphyrin O-methyltransferase OS=Synechococcus sp. (strain ATCC 27264 / PCC 7002 / PR-6) GN=chlM	chlM SYNPCC7002_A0908	Conserved	chlorophyll biosynthetic process [GO:0015995]	-	-	magnesium protoporphyrin IX methyltransferase activity [GO:0046406]; chlorophyll biosynthetic process [GO:0015995]
469	B1XJE3	Magnesium-chelatase, subunit H OS=Synechococcus sp. (strain ATCC 27264 / PCC 7002 / PR-6) GN=chlH	chlH SYNPCC7002_A1000	Conserved	chlorophyll biosynthetic process [GO:0015995]	-	-	magnesium chelatase activity [GO:0016851]; chlorophyll biosynthetic process [GO:0015995]
470	B1XHR0	Magnesium-protoporphyrin IX monomethyl ester [oxidative] cyclase OS=Synechococcus sp. (strain ATCC 27264 / PCC 7002 / PR-6) GN=acsF	acsF SYNPCC7002_A1992	Conserved	light-independent chlorophyll biosynthetic process [GO:0036068]; photosynthesis [GO:0015979]	PATHWAY: Porphyrin-containing compound metabolism; chlorophyll biosynthesis (light-independent). {ECO:0000256|HAMAP-Rule:MF_01840}.	-	iron ion binding [GO:0005506]; magnesium-protoporphyrin IX monomethyl ester (oxidative) cyclase activity [GO:0048529]; light-independent chlorophyll biosynthetic process [GO:0036068]; photosynthesis [GO:0015979]
471	B1XP13	Malic enzyme OS=Synechococcus sp. (strain ATCC 27264 / PCC 7002 / PR-6) GN=SYNPCC7002_A0448	SYNPCC7002_A0448	Conserved	malate metabolic process [GO:0006108]	-	-	amino acid binding [GO:0016597]; malate dehydrogenase (decarboxylating) (NAD+) activity [GO:0004471]; metal ion binding [GO:0046872]; NAD binding [GO:0051287]; malate metabolic process [GO:0006108]
472	B1XL49	Malonyl CoA-acyl carrier protein transacylase OS=Synechococcus sp. (strain ATCC 27264 / PCC 7002 / PR-6) GN=fabD	fabD SYNPCC7002_A2559	Conserved	metabolic process [GO:0008152]	-	-	[acyl-carrier-protein] S-malonyltransferase activity [GO:0004314]; metabolic process [GO:0008152]
473	K9SDH9	Mannose-1-phosphate guanylyltransferase OS=Pseudanabaena sp. PCC 7367 GN=Pse7367_0366	Pse7367_0366	Conserved	biosynthetic process [GO:0009058]	-	-	mannose-1-phosphate guanylyltransferase activity [GO:0004475]; biosynthetic process [GO:0009058]
474	B1XI68	Mannose-6-phosphate isomerase OS=Synechococcus sp. (strain ATCC 27264 / PCC 7002 / PR-6) GN=SYNPCC7002_A2066	SYNPCC7002_A2066	Conserved	polysaccharide metabolic process [GO:0005976]	-	-	isomerase activity [GO:0016853]; nucleotidyltransferase activity [GO:0016779]; polysaccharide metabolic process [GO:0005976]
475	B1XI42	MazG family protein OS=Synechococcus sp. (strain ATCC 27264 / PCC 7002 / PR-6) GN=SYNPCC7002_A0789	SYNPCC7002_A0789	Conserved	-	-	-	-
476	B0JPW3	McyI protein OS=Microcystis aeruginosa (strain NIES-843) GN=mcyI	mcyI MAE_38650	Conserved	-	-	-	NAD binding [GO:0051287]; oxidoreductase activity, acting on the CH-OH group of donors, NAD or NADP as acceptor [GO:0016616]
477	B1XJX4	Menaquinone biosynthesis methyltransferase OS=Synechococcus sp. (strain ATCC 27264 / PCC 7002 / PR-6) GN=menG	menG SYNPCC7002_A1100	Conserved	phylloquinone biosynthetic process [GO:0042372]	PATHWAY: Cofactor biosynthesis; phylloquinone biosynthesis. {ECO:0000256|HAMAP-Rule:MF_01982}.	-	2-phytyl-1,4-naphthoquinone methyltransferase activity [GO:0052624]; phylloquinone biosynthetic process [GO:0042372]
478	B1XL37	Mercuric reductase OS=Synechococcus sp. (strain ATCC 27264 / PCC 7002 / PR-6) GN=merA1	merA1 SYNPCC7002_A1295	Conserved	cell redox homeostasis [GO:0045454]	-	cell [GO:0005623]	cell [GO:0005623]; flavin adenine dinucleotide binding [GO:0050660]; oxidoreductase activity, acting on a sulfur group of donors, NAD(P) as acceptor [GO:0016668]; cell redox homeostasis [GO:0045454]
479	B1XJN5	Methionine aminopeptidase OS=Synechococcus sp. (strain ATCC 27264 / PCC 7002 / PR-6) GN=map	map SYNPCC7002_A2343	Conserved	protein initiator methionine removal [GO:0070084]	-	-	metal ion binding [GO:0046872]; metalloaminopeptidase activity [GO:0070006]; protein initiator methionine removal [GO:0070084]
480	B1XP50	Methionyl-tRNA formyltransferase OS=Synechococcus sp. (strain ATCC 27264 / PCC 7002 / PR-6) GN=fmt	fmt SYNPCC7002_A1653	Conserved	-	-	-	methionyl-tRNA formyltransferase activity [GO:0004479]
481	B5W9B5	Methionyl-tRNA synthetase (Fragment) OS=Arthrospira maxima CS-328 GN=AmaxDRAFT_5365	AmaxDRAFT_5365	Conserved	methionyl-tRNA aminoacylation [GO:0006431]	-	cytoplasm [GO:0005737]	cytoplasm [GO:0005737]; ATP binding [GO:0005524]; methionine-tRNA ligase activity [GO:0004825]; methionyl-tRNA aminoacylation [GO:0006431]
482	G6FTY3	Methyl-accepting chemotaxis sensory transducer OS=Fischerella sp. JSC-11 GN=FJSC11DRAFT_2330	FJSC11DRAFT_2330	Conserved	chemotaxis [GO:0006935]	-	membrane [GO:0016020]	membrane [GO:0016020]; signal transducer activity [GO:0004871]; chemotaxis [GO:0006935]
483	B1XKT6	Methylenetetrahydrofolate reductase OS=Synechococcus sp. (strain ATCC 27264 / PCC 7002 / PR-6) GN=metF	metF SYNPCC7002_A0038	Conserved	methionine metabolic process [GO:0006555]; tetrahydrofolate interconversion [GO:0035999]	PATHWAY: One-carbon metabolism; tetrahydrofolate interconversion. {ECO:0000256|RuleBase:RU003862}.	-	methylenetetrahydrofolate reductase (NAD(P)H) activity [GO:0004489]; methionine metabolic process [GO:0006555]; tetrahydrofolate interconversion [GO:0035999]
484	B1XKR9	Methyltransferase, putative OS=Synechococcus sp. (strain ATCC 27264 / PCC 7002 / PR-6) GN=SYNPCC7002_A0020	SYNPCC7002_A0020	Conserved	rRNA methylation [GO:0031167]	-	-	methyltransferase activity [GO:0008168]; nucleic acid binding [GO:0003676]; rRNA methylation [GO:0031167]
485	B5W3B1	Molecular chaperone DnaK2, heat shock protein HSP70-2 OS=Arthrospira maxima CS-328 GN=AmaxDRAFT_3259	AmaxDRAFT_3259	Conserved	-	-	-	-
486	B1XPJ0	Molecular chaperone, DnaJ class OS=Synechococcus sp. (strain ATCC 27264 / PCC 7002 / PR-6) GN=SYNPCC7002_A0540	SYNPCC7002_A0540	Conserved	-	-	integral component of membrane [GO:0016021]	integral component of membrane [GO:0016021]
487	B1XP86	Molybdopterin converting factor, chain 2 OS=Synechococcus sp. (strain ATCC 27264 / PCC 7002 / PR-6) GN=moaE	moaE SYNPCC7002_A1690	Conserved	Mo-molybdopterin cofactor biosynthetic process [GO:0006777]	-	-	Mo-molybdopterin cofactor biosynthetic process [GO:0006777]
488	B1XKV8	Mutator MutT protein OS=Synechococcus sp. (strain ATCC 27264 / PCC 7002 / PR-6) GN=mutT	mutT SYNPCC7002_A0060	Conserved	DNA repair [GO:0006281]	-	-	8-oxo-7,8-dihydroguanosine triphosphate pyrophosphatase activity [GO:0008413]; DNA repair [GO:0006281]
489	D8FXQ8	MutS2 protein OS=[Oscillatoria] sp. PCC 6506 GN=OSCI_1520001	OSCI_1520001	Conserved	negative regulation of DNA recombination [GO:0045910]	-	-	ATPase activity [GO:0016887]; endonuclease activity [GO:0004519]; mismatched DNA binding [GO:0030983]; negative regulation of DNA recombination [GO:0045910]
490	B1XIZ3	N utilization substance protein B homolog OS=Synechococcus sp. (strain ATCC 27264 / PCC 7002 / PR-6) GN=nusB	nusB SYNPCC7002_A0931	Conserved	DNA-templated transcription, termination [GO:0006353]; regulation of transcription, DNA-templated [GO:0006355]	-	-	RNA binding [GO:0003723]; DNA-templated transcription, termination [GO:0006353]; regulation of transcription, DNA-templated [GO:0006355]
491	B1XNB2	N-(5'-phosphoribosyl)anthranilate isomerase OS=Synechococcus sp. (strain ATCC 27264 / PCC 7002 / PR-6) GN=trpF	trpF SYNPCC7002_A2854	Conserved	tryptophan biosynthetic process [GO:0000162]	PATHWAY: Amino-acid biosynthesis; L-tryptophan biosynthesis; L-tryptophan from chorismate: step 3/5. {ECO:0000255|HAMAP-Rule:MF_00135}.	-	phosphoribosylanthranilate isomerase activity [GO:0004640]; tryptophan biosynthetic process [GO:0000162]
492	B1XN85	N5-carboxyaminoimidazole ribonucleotide mutase OS=Synechococcus sp. (strain ATCC 27264 / PCC 7002 / PR-6) GN=purE	purE SYNPCC7002_A2826	Conserved	'de novo' IMP biosynthetic process [GO:0006189]	PATHWAY: Purine metabolism; IMP biosynthesis via de novo pathway; 5-amino-1-(5-phospho-D-ribosyl)imidazole-4-carboxylate from 5-amino-1-(5-phospho-D-ribosyl)imidazole (N5-CAIR route): step 2/2. {ECO:0000256|HAMAP-Rule:MF_01929}.	-	5-(carboxyamino)imidazole ribonucleotide mutase activity [GO:0034023]; 'de novo' IMP biosynthetic process [GO:0006189]
493	B1XPY5	N5-carboxyaminoimidazole ribonucleotide synthase OS=Synechococcus sp. (strain ATCC 27264 / PCC 7002 / PR-6) GN=purK	purK SYNPCC7002_A0606	Conserved	'de novo' IMP biosynthetic process [GO:0006189]	PATHWAY: Purine metabolism; IMP biosynthesis via de novo pathway; 5-amino-1-(5-phospho-D-ribosyl)imidazole-4-carboxylate from 5-amino-1-(5-phospho-D-ribosyl)imidazole (N5-CAIR route): step 1/2. {ECO:0000256|HAMAP-Rule:MF_01928, ECO:0000256|RuleBase:RU361200}.	-	5-(carboxyamino)imidazole ribonucleotide synthase activity [GO:0034028]; ATP binding [GO:0005524]; metal ion binding [GO:0046872]; phosphoribosylaminoimidazole carboxylase activity [GO:0004638]; 'de novo' IMP biosynthetic process [GO:0006189]
494	B1XPV6	Na/H+ antiporter OS=Synechococcus sp. (strain ATCC 27264 / PCC 7002 / PR-6) GN=SYNPCC7002_A0577	SYNPCC7002_A0577	Conserved	-	-	integral component of membrane [GO:0016021]	integral component of membrane [GO:0016021]; solute:proton antiporter activity [GO:0015299]
495	B1XIA1	N-acetyl-gamma-glutamyl-phosphate reductase OS=Synechococcus sp. (strain ATCC 27264 / PCC 7002 / PR-6) GN=argC	argC SYNPCC7002_A2102	Conserved	arginine biosynthetic process [GO:0006526]	PATHWAY: Amino-acid biosynthesis; L-arginine biosynthesis; N(2)-acetyl-L-ornithine from L-glutamate: step 3/4. {ECO:0000255|HAMAP-Rule:MF_00150}.	cytoplasm [GO:0005737]	cytoplasm [GO:0005737]; N-acetyl-gamma-glutamyl-phosphate reductase activity [GO:0003942]; NAD binding [GO:0051287]; arginine biosynthetic process [GO:0006526]
496	B1XMC7	N-acetylmuramic acid 6-phosphate etherase OS=Synechococcus sp. (strain ATCC 27264 / PCC 7002 / PR-6) GN=murQ	murQ SYNPCC7002_A1422	Conserved	carbohydrate metabolic process [GO:0005975]; N-acetylmuramic acid catabolic process [GO:0097173]	PATHWAY: Amino-sugar metabolism; N-acetylmuramate degradation. {ECO:0000255|HAMAP-Rule:MF_00068}.	-	carbohydrate binding [GO:0030246]; carbon-oxygen lyase activity [GO:0016835]; carbohydrate metabolic process [GO:0005975]; N-acetylmuramic acid catabolic process [GO:0097173]
497	B1XPW3	N-acetylmuramoyl-L-alanine amidase OS=Synechococcus sp. (strain ATCC 27264 / PCC 7002 / PR-6) GN=SYNPCC7002_A0584	SYNPCC7002_A0584	Conserved	peptidoglycan catabolic process [GO:0009253]	-	-	N-acetylmuramoyl-L-alanine amidase activity [GO:0008745]; peptidoglycan catabolic process [GO:0009253]
498	B1XJB4	NAD dependent epimerase/dehydratase family OS=Synechococcus sp. (strain ATCC 27264 / PCC 7002 / PR-6) GN=SYNPCC7002_A0971	SYNPCC7002_A0971	Conserved	-	-	-	catalytic activity [GO:0003824]; coenzyme binding [GO:0050662]
499	B1XM95	NAD dependent epimerase/dehydratase family OS=Synechococcus sp. (strain ATCC 27264 / PCC 7002 / PR-6) GN=SYNPCC7002_A1385	SYNPCC7002_A1385	Conserved	-	-	-	-
500	B1XII0	NAD dependent epimerase/dehydratase family protein OS=Synechococcus sp. (strain ATCC 27264 / PCC 7002 / PR-6) GN=wcaG	wcaG SYNPCC7002_A0847	Conserved	-	-	-	catalytic activity [GO:0003824]; coenzyme binding [GO:0050662]
501	B1XLB5	NAD kinase OS=Synechococcus sp. (strain ATCC 27264 / PCC 7002 / PR-6) GN=nadK	nadK SYNPCC7002_A2625	Conserved	NAD metabolic process [GO:0019674]; NADP biosynthetic process [GO:0006741]	-	cytoplasm [GO:0005737]	cytoplasm [GO:0005737]; ATP binding [GO:0005524]; metal ion binding [GO:0046872]; NAD+ kinase activity [GO:0003951]; NAD metabolic process [GO:0019674]; NADP biosynthetic process [GO:0006741]
502	B1XM83	NAD kinase OS=Synechococcus sp. (strain ATCC 27264 / PCC 7002 / PR-6) GN=nadK	nadK SYNPCC7002_A0217	Conserved	NAD metabolic process [GO:0019674]; NADP biosynthetic process [GO:0006741]	-	cytoplasm [GO:0005737]	cytoplasm [GO:0005737]; ATP binding [GO:0005524]; metal ion binding [GO:0046872]; NAD+ kinase activity [GO:0003951]; NAD metabolic process [GO:0019674]; NADP biosynthetic process [GO:0006741]
503	D7E5G8	NAD(P)H dehydrogenase, subunit NdhF3 family OS=Nostoc azollae (strain 0708) GN=Aazo_4078	Aazo_4078	Conserved	-	-	integral component of membrane [GO:0016021]	integral component of membrane [GO:0016021]; oxidoreductase activity [GO:0016491]; quinone binding [GO:0048038]
504	P31971	NAD(P)H-quinone oxidoreductase chain 5 OS=Synechococcus sp. (strain ATCC 27264 / PCC 7002 / PR-6) GN=ndhF	ndhF SYNPCC7002_A0854	Conserved	ATP synthesis coupled electron transport [GO:0042773]	-	integral component of membrane [GO:0016021]; plasma membrane [GO:0005886]	integral component of membrane [GO:0016021]; plasma membrane [GO:0005886]; NADH dehydrogenase (ubiquinone) activity [GO:0008137]; quinone binding [GO:0048038]; ATP synthesis coupled electron transport [GO:0042773]
505	Q8KX60	NAD(P)H-quinone oxidoreductase subunit 1 OS=Synechococcus sp. (strain ATCC 27264 / PCC 7002 / PR-6) GN=ndhA	ndhA SYNPCC7002_A0926	Conserved	photosynthesis, light reaction [GO:0019684]	-	integral component of membrane [GO:0016021]; thylakoid membrane [GO:0042651]	integral component of membrane [GO:0016021]; thylakoid membrane [GO:0042651]; oxidoreductase activity, acting on NAD(P)H, quinone or similar compound as acceptor [GO:0016655]; quinone binding [GO:0048038]; photosynthesis, light reaction [GO:0019684]
506	Q8KX56	NAD(P)H-quinone oxidoreductase subunit 2 OS=Synechococcus sp. (strain ATCC 27264 / PCC 7002 / PR-6) GN=ndhB	ndhB SYNPCC7002_A2547	Conserved	ATP synthesis coupled electron transport [GO:0042773]; photosynthesis, light reaction [GO:0019684]; transport [GO:0006810]	-	integral component of membrane [GO:0016021]; thylakoid membrane [GO:0042651]	integral component of membrane [GO:0016021]; thylakoid membrane [GO:0042651]; NADH dehydrogenase (ubiquinone) activity [GO:0008137]; quinone binding [GO:0048038]; ATP synthesis coupled electron transport [GO:0042773]; photosynthesis, light reaction [GO:0019684]; transport [GO:0006810]
507	Q8KX40	NAD(P)H-quinone oxidoreductase subunit 3 OS=Synechococcus sp. (strain ATCC 27264 / PCC 7002 / PR-6) GN=ndhC	ndhC SYNPCC7002_A2748	Conserved	photosynthesis, light reaction [GO:0019684]; transport [GO:0006810]	-	integral component of membrane [GO:0016021]; thylakoid membrane [GO:0042651]	integral component of membrane [GO:0016021]; thylakoid membrane [GO:0042651]; NADH dehydrogenase (ubiquinone) activity [GO:0008137]; quinone binding [GO:0048038]; photosynthesis, light reaction [GO:0019684]; transport [GO:0006810]
508	Q8KX37	NAD(P)H-quinone oxidoreductase subunit H OS=Synechococcus sp. (strain ATCC 27264 / PCC 7002 / PR-6) GN=ndhH	ndhH SYNPCC7002_A2541	Conserved	photosynthesis, light reaction [GO:0019684]; transport [GO:0006810]	-	thylakoid membrane [GO:0042651]	thylakoid membrane [GO:0042651]; NAD binding [GO:0051287]; oxidoreductase activity, acting on NAD(P)H, quinone or similar compound as acceptor [GO:0016655]; quinone binding [GO:0048038]; photosynthesis, light reaction [GO:0019684]; transport [GO:0006810]
509	D7DYN6	NAD(P)H-quinone oxidoreductase subunit I OS=Nostoc azollae (strain 0708) GN=ndhI	ndhI Aazo_0257	Conserved	photosynthesis, light reaction [GO:0019684]	-	thylakoid membrane [GO:0042651]	thylakoid membrane [GO:0042651]; 4 iron, 4 sulfur cluster binding [GO:0051539]; iron ion binding [GO:0005506]; NADH dehydrogenase (ubiquinone) activity [GO:0008137]; quinone binding [GO:0048038]; photosynthesis, light reaction [GO:0019684]
510	Q8KX38	NAD(P)H-quinone oxidoreductase subunit J OS=Synechococcus sp. (strain ATCC 27264 / PCC 7002 / PR-6) GN=ndhJ	ndhJ SYNPCC7002_A2750	Conserved	photosynthesis, light reaction [GO:0019684]; transport [GO:0006810]	-	thylakoid membrane [GO:0042651]	thylakoid membrane [GO:0042651]; NADH dehydrogenase (ubiquinone) activity [GO:0008137]; quinone binding [GO:0048038]; photosynthesis, light reaction [GO:0019684]; transport [GO:0006810]
511	B1XMK4	NAD(P)H-quinone oxidoreductase subunit K OS=Synechococcus sp. (strain ATCC 27264 / PCC 7002 / PR-6) GN=ndhK	ndhK SYNPCC7002_A2749	Conserved	photosynthesis, light reaction [GO:0019684]; transport [GO:0006810]	-	thylakoid membrane [GO:0042651]	thylakoid membrane [GO:0042651]; 4 iron, 4 sulfur cluster binding [GO:0051539]; iron ion binding [GO:0005506]; NADH dehydrogenase (ubiquinone) activity [GO:0008137]; quinone binding [GO:0048038]; photosynthesis, light reaction [GO:0019684]; transport [GO:0006810]
512	B1XPU8	NAD(P)H-quinone oxidoreductase subunit M OS=Synechococcus sp. (strain ATCC 27264 / PCC 7002 / PR-6) GN=ndhM	ndhM SYNPCC7002_A0569	Conserved	transport [GO:0006810]	-	thylakoid membrane [GO:0042651]	thylakoid membrane [GO:0042651]; oxidoreductase activity, acting on NAD(P)H, quinone or similar compound as acceptor [GO:0016655]; quinone binding [GO:0048038]; transport [GO:0006810]
513	B1XK97	NAD(P)H-quinone oxidoreductase subunit N OS=Synechococcus sp. (strain ATCC 27264 / PCC 7002 / PR-6) GN=ndhN	ndhN SYNPCC7002_A1143	Conserved	transport [GO:0006810]	-	thylakoid membrane [GO:0042651]	thylakoid membrane [GO:0042651]; oxidoreductase activity, acting on NAD(P)H, quinone or similar compound as acceptor [GO:0016655]; quinone binding [GO:0048038]; transport [GO:0006810]
514	B1XI93	NAD(P)H-quinone oxidoreductase subunit O OS=Synechococcus sp. (strain ATCC 27264 / PCC 7002 / PR-6) GN=ndhO	ndhO SYNPCC7002_A2094	Conserved	transport [GO:0006810]	-	plasma membrane [GO:0005886]; thylakoid membrane [GO:0042651]	plasma membrane [GO:0005886]; thylakoid membrane [GO:0042651]; oxidoreductase activity, acting on NAD(P)H, quinone or similar compound as acceptor [GO:0016655]; quinone binding [GO:0048038]; transport [GO:0006810]
515	D7DZN1	NAD-dependent epimerase/dehydratase OS=Nostoc azollae (strain 0708) GN=Aazo_2627	Aazo_2627	Conserved	-	-	-	-
516	Q8KX58	NADH dehydrogenase subunit G OS=Synechococcus sp. (strain ATCC 27264 / PCC 7002 / PR-6) GN=ndhG	ndhG SYNPCC7002_A0924	Conserved	-	-	integral component of membrane [GO:0016021]	integral component of membrane [GO:0016021]; NADH dehydrogenase (ubiquinone) activity [GO:0008137]
517	B1XP03	NADH-Dependent dehydrogenase family OS=Synechococcus sp. (strain ATCC 27264 / PCC 7002 / PR-6) GN=SYNPCC7002_A0436	SYNPCC7002_A0436	Conserved	-	-	-	oxidoreductase activity [GO:0016491]
518	B5W2V7	NADH-ubiquinone/plastoquinone oxidoreductase chain 3 OS=Arthrospira maxima CS-328 GN=AmaxDRAFT_3105	AmaxDRAFT_3105	Conserved	-	-	integral component of membrane [GO:0016021]	integral component of membrane [GO:0016021]; NADH dehydrogenase (ubiquinone) activity [GO:0008137]
519	B1XNM9	NADPH-dependent 7-cyano-7-deazaguanine reductase OS=Synechococcus sp. (strain ATCC 27264 / PCC 7002 / PR-6) GN=queF	queF SYNPCC7002_A1563	Conserved	queuosine biosynthetic process [GO:0008616]	PATHWAY: tRNA modification; tRNA-queuosine biosynthesis. {ECO:0000256|HAMAP-Rule:MF_00818, ECO:0000256|SAAS:SAAS00001341}.	cytoplasm [GO:0005737]	cytoplasm [GO:0005737]; hydrolase activity [GO:0016787]; oxidoreductase activity, acting on other nitrogenous compounds as donors, with NAD or NADP as acceptor [GO:0046857]; preQ1 synthase activity [GO:0033739]; queuosine biosynthetic process [GO:0008616]
520	B1XIW7	NCAIR mutase (PurE)-related protein OS=Synechococcus sp. (strain ATCC 27264 / PCC 7002 / PR-6) GN=SYNPCC7002_A0905	SYNPCC7002_A0905	Conserved	'de novo' IMP biosynthetic process [GO:0006189]	-	-	'de novo' IMP biosynthetic process [GO:0006189]
521	B1XPQ8	NH(3)-dependent NAD(+) synthetase OS=Synechococcus sp. (strain ATCC 27264 / PCC 7002 / PR-6) GN=nadE	nadE SYNPCC7002_A1784	Conserved	NAD biosynthetic process [GO:0009435]	-	-	ATP binding [GO:0005524]; hydrolase activity, acting on carbon-nitrogen (but not peptide) bonds [GO:0016810]; NAD+ synthase (glutamine-hydrolyzing) activity [GO:0003952]; NAD biosynthetic process [GO:0009435]
522	B1XNJ8	Nicotinate-nucleotide pyrophosphorylase OS=Synechococcus sp. (strain ATCC 27264 / PCC 7002 / PR-6) GN=nadC	nadC SYNPCC7002_A0366	Conserved	NAD biosynthetic process [GO:0009435]	-	-	nicotinate-nucleotide diphosphorylase (carboxylating) activity [GO:0004514]; NAD biosynthetic process [GO:0009435]
523	B1XMB8	NifU like protein OS=Synechococcus sp. (strain ATCC 27264 / PCC 7002 / PR-6) GN=SYNPCC7002_A1413	SYNPCC7002_A1413	Conserved	iron-sulfur cluster assembly [GO:0016226]	-	-	iron ion binding [GO:0005506]; iron-sulfur cluster binding [GO:0051536]; iron-sulfur cluster assembly [GO:0016226]
524	Q9R6U4	Nitrate reductase OS=Synechococcus sp. (strain ATCC 27264 / PCC 7002 / PR-6) GN=narB	narB SYNPCC7002_A1314	Conserved	-	-	-	4 iron, 4 sulfur cluster binding [GO:0051539]; molybdenum ion binding [GO:0030151]; nitrate reductase activity [GO:0008940]
525	Q93UM4	Nitrite reductase OS=Synechococcus sp. (strain ATCC 27264 / PCC 7002 / PR-6) GN=nirA	nirA SYNPCC7002_A1827	Conserved	-	-	-	4 iron, 4 sulfur cluster binding [GO:0051539]; heme binding [GO:0020037]; metal ion binding [GO:0046872]; oxidoreductase activity [GO:0016491]
526	O68968	Nitrogen assimilation transcriptional activator NtcB OS=Synechococcus sp. (strain ATCC 27264 / PCC 7002 / PR-6) GN=ntcB	ntcB SYNPCC7002_A1632	Conserved	transcription, DNA-templated [GO:0006351]	-	-	DNA binding [GO:0003677]; transcription factor activity, sequence-specific DNA binding [GO:0003700]; transcription, DNA-templated [GO:0006351]
527	Q9LAQ3	Nitrogen metabolism regulator protein OS=Synechococcus sp. (strain ATCC 27264 / PCC 7002 / PR-6) GN=glnB	glnB SYNPCC7002_A1285	Conserved	regulation of nitrogen utilization [GO:0006808]; regulation of transcription, DNA-templated [GO:0006355]; transcription, DNA-templated [GO:0006351]	-	-	enzyme regulator activity [GO:0030234]; regulation of nitrogen utilization [GO:0006808]; regulation of transcription, DNA-templated [GO:0006355]; transcription, DNA-templated [GO:0006351]
528	B1XPY0	Non-canonical purine NTP pyrophosphatase OS=Synechococcus sp. (strain ATCC 27264 / PCC 7002 / PR-6) GN=rdgB	rdgB SYNPCC7002_A0601	Conserved	nucleoside triphosphate catabolic process [GO:0009143]; purine nucleotide metabolic process [GO:0006163]	-	-	metal ion binding [GO:0046872]; nucleoside-triphosphatase activity [GO:0017111]; nucleoside-triphosphate diphosphatase activity [GO:0047429]; nucleotide binding [GO:0000166]; nucleoside triphosphate catabolic process [GO:0009143]; purine nucleotide metabolic process [GO:0006163]
529	B1XLF8	Nucleoid-associated protein SYNPCC7002_A0103 OS=Synechococcus sp. (strain ATCC 27264 / PCC 7002 / PR-6) GN=SYNPCC7002_A0103	SYNPCC7002_A0103	Conserved	-	-	bacterial nucleoid [GO:0043590]; cytoplasm [GO:0005737]	bacterial nucleoid [GO:0043590]; cytoplasm [GO:0005737]; DNA binding [GO:0003677]
530	B1XIE7	Nucleoside diphosphate kinase OS=Synechococcus sp. (strain ATCC 27264 / PCC 7002 / PR-6) GN=ndk	ndk SYNPCC7002_A0814	Conserved	CTP biosynthetic process [GO:0006241]; GTP biosynthetic process [GO:0006183]; UTP biosynthetic process [GO:0006228]	-	cytoplasm [GO:0005737]	cytoplasm [GO:0005737]; ATP binding [GO:0005524]; metal ion binding [GO:0046872]; nucleoside diphosphate kinase activity [GO:0004550]; CTP biosynthetic process [GO:0006241]; GTP biosynthetic process [GO:0006183]; UTP biosynthetic process [GO:0006228]
531	B1XLH7	NUDIX hydrolase probable ADP-ribose pyrophosphatase OS=Synechococcus sp. (strain ATCC 27264 / PCC 7002 / PR-6) GN=nudF	nudF SYNPCC7002_A0122	Conserved	-	-	-	hydrolase activity [GO:0016787]
532	B1XMT5	Octanoyltransferase OS=Synechococcus sp. (strain ATCC 27264 / PCC 7002 / PR-6) GN=lipB	lipB SYNPCC7002_A0262	Conserved	cellular protein modification process [GO:0006464]; lipoate biosynthetic process [GO:0009107]	PATHWAY: Protein modification; protein lipoylation via endogenous pathway; protein N(6)-(lipoyl)lysine from octanoyl-[acyl-carrier-protein]: step 1/2. {ECO:0000256|HAMAP-Rule:MF_00013, ECO:0000256|SAAS:SAAS00498839}.	cytoplasm [GO:0005737]	cytoplasm [GO:0005737]; ligase activity [GO:0016874]; lipoyl(octanoyl) transferase activity [GO:0033819]; octanoyltransferase activity [GO:0016415]; cellular protein modification process [GO:0006464]; lipoate biosynthetic process [GO:0009107]
533	B1XLU0	Oligoketide cyclase/lipid transport protein OS=Synechococcus sp. (strain ATCC 27264 / PCC 7002 / PR-6) GN=SYNPCC7002_A2637	SYNPCC7002_A2637	Conserved	-	-	-	-
534	B1XMG0	Oligopeptide transport system permease protein OS=Synechococcus sp. (strain ATCC 27264 / PCC 7002 / PR-6) GN=appC	appC SYNPCC7002_A1455	Conserved	transport [GO:0006810]	-	integral component of membrane [GO:0016021]; plasma membrane [GO:0005886]	integral component of membrane [GO:0016021]; plasma membrane [GO:0005886]; transport [GO:0006810]
535	B1XL40	OppB in a binding protein-dependent transport system OS=Synechococcus sp. (strain ATCC 27264 / PCC 7002 / PR-6) GN=SYNPCC7002_A2550	SYNPCC7002_A2550	Conserved	transport [GO:0006810]	-	integral component of membrane [GO:0016021]; plasma membrane [GO:0005886]	integral component of membrane [GO:0016021]; plasma membrane [GO:0005886]; transport [GO:0006810]
536	Q44177	ORF134 OS=Synechococcus sp. (strain ATCC 27264 / PCC 7002 / PR-6) GN=rbcX PE=1	rbcX SYNPCC7002_A1797	Conserved	-	-	-	metal ion binding [GO:0046872]
537	B1XKB2	Orn/Lys/Arg decarboxylase OS=Synechococcus sp. (strain ATCC 27264 / PCC 7002 / PR-6) GN=SYNPCC7002_A1159	SYNPCC7002_A1159	Conserved	-	-	-	catalytic activity [GO:0003824]
538	B1XQD7	Ornithine carbamoyltransferase, catabolic OS=Synechococcus sp. (strain ATCC 27264 / PCC 7002 / PR-6) GN=argF	argF arcB SYNPCC7002_A0674	Conserved	arginine catabolic process to ornithine [GO:0019547]; arginine deiminase pathway [GO:0019546]	PATHWAY: Amino-acid degradation; L-arginine degradation via ADI pathway; carbamoyl phosphate from L-arginine: step 2/2. {ECO:0000256|HAMAP-Rule:MF_01109}.	cytoplasm [GO:0005737]	cytoplasm [GO:0005737]; amino acid binding [GO:0016597]; ornithine carbamoyltransferase activity [GO:0004585]; arginine catabolic process to ornithine [GO:0019547]; arginine deiminase pathway [GO:0019546]
539	B1XKF9	Orotate phosphoribosyltransferase OS=Synechococcus sp. (strain ATCC 27264 / PCC 7002 / PR-6) GN=pyrE	pyrE SYNPCC7002_A1206	Conserved	'de novo' UMP biosynthetic process [GO:0044205]	PATHWAY: Pyrimidine metabolism; UMP biosynthesis via de novo pathway; UMP from orotate: step 1/2. {ECO:0000256|HAMAP-Rule:MF_01208, ECO:0000256|SAAS:SAAS00015801}.	-	magnesium ion binding [GO:0000287]; orotate phosphoribosyltransferase activity [GO:0004588]; 'de novo' UMP biosynthetic process [GO:0044205]
540	B1XNF0	Outer membrane protein, OMP85 family OS=Synechococcus sp. (strain ATCC 27264 / PCC 7002 / PR-6) GN=SYNPCC7002_A0318	SYNPCC7002_A0318	Conserved	-	-	cell outer membrane [GO:0009279]; integral component of membrane [GO:0016021]	cell outer membrane [GO:0009279]; integral component of membrane [GO:0016021]
541	B1XLH1	Oxidoreductase, aldo/keto reductase family OS=Synechococcus sp. (strain ATCC 27264 / PCC 7002 / PR-6) GN=SYNPCC7002_A0116	SYNPCC7002_A0116	Conserved	-	-	-	oxidoreductase activity [GO:0016491]
542	B1XQ34	Oxygen-dependent coproporphyrinogen-III oxidase OS=Synechococcus sp. (strain ATCC 27264 / PCC 7002 / PR-6) GN=hemF	hemF SYNPCC7002_A1828	Conserved	chlorophyll biosynthetic process [GO:0015995]; protoporphyrinogen IX biosynthetic process [GO:0006782]	PATHWAY: Porphyrin-containing compound metabolism; protoporphyrin-IX biosynthesis; protoporphyrinogen-IX from coproporphyrinogen-III (O2 route): step 1/1. {ECO:0000256|HAMAP-Rule:MF_00333, ECO:0000256|SAAS:SAAS00401491}.	cytoplasm [GO:0005737]	cytoplasm [GO:0005737]; coproporphyrinogen oxidase activity [GO:0004109]; metal ion binding [GO:0046872]; chlorophyll biosynthetic process [GO:0015995]; protoporphyrinogen IX biosynthetic process [GO:0006782]
543	B1XN90	Oxygen-independent coproporphyrinogen III oxidase, putative OS=Synechococcus sp. (strain ATCC 27264 / PCC 7002 / PR-6) GN=hemN	hemN SYNPCC7002_A2831	Conserved	porphyrin-containing compound biosynthetic process [GO:0006779]	-	cytoplasm [GO:0005737]	cytoplasm [GO:0005737]; coproporphyrinogen oxidase activity [GO:0004109]; iron-sulfur cluster binding [GO:0051536]; porphyrin-containing compound biosynthetic process [GO:0006779]
544	B1XJX2	Para-aminobenzoate synthase component I OS=Synechococcus sp. (strain ATCC 27264 / PCC 7002 / PR-6) GN=pabB	pabB SYNPCC7002_A1098	Conserved	biosynthetic process [GO:0009058]	-	-	oxo-acid-lyase activity [GO:0016833]; biosynthetic process [GO:0009058]
545	B1XLJ2	Penicillin-binding protein 1A family OS=Synechococcus sp. (strain ATCC 27264 / PCC 7002 / PR-6) GN=SYNPCC7002_A0138	SYNPCC7002_A0138	Conserved	-	-	integral component of membrane [GO:0016021]	integral component of membrane [GO:0016021]; penicillin binding [GO:0008658]
546	B1XNK5	Penicillin-binding protein 1B (Transglycosylase, transpeptidase domains) OS=Synechococcus sp. (strain ATCC 27264 / PCC 7002 / PR-6) GN=mrcA	mrcA SYNPCC7002_A0373	Conserved	-	-	integral component of membrane [GO:0016021]	integral component of membrane [GO:0016021]; penicillin binding [GO:0008658]
547	B1XNS3	Penicillin-binding protein 2 OS=Synechococcus sp. (strain ATCC 27264 / PCC 7002 / PR-6) GN=SYNPCC7002_A1608	SYNPCC7002_A1608	Conserved	-	-	integral component of membrane [GO:0016021]	integral component of membrane [GO:0016021]; penicillin binding [GO:0008658]
548	B1XJB2	Penicillin-binding protein OS=Synechococcus sp. (strain ATCC 27264 / PCC 7002 / PR-6) GN=SYNPCC7002_A2300	SYNPCC7002_A2300	Conserved	-	-	-	penicillin binding [GO:0008658]
549	B1XMI6	Pentapeptide repeat containing protein OS=Synechococcus sp. (strain ATCC 27264 / PCC 7002 / PR-6) GN=SYNPCC7002_A2730	SYNPCC7002_A2730	Conserved	-	-	-	-
550	B5W4U7	Pentapeptide repeat protein OS=Arthrospira maxima CS-328 GN=AmaxDRAFT_3795	AmaxDRAFT_3795	Conserved	-	-	-	-
551	K9PKA8	Pentapeptide repeat protein OS=Calothrix sp. PCC 7507 GN=Cal7507_2818	Cal7507_2818	Conserved	-	-	-	-
552	K9S7C8	Pentapeptide repeat protein OS=Geitlerinema sp. PCC 7407 GN=GEI7407_2047	GEI7407_2047	Conserved	-	-	-	-
553	K9SEG6	Pentapeptide repeat protein OS=Pseudanabaena sp. PCC 7367 GN=Pse7367_0239	Pse7367_0239	Conserved	-	-	-	-
554	B1XHU4	Pentapeptide repeat protein OS=Synechococcus sp. (strain ATCC 27264 / PCC 7002 / PR-6) GN=SYNPCC7002_A2026	SYNPCC7002_A2026	Conserved	-	-	-	-
555	B1XMT1	Pentapeptide repeats protein OS=Synechococcus sp. (strain ATCC 27264 / PCC 7002 / PR-6) GN=SYNPCC7002_A0258	SYNPCC7002_A0258	Conserved	-	-	-	-
556	B1XI37	Pentapeptide repeats protein OS=Synechococcus sp. (strain ATCC 27264 / PCC 7002 / PR-6) GN=SYNPCC7002_A0783	SYNPCC7002_A0783	Conserved	-	-	-	-
557	B1XIK6	Pentapeptide repeats protein OS=Synechococcus sp. (strain ATCC 27264 / PCC 7002 / PR-6) GN=SYNPCC7002_A0873	SYNPCC7002_A0873	Conserved	-	-	-	-
558	B1XKW3	Pentapeptide repeats protein OS=Synechococcus sp. (strain ATCC 27264 / PCC 7002 / PR-6) GN=SYNPCC7002_A1220	SYNPCC7002_A1220	Conserved	-	-	-	-
559	B1XNN5	Peptidase family M48 family OS=Synechococcus sp. (strain ATCC 27264 / PCC 7002 / PR-6) GN=SYNPCC7002_A1569	SYNPCC7002_A1569	Conserved	-	-	-	metalloendopeptidase activity [GO:0004222]
560	B7JXG4	Peptidase M23 OS=Cyanothece sp. (strain PCC 8801) GN=PCC8801_0633	PCC8801_0633	Conserved	-	-	-	-
561	B0JXC8	Peptidase M48 OS=Microcystis aeruginosa (strain NIES-843) GN=MAE_19330	MAE_19330	Conserved	-	-	-	metalloendopeptidase activity [GO:0004222]
562	B5W451	Peptide chain release factor 1 OS=Arthrospira maxima CS-328 GN=AmaxDRAFT_3558	AmaxDRAFT_3558	Conserved	-	-	-	translation release factor activity [GO:0003747]
563	B1XJH8	Peptide chain release factor 1 OS=Synechococcus sp. (strain ATCC 27264 / PCC 7002 / PR-6) GN=prfA	prfA SYNPCC7002_A1036	Conserved	-	-	cytoplasm [GO:0005737]	cytoplasm [GO:0005737]; translation release factor activity, codon specific [GO:0016149]
564	B1XP97	Peptide chain release factor 3 OS=Synechococcus sp. (strain ATCC 27264 / PCC 7002 / PR-6) GN=prfC	prfC SYNPCC7002_A1701	Conserved	regulation of translational termination [GO:0006449]	-	cytoplasm [GO:0005737]	cytoplasm [GO:0005737]; GTP binding [GO:0005525]; GTPase activity [GO:0003924]; translation release factor activity, codon specific [GO:0016149]; regulation of translational termination [GO:0006449]
565	B1XJP0	Peptide deformylase OS=Synechococcus sp. (strain ATCC 27264 / PCC 7002 / PR-6) GN=def	def SYNPCC7002_A2348	Conserved	translation [GO:0006412]	-	-	iron ion binding [GO:0005506]; peptide deformylase activity [GO:0042586]; translation [GO:0006412]
566	B1XM81	Peptide methionine sulfoxide reductase MsrA OS=Synechococcus sp. (strain ATCC 27264 / PCC 7002 / PR-6) GN=msrA	msrA SYNPCC7002_A0215	Conserved	cellular protein modification process [GO:0006464]; protein repair [GO:0030091]; response to oxidative stress [GO:0006979]	-	-	peptide-methionine (S)-S-oxide reductase activity [GO:0008113]; cellular protein modification process [GO:0006464]; protein repair [GO:0030091]; response to oxidative stress [GO:0006979]
567	B1XQD5	Peptide methionine sulfoxide reductase MsrB OS=Synechococcus sp. (strain ATCC 27264 / PCC 7002 / PR-6) GN=msrB	msrB SYNPCC7002_A0672	Conserved	protein repair [GO:0030091]; response to oxidative stress [GO:0006979]	-	-	peptide-methionine (R)-S-oxide reductase activity [GO:0033743]; zinc ion binding [GO:0008270]; protein repair [GO:0030091]; response to oxidative stress [GO:0006979]
568	O68612	Peptidyl-prolyl cis-trans isomerase B OS=Synechococcus sp. (strain ATCC 27264 / PCC 7002 / PR-6) GN=ppiB	ppiB ppib SYNPCC7002_A1092	Conserved	protein folding [GO:0006457]	-	-	peptidyl-prolyl cis-trans isomerase activity [GO:0003755]; protein folding [GO:0006457]
569	B1XHQ5	Peptidyl-prolyl cis-trans isomerase OS=Synechococcus sp. (strain ATCC 27264 / PCC 7002 / PR-6) GN=ytfC	ytfC SYNPCC7002_A1987	Conserved	protein folding [GO:0006457]	-	-	peptidyl-prolyl cis-trans isomerase activity [GO:0003755]; protein folding [GO:0006457]
570	B1XJ62	Peptidyl-tRNA hydrolase OS=Synechococcus sp. (strain ATCC 27264 / PCC 7002 / PR-6) GN=pth	pth SYNPCC7002_A2249	Conserved	translation [GO:0006412]	-	cytoplasm [GO:0005737]	cytoplasm [GO:0005737]; aminoacyl-tRNA hydrolase activity [GO:0004045]; translation [GO:0006412]
571	B1XPE3	Phenylalanine--tRNA ligase alpha subunit OS=Synechococcus sp. (strain ATCC 27264 / PCC 7002 / PR-6) GN=pheS	pheS SYNPCC7002_A0493	Conserved	phenylalanyl-tRNA aminoacylation [GO:0006432]	-	cytoplasm [GO:0005737]	cytoplasm [GO:0005737]; ATP binding [GO:0005524]; magnesium ion binding [GO:0000287]; phenylalanine-tRNA ligase activity [GO:0004826]; tRNA binding [GO:0000049]; phenylalanyl-tRNA aminoacylation [GO:0006432]
572	B1XP12	Phenylalanine--tRNA ligase beta subunit OS=Synechococcus sp. (strain ATCC 27264 / PCC 7002 / PR-6) GN=pheT	pheT SYNPCC7002_A0447	Conserved	phenylalanyl-tRNA aminoacylation [GO:0006432]; tRNA processing [GO:0008033]	-	cytoplasm [GO:0005737]	cytoplasm [GO:0005737]; ATP binding [GO:0005524]; magnesium ion binding [GO:0000287]; phenylalanine-tRNA ligase activity [GO:0004826]; tRNA binding [GO:0000049]; phenylalanyl-tRNA aminoacylation [GO:0006432]; tRNA processing [GO:0008033]
573	B1XJ00	PhoH-like protein OS=Synechococcus sp. (strain ATCC 27264 / PCC 7002 / PR-6) GN=SYNPCC7002_A0938	SYNPCC7002_A0938	Conserved	-	-	-	ATP binding [GO:0005524]
574	B1XJZ1	Phosphatase, HAD superfamily (Subfamily IIIA) OS=Synechococcus sp. (strain ATCC 27264 / PCC 7002 / PR-6) GN=yqeG	yqeG SYNPCC7002_A1119	Conserved	-	-	-	hydrolase activity [GO:0016787]
575	B1XPH6	Phosphate acyltransferase OS=Synechococcus sp. (strain ATCC 27264 / PCC 7002 / PR-6) GN=plsX	plsX SYNPCC7002_A0526	Conserved	fatty acid biosynthetic process [GO:0006633]; phospholipid biosynthetic process [GO:0008654]	PATHWAY: Lipid metabolism; phospholipid metabolism. {ECO:0000255|HAMAP-Rule:MF_00019}.	cytoplasm [GO:0005737]	cytoplasm [GO:0005737]; oxidoreductase activity, acting on the CH-OH group of donors, NAD or NADP as acceptor [GO:0016616]; transferase activity, transferring acyl groups other than amino-acyl groups [GO:0016747]; fatty acid biosynthetic process [GO:0006633]; phospholipid biosynthetic process [GO:0008654]
576	B1XQI7	Phosphate import ATP-binding protein PstB OS=Synechococcus sp. (strain ATCC 27264 / PCC 7002 / PR-6) GN=pstB	pstB SYNPCC7002_A1895	Conserved	-	-	ATP-binding cassette (ABC) transporter complex [GO:0043190]	ATP-binding cassette (ABC) transporter complex [GO:0043190]; ATP binding [GO:0005524]; inorganic phosphate transmembrane transporter activity [GO:0005315]; phosphate ion transmembrane-transporting ATPase activity [GO:0015415]
577	B1XKI2	Phosphatidate cytidylyltransferase OS=Synechococcus sp. (strain ATCC 27264 / PCC 7002 / PR-6) GN=cdsA	cdsA SYNPCC7002_A2479	Conserved	CDP-diacylglycerol biosynthetic process [GO:0016024]	PATHWAY: Phospholipid metabolism; CDP-diacylglycerol biosynthesis; CDP-diacylglycerol from sn-glycerol 3-phosphate: step 3/3. {ECO:0000256|RuleBase:RU003938}.	integral component of membrane [GO:0016021]	integral component of membrane [GO:0016021]; phosphatidate cytidylyltransferase activity [GO:0004605]; CDP-diacylglycerol biosynthetic process [GO:0016024]
578	B1XMB9	Phosphoenolpyruvate carboxylase OS=Synechococcus sp. (strain ATCC 27264 / PCC 7002 / PR-6) GN=ppc	ppc SYNPCC7002_A1414	Conserved	carbon fixation [GO:0015977]; oxaloacetate metabolic process [GO:0006107]; tricarboxylic acid cycle [GO:0006099]	-	-	magnesium ion binding [GO:0000287]; phosphoenolpyruvate carboxylase activity [GO:0008964]; carbon fixation [GO:0015977]; oxaloacetate metabolic process [GO:0006107]; tricarboxylic acid cycle [GO:0006099]
579	B1XN03	Phosphoglucomutase/phosphomannomutase OS=Synechococcus sp. (strain ATCC 27264 / PCC 7002 / PR-6) GN=SYNPCC7002_A1492	SYNPCC7002_A1492	Conserved	carbohydrate metabolic process [GO:0005975]	-	-	intramolecular transferase activity, phosphotransferases [GO:0016868]; magnesium ion binding [GO:0000287]; carbohydrate metabolic process [GO:0005975]
580	B1XP15	Phosphoglucosamine mutase OS=Synechococcus sp. (strain ATCC 27264 / PCC 7002 / PR-6) GN=glmM	glmM SYNPCC7002_A0450	Conserved	carbohydrate metabolic process [GO:0005975]	-	-	magnesium ion binding [GO:0000287]; phosphoglucosamine mutase activity [GO:0008966]; carbohydrate metabolic process [GO:0005975]
581	B1XNQ1	Phosphoglycerate kinase OS=Synechococcus sp. (strain ATCC 27264 / PCC 7002 / PR-6) GN=pgk	pgk SYNPCC7002_A1585	Conserved	glycolytic process [GO:0006096]	PATHWAY: Carbohydrate degradation; glycolysis; pyruvate from D-glyceraldehyde 3-phosphate: step 2/5. {ECO:0000255|HAMAP-Rule:MF_00145}.	cytoplasm [GO:0005737]	cytoplasm [GO:0005737]; ATP binding [GO:0005524]; phosphoglycerate kinase activity [GO:0004618]; glycolytic process [GO:0006096]
582	B1XL50	Phosphoglycerate mutase OS=Synechococcus sp. (strain ATCC 27264 / PCC 7002 / PR-6) GN=gpmB	gpmB SYNPCC7002_A2560	Conserved	metabolic process [GO:0008152]	-	-	catalytic activity [GO:0003824]; metabolic process [GO:0008152]
583	B1XIG4	Phosphomethylpyrimidine synthase OS=Synechococcus sp. (strain ATCC 27264 / PCC 7002 / PR-6) GN=thiC	thiC SYNPCC7002_A0831	Conserved	thiamine biosynthetic process [GO:0009228]; thiamine diphosphate biosynthetic process [GO:0009229]	PATHWAY: Cofactor biosynthesis; thiamine diphosphate biosynthesis. {ECO:0000255|HAMAP-Rule:MF_00089}.	-	4 iron, 4 sulfur cluster binding [GO:0051539]; lyase activity [GO:0016829]; zinc ion binding [GO:0008270]; thiamine biosynthetic process [GO:0009228]; thiamine diphosphate biosynthetic process [GO:0009229]
584	B1XNS2	Phospho-N-acetylmuramoyl-pentapeptide-transferase OS=Synechococcus sp. (strain ATCC 27264 / PCC 7002 / PR-6) GN=mraY	mraY SYNPCC7002_A1607	Conserved	cell cycle [GO:0007049]; cell division [GO:0051301]; cell wall organization [GO:0071555]; peptidoglycan biosynthetic process [GO:0009252]; regulation of cell shape [GO:0008360]	PATHWAY: Cell wall biogenesis; peptidoglycan biosynthesis. {ECO:0000255|HAMAP-Rule:MF_00038}.	integral component of membrane [GO:0016021]; plasma membrane [GO:0005886]	integral component of membrane [GO:0016021]; plasma membrane [GO:0005886]; phospho-N-acetylmuramoyl-pentapeptide-transferase activity [GO:0008963]; UDP-N-acetylmuramoyl-L-alanyl-D-glutamyl-meso-2,6-diaminopimelyl-D-alanyl-D-alanine:undecaprenyl-phosphate transferase activity [GO:0051992]; cell cycle [GO:0007049]; cell division [GO:0051301]; cell wall organization [GO:0071555]; peptidoglycan biosy…
585	B1XNE8	Phosphopantetheine adenylyltransferase OS=Synechococcus sp. (strain ATCC 27264 / PCC 7002 / PR-6) GN=coaD	coaD SYNPCC7002_A0316	Conserved	coenzyme A biosynthetic process [GO:0015937]	PATHWAY: Cofactor biosynthesis; coenzyme A biosynthesis; CoA from (R)-pantothenate: step 4/5. {ECO:0000255|HAMAP-Rule:MF_00151}.	cytoplasm [GO:0005737]	cytoplasm [GO:0005737]; ATP binding [GO:0005524]; pantetheine-phosphate adenylyltransferase activity [GO:0004595]; coenzyme A biosynthetic process [GO:0015937]
586	B1XMB1	Phosphoribosylamine--glycine ligase OS=Synechococcus sp. (strain ATCC 27264 / PCC 7002 / PR-6) GN=purD	purD SYNPCC7002_A1406	Conserved	'de novo' IMP biosynthetic process [GO:0006189]; purine nucleobase biosynthetic process [GO:0009113]	PATHWAY: Purine metabolism; IMP biosynthesis via de novo pathway; N(1)-(5-phospho-D-ribosyl)glycinamide from 5-phospho-alpha-D-ribose 1-diphosphate: step 2/2. {ECO:0000256|HAMAP-Rule:MF_00138}.	-	ATP binding [GO:0005524]; magnesium ion binding [GO:0000287]; manganese ion binding [GO:0030145]; phosphoribosylamine-glycine ligase activity [GO:0004637]; 'de novo' IMP biosynthetic process [GO:0006189]; purine nucleobase biosynthetic process [GO:0009113]
587	B1XNE9	Phosphoribosylaminoimidazole-succinocarboxamide synthase OS=Synechococcus sp. (strain ATCC 27264 / PCC 7002 / PR-6) GN=purC	purC SYNPCC7002_A0317	Conserved	'de novo' IMP biosynthetic process [GO:0006189]	PATHWAY: Purine metabolism; IMP biosynthesis via de novo pathway; 5-amino-1-(5-phospho-D-ribosyl)imidazole-4-carboxamide from 5-amino-1-(5-phospho-D-ribosyl)imidazole-4-carboxylate: step 1/2. {ECO:0000255|HAMAP-Rule:MF_00137}.	-	ATP binding [GO:0005524]; phosphoribosylaminoimidazolesuccinocarboxamide synthase activity [GO:0004639]; 'de novo' IMP biosynthetic process [GO:0006189]
588	B5W6U5	Phosphoribosyl-AMP cyclohydrolase OS=Arthrospira maxima CS-328 GN=hisI	hisI AmaxDRAFT_4494	Conserved	histidine biosynthetic process [GO:0000105]	PATHWAY: Amino-acid biosynthesis; L-histidine biosynthesis; L-histidine from 5-phospho-alpha-D-ribose 1-diphosphate: step 3/9. {ECO:0000256|HAMAP-Rule:MF_01021, ECO:0000256|SAAS:SAAS00103190}.	cytoplasm [GO:0005737]	cytoplasm [GO:0005737]; magnesium ion binding [GO:0000287]; phosphoribosyl-AMP cyclohydrolase activity [GO:0004635]; zinc ion binding [GO:0008270]; histidine biosynthetic process [GO:0000105]
589	K9SG93	Phosphoribosyl-ATP pyrophosphatase OS=Pseudanabaena sp. PCC 7367 GN=hisE	hisE Pse7367_0464	Conserved	histidine biosynthetic process [GO:0000105]	PATHWAY: Amino-acid biosynthesis; L-histidine biosynthesis; L-histidine from 5-phospho-alpha-D-ribose 1-diphosphate: step 2/9. {ECO:0000256|HAMAP-Rule:MF_01020, ECO:0000256|SAAS:SAAS00019969}.	cytoplasm [GO:0005737]	cytoplasm [GO:0005737]; ATP binding [GO:0005524]; phosphoribosyl-ATP diphosphatase activity [GO:0004636]; histidine biosynthetic process [GO:0000105]
590	B1XNH7	Phosphoribosylformylglycinamidine cyclo-ligase OS=Synechococcus sp. (strain ATCC 27264 / PCC 7002 / PR-6) GN=purM	purM SYNPCC7002_A0345	Conserved	'de novo' IMP biosynthetic process [GO:0006189]	PATHWAY: Purine metabolism; IMP biosynthesis via de novo pathway; 5-amino-1-(5-phospho-D-ribosyl)imidazole from N(2)-formyl-N(1)-(5-phospho-D-ribosyl)glycinamide: step 2/2. {ECO:0000255|HAMAP-Rule:MF_00741}.	cytoplasm [GO:0005737]	cytoplasm [GO:0005737]; ATP binding [GO:0005524]; phosphoribosylformylglycinamidine cyclo-ligase activity [GO:0004641]; 'de novo' IMP biosynthetic process [GO:0006189]
591	D8FW37	Phosphoribosylformylglycinamidine synthase 2 OS=[Oscillatoria] sp. PCC 6506 GN=OSCI_980001	OSCI_980001	Conserved	-	-	-	phosphoribosylformylglycinamidine synthase activity [GO:0004642]
592	B1XP63	Phosphoribosylformylglycinamidine synthase subunit PurL OS=Synechococcus sp. (strain ATCC 27264 / PCC 7002 / PR-6) GN=purL	purL SYNPCC7002_A1667	Conserved	'de novo' IMP biosynthetic process [GO:0006189]	PATHWAY: Purine metabolism; IMP biosynthesis via de novo pathway; 5-amino-1-(5-phospho-D-ribosyl)imidazole from N(2)-formyl-N(1)-(5-phospho-D-ribosyl)glycinamide: step 1/2. {ECO:0000256|HAMAP-Rule:MF_00420}.	cytoplasm [GO:0005737]	cytoplasm [GO:0005737]; ATP binding [GO:0005524]; magnesium ion binding [GO:0000287]; phosphoribosylformylglycinamidine synthase activity [GO:0004642]; 'de novo' IMP biosynthetic process [GO:0006189]
593	B1XN56	Phosphoribosylformylglycinamidine synthase subunit PurQ OS=Synechococcus sp. (strain ATCC 27264 / PCC 7002 / PR-6) GN=purQ	purQ SYNPCC7002_A1545	Conserved	'de novo' IMP biosynthetic process [GO:0006189]; glutamine metabolic process [GO:0006541]	PATHWAY: Purine metabolism; IMP biosynthesis via de novo pathway; 5-amino-1-(5-phospho-D-ribosyl)imidazole from N(2)-formyl-N(1)-(5-phospho-D-ribosyl)glycinamide: step 1/2. {ECO:0000256|HAMAP-Rule:MF_00421, ECO:0000256|SAAS:SAAS00064607}.	cytoplasm [GO:0005737]	cytoplasm [GO:0005737]; ATP binding [GO:0005524]; hydrolase activity [GO:0016787]; phosphoribosylformylglycinamidine synthase activity [GO:0004642]; 'de novo' IMP biosynthetic process [GO:0006189]; glutamine metabolic process [GO:0006541]
594	B1XN57	Phosphoribosylformylglycinamidine synthase subunit PurS OS=Synechococcus sp. (strain ATCC 27264 / PCC 7002 / PR-6) GN=purS	purS SYNPCC7002_A1546	Conserved	'de novo' IMP biosynthetic process [GO:0006189]	PATHWAY: Purine metabolism; IMP biosynthesis via de novo pathway; 5-amino-1-(5-phospho-D-ribosyl)imidazole from N(2)-formyl-N(1)-(5-phospho-D-ribosyl)glycinamide: step 1/2. {ECO:0000256|HAMAP-Rule:MF_01926}.	cytoplasm [GO:0005737]	cytoplasm [GO:0005737]; ATP binding [GO:0005524]; phosphoribosylformylglycinamidine synthase activity [GO:0004642]; 'de novo' IMP biosynthetic process [GO:0006189]
595	B1XKQ6	Phosphoribosylglycinamide formyltransferase OS=Synechococcus sp. (strain ATCC 27264 / PCC 7002 / PR-6) GN=purN	purN SYNPCC7002_A0007	Conserved	'de novo' IMP biosynthetic process [GO:0006189]	PATHWAY: Purine metabolism; IMP biosynthesis via de novo pathway; N(2)-formyl-N(1)-(5-phospho-D-ribosyl)glycinamide from N(1)-(5-phospho-D-ribosyl)glycinamide (10-formyl THF route): step 1/1. {ECO:0000256|HAMAP-Rule:MF_01930}.	-	phosphoribosylglycinamide formyltransferase activity [GO:0004644]; 'de novo' IMP biosynthetic process [GO:0006189]
596	B1XLW8	Phosphoribulokinase OS=Synechococcus sp. (strain ATCC 27264 / PCC 7002 / PR-6) GN=prk	prk SYNPCC7002_A2665	Conserved	carbohydrate metabolic process [GO:0005975]	-	-	ATP binding [GO:0005524]; phosphoribulokinase activity [GO:0008974]; carbohydrate metabolic process [GO:0005975]
597	B1XPT5	Photomixotrophic growth related protein PmgA putative Anti-Sigma regulatory factor (Ser/Thr protein kinase) OS=Synechococcus sp. (strain ATCC 27264 / PCC 7002 / PR-6) GN=pmgA	pmgA SYNPCC7002_A0556	Conserved	-	-	-	kinase activity [GO:0016301]
598	B1XNN2	Photosystem I assembly protein Ycf3 OS=Synechococcus sp. (strain ATCC 27264 / PCC 7002 / PR-6) GN=ycf3	ycf3 SYNPCC7002_A1566	Conserved	photosynthesis [GO:0015979]	-	thylakoid membrane [GO:0042651]	thylakoid membrane [GO:0042651]; photosynthesis [GO:0015979]
599	O68611	Photosystem I assembly protein Ycf4 OS=Synechococcus sp. (strain ATCC 27264 / PCC 7002 / PR-6) GN=ycf4	ycf4 SYNPCC7002_A1093	Conserved	photosynthesis [GO:0015979]	-	integral component of membrane [GO:0016021]; photosystem I [GO:0009522]; thylakoid membrane [GO:0042651]	integral component of membrane [GO:0016021]; photosystem I [GO:0009522]; thylakoid membrane [GO:0042651]; photosynthesis [GO:0015979]
600	B1XJB8	Photosystem I biogenesis protein btpA OS=Synechococcus sp. (strain ATCC 27264 / PCC 7002 / PR-6) GN=btpA	btpA SYNPCC7002_A0975	Conserved	metabolic process [GO:0008152]	-	-	catalytic activity [GO:0003824]; metabolic process [GO:0008152]
601	D7DYN5	Photosystem I P700 chlorophyll a apoprotein A2 OS=Nostoc azollae (strain 0708) GN=psaB	psaB Aazo_0256	Conserved	photosynthesis [GO:0015979]; protein-chromophore linkage [GO:0018298]	-	integral component of membrane [GO:0016021]; photosystem I [GO:0009522]; thylakoid membrane [GO:0042651]	integral component of membrane [GO:0016021]; photosystem I [GO:0009522]; thylakoid membrane [GO:0042651]; 4 iron, 4 sulfur cluster binding [GO:0051539]; chlorophyll binding [GO:0016168]; electron carrier activity [GO:0009055]; magnesium ion binding [GO:0000287]; oxidoreductase activity [GO:0016491]; photosynthesis [GO:0015979]; protein-chromophore linkage [GO:0018298]
602	B1XJF1	Photosystem I reaction center subunit III, PsaF OS=Synechococcus sp. (strain ATCC 27264 / PCC 7002 / PR-6) GN=psaF	psaF SYNPCC7002_A1008	Conserved	photosynthesis [GO:0015979]	-	integral component of membrane [GO:0016021]; photosystem I reaction center [GO:0009538]	integral component of membrane [GO:0016021]; photosystem I reaction center [GO:0009538]; photosynthesis [GO:0015979]
603	P31969	Photosystem I reaction center subunit IV OS=Synechococcus sp. (strain ATCC 27264 / PCC 7002 / PR-6) GN=psaE PE=1	psaE SYNPCC7002_A1393	Conserved	photosynthesis [GO:0015979]	-	photosystem I reaction center [GO:0009538]; thylakoid membrane [GO:0042651]	photosystem I reaction center [GO:0009538]; thylakoid membrane [GO:0042651]; photosynthesis [GO:0015979]
604	Q54753	Photosystem I reaction center subunit XI OS=Synechococcus sp. (strain ATCC 27264 / PCC 7002 / PR-6) GN=psaL	psaL SYNPCC7002_A2620	Conserved	photosynthesis [GO:0015979]	-	integral component of membrane [GO:0016021]; photosystem I reaction center [GO:0009538]; thylakoid membrane [GO:0042651]	integral component of membrane [GO:0016021]; photosystem I reaction center [GO:0009538]; thylakoid membrane [GO:0042651]; photosynthesis [GO:0015979]
605	B1XQE5	Photosystem I subunit II OS=Synechococcus sp. (strain ATCC 27264 / PCC 7002 / PR-6) GN=psaD	psaD SYNPCC7002_A0682	Conserved	photosynthesis [GO:0015979]	-	photosystem I reaction center [GO:0009538]	photosystem I reaction center [GO:0009538]; photosynthesis [GO:0015979]
606	Q4BUC0	Photosystem II CP43 protein PsbC homolog OS=Crocosphaera watsonii WH 8501 GN=CwatDRAFT_0025	CwatDRAFT_0025	Conserved	photosynthetic electron transport chain [GO:0009767]	-	integral component of membrane [GO:0016021]; photosystem [GO:0009521]	integral component of membrane [GO:0016021]; photosystem [GO:0009521]; chlorophyll binding [GO:0016168]; photosynthetic electron transport chain [GO:0009767]
607	B1XNM5	Photosystem II CP43 reaction center protein OS=Synechococcus sp. (strain ATCC 27264 / PCC 7002 / PR-6) GN=psbC	psbC SYNPCC7002_A1559	Conserved	photosynthetic electron transport in photosystem II [GO:0009772]; protein-chromophore linkage [GO:0018298]	-	integral component of membrane [GO:0016021]; photosystem II [GO:0009523]; thylakoid membrane [GO:0042651]	integral component of membrane [GO:0016021]; photosystem II [GO:0009523]; thylakoid membrane [GO:0042651]; chlorophyll binding [GO:0016168]; electron transporter, transferring electrons within the cyclic electron transport pathway of photosynthesis activity [GO:0045156]; metal ion binding [GO:0046872]; photosynthetic electron transport in photosystem II [GO:0009772]; protein-chromophore linkage […
608	B1XPN4	Photosystem II CP47 reaction center protein OS=Synechococcus sp. (strain ATCC 27264 / PCC 7002 / PR-6) GN=psbB	psbB SYNPCC7002_A1759	Conserved	photosynthetic electron transport in photosystem II [GO:0009772]; protein-chromophore linkage [GO:0018298]	-	integral component of membrane [GO:0016021]; photosystem II [GO:0009523]; thylakoid membrane [GO:0042651]	integral component of membrane [GO:0016021]; photosystem II [GO:0009523]; thylakoid membrane [GO:0042651]; chlorophyll binding [GO:0016168]; electron transporter, transferring electrons within the cyclic electron transport pathway of photosynthesis activity [GO:0045156]; photosynthetic electron transport in photosystem II [GO:0009772]; protein-chromophore linkage [GO:0018298]
609	D8G528	Photosystem II D2 protein OS=[Oscillatoria] sp. PCC 6506 GN=OSCI_3510001	OSCI_3510001	Conserved	photosynthetic electron transport in photosystem II [GO:0009772]	-	integral component of membrane [GO:0016021]	integral component of membrane [GO:0016021]; electron transporter, transferring electrons within the cyclic electron transport pathway of photosynthesis activity [GO:0045156]; photosynthetic electron transport in photosystem II [GO:0009772]
610	P20898	Photosystem II D2 protein OS=Synechococcus sp. (strain ATCC 27264 / PCC 7002 / PR-6) GN=psbD1	psbD1 SYNPCC7002_A1560; psbD2 SYNPCC7002_A2199	Conserved	photosynthetic electron transport in photosystem II [GO:0009772]; protein-chromophore linkage [GO:0018298]	-	integral component of membrane [GO:0016021]; photosystem II [GO:0009523]; thylakoid membrane [GO:0042651]	integral component of membrane [GO:0016021]; photosystem II [GO:0009523]; thylakoid membrane [GO:0042651]; chlorophyll binding [GO:0016168]; electron transporter, transferring electrons within the cyclic electron transport pathway of photosynthesis activity [GO:0045156]; iron ion binding [GO:0005506]; oxidoreductase activity [GO:0016491]; photosynthetic electron transport in photosystem II [GO:00…
611	Q6Q300	Photosystem II manganese stabilizing protein OS=Synechococcus sp. (strain ATCC 27264 / PCC 7002 / PR-6) GN=psbO	psbO SYNPCC7002_A0269	Conserved	photosynthesis [GO:0015979]; photosystem II stabilization [GO:0042549]	-	extrinsic component of membrane [GO:0019898]; integral component of membrane [GO:0016021]; photosystem II oxygen evolving complex [GO:0009654]	extrinsic component of membrane [GO:0019898]; integral component of membrane [GO:0016021]; photosystem II oxygen evolving complex [GO:0009654]; calcium ion binding [GO:0005509]; photosynthesis [GO:0015979]; photosystem II stabilization [GO:0042549]
612	B1XIP3	Photosystem II protein D1 3 OS=Synechococcus sp. (strain ATCC 27264 / PCC 7002 / PR-6) GN=psbA3	psbA3 SYNPCC7002_A2164	Conserved	photosynthetic electron transport in photosystem II [GO:0009772]; protein-chromophore linkage [GO:0018298]; response to herbicide [GO:0009635]	-	integral component of membrane [GO:0016021]; photosystem II [GO:0009523]; thylakoid membrane [GO:0042651]	integral component of membrane [GO:0016021]; photosystem II [GO:0009523]; thylakoid membrane [GO:0042651]; chlorophyll binding [GO:0016168]; electron transporter, transferring electrons within the cyclic electron transport pathway of photosynthesis activity [GO:0045156]; iron ion binding [GO:0005506]; oxygen evolving activity [GO:0010242]; photosynthetic electron transport in photosystem II [GO:0…
613	B1XIE1	Photosystem II reaction center protein H OS=Synechococcus sp. (strain ATCC 27264 / PCC 7002 / PR-6) GN=psbH	psbH SYNPCC7002_A0808	Conserved	photosynthesis [GO:0015979]; protein stabilization [GO:0050821]	-	integral component of membrane [GO:0016021]; photosystem II [GO:0009523]; thylakoid membrane [GO:0042651]	integral component of membrane [GO:0016021]; photosystem II [GO:0009523]; thylakoid membrane [GO:0042651]; phosphate ion binding [GO:0042301]; photosynthesis [GO:0015979]; protein stabilization [GO:0050821]
614	B1XMN4	Photosystem II reaction center protein K OS=Synechococcus sp. (strain ATCC 27264 / PCC 7002 / PR-6) GN=psbK	psbK SYNPCC7002_A2779	Conserved	photosynthesis [GO:0015979]	-	integral component of membrane [GO:0016021]; photosystem II reaction center [GO:0009539]; thylakoid membrane [GO:0042651]	integral component of membrane [GO:0016021]; photosystem II reaction center [GO:0009539]; thylakoid membrane [GO:0042651]; photosynthesis [GO:0015979]
615	B1XL01	Photosystem II reaction center Psb28 protein OS=Synechococcus sp. (strain ATCC 27264 / PCC 7002 / PR-6) GN=psb28	psb28 SYNPCC7002_A1258	Conserved	photosynthesis [GO:0015979]	-	photosystem II oxygen evolving complex [GO:0009654]	photosystem II oxygen evolving complex [GO:0009654]; photosynthesis [GO:0015979]
616	K9Q1R9	PHP domain protein OS=Leptolyngbya sp. PCC 7376 GN=Lepto7376_2754	Lepto7376_2754	Conserved	-	-	-	catalytic activity [GO:0003824]
617	D7DYQ7	Phycobilisome linker polypeptide OS=Nostoc azollae (strain 0708) GN=Aazo_0295	Aazo_0295	Conserved	photosynthesis [GO:0015979]	-	phycobilisome [GO:0030089]	phycobilisome [GO:0030089]; photosynthesis [GO:0015979]
618	D7DYQ8	Phycocyanin OS=Nostoc azollae (strain 0708) GN=Aazo_0296	Aazo_0296	Conserved	oxidation-reduction process [GO:0055114]; photosynthesis [GO:0015979]; protein-chromophore linkage [GO:0018298]	-	phycobilisome [GO:0030089]	phycobilisome [GO:0030089]; oxidation-reduction process [GO:0055114]; photosynthesis [GO:0015979]; protein-chromophore linkage [GO:0018298]
619	D7DYQ9	Phycocyanin OS=Nostoc azollae (strain 0708) GN=Aazo_0297	Aazo_0297	Conserved	oxidation-reduction process [GO:0055114]; photosynthesis [GO:0015979]; protein-chromophore linkage [GO:0018298]	-	phycobilisome [GO:0030089]	phycobilisome [GO:0030089]; oxidation-reduction process [GO:0055114]; photosynthesis [GO:0015979]; protein-chromophore linkage [GO:0018298]
620	B1XQA2	Phycocyanin-associated phycobilisome rod-core linker polypeptide OS=Synechococcus sp. (strain ATCC 27264 / PCC 7002 / PR-6) GN=cpcG	cpcG SYNPCC7002_A0639	Conserved	photosynthesis [GO:0015979]	-	integral component of membrane [GO:0016021]; phycobilisome [GO:0030089]	integral component of membrane [GO:0016021]; phycobilisome [GO:0030089]; photosynthesis [GO:0015979]
621	B1XI94	Phycocyanobilin lyase CpcT OS=Synechococcus sp. (strain ATCC 27264 / PCC 7002 / PR-6) GN=cpcT PE=1	cpcT SYNPCC7002_A2095	Conserved	protein-phycocyanobilin linkage [GO:0017009]	-	-	lyase activity [GO:0016829]; protein-phycocyanobilin linkage [GO:0017009]
622	A8HTM2	Phycocyanobilin lyase subunit CpcS OS=Synechococcus sp. (strain ATCC 27264 / PCC 7002 / PR-6) GN=cpcS PE=1	cpcS cpcS-I SYNPCC7002_A1822	Conserved	protein-phycocyanobilin linkage [GO:0017009]	-	-	lyase activity [GO:0016829]; protein-phycocyanobilin linkage [GO:0017009]
623	B1XJ42	Phycocyanobilin:ferredoxin oxidoreductase OS=Synechococcus sp. (strain ATCC 27264 / PCC 7002 / PR-6) GN=pcyA	pcyA SYNPCC7002_A2228	Conserved	phytochromobilin biosynthetic process [GO:0010024]	-	-	cobalt ion binding [GO:0050897]; phycocyanobilin:ferredoxin oxidoreductase activity [GO:0050620]; phytochromobilin biosynthetic process [GO:0010024]
624	B1XQM8	Phytoene synthase OS=Synechococcus sp. (strain ATCC 27264 / PCC 7002 / PR-6) GN=crtB	crtB SYNPCC7002_A1936	Conserved	biosynthetic process [GO:0009058]	-	-	transferase activity, transferring alkyl or aryl (other than methyl) groups [GO:0016765]; biosynthetic process [GO:0009058]
625	Q4BUI5	Pilus assembly protein, membrane protein, required for motility OS=Crocosphaera watsonii WH 8501 GN=CwatDRAFT_0046	CwatDRAFT_0046	Conserved	-	-	-	-
626	Q4C9X5	Pilus assembly protein, membrane protein, required for motility OS=Crocosphaera watsonii WH 8501 GN=CwatDRAFT_6522	CwatDRAFT_6522	Conserved	-	-	-	-
627	Q4C6W3	Pilus biogenesis protein homologous to general secretion pathway protein E OS=Crocosphaera watsonii WH 8501 GN=CwatDRAFT_4946	CwatDRAFT_4946	Conserved	-	-	-	-
628	D4TJB0	Pleiotropic regulatory protein [degT] protein OS=Cylindrospermopsis raciborskii CS-505 GN=CRC_02464 PE=3	CRC_02464	Conserved	-	-	-	catalytic activity [GO:0003824]
629	B1XK48	Polyphosphate kinase OS=Synechococcus sp. (strain ATCC 27264 / PCC 7002 / PR-6) GN=ppk	ppk SYNPCC7002_A2425	Conserved	polyphosphate biosynthetic process [GO:0006799]	-	polyphosphate kinase complex [GO:0009358]	polyphosphate kinase complex [GO:0009358]; ATP binding [GO:0005524]; polyphosphate kinase activity [GO:0008976]; polyphosphate biosynthetic process [GO:0006799]
630	B5W3H4	Polyprenyl synthetase OS=Arthrospira maxima CS-328 GN=AmaxDRAFT_3281	AmaxDRAFT_3281	Conserved	isoprenoid biosynthetic process [GO:0008299]	-	-	transferase activity [GO:0016740]; isoprenoid biosynthetic process [GO:0008299]
631	B1XJU0	Polyribonucleotide nucleotidyltransferase OS=Synechococcus sp. (strain ATCC 27264 / PCC 7002 / PR-6) GN=pnp	pnp SYNPCC7002_A1066	Conserved	mRNA catabolic process [GO:0006402]; RNA processing [GO:0006396]	-	cytoplasm [GO:0005737]	cytoplasm [GO:0005737]; 3'-5'-exoribonuclease activity [GO:0000175]; magnesium ion binding [GO:0000287]; polyribonucleotide nucleotidyltransferase activity [GO:0004654]; RNA binding [GO:0003723]; mRNA catabolic process [GO:0006402]; RNA processing [GO:0006396]
632	B1XKS9	Polysaccharide pyruvyl transferase OS=Synechococcus sp. (strain ATCC 27264 / PCC 7002 / PR-6) GN=SYNPCC7002_A0030	SYNPCC7002_A0030	Conserved	-	-	-	transferase activity [GO:0016740]
633	B1XNS5	Porphobilinogen deaminase OS=Synechococcus sp. (strain ATCC 27264 / PCC 7002 / PR-6) GN=hemC	hemC SYNPCC7002_A1610	Conserved	chlorophyll biosynthetic process [GO:0015995]; peptidyl-pyrromethane cofactor linkage [GO:0018160]; protoporphyrinogen IX biosynthetic process [GO:0006782]	PATHWAY: Porphyrin-containing compound metabolism; chlorophyll biosynthesis. {ECO:0000256|HAMAP-Rule:MF_00260}.; PATHWAY: Porphyrin-containing compound metabolism; protoporphyrin-IX biosynthesis; coproporphyrinogen-III from 5-aminolevulinate: step 2/4. {ECO:0000256|HAMAP-Rule:MF_00260, ECO:0000256|SAAS:SAAS00018329}.	-	hydroxymethylbilane synthase activity [GO:0004418]; chlorophyll biosynthetic process [GO:0015995]; peptidyl-pyrromethane cofactor linkage [GO:0018160]; protoporphyrinogen IX biosynthetic process [GO:0006782]
634	B1XHQ7	Possible syn-2, delta 9 acyl-lipid fatty acid desaturase OS=Synechococcus sp. (strain ATCC 27264 / PCC 7002 / PR-6) GN=desF	desF SYNPCC7002_A1989	Conserved	lipid metabolic process [GO:0006629]	-	integral component of membrane [GO:0016021]	integral component of membrane [GO:0016021]; oxidoreductase activity, acting on paired donors, with oxidation of a pair of donors resulting in the reduction of molecular oxygen to two molecules of water [GO:0016717]; lipid metabolic process [GO:0006629]
635	B0JGU1	Precorrin decarbocylase OS=Microcystis aeruginosa (strain NIES-843) GN=cobL	cobL MAE_55350	Conserved	-	-	-	-
636	D7E231	Precorrin-4 C11-methyltransferase OS=Nostoc azollae (strain 0708) GN=Aazo_0905	Aazo_0905	Conserved	cobalamin biosynthetic process [GO:0009236]; oxidation-reduction process [GO:0055114]	-	-	precorrin-4 C11-methyltransferase activity [GO:0046026]; cobalamin biosynthetic process [GO:0009236]; oxidation-reduction process [GO:0055114]
637	B1XIW0	Precorrin-6B methylase 2 OS=Synechococcus sp. (strain ATCC 27264 / PCC 7002 / PR-6) GN=cobL	cobL SYNPCC7002_A0898	Conserved	cobalamin biosynthetic process [GO:0009236]	-	-	protein methyltransferase activity [GO:0008276]; rRNA (adenine-N6,N6-)-dimethyltransferase activity [GO:0000179]; cobalamin biosynthetic process [GO:0009236]
638	B1XMA1	Predicted membrane-associated Zn-dependent proteases 1 OS=Synechococcus sp. (strain ATCC 27264 / PCC 7002 / PR-6) GN=SYNPCC7002_A1391	SYNPCC7002_A1391	Conserved	-	-	integral component of membrane [GO:0016021]	integral component of membrane [GO:0016021]; metalloendopeptidase activity [GO:0004222]
639	B1XK27	Prephenate dehydratase OS=Synechococcus sp. (strain ATCC 27264 / PCC 7002 / PR-6) GN=pheA	pheA SYNPCC7002_A2404	Conserved	L-phenylalanine biosynthetic process [GO:0009094]	PATHWAY: Amino-acid biosynthesis; L-phenylalanine biosynthesis; phenylpyruvate from prephenate: step 1/1. {ECO:0000256|RuleBase:RU361254}.	cytoplasm [GO:0005737]	cytoplasm [GO:0005737]; amino acid binding [GO:0016597]; chorismate mutase activity [GO:0004106]; prephenate dehydratase activity [GO:0004664]; L-phenylalanine biosynthetic process [GO:0009094]
640	B1XQE0	Prephenate dehydrogenase OS=Synechococcus sp. (strain ATCC 27264 / PCC 7002 / PR-6) GN=tyrA	tyrA SYNPCC7002_A0677	Conserved	tyrosine biosynthetic process [GO:0006571]	-	-	prephenate dehydrogenase (NADP+) activity [GO:0004665]; prephenate dehydrogenase activity [GO:0008977]; tyrosine biosynthetic process [GO:0006571]
641	B1XNJ7	Primosomal protein N' OS=Synechococcus sp. (strain ATCC 27264 / PCC 7002 / PR-6) GN=priA	priA SYNPCC7002_A0365	Conserved	DNA replication, synthesis of RNA primer [GO:0006269]; DNA unwinding involved in DNA replication [GO:0006268]	-	primosome complex [GO:1990077]	primosome complex [GO:1990077]; ATP binding [GO:0005524]; ATP-dependent DNA helicase activity [GO:0004003]; DNA binding [GO:0003677]; zinc ion binding [GO:0008270]; DNA replication, synthesis of RNA primer [GO:0006269]; DNA unwinding involved in DNA replication [GO:0006268]
642	B1XQ41	Probable 2-phosphosulfolactate phosphatase OS=Synechococcus sp. (strain ATCC 27264 / PCC 7002 / PR-6) GN=comB	comB SYNPCC7002_A1835	Conserved	coenzyme M biosynthetic process [GO:0019295]	-	-	2-phosphosulfolactate phosphatase activity [GO:0050532]; magnesium ion binding [GO:0000287]; coenzyme M biosynthetic process [GO:0019295]
643	B1XQF3	Probable bicarbonate transporter, ICT family protein OS=Synechococcus sp. (strain ATCC 27264 / PCC 7002 / PR-6) GN=SYNPCC7002_A0690	SYNPCC7002_A0690	Conserved	-	-	integral component of membrane [GO:0016021]	integral component of membrane [GO:0016021]
644	B1XK83	Probable cytosol aminopeptidase OS=Synechococcus sp. (strain ATCC 27264 / PCC 7002 / PR-6) GN=pepA	pepA SYNPCC7002_A2460	Conserved	-	-	cytoplasm [GO:0005737]	cytoplasm [GO:0005737]; aminopeptidase activity [GO:0004177]; manganese ion binding [GO:0030145]; metalloexopeptidase activity [GO:0008235]
645	B1XQH8	Probable dual-specificity RNA methyltransferase RlmN OS=Synechococcus sp. (strain ATCC 27264 / PCC 7002 / PR-6) GN=rlmN	rlmN SYNPCC7002_A0715	Conserved	rRNA base methylation [GO:0070475]	-	cytoplasm [GO:0005737]	cytoplasm [GO:0005737]; 4 iron, 4 sulfur cluster binding [GO:0051539]; metal ion binding [GO:0046872]; rRNA (adenine-C2-)-methyltransferase activity [GO:0070040]; rRNA binding [GO:0019843]; tRNA (adenine-C2-)-methyltransferase activity [GO:0002935]; tRNA binding [GO:0000049]; rRNA base methylation [GO:0070475]
646	B1XP53	Proline--tRNA ligase OS=Synechococcus sp. (strain ATCC 27264 / PCC 7002 / PR-6) GN=proS	proS SYNPCC7002_A1656	Conserved	prolyl-tRNA aminoacylation [GO:0006433]	-	cytoplasm [GO:0005737]	cytoplasm [GO:0005737]; aminoacyl-tRNA editing activity [GO:0002161]; ATP binding [GO:0005524]; proline-tRNA ligase activity [GO:0004827]; prolyl-tRNA aminoacylation [GO:0006433]
647	D4TEC5	Protein GrpE OS=Cylindrospermopsis raciborskii CS-505 GN=grpE PE=3	grpE CRC_00726	Conserved	protein folding [GO:0006457]	-	cytoplasm [GO:0005737]	cytoplasm [GO:0005737]; adenyl-nucleotide exchange factor activity [GO:0000774]; protein folding [GO:0006457]
648	Q4CAD2	Protein kinase OS=Crocosphaera watsonii WH 8501 GN=CwatDRAFT_6607	CwatDRAFT_6607	Conserved	-	-	-	ATP binding [GO:0005524]; protein kinase activity [GO:0004672]
649	P14582	Protein RecA OS=Synechococcus sp. (strain ATCC 27264 / PCC 7002 / PR-6) GN=recA	recA SYNPCC7002_A0426	Conserved	DNA recombination [GO:0006310]; DNA repair [GO:0006281]; SOS response [GO:0009432]	-	cytoplasm [GO:0005737]	cytoplasm [GO:0005737]; ATP binding [GO:0005524]; damaged DNA binding [GO:0003684]; DNA-dependent ATPase activity [GO:0008094]; single-stranded DNA binding [GO:0003697]; DNA recombination [GO:0006310]; DNA repair [GO:0006281]; SOS response [GO:0009432]
650	B1XHY6	Protein Thf1 OS=Synechococcus sp. (strain ATCC 27264 / PCC 7002 / PR-6) GN=thf1	thf1 SYNPCC7002_A0732	Conserved	photosystem II assembly [GO:0010207]	-	-	photosystem II assembly [GO:0010207]
651	B1XL02	Protein translocase subunit SecA OS=Synechococcus sp. (strain ATCC 27264 / PCC 7002 / PR-6) GN=secA	secA SYNPCC7002_A1259	Conserved	intracellular protein transmembrane transport [GO:0065002]; protein import [GO:0017038]; protein targeting [GO:0006605]	-	cytoplasm [GO:0005737]; plasma membrane [GO:0005886]; thylakoid membrane [GO:0042651]	cytoplasm [GO:0005737]; plasma membrane [GO:0005886]; thylakoid membrane [GO:0042651]; ATP binding [GO:0005524]; intracellular protein transmembrane transport [GO:0065002]; protein import [GO:0017038]; protein targeting [GO:0006605]
652	B1XQB9	Protein translocase subunit SecD OS=Synechococcus sp. (strain ATCC 27264 / PCC 7002 / PR-6) GN=secD	secD SYNPCC7002_A0656	Conserved	intracellular protein transmembrane transport [GO:0065002]; protein targeting [GO:0006605]; protein transport by the Sec complex [GO:0043952]	-	integral component of membrane [GO:0016021]; intracellular [GO:0005622]; plasma membrane [GO:0005886]	integral component of membrane [GO:0016021]; intracellular [GO:0005622]; plasma membrane [GO:0005886]; P-P-bond-hydrolysis-driven protein transmembrane transporter activity [GO:0015450]; intracellular protein transmembrane transport [GO:0065002]; protein targeting [GO:0006605]; protein transport by the Sec complex [GO:0043952]
653	B1XJH4	Protein translocase subunit SecE OS=Synechococcus sp. (strain ATCC 27264 / PCC 7002 / PR-6) GN=secE	secE SYNPCC7002_A1031	Conserved	intracellular protein transmembrane transport [GO:0065002]; protein secretion [GO:0009306]; protein targeting [GO:0006605]; protein transport by the Sec complex [GO:0043952]	-	integral component of membrane [GO:0016021]; plasma membrane [GO:0005886]; thylakoid membrane [GO:0042651]	integral component of membrane [GO:0016021]; plasma membrane [GO:0005886]; thylakoid membrane [GO:0042651]; P-P-bond-hydrolysis-driven protein transmembrane transporter activity [GO:0015450]; intracellular protein transmembrane transport [GO:0065002]; protein secretion [GO:0009306]; protein targeting [GO:0006605]; protein transport by the Sec complex [GO:0043952]
654	B1XQC0	Protein translocase subunit SecF OS=Synechococcus sp. (strain ATCC 27264 / PCC 7002 / PR-6) GN=secF	secF SYNPCC7002_A0657	Conserved	intracellular protein transmembrane transport [GO:0065002]; protein targeting [GO:0006605]; protein transport by the Sec complex [GO:0043952]	-	integral component of membrane [GO:0016021]; intracellular [GO:0005622]; plasma membrane [GO:0005886]	integral component of membrane [GO:0016021]; intracellular [GO:0005622]; plasma membrane [GO:0005886]; P-P-bond-hydrolysis-driven protein transmembrane transporter activity [GO:0015450]; intracellular protein transmembrane transport [GO:0065002]; protein targeting [GO:0006605]; protein transport by the Sec complex [GO:0043952]
655	B1XJI9	Protein translocase subunit SecY OS=Synechococcus sp. (strain ATCC 27264 / PCC 7002 / PR-6) GN=secY	secY SYNPCC7002_A1047	Conserved	intracellular protein transmembrane transport [GO:0065002]; protein targeting [GO:0006605]; protein transport by the Sec complex [GO:0043952]	-	integral component of membrane [GO:0016021]; plasma membrane [GO:0005886]; thylakoid membrane [GO:0042651]	integral component of membrane [GO:0016021]; plasma membrane [GO:0005886]; thylakoid membrane [GO:0042651]; intracellular protein transmembrane transport [GO:0065002]; protein targeting [GO:0006605]; protein transport by the Sec complex [GO:0043952]
656	B1XKB3	Protoheme IX farnesyltransferase OS=Synechococcus sp. (strain ATCC 27264 / PCC 7002 / PR-6) GN=ctaB	ctaB SYNPCC7002_A1160	Conserved	heme O biosynthetic process [GO:0048034]	PATHWAY: Porphyrin-containing compound metabolism; heme O biosynthesis; heme O from protoheme: step 1/1. {ECO:0000255|HAMAP-Rule:MF_00154}.	integral component of membrane [GO:0016021]; plasma membrane [GO:0005886]	integral component of membrane [GO:0016021]; plasma membrane [GO:0005886]; protoheme IX farnesyltransferase activity [GO:0008495]; heme O biosynthetic process [GO:0048034]
657	D8G6W1	Protoporphyrin IX magnesium-chelatase OS=[Oscillatoria] sp. PCC 6506 GN=OSCI_3730008	OSCI_3730008	Conserved	-	-	-	magnesium chelatase activity [GO:0016851]
658	B1XJ19	Pseudouridine synthase OS=Synechococcus sp. (strain ATCC 27264 / PCC 7002 / PR-6) GN=rluA	rluA SYNPCC7002_A0958	Conserved	pseudouridine synthesis [GO:0001522]	-	-	pseudouridine synthase activity [GO:0009982]; RNA binding [GO:0003723]; pseudouridine synthesis [GO:0001522]
659	B1XJP9	Pseudouridine synthase OS=Synechococcus sp. (strain ATCC 27264 / PCC 7002 / PR-6) GN=rsuA	rsuA SYNPCC7002_A2357	Conserved	pseudouridine synthesis [GO:0001522]	-	-	pseudouridine synthase activity [GO:0009982]; RNA binding [GO:0003723]; pseudouridine synthesis [GO:0001522]
660	B1XIS6	Putative aluminum resistance protein OS=Synechococcus sp. (strain ATCC 27264 / PCC 7002 / PR-6) GN=SYNPCC7002_A2197	SYNPCC7002_A2197	Conserved	-	-	-	catalytic activity [GO:0003824]; pyridoxal phosphate binding [GO:0030170]
661	B1XIR7	Putative aminotransferase OS=Synechococcus sp. (strain ATCC 27264 / PCC 7002 / PR-6) GN=SYNPCC7002_A2188	SYNPCC7002_A2188	Conserved	biosynthetic process [GO:0009058]	-	-	pyridoxal phosphate binding [GO:0030170]; transaminase activity [GO:0008483]; biosynthetic process [GO:0009058]
662	B1XIR5	Putative anion transporting ATPase OS=Synechococcus sp. (strain ATCC 27264 / PCC 7002 / PR-6) GN=SYNPCC7002_A2186	SYNPCC7002_A2186	Conserved	-	-	-	ATP binding [GO:0005524]; ATPase activity [GO:0016887]
663	B1XI61	Putative ATP-dependent proteinase OS=Synechococcus sp. (strain ATCC 27264 / PCC 7002 / PR-6) GN=SYNPCC7002_A2059	SYNPCC7002_A2059	Conserved	-	-	-	ATP-dependent peptidase activity [GO:0004176]
664	B1XHT7	Putative bacterial extracellular solute-binding protein OS=Synechococcus sp. (strain ATCC 27264 / PCC 7002 / PR-6) GN=SYNPCC7002_A2019	SYNPCC7002_A2019	Conserved	transmembrane transport [GO:0055085]	-	ATP-binding cassette (ABC) transporter complex [GO:0043190]	ATP-binding cassette (ABC) transporter complex [GO:0043190]; transmembrane transport [GO:0055085]
665	O68615	Putative c-type cytochrome biogenesis protein OS=Synechococcus sp. (strain ATCC 27264 / PCC 7002 / PR-6) GN=ccdA	ccdA SYNPCC7002_A1089	Conserved	cytochrome complex assembly [GO:0017004]; oxidation-reduction process [GO:0055114]	-	integral component of membrane [GO:0016021]	integral component of membrane [GO:0016021]; cytochrome complex assembly [GO:0017004]; oxidation-reduction process [GO:0055114]
666	B1XIM4	Putative D-alanyl-D-alanine carboxypeptidase OS=Synechococcus sp. (strain ATCC 27264 / PCC 7002 / PR-6) GN=SYNPCC7002_A2145	SYNPCC7002_A2145	Conserved	-	-	integral component of membrane [GO:0016021]	integral component of membrane [GO:0016021]; carboxypeptidase activity [GO:0004180]
667	B1XHW5	Putative deoxyribonuclease OS=Synechococcus sp. (strain ATCC 27264 / PCC 7002 / PR-6) GN=SYNPCC7002_A2047	dtd3 SYNPCC7002_A2047	Conserved	-	-	-	endodeoxyribonuclease activity, producing 5'-phosphomonoesters [GO:0016888]
668	B5VU80	Putative diguanylate phosphodiesterase OS=Arthrospira maxima CS-328 GN=AmaxDRAFT_0121	AmaxDRAFT_0121	Conserved	-	-	-	-
669	D8FXG0	Putative DNA polymerase III, subunits gamma and tau OS=[Oscillatoria] sp. PCC 6506 GN=OSCI_1460026	OSCI_1460026	Conserved	DNA replication [GO:0006260]	-	DNA polymerase III complex [GO:0009360]	DNA polymerase III complex [GO:0009360]; ATP binding [GO:0005524]; DNA binding [GO:0003677]; DNA-directed DNA polymerase activity [GO:0003887]; DNA replication [GO:0006260]
670	B1XIN1	Putative ferredoxin (2Fe-2S) OS=Synechococcus sp. (strain ATCC 27264 / PCC 7002 / PR-6) GN=SYNPCC7002_A2152	SYNPCC7002_A2152	Conserved	-	-	-	electron carrier activity [GO:0009055]; iron-sulfur cluster binding [GO:0051536]; metal ion binding [GO:0046872]
671	B1XNC3	Putative gluconeogenesis factor OS=Synechococcus sp. (strain ATCC 27264 / PCC 7002 / PR-6) GN=SYNPCC7002_A2865	SYNPCC7002_A2865	Conserved	regulation of cell shape [GO:0008360]	-	cytoplasm [GO:0005737]; integral component of membrane [GO:0016021]	cytoplasm [GO:0005737]; integral component of membrane [GO:0016021]; regulation of cell shape [GO:0008360]
672	B1XIB8	Putative haloacid dehalogenase-like hydrolase OS=Synechococcus sp. (strain ATCC 27264 / PCC 7002 / PR-6) GN=SYNPCC7002_A2121	SYNPCC7002_A2121	Conserved	metabolic process [GO:0008152]	-	-	hydrolase activity [GO:0016787]; metabolic process [GO:0008152]
673	Q93UL8	Putative Holliday junction resolvase OS=Synechococcus sp. (strain ATCC 27264 / PCC 7002 / PR-6) GN=sll0832	sll0832 SYNPCC7002_A1673	Conserved	ribosome biogenesis [GO:0042254]	-	cytoplasm [GO:0005737]	cytoplasm [GO:0005737]; nuclease activity [GO:0004518]; nucleic acid binding [GO:0003676]; ribosome biogenesis [GO:0042254]
674	B1XJ08	Putative Holliday junction resolvase OS=Synechococcus sp. (strain ATCC 27264 / PCC 7002 / PR-6) GN=SYNPCC7002_A0946	SYNPCC7002_A0946	Conserved	rRNA 5'-end processing [GO:0000967]	-	cytoplasm [GO:0005737]	cytoplasm [GO:0005737]; nuclease activity [GO:0004518]; nucleic acid binding [GO:0003676]; rRNA 5'-end processing [GO:0000967]
675	B1XLI9	Putative lipid II flippase MurJ OS=Synechococcus sp. (strain ATCC 27264 / PCC 7002 / PR-6) GN=mviN	mviN SYNPCC7002_A0134	Conserved	cell wall organization [GO:0071555]; peptidoglycan biosynthetic process [GO:0009252]; regulation of cell shape [GO:0008360]; transport [GO:0006810]	-	integral component of membrane [GO:0016021]; plasma membrane [GO:0005886]	integral component of membrane [GO:0016021]; plasma membrane [GO:0005886]; cell wall organization [GO:0071555]; peptidoglycan biosynthetic process [GO:0009252]; regulation of cell shape [GO:0008360]; transport [GO:0006810]
676	B0AZI0	Putative nitrilase OS=Synechococcus sp. (strain ATCC 27264 / PCC 7002 / PR-6) GN=SYNPCC7002_A2012	SYNPCC7002_A2012	Conserved	nitrogen compound metabolic process [GO:0006807]	-	-	hydrolase activity, acting on carbon-nitrogen (but not peptide) bonds [GO:0016810]; nitrogen compound metabolic process [GO:0006807]
677	B1XJA6	Putative peptidyl-prolyl cis-trans isomerase OS=Synechococcus sp. (strain ATCC 27264 / PCC 7002 / PR-6) GN=SYNPCC7002_A2294	SYNPCC7002_A2294	Conserved	protein folding [GO:0006457]	-	-	peptidyl-prolyl cis-trans isomerase activity [GO:0003755]; protein folding [GO:0006457]
678	B1XJG4	Putative permease, YjgP/YjgQ family superfamily OS=Synechococcus sp. (strain ATCC 27264 / PCC 7002 / PR-6) GN=SYNPCC7002_A1021	SYNPCC7002_A1021	Conserved	-	-	integral component of membrane [GO:0016021]	integral component of membrane [GO:0016021]
679	B1XPN2	Putative phosphatidate cytidylyltransferase OS=Synechococcus sp. (strain ATCC 27264 / PCC 7002 / PR-6) GN=SYNPCC7002_A1757	SYNPCC7002_A1757	Conserved	-	-	integral component of membrane [GO:0016021]	integral component of membrane [GO:0016021]; nucleotidyltransferase activity [GO:0016779]
680	B1XQQ8	Putative pleiotropic regulatory protein OS=Synechococcus sp. (strain ATCC 27264 / PCC 7002 / PR-6) GN=degT	degT SYNPCC7002_A1966	Conserved	-	-	-	catalytic activity [GO:0003824]
681	B1XN71	Putative pterin-4-alpha-carbinolamine dehydratase OS=Synechococcus sp. (strain ATCC 27264 / PCC 7002 / PR-6) GN=SYNPCC7002_A2812	SYNPCC7002_A2812	Conserved	tetrahydrobiopterin biosynthetic process [GO:0006729]	-	-	4-alpha-hydroxytetrahydrobiopterin dehydratase activity [GO:0008124]; tetrahydrobiopterin biosynthetic process [GO:0006729]
682	A8HTN4	Putative ribonuclease D OS=Synechococcus sp. (strain ATCC 27264 / PCC 7002 / PR-6) GN=rnd	rnd SYNPCC7002_A2054	Conserved	-	-	-	3'-5' exonuclease activity [GO:0008408]; nucleic acid binding [GO:0003676]
683	B1XQF4	Putative ribosome biogenesis GTPase RsgA OS=Synechococcus sp. (strain ATCC 27264 / PCC 7002 / PR-6) GN=rsgA	rsgA SYNPCC7002_A0691	Conserved	-	-	-	GTP binding [GO:0005525]; GTPase activity [GO:0003924]; metal ion binding [GO:0046872]
684	B1XJJ5	Putative serine proteinase OS=Synechococcus sp. (strain ATCC 27264 / PCC 7002 / PR-6) GN=SYNPCC7002_A2303	SYNPCC7002_A2303	Conserved	-	-	integral component of membrane [GO:0016021]	integral component of membrane [GO:0016021]; serine-type endopeptidase activity [GO:0004252]
685	D8G2F2	Putative Transcriptional Regulator, Crp/Fnr family OS=[Oscillatoria] sp. PCC 6506 GN=OSCI_3180034	OSCI_3180034	Conserved	transcription, DNA-templated [GO:0006351]	-	intracellular [GO:0005622]	intracellular [GO:0005622]; DNA binding [GO:0003677]; transcription factor activity, sequence-specific DNA binding [GO:0003700]; transcription, DNA-templated [GO:0006351]
686	B1XMM0	Putative tRNA (cytidine(34)-2'-O)-methyltransferase OS=Synechococcus sp. (strain ATCC 27264 / PCC 7002 / PR-6) GN=SYNPCC7002_A2765	SYNPCC7002_A2765	Conserved	-	-	cytoplasm [GO:0005737]	cytoplasm [GO:0005737]; RNA binding [GO:0003723]; S-adenosylmethionine-dependent methyltransferase activity [GO:0008757]; tRNA methyltransferase activity [GO:0008175]
687	D8FYB2	Putative uncharacterized protein OS=[Oscillatoria] sp. PCC 6506 GN=OSCI_1700003	OSCI_1700003	Conserved	protein-phycocyanobilin linkage [GO:0017009]	-	-	lyase activity [GO:0016829]; protein-phycocyanobilin linkage [GO:0017009]
688	D8G3Q7	Putative uncharacterized protein OS=[Oscillatoria] sp. PCC 6506 GN=OSCI_3370003	OSCI_3370003	Conserved	cobalamin biosynthetic process [GO:0009236]	-	-	nicotinate-nucleotide-dimethylbenzimidazole phosphoribosyltransferase activity [GO:0008939]; cobalamin biosynthetic process [GO:0009236]
689	D8G754	Putative uncharacterized protein OS=[Oscillatoria] sp. PCC 6506 GN=OSCI_3780006	OSCI_3780006 OSCI_3800001	Conserved	-	-	-	-
690	B5ILL3	Putative uncharacterized protein OS=Cyanobium sp. PCC 7001 GN=CPCC7001_2190	CPCC7001_2190	Conserved	-	-	-	-
691	B5IMU3	Putative uncharacterized protein OS=Cyanobium sp. PCC 7001 GN=CPCC7001_514	CPCC7001_514	Conserved	-	-	-	-
692	G6FV79	Putative uncharacterized protein OS=Fischerella sp. JSC-11 GN=FJSC11DRAFT_2776	FJSC11DRAFT_2776	Conserved	-	-	-	-
693	B0JJJ2	Putative uncharacterized protein OS=Microcystis aeruginosa (strain NIES-843) GN=MAE_28120	MAE_28120	Conserved	-	-	-	-
694	B0JTB2	Putative uncharacterized protein OS=Microcystis aeruginosa (strain NIES-843) GN=MAE_43930	MAE_43930	Conserved	-	-	integral component of membrane [GO:0016021]	integral component of membrane [GO:0016021]
695	A2BNQ8	Putative uroporphyrinogen III synthase OS=Prochlorococcus marinus (strain AS9601) GN=hemD	hemD A9601_01311	Conserved	tetrapyrrole biosynthetic process [GO:0033014]	-	-	uroporphyrinogen-III synthase activity [GO:0004852]; tetrapyrrole biosynthetic process [GO:0033014]
696	B1XIC6	Putative YGGT family protein OS=Synechococcus sp. (strain ATCC 27264 / PCC 7002 / PR-6) GN=SYNPCC7002_A2129	SYNPCC7002_A2129	Conserved	-	-	integral component of membrane [GO:0016021]	integral component of membrane [GO:0016021]
697	B1XQL1	Pyrroline-5-carboxylate reductase OS=Synechococcus sp. (strain ATCC 27264 / PCC 7002 / PR-6) GN=proC	proC SYNPCC7002_A1919	Conserved	L-proline biosynthetic process [GO:0055129]	PATHWAY: Amino-acid biosynthesis; L-proline biosynthesis; L-proline from L-glutamate 5-semialdehyde: step 1/1. {ECO:0000256|HAMAP-Rule:MF_01925, ECO:0000256|RuleBase:RU003903}.	cytoplasm [GO:0005737]	cytoplasm [GO:0005737]; pyrroline-5-carboxylate reductase activity [GO:0004735]; L-proline biosynthetic process [GO:0055129]
698	B5W9X5	Pyruvate carboxyltransferase OS=Arthrospira maxima CS-328 GN=AmaxDRAFT_5575	AmaxDRAFT_5575	Conserved	carboxylic acid metabolic process [GO:0019752]	-	-	transferase activity, transferring acyl groups, acyl groups converted into alkyl on transfer [GO:0046912]; carboxylic acid metabolic process [GO:0019752]
699	B1XQB8	Pyruvate dehydrogenase E1 beta chain OS=Synechococcus sp. (strain ATCC 27264 / PCC 7002 / PR-6) GN=pdhB	pdhB SYNPCC7002_A0655	Conserved	metabolic process [GO:0008152]	-	-	catalytic activity [GO:0003824]; metabolic process [GO:0008152]
700	B1XNI5	Pyruvate dehydrogenase E1 component subunit alpha OS=Synechococcus sp. (strain ATCC 27264 / PCC 7002 / PR-6) GN=pdhA	pdhA SYNPCC7002_A0353	Conserved	acetyl-CoA biosynthetic process from pyruvate [GO:0006086]	-	intracellular membrane-bounded organelle [GO:0043231]	intracellular membrane-bounded organelle [GO:0043231]; pyruvate dehydrogenase (acetyl-transferring) activity [GO:0004739]; acetyl-CoA biosynthetic process from pyruvate [GO:0006086]
701	B1XP55	Pyruvate kinase OS=Synechococcus sp. (strain ATCC 27264 / PCC 7002 / PR-6) GN=pyk	pyk SYNPCC7002_A1658	Conserved	-	PATHWAY: Carbohydrate degradation; glycolysis; pyruvate from D-glyceraldehyde 3-phosphate: step 5/5. {ECO:0000256|RuleBase:RU000504}.	-	kinase activity [GO:0016301]; magnesium ion binding [GO:0000287]; potassium ion binding [GO:0030955]; pyruvate kinase activity [GO:0004743]
702	B1XMN5	Queuine tRNA-ribosyltransferase OS=Synechococcus sp. (strain ATCC 27264 / PCC 7002 / PR-6) GN=tgt	tgt SYNPCC7002_A2780	Conserved	queuosine biosynthetic process [GO:0008616]; tRNA modification [GO:0006400]	PATHWAY: tRNA modification; tRNA-queuosine biosynthesis. {ECO:0000256|HAMAP-Rule:MF_00168, ECO:0000256|SAAS:SAAS00087869}.	-	metal ion binding [GO:0046872]; queuine tRNA-ribosyltransferase activity [GO:0008479]; queuosine biosynthetic process [GO:0008616]; tRNA modification [GO:0006400]
703	B1XQR0	Quinolinate synthase A OS=Synechococcus sp. (strain ATCC 27264 / PCC 7002 / PR-6) GN=nadA	nadA SYNPCC7002_A1968	Conserved	NAD biosynthetic process [GO:0009435]	PATHWAY: Cofactor biosynthesis; NAD(+) biosynthesis; quinolinate from iminoaspartate: step 1/1. {ECO:0000256|HAMAP-Rule:MF_00568, ECO:0000256|SAAS:SAAS00096074}.	cytoplasm [GO:0005737]	cytoplasm [GO:0005737]; 4 iron, 4 sulfur cluster binding [GO:0051539]; metal ion binding [GO:0046872]; quinolinate synthetase A activity [GO:0008987]; transferase activity, transferring alkyl or aryl (other than methyl) groups [GO:0016765]; NAD biosynthetic process [GO:0009435]
704	B1XLQ2	Radical SAM domain protein OS=Synechococcus sp. (strain ATCC 27264 / PCC 7002 / PR-6) GN=SYNPCC7002_A1349	SYNPCC7002_A1349	Conserved	-	-	-	catalytic activity [GO:0003824]; iron-sulfur cluster binding [GO:0051536]
705	B7JWA0	Rare lipoprotein A OS=Cyanothece sp. (strain PCC 8801) GN=PCC8801_2949	PCC8801_2949	Conserved	defense response to bacterium [GO:0042742]; defense response to fungus [GO:0050832]	-	-	defense response to bacterium [GO:0042742]; defense response to fungus [GO:0050832]
706	B1XPL9	Recombination protein RecR OS=Synechococcus sp. (strain ATCC 27264 / PCC 7002 / PR-6) GN=recR	recR SYNPCC7002_A1744	Conserved	DNA recombination [GO:0006310]; DNA repair [GO:0006281]	-	-	DNA binding [GO:0003677]; metal ion binding [GO:0046872]; DNA recombination [GO:0006310]; DNA repair [GO:0006281]
707	B1XNR4	Release factor glutamine methyltransferase OS=Synechococcus sp. (strain ATCC 27264 / PCC 7002 / PR-6) GN=prmC	prmC SYNPCC7002_A1599	Conserved	peptidyl-glutamine methylation [GO:0018364]	-	-	nucleic acid binding [GO:0003676]; protein-glutamine N-methyltransferase activity [GO:0036009]; peptidyl-glutamine methylation [GO:0018364]
708	B1XL13	Replicative DNA helicase OS=Synechococcus sp. (strain ATCC 27264 / PCC 7002 / PR-6) GN=dnaB	dnaB SYNPCC7002_A1271	Conserved	DNA replication, synthesis of RNA primer [GO:0006269]	-	primosome complex [GO:1990077]	primosome complex [GO:1990077]; ATP binding [GO:0005524]; DNA binding [GO:0003677]; DNA helicase activity [GO:0003678]; DNA replication, synthesis of RNA primer [GO:0006269]
709	B1XNP2	Response regulator receiver domain protein OS=Synechococcus sp. (strain ATCC 27264 / PCC 7002 / PR-6) GN=SYNPCC7002_A1576	SYNPCC7002_A1576	Conserved	phosphorelay signal transduction system [GO:0000160]	-	intracellular [GO:0005622]	intracellular [GO:0005622]; phosphorelay signal transduction system [GO:0000160]
710	B1XNN9	Restriction endonuclease OS=Synechococcus sp. (strain ATCC 27264 / PCC 7002 / PR-6) GN=SYNPCC7002_A1573	SYNPCC7002_A1573	Conserved	-	-	-	endonuclease activity [GO:0004519]
711	B1XHS0	Rhodanese-like domain containing protein OS=Synechococcus sp. (strain ATCC 27264 / PCC 7002 / PR-6) GN=SYNPCC7002_A2002	SYNPCC7002_A2002	Conserved	-	-	-	-
712	Q4BVK9	Rhodanese-like OS=Crocosphaera watsonii WH 8501 GN=CwatDRAFT_0537	CwatDRAFT_0537	Conserved	-	-	-	-
713	B1XK21	Riboflavin biosynthesis protein OS=Synechococcus sp. (strain ATCC 27264 / PCC 7002 / PR-6) GN=ribF	ribF SYNPCC7002_A2398	Conserved	FAD biosynthetic process [GO:0006747]; FMN biosynthetic process [GO:0009398]; riboflavin biosynthetic process [GO:0009231]	PATHWAY: Cofactor biosynthesis; FAD biosynthesis; FAD from FMN: step 1/1. {ECO:0000256|PIRNR:PIRNR004491}.; PATHWAY: Cofactor biosynthesis; FMN biosynthesis; FMN from riboflavin (ATP route): step 1/1. {ECO:0000256|PIRNR:PIRNR004491}.	-	ATP binding [GO:0005524]; FMN adenylyltransferase activity [GO:0003919]; riboflavin kinase activity [GO:0008531]; FAD biosynthetic process [GO:0006747]; FMN biosynthetic process [GO:0009398]; riboflavin biosynthetic process [GO:0009231]
714	B1XNZ4	Riboflavin biosynthesis protein RibBA OS=Synechococcus sp. (strain ATCC 27264 / PCC 7002 / PR-6) GN=ribAB	ribAB ribBA SYNPCC7002_A0427	Conserved	riboflavin biosynthetic process [GO:0009231]	PATHWAY: Cofactor biosynthesis; riboflavin biosynthesis; 2-hydroxy-3-oxobutyl phosphate from D-ribulose 5-phosphate: step 1/1. {ECO:0000256|HAMAP-Rule:MF_01283}.; PATHWAY: Cofactor biosynthesis; riboflavin biosynthesis; 5-amino-6-(D-ribitylamino)uracil from GTP: step 1/4. {ECO:0000256|SAAS:SAAS00317943}.	-	3,4-dihydroxy-2-butanone-4-phosphate synthase activity [GO:0008686]; GTP binding [GO:0005525]; GTP cyclohydrolase II activity [GO:0003935]; magnesium ion binding [GO:0000287]; manganese ion binding [GO:0030145]; zinc ion binding [GO:0008270]; riboflavin biosynthetic process [GO:0009231]
715	B1XMX6	Riboflavin biosynthesis protein RibD OS=Synechococcus sp. (strain ATCC 27264 / PCC 7002 / PR-6) GN=ribD	ribD SYNPCC7002_A1465	Conserved	riboflavin biosynthetic process [GO:0009231]	PATHWAY: Cofactor biosynthesis; riboflavin biosynthesis; 5-amino-6-(D-ribitylamino)uracil from GTP: step 2/4. {ECO:0000256|PIRNR:PIRNR006769}.; PATHWAY: Cofactor biosynthesis; riboflavin biosynthesis; 5-amino-6-(D-ribitylamino)uracil from GTP: step 3/4. {ECO:0000256|PIRNR:PIRNR006769}.	-	5-amino-6-(5-phosphoribosylamino)uracil reductase activity [GO:0008703]; diaminohydroxyphosphoribosylaminopyrimidine deaminase activity [GO:0008835]; NADP binding [GO:0050661]; zinc ion binding [GO:0008270]; riboflavin biosynthetic process [GO:0009231]
716	B1XJ77	Riboflavin synthase, alpha subunit OS=Synechococcus sp. (strain ATCC 27264 / PCC 7002 / PR-6) GN=ribE	ribE SYNPCC7002_A2264	Conserved	-	-	-	oxidoreductase activity [GO:0016491]
717	B1XKH5	Ribonuclease HII OS=Synechococcus sp. (strain ATCC 27264 / PCC 7002 / PR-6) GN=rnhB	rnhB SYNPCC7002_A2472	Conserved	RNA catabolic process [GO:0006401]	-	cytoplasm [GO:0005737]	cytoplasm [GO:0005737]; manganese ion binding [GO:0030145]; RNA binding [GO:0003723]; RNA-DNA hybrid ribonuclease activity [GO:0004523]; RNA catabolic process [GO:0006401]
718	B1XPV3	Ribonuclease II OS=Synechococcus sp. (strain ATCC 27264 / PCC 7002 / PR-6) GN=rnb	rnb SYNPCC7002_A0574	Conserved	-	-	-	-
719	B1XL15	Ribonuclease J OS=Synechococcus sp. (strain ATCC 27264 / PCC 7002 / PR-6) GN=rnj	rnj SYNPCC7002_A1273	Conserved	rRNA processing [GO:0006364]	-	cytoplasm [GO:0005737]	cytoplasm [GO:0005737]; 5'-3' exoribonuclease activity [GO:0004534]; endoribonuclease activity [GO:0004521]; RNA binding [GO:0003723]; zinc ion binding [GO:0008270]; rRNA processing [GO:0006364]
720	B1XN66	Ribonuclease Z OS=Synechococcus sp. (strain ATCC 27264 / PCC 7002 / PR-6) GN=rnz	rnz SYNPCC7002_A2807	Conserved	-	-	-	3'-tRNA processing endoribonuclease activity [GO:0042781]; zinc ion binding [GO:0008270]
721	B1XL11	Ribose-5-phosphate isomerase A OS=Synechococcus sp. (strain ATCC 27264 / PCC 7002 / PR-6) GN=rpiA	rpiA SYNPCC7002_A1269	Conserved	pentose-phosphate shunt, non-oxidative branch [GO:0009052]	PATHWAY: Carbohydrate degradation; pentose phosphate pathway; D-ribose 5-phosphate from D-ribulose 5-phosphate (non-oxidative stage): step 1/1. {ECO:0000255|HAMAP-Rule:MF_00170}.	-	ribose-5-phosphate isomerase activity [GO:0004751]; pentose-phosphate shunt, non-oxidative branch [GO:0009052]
722	B1XMI2	Ribose-phosphate pyrophosphokinase OS=Synechococcus sp. (strain ATCC 27264 / PCC 7002 / PR-6) GN=prs	prs SYNPCC7002_A2726	Conserved	5-phosphoribose 1-diphosphate biosynthetic process [GO:0006015]; nucleotide biosynthetic process [GO:0009165]; ribonucleoside monophosphate biosynthetic process [GO:0009156]	PATHWAY: Metabolic intermediate biosynthesis; 5-phospho-alpha-D-ribose 1-diphosphate biosynthesis; 5-phospho-alpha-D-ribose 1-diphosphate from D-ribose 5-phosphate (route I): step 1/1. {ECO:0000256|HAMAP-Rule:MF_00583}.	cytoplasm [GO:0005737]	cytoplasm [GO:0005737]; ATP binding [GO:0005524]; kinase activity [GO:0016301]; magnesium ion binding [GO:0000287]; ribose phosphate diphosphokinase activity [GO:0004749]; 5-phosphoribose 1-diphosphate biosynthetic process [GO:0006015]; nucleotide biosynthetic process [GO:0009165]; ribonucleoside monophosphate biosynthetic process [GO:0009156]
723	Q4BZ08	Ribosomal protein L1 OS=Crocosphaera watsonii WH 8501 GN=CwatDRAFT_1482	CwatDRAFT_1482	Conserved	-	-	ribosome [GO:0005840]	ribosome [GO:0005840]; RNA binding [GO:0003723]
724	B1XKZ0	Ribosomal protein L11 methyltransferase OS=Synechococcus sp. (strain ATCC 27264 / PCC 7002 / PR-6) GN=prmA	prmA SYNPCC7002_A1247	Conserved	-	-	cytoplasm [GO:0005737]	cytoplasm [GO:0005737]; protein methyltransferase activity [GO:0008276]
725	Q4BWS2	Ribosomal protein L11 OS=Crocosphaera watsonii WH 8501 GN=CwatDRAFT_0861	CwatDRAFT_0861	Conserved	translation [GO:0006412]	-	ribosome [GO:0005840]	ribosome [GO:0005840]; structural constituent of ribosome [GO:0003735]; translation [GO:0006412]
726	B1XPZ7	Ribosomal protein S12 methylthiotransferase RimO OS=Synechococcus sp. (strain ATCC 27264 / PCC 7002 / PR-6) GN=rimO	rimO SYNPCC7002_A0619	Conserved	peptidyl-L-beta-methylthioaspartic acid biosynthetic process from peptidyl-aspartic acid [GO:0018339]; RNA modification [GO:0009451]	-	cytoplasm [GO:0005737]	cytoplasm [GO:0005737]; 4 iron, 4 sulfur cluster binding [GO:0051539]; iron ion binding [GO:0005506]; transferase activity [GO:0016740]; peptidyl-L-beta-methylthioaspartic acid biosynthetic process from peptidyl-aspartic acid [GO:0018339]; RNA modification [GO:0009451]
727	B1XIV9	Ribosomal RNA small subunit methyltransferase A OS=Synechococcus sp. (strain ATCC 27264 / PCC 7002 / PR-6) GN=rsmA	rsmA ksgA SYNPCC7002_A0897	Conserved	-	-	cytoplasm [GO:0005737]	cytoplasm [GO:0005737]; 16S rRNA (adenine(1518)-N(6)/adenine(1519)-N(6))-dimethyltransferase activity [GO:0052908]; RNA binding [GO:0003723]; rRNA (adenine-N6,N6-)-dimethyltransferase activity [GO:0000179]
728	B1XPF7	Ribosomal RNA small subunit methyltransferase B OS=Synechococcus sp. (strain ATCC 27264 / PCC 7002 / PR-6) GN=rsmB	rsmB SYNPCC7002_A0507	Conserved	regulation of transcription, DNA-templated [GO:0006355]	-	cytoplasm [GO:0005737]	cytoplasm [GO:0005737]; RNA binding [GO:0003723]; rRNA methyltransferase activity [GO:0008649]; regulation of transcription, DNA-templated [GO:0006355]
729	B1XI02	Ribosomal RNA small subunit methyltransferase G OS=Synechococcus sp. (strain ATCC 27264 / PCC 7002 / PR-6) GN=gidB	gidB rsmG SYNPCC7002_A0748	Conserved	-	-	cytoplasm [GO:0005737]	cytoplasm [GO:0005737]; rRNA (guanine-N7-)-methyltransferase activity [GO:0070043]
730	B1XP73	Ribosomal RNA small subunit methyltransferase H OS=Synechococcus sp. (strain ATCC 27264 / PCC 7002 / PR-6) GN=rsmH	rsmH mraW SYNPCC7002_A1677	Conserved	rRNA base methylation [GO:0070475]	-	cytoplasm [GO:0005737]	cytoplasm [GO:0005737]; rRNA (cytosine-N4-)-methyltransferase activity [GO:0071424]; rRNA base methylation [GO:0070475]
731	B1XJQ1	Ribosomal RNA small subunit methyltransferase I OS=Synechococcus sp. (strain ATCC 27264 / PCC 7002 / PR-6) GN=rsmI	rsmI SYNPCC7002_A2359	Conserved	enzyme-directed rRNA 2'-O-methylation [GO:0000453]	-	cytoplasm [GO:0005737]	cytoplasm [GO:0005737]; rRNA (cytosine-2'-O-)-methyltransferase activity [GO:0070677]; enzyme-directed rRNA 2'-O-methylation [GO:0000453]
732	B1XIK5	Ribosomal silencing factor RsfS OS=Synechococcus sp. (strain ATCC 27264 / PCC 7002 / PR-6) GN=rsfS	rsfS SYNPCC7002_A0872	Conserved	mature ribosome assembly [GO:0042256]; negative regulation of ribosome biogenesis [GO:0090071]; negative regulation of translation [GO:0017148]	-	cytoplasm [GO:0005737]	cytoplasm [GO:0005737]; mature ribosome assembly [GO:0042256]; negative regulation of ribosome biogenesis [GO:0090071]; negative regulation of translation [GO:0017148]
733	D8FUW2	Ribosomal-protein-alanine acetyltransferase OS=[Oscillatoria] sp. PCC 6506 GN=OSCI_610003	OSCI_610003	Conserved	-	-	-	N-acetyltransferase activity [GO:0008080]
734	B1XLF2	Ribosomal-protein-alanine acetyltransferase OS=Synechococcus sp. (strain ATCC 27264 / PCC 7002 / PR-6) GN=rimI	rimI SYNPCC7002_A0096	Conserved	N-terminal protein amino acid acetylation [GO:0006474]	-	-	N-acetyltransferase activity [GO:0008080]; N-terminal protein amino acid acetylation [GO:0006474]
735	B5W1X0	Ribosome binding factor A OS=Arthrospira maxima CS-328 GN=AmaxDRAFT_2768	AmaxDRAFT_2768	Conserved	rRNA processing [GO:0006364]	-	-	rRNA processing [GO:0006364]
736	B1XLC9	Ribosome biogenesis GTPase A OS=Synechococcus sp. (strain ATCC 27264 / PCC 7002 / PR-6) GN=SYNPCC7002_A0072	SYNPCC7002_A0072	Conserved	-	-	cytoplasm [GO:0005737]	cytoplasm [GO:0005737]; GTP binding [GO:0005525]
737	B1XKY8	Ribosome maturation factor RimM OS=Synechococcus sp. (strain ATCC 27264 / PCC 7002 / PR-6) GN=rimM	rimM SYNPCC7002_A1245	Conserved	ribosomal small subunit biogenesis [GO:0042274]; rRNA processing [GO:0006364]	-	ribosome [GO:0005840]	ribosome [GO:0005840]; ribosome binding [GO:0043022]; ribosomal small subunit biogenesis [GO:0042274]; rRNA processing [GO:0006364]
738	B1XI06	Ribosome maturation factor RimP OS=Synechococcus sp. (strain ATCC 27264 / PCC 7002 / PR-6) GN=rimP	rimP SYNPCC7002_A0752	Conserved	ribosomal small subunit biogenesis [GO:0042274]	-	cytoplasm [GO:0005737]	cytoplasm [GO:0005737]; ribosomal small subunit biogenesis [GO:0042274]
739	Q4BV12	Ribosome releasing factor OS=Crocosphaera watsonii WH 8501 GN=CwatDRAFT_0281	CwatDRAFT_0281	Conserved	translation [GO:0006412]	-	-	translation [GO:0006412]
740	D8G3J3	Ribosome-associated GTPase OS=[Oscillatoria] sp. PCC 6506 GN=OSCI_3340026	OSCI_3340026	Conserved	-	-	-	GTP binding [GO:0005525]; GTPase activity [GO:0003924]
741	D8G3M8	Ribosome-associated GTPase OS=[Oscillatoria] sp. PCC 6506 GN=OSCI_3360007	OSCI_3360007	Conserved	-	-	-	GTP binding [GO:0005525]; GTPase activity [GO:0003924]; metal ion binding [GO:0046872]
742	B1XPK3	Ribosome-binding ATPase YchF OS=Synechococcus sp. (strain ATCC 27264 / PCC 7002 / PR-6) GN=ychF	ychF SYNPCC7002_A1728	Conserved	-	-	-	ATP binding [GO:0005524]; ATPase activity [GO:0016887]; GTP binding [GO:0005525]; ribosomal large subunit binding [GO:0043023]; ribosome binding [GO:0043022]
743	B5W1W9	Ribosome-binding factor A OS=Arthrospira maxima CS-328 GN=AmaxDRAFT_2767	AmaxDRAFT_2767	Conserved	rRNA processing [GO:0006364]	-	cytoplasm [GO:0005737]	cytoplasm [GO:0005737]; rRNA processing [GO:0006364]
744	B1XLD1	Ribosome-binding factor A OS=Synechococcus sp. (strain ATCC 27264 / PCC 7002 / PR-6) GN=rbfA	rbfA SYNPCC7002_A0074	Conserved	rRNA processing [GO:0006364]	-	cytoplasm [GO:0005737]	cytoplasm [GO:0005737]; rRNA processing [GO:0006364]
745	B1XJ13	Ribosome-recycling factor OS=Synechococcus sp. (strain ATCC 27264 / PCC 7002 / PR-6) GN=frr	frr SYNPCC7002_A0952	Conserved	translational termination [GO:0006415]	-	cytoplasm [GO:0005737]	cytoplasm [GO:0005737]; translational termination [GO:0006415]
746	Q44176	Ribulose bisphosphate carboxylase large chain OS=Synechococcus sp. (strain ATCC 27264 / PCC 7002 / PR-6) GN=cbbL PE=1	cbbL rbcL SYNPCC7002_A1798	Conserved	photorespiration [GO:0009853]; reductive pentose-phosphate cycle [GO:0019253]	-	-	magnesium ion binding [GO:0000287]; monooxygenase activity [GO:0004497]; ribulose-bisphosphate carboxylase activity [GO:0016984]; photorespiration [GO:0009853]; reductive pentose-phosphate cycle [GO:0019253]
747	Q44178	Ribulose bisphosphate carboxylase small chain OS=Synechococcus sp. (strain ATCC 27264 / PCC 7002 / PR-6) GN=cbbS	cbbS rbcS SYNPCC7002_A1796	Conserved	reductive pentose-phosphate cycle [GO:0019253]	-	-	monooxygenase activity [GO:0004497]; ribulose-bisphosphate carboxylase activity [GO:0016984]; reductive pentose-phosphate cycle [GO:0019253]
748	B1XNF6	Ribulose-phosphate 3-epimerase OS=Synechococcus sp. (strain ATCC 27264 / PCC 7002 / PR-6) GN=rpe	rpe SYNPCC7002_A0324	Conserved	carbohydrate metabolic process [GO:0005975]; pentose-phosphate shunt [GO:0006098]	-	-	metal ion binding [GO:0046872]; ribulose-phosphate 3-epimerase activity [GO:0004750]; carbohydrate metabolic process [GO:0005975]; pentose-phosphate shunt [GO:0006098]
749	B1XKF5	RNA polymerase sigma factor OS=Synechococcus sp. (strain ATCC 27264 / PCC 7002 / PR-6) GN=sigB	sigB SYNPCC7002_A1202	Conserved	DNA-templated transcription, initiation [GO:0006352]	-	-	DNA binding [GO:0003677]; sigma factor activity [GO:0016987]; transcription factor activity, sequence-specific DNA binding [GO:0003700]; DNA-templated transcription, initiation [GO:0006352]
750	Q9WWP6	RNA polymerase sigma-E factor OS=Synechococcus sp. (strain ATCC 27264 / PCC 7002 / PR-6) GN=sigG	sigG SYNPCC7002_A1970	Conserved	DNA-templated transcription, initiation [GO:0006352]	-	-	DNA binding [GO:0003677]; sigma factor activity [GO:0016987]; transcription factor activity, sequence-specific DNA binding [GO:0003700]; DNA-templated transcription, initiation [GO:0006352]
751	D7DXB2	RNA polymerase, sigma 28 subunit, FliA/WhiG subfamily OS=Nostoc azollae (strain 0708) GN=Aazo_4576	Aazo_4576	Conserved	DNA-templated transcription, initiation [GO:0006352]	-	-	DNA binding [GO:0003677]; sigma factor activity [GO:0016987]; transcription factor activity, sequence-specific DNA binding [GO:0003700]; DNA-templated transcription, initiation [GO:0006352]
752	B1XMU5	RNA-binding protein OS=Synechococcus sp. (strain ATCC 27264 / PCC 7002 / PR-6) GN=SYNPCC7002_A0272	SYNPCC7002_A0272	Conserved	-	-	-	nucleic acid binding [GO:0003676]; nucleotide binding [GO:0000166]
753	B1XJX9	rRNA methylase, TrmH family OS=Synechococcus sp. (strain ATCC 27264 / PCC 7002 / PR-6) GN=SYNPCC7002_A1107	SYNPCC7002_A1107	Conserved	RNA processing [GO:0006396]	-	-	RNA binding [GO:0003723]; RNA methyltransferase activity [GO:0008173]; RNA processing [GO:0006396]
754	B1XNV2	rRNA methyltransferase, TrmH family, group 3 OS=Synechococcus sp. (strain ATCC 27264 / PCC 7002 / PR-6) GN=SYNPCC7002_A0385	SYNPCC7002_A0385	Conserved	RNA processing [GO:0006396]	-	-	RNA binding [GO:0003723]; RNA methyltransferase activity [GO:0008173]; RNA processing [GO:0006396]
755	K9S805	Rubredoxin OS=Geitlerinema sp. PCC 7407 GN=GEI7407_1400	GEI7407_1400	Conserved	oxidation-reduction process [GO:0055114]	-	-	electron carrier activity [GO:0009055]; iron ion binding [GO:0005506]; oxidation-reduction process [GO:0055114]
756	Q8RSW5	Rubredoxin OS=Synechococcus sp. (strain ATCC 27264 / PCC 7002 / PR-6) GN=rubA	rubA SYNPCC7002_A0228	Conserved	oxidation-reduction process [GO:0055114]	-	integral component of membrane [GO:0016021]	integral component of membrane [GO:0016021]; iron ion binding [GO:0005506]; oxidation-reduction process [GO:0055114]
757	B1XMP5	S4 domain protein OS=Synechococcus sp. (strain ATCC 27264 / PCC 7002 / PR-6) GN=SYNPCC7002_A2795	SYNPCC7002_A2795	Conserved	-	-	-	RNA binding [GO:0003723]
758	B1XPB0	S-adenosylmethionine synthase OS=Synechococcus sp. (strain ATCC 27264 / PCC 7002 / PR-6) GN=metK	metK SYNPCC7002_A1714	Conserved	one-carbon metabolic process [GO:0006730]; S-adenosylmethionine biosynthetic process [GO:0006556]	PATHWAY: Amino-acid biosynthesis; S-adenosyl-L-methionine biosynthesis; S-adenosyl-L-methionine from L-methionine: step 1/1. {ECO:0000255|HAMAP-Rule:MF_00086}.	cytoplasm [GO:0005737]	cytoplasm [GO:0005737]; ATP binding [GO:0005524]; magnesium ion binding [GO:0000287]; methionine adenosyltransferase activity [GO:0004478]; one-carbon metabolic process [GO:0006730]; S-adenosylmethionine biosynthetic process [GO:0006556]
759	B1XKF3	S-adenosylmethionine:tRNA ribosyltransferase-isomerase OS=Synechococcus sp. (strain ATCC 27264 / PCC 7002 / PR-6) GN=queA	queA SYNPCC7002_A1200	Conserved	queuosine biosynthetic process [GO:0008616]	PATHWAY: tRNA modification; tRNA-queuosine biosynthesis. {ECO:0000256|HAMAP-Rule:MF_00113, ECO:0000256|SAAS:SAAS00094444}.	cytoplasm [GO:0005737]	cytoplasm [GO:0005737]; isomerase activity [GO:0016853]; transferase activity [GO:0016740]; queuosine biosynthetic process [GO:0008616]
760	B0JM02	Salicylate biosynthesis isochorismate synthase OS=Microcystis aeruginosa (strain NIES-843) GN=menF	menF MAE_01970	Conserved	biosynthetic process [GO:0009058]	-	-	isochorismate synthase activity [GO:0008909]; biosynthetic process [GO:0009058]
761	B1XKW8	Sec-independent protein translocase protein TatC OS=Synechococcus sp. (strain ATCC 27264 / PCC 7002 / PR-6) GN=tatC	tatC SYNPCC7002_A1225	Conserved	protein transport by the Tat complex [GO:0043953]	-	integral component of plasma membrane [GO:0005887]; TAT protein transport complex [GO:0033281]	integral component of plasma membrane [GO:0005887]; TAT protein transport complex [GO:0033281]; protein transmembrane transporter activity [GO:0008320]; protein transport by the Tat complex [GO:0043953]
762	B1XKH6	Segregation and condensation protein B OS=Synechococcus sp. (strain ATCC 27264 / PCC 7002 / PR-6) GN=scpB	scpB SYNPCC7002_A2473	Conserved	cell division [GO:0051301]; chromosome separation [GO:0051304]	-	cytoplasm [GO:0005737]	cytoplasm [GO:0005737]; cell division [GO:0051301]; chromosome separation [GO:0051304]
763	B1XP43	Serine acetyltransferase OS=Synechococcus sp. (strain ATCC 27264 / PCC 7002 / PR-6) GN=cysE	cysE SYNPCC7002_A1646	Conserved	cysteine biosynthetic process from serine [GO:0006535]	-	cytoplasm [GO:0005737]	cytoplasm [GO:0005737]; serine O-acetyltransferase activity [GO:0009001]; cysteine biosynthetic process from serine [GO:0006535]
764	B1XK53	Serine hydroxymethyltransferase OS=Synechococcus sp. (strain ATCC 27264 / PCC 7002 / PR-6) GN=glyA	glyA SYNPCC7002_A2430	Conserved	glycine biosynthetic process from serine [GO:0019264]; tetrahydrofolate interconversion [GO:0035999]	PATHWAY: Amino-acid biosynthesis; glycine biosynthesis; glycine from L-serine: step 1/1. {ECO:0000256|HAMAP-Rule:MF_00051}.; PATHWAY: One-carbon metabolism; tetrahydrofolate interconversion. {ECO:0000256|HAMAP-Rule:MF_00051}.	cytoplasm [GO:0005737]	cytoplasm [GO:0005737]; glycine hydroxymethyltransferase activity [GO:0004372]; methyltransferase activity [GO:0008168]; pyridoxal phosphate binding [GO:0030170]; glycine biosynthetic process from serine [GO:0019264]; tetrahydrofolate interconversion [GO:0035999]
765	G6FWI1	Serine/threonine protein kinase OS=Fischerella sp. JSC-11 GN=FJSC11DRAFT_3230	FJSC11DRAFT_3230	Conserved	-	-	-	protein serine/threonine kinase activity [GO:0004674]
766	G6G091	Serine/threonine protein kinase OS=Fischerella sp. JSC-11 GN=FJSC11DRAFT_4540	FJSC11DRAFT_4540	Conserved	-	-	-	ATP binding [GO:0005524]; protein serine/threonine kinase activity [GO:0004674]
767	D7E3W2	Serine/threonine protein kinase OS=Nostoc azollae (strain 0708) GN=Aazo_1383	Aazo_1383	Conserved	-	-	-	ATP binding [GO:0005524]; protein serine/threonine kinase activity [GO:0004674]
768	D7DWL1	Serine/threonine protein kinase OS=Nostoc azollae (strain 0708) GN=Aazo_4320	Aazo_4320	Conserved	-	-	-	ATP binding [GO:0005524]; protein serine/threonine kinase activity [GO:0004674]
769	B1XP78	Serine/threonine protein kinase OS=Synechococcus sp. (strain ATCC 27264 / PCC 7002 / PR-6) GN=SYNPCC7002_A1682	SYNPCC7002_A1682	Conserved	-	-	integral component of membrane [GO:0016021]	integral component of membrane [GO:0016021]; ATP binding [GO:0005524]; protein serine/threonine kinase activity [GO:0004674]
770	G6FUF1	Serine/threonine protein kinase with pentapeptide repeats OS=Fischerella sp. JSC-11 GN=FJSC11DRAFT_2498	FJSC11DRAFT_2498	Conserved	-	-	-	ATP binding [GO:0005524]; protein serine/threonine kinase activity [GO:0004674]
771	B1XJM0	Serine--tRNA ligase OS=Synechococcus sp. (strain ATCC 27264 / PCC 7002 / PR-6) GN=serS	serS SYNPCC7002_A2328	Conserved	selenocysteine biosynthetic process [GO:0016260]; selenocysteinyl-tRNA(Sec) biosynthetic process [GO:0097056]; seryl-tRNA aminoacylation [GO:0006434]	PATHWAY: Aminoacyl-tRNA biosynthesis; selenocysteinyl-tRNA(Sec) biosynthesis; L-seryl-tRNA(Sec) from L-serine and tRNA(Sec): step 1/1. {ECO:0000255|HAMAP-Rule:MF_00176}.	cytoplasm [GO:0005737]	cytoplasm [GO:0005737]; ATP binding [GO:0005524]; serine-tRNA ligase activity [GO:0004828]; selenocysteine biosynthetic process [GO:0016260]; selenocysteinyl-tRNA(Sec) biosynthetic process [GO:0097056]; seryl-tRNA aminoacylation [GO:0006434]
772	B1XPK5	Shikimate dehydrogenase (NADP(+)) OS=Synechococcus sp. (strain ATCC 27264 / PCC 7002 / PR-6) GN=aroE	aroE SYNPCC7002_A1730	Conserved	aromatic amino acid family biosynthetic process [GO:0009073]; chorismate biosynthetic process [GO:0009423]; shikimate metabolic process [GO:0019632]	PATHWAY: Metabolic intermediate biosynthesis; chorismate biosynthesis; chorismate from D-erythrose 4-phosphate and phosphoenolpyruvate: step 4/7. {ECO:0000256|HAMAP-Rule:MF_00222, ECO:0000256|SAAS:SAAS00315122}.	-	NADP binding [GO:0050661]; shikimate 3-dehydrogenase (NADP+) activity [GO:0004764]; aromatic amino acid family biosynthetic process [GO:0009073]; chorismate biosynthetic process [GO:0009423]; shikimate metabolic process [GO:0019632]
773	B1XKM0	Shikimate kinase OS=Synechococcus sp. (strain ATCC 27264 / PCC 7002 / PR-6) GN=aroK	aroK SYNPCC7002_A2517	Conserved	aromatic amino acid family biosynthetic process [GO:0009073]; chorismate biosynthetic process [GO:0009423]	PATHWAY: Metabolic intermediate biosynthesis; chorismate biosynthesis; chorismate from D-erythrose 4-phosphate and phosphoenolpyruvate: step 5/7. {ECO:0000256|HAMAP-Rule:MF_00109, ECO:0000256|SAAS:SAAS00407745}.	cytoplasm [GO:0005737]	cytoplasm [GO:0005737]; ATP binding [GO:0005524]; magnesium ion binding [GO:0000287]; shikimate kinase activity [GO:0004765]; aromatic amino acid family biosynthetic process [GO:0009073]; chorismate biosynthetic process [GO:0009423]
774	B1XNK3	Sigma factor SibG regulation protein RsbU OS=Synechococcus sp. (strain ATCC 27264 / PCC 7002 / PR-6) GN=SYNPCC7002_A0371	SYNPCC7002_A0371	Conserved	-	-	-	catalytic activity [GO:0003824]
775	Q4C843	Sigma-70 region 2:Sigma-70 region 1.2 OS=Crocosphaera watsonii WH 8501 GN=CwatDRAFT_5786	CwatDRAFT_5786	Conserved	DNA-templated transcription, initiation [GO:0006352]	-	-	DNA binding [GO:0003677]; sigma factor activity [GO:0016987]; transcription factor activity, sequence-specific DNA binding [GO:0003700]; DNA-templated transcription, initiation [GO:0006352]
776	B1XI21	Signal peptidase I OS=Synechococcus sp. (strain ATCC 27264 / PCC 7002 / PR-6) GN=lepB	lepB SYNPCC7002_A0767	Conserved	-	-	integral component of membrane [GO:0016021]	integral component of membrane [GO:0016021]; serine-type peptidase activity [GO:0008236]
777	B1XKP0	Signal peptide peptidase SppA, 36K type OS=Synechococcus sp. (strain ATCC 27264 / PCC 7002 / PR-6) GN=sppA	sppA SYNPCC7002_A2538	Conserved	-	-	-	peptidase activity [GO:0008233]
778	B1XNT7	Signal recognition particle protein OS=Synechococcus sp. (strain ATCC 27264 / PCC 7002 / PR-6) GN=ffh	ffh SYNPCC7002_A1622	Conserved	SRP-dependent cotranslational protein targeting to membrane [GO:0006614]	-	signal recognition particle [GO:0048500]	signal recognition particle [GO:0048500]; 7S RNA binding [GO:0008312]; GTP binding [GO:0005525]; GTPase activity [GO:0003924]; SRP-dependent cotranslational protein targeting to membrane [GO:0006614]
779	B1XMP3	Signal recognition particle receptor FtsY OS=Synechococcus sp. (strain ATCC 27264 / PCC 7002 / PR-6) GN=ftsY	ftsY SYNPCC7002_A2793	Conserved	SRP-dependent cotranslational protein targeting to membrane [GO:0006614]	-	cytoplasm [GO:0005737]; intrinsic component of plasma membrane [GO:0031226]	cytoplasm [GO:0005737]; intrinsic component of plasma membrane [GO:0031226]; GTP binding [GO:0005525]; GTPase activity [GO:0003924]; SRP-dependent cotranslational protein targeting to membrane [GO:0006614]
780	Q4C8Z6	Similar to Cysteinyl-tRNA synthetase OS=Crocosphaera watsonii WH 8501 GN=CwatDRAFT_5288	CwatDRAFT_5288	Conserved	tRNA aminoacylation for protein translation [GO:0006418]	-	-	aminoacyl-tRNA ligase activity [GO:0004812]; ATP binding [GO:0005524]; tRNA aminoacylation for protein translation [GO:0006418]
781	Q4BVL2	Similar to Lignostilbene-alpha beta-dioxygenase and related enzymes OS=Crocosphaera watsonii WH 8501 GN=CwatDRAFT_0543	CwatDRAFT_0543	Conserved	-	-	-	oxidoreductase activity, acting on single donors with incorporation of molecular oxygen, incorporation of two atoms of oxygen [GO:0016702]
782	Q4BYB5	Similar to Putative GTPases (G3E family) OS=Crocosphaera watsonii WH 8501 GN=CwatDRAFT_1806	CwatDRAFT_1806	Conserved	-	-	-	-
783	Q4BV13	Similar to Uridylate kinase (Fragment) OS=Crocosphaera watsonii WH 8501 GN=CwatDRAFT_0280	CwatDRAFT_0280	Conserved	-	-	-	kinase activity [GO:0016301]
784	Q4BWQ1	Similar to Uridylate kinase OS=Crocosphaera watsonii WH 8501 GN=CwatDRAFT_0903	CwatDRAFT_0903	Conserved	-	-	-	kinase activity [GO:0016301]
785	K9Z6W4	Single-strand binding protein/Primosomal replication protein n OS=Cyanobacterium aponinum (strain PCC 10605) GN=Cyan10605_2214	Cyan10605_2214	Conserved	DNA replication [GO:0006260]	-	-	single-stranded DNA binding [GO:0003697]; DNA replication [GO:0006260]
786	B1XLH4	Single-stranded DNA-binding protein OS=Synechococcus sp. (strain ATCC 27264 / PCC 7002 / PR-6) GN=ssb	ssb SYNPCC7002_A0119	Conserved	DNA replication [GO:0006260]	-	-	single-stranded DNA binding [GO:0003697]; DNA replication [GO:0006260]
787	B1XJC3	Single-stranded-DNA-specific exonuclease RecJ OS=Synechococcus sp. (strain ATCC 27264 / PCC 7002 / PR-6) GN=recJ	recJ SYNPCC7002_A0980	Conserved	DNA recombination [GO:0006310]; DNA repair [GO:0006281]	-	-	5'-3' exonuclease activity [GO:0008409]; nucleic acid binding [GO:0003676]; DNA recombination [GO:0006310]; DNA repair [GO:0006281]
788	B1XPG4	Site-determining protein OS=Synechococcus sp. (strain ATCC 27264 / PCC 7002 / PR-6) GN=minD	minD SYNPCC7002_A0514	Conserved	-	-	-	ATP binding [GO:0005524]; ATPase activity [GO:0016887]
789	P73831	Slr2000 protein OS=Synechocystis sp. (strain PCC 6803 / Kazusa) GN=slr2000	slr2000	Conserved	-	-	-	-
790	B1XLG3	S-methyl-5'-thioadenosine phosphorylase OS=Synechococcus sp. (strain ATCC 27264 / PCC 7002 / PR-6) GN=mtaP	mtaP mtnP SYNPCC7002_A0108	Conserved	L-methionine biosynthetic process from methylthioadenosine [GO:0019509]; purine ribonucleoside salvage [GO:0006166]	PATHWAY: Amino-acid biosynthesis; L-methionine biosynthesis via salvage pathway; S-methyl-5-thio-alpha-D-ribose 1-phosphate from S-methyl-5'-thioadenosine (phosphorylase route): step 1/1. {ECO:0000256|HAMAP-Rule:MF_01963}.	-	S-methyl-5-thioadenosine phosphorylase activity [GO:0017061]; L-methionine biosynthetic process from methylthioadenosine [GO:0019509]; purine ribonucleoside salvage [GO:0006166]
791	B5W3H5	Solanesyl diphosphate synthase OS=Arthrospira maxima CS-328 GN=AmaxDRAFT_3282	AmaxDRAFT_3282	Conserved	isoprenoid biosynthetic process [GO:0008299]	-	-	transferase activity [GO:0016740]; isoprenoid biosynthetic process [GO:0008299]
792	B1XPV9	Solanesyl diphosphate synthase OS=Synechococcus sp. (strain ATCC 27264 / PCC 7002 / PR-6) GN=sdsA	sdsA SYNPCC7002_A0580	Conserved	isoprenoid biosynthetic process [GO:0008299]; photosynthesis [GO:0015979]	-	-	transferase activity, transferring alkyl or aryl (other than methyl) groups [GO:0016765]; isoprenoid biosynthetic process [GO:0008299]; photosynthesis [GO:0015979]
793	P74767	Ssr1513 protein OS=Synechocystis sp. (strain PCC 6803 / Kazusa) GN=ssr1513	ssr1513	Conserved	-	-	intracellular [GO:0005622]	intracellular [GO:0005622]; methionine synthase activity [GO:0008705]
794	B1XLQ4	SsrA-binding protein OS=Synechococcus sp. (strain ATCC 27264 / PCC 7002 / PR-6) GN=smpB	smpB SYNPCC7002_A1351	Conserved	trans-translation [GO:0070929]	-	cytoplasm [GO:0005737]	cytoplasm [GO:0005737]; RNA binding [GO:0003723]; trans-translation [GO:0070929]
795	B1XNA3	Sugar (Glycoside-Pentoside-Hexuronide) transporter OS=Synechococcus sp. (strain ATCC 27264 / PCC 7002 / PR-6) GN=SYNPCC7002_A2845	SYNPCC7002_A2845	Conserved	sodium ion transport [GO:0006814]	-	integral component of membrane [GO:0016021]	integral component of membrane [GO:0016021]; transporter activity [GO:0005215]; sodium ion transport [GO:0006814]
796	B1XPQ9	Sugar fermentation stimulation protein homolog OS=Synechococcus sp. (strain ATCC 27264 / PCC 7002 / PR-6) GN=sfsA	sfsA SYNPCC7002_A1785	Conserved	-	-	-	-
797	Q4BWT8	Sugar transferase OS=Crocosphaera watsonii WH 8501 GN=CwatDRAFT_0960	CwatDRAFT_0960	Conserved	-	-	-	transferase activity [GO:0016740]
798	B1XM99	Sugar-phosphate nucleotidyl transferase OS=Synechococcus sp. (strain ATCC 27264 / PCC 7002 / PR-6) GN=SYNPCC7002_A1389	SYNPCC7002_A1389	Conserved	biosynthetic process [GO:0009058]	-	-	nucleotidyltransferase activity [GO:0016779]; biosynthetic process [GO:0009058]
799	B1XQ21	Sugar-specific transcriptional regulator, TrmB OS=Synechococcus sp. (strain ATCC 27264 / PCC 7002 / PR-6) GN=SYNPCC7002_A1815	SYNPCC7002_A1815	Conserved	-	-	-	-
800	B1XLP7	Sulfate adenylyltransferase OS=Synechococcus sp. (strain ATCC 27264 / PCC 7002 / PR-6) GN=sat	sat SYNPCC7002_A1344	Conserved	hydrogen sulfide biosynthetic process [GO:0070814]; sulfate assimilation [GO:0000103]	PATHWAY: Sulfur metabolism; hydrogen sulfide biosynthesis; sulfite from sulfate: step 1/3. {ECO:0000255|HAMAP-Rule:MF_00066}.	-	ATP binding [GO:0005524]; sulfate adenylyltransferase (ATP) activity [GO:0004781]; hydrogen sulfide biosynthetic process [GO:0070814]; sulfate assimilation [GO:0000103]
801	B1XMV1	Thiamine biosynthesis protein ThiS OS=Synechococcus sp. (strain ATCC 27264 / PCC 7002 / PR-6) GN=thiS	thiS SYNPCC7002_A0278	Conserved	-	-	-	-
802	B1XKZ7	Thiamine-monophosphate kinase OS=Synechococcus sp. (strain ATCC 27264 / PCC 7002 / PR-6) GN=thiL	thiL SYNPCC7002_A1254	Conserved	thiamine biosynthetic process [GO:0009228]; thiamine diphosphate biosynthetic process [GO:0009229]	PATHWAY: Cofactor biosynthesis; thiamine diphosphate biosynthesis; thiamine diphosphate from thiamine phosphate: step 1/1. {ECO:0000256|HAMAP-Rule:MF_02128}.	-	ATP binding [GO:0005524]; magnesium ion binding [GO:0000287]; thiamine-phosphate kinase activity [GO:0009030]; thiamine biosynthetic process [GO:0009228]; thiamine diphosphate biosynthetic process [GO:0009229]
803	B1XMV2	Thiamine-phosphate synthase OS=Synechococcus sp. (strain ATCC 27264 / PCC 7002 / PR-6) GN=thiE	thiE SYNPCC7002_A0279	Conserved	thiamine biosynthetic process [GO:0009228]; thiamine diphosphate biosynthetic process [GO:0009229]	PATHWAY: Cofactor biosynthesis; thiamine diphosphate biosynthesis; thiamine phosphate from 4-amino-2-methyl-5-diphosphomethylpyrimidine and 4-methyl-5-(2-phosphoethyl)-thiazole: step 1/1. {ECO:0000256|HAMAP-Rule:MF_01327, ECO:0000256|RuleBase:RU004253}.	-	magnesium ion binding [GO:0000287]; thiamine-phosphate diphosphorylase activity [GO:0004789]; thiamine biosynthetic process [GO:0009228]; thiamine diphosphate biosynthetic process [GO:0009229]
804	B5VXQ4	Thiazole synthase OS=Arthrospira maxima CS-328 GN=thiG	thiG AmaxDRAFT_1296	Conserved	thiamine biosynthetic process [GO:0009228]; thiamine diphosphate biosynthetic process [GO:0009229]	PATHWAY: Cofactor biosynthesis; thiamine diphosphate biosynthesis. {ECO:0000256|HAMAP-Rule:MF_00443, ECO:0000256|SAAS:SAAS00323063}.	cytoplasm [GO:0005737]	cytoplasm [GO:0005737]; sulfurtransferase activity [GO:0016783]; thiamine biosynthetic process [GO:0009228]; thiamine diphosphate biosynthetic process [GO:0009229]
805	B1XNJ5	ThiF/MoeZ/MoeB family, with rhodanese domain OS=Synechococcus sp. (strain ATCC 27264 / PCC 7002 / PR-6) GN=SYNPCC7002_A0363	SYNPCC7002_A0363	Conserved	-	-	-	aspartic-type endopeptidase activity [GO:0004190]; small protein activating enzyme activity [GO:0008641]
806	B1XMW6	Thioredoxin OS=Synechococcus sp. (strain ATCC 27264 / PCC 7002 / PR-6) GN=SYNPCC7002_A0293	SYNPCC7002_A0293	Conserved	cell redox homeostasis [GO:0045454]; glycerol ether metabolic process [GO:0006662]	-	cell [GO:0005623]	cell [GO:0005623]; protein disulfide oxidoreductase activity [GO:0015035]; cell redox homeostasis [GO:0045454]; glycerol ether metabolic process [GO:0006662]
807	B1XJR0	Thioredoxin OS=Synechococcus sp. (strain ATCC 27264 / PCC 7002 / PR-6) GN=trx	trx SYNPCC7002_A2368	Conserved	cell redox homeostasis [GO:0045454]; glycerol ether metabolic process [GO:0006662]	-	cell [GO:0005623]	cell [GO:0005623]; protein disulfide oxidoreductase activity [GO:0015035]; cell redox homeostasis [GO:0045454]; glycerol ether metabolic process [GO:0006662]
808	B1XKY7	Thioredoxin-like protein txlA like protein OS=Synechococcus sp. (strain ATCC 27264 / PCC 7002 / PR-6) GN=SYNPCC7002_A1244	SYNPCC7002_A1244	Conserved	cell redox homeostasis [GO:0045454]; glycerol ether metabolic process [GO:0006662]	-	cell [GO:0005623]	cell [GO:0005623]; protein disulfide oxidoreductase activity [GO:0015035]; cell redox homeostasis [GO:0045454]; glycerol ether metabolic process [GO:0006662]
809	B1XMV8	ThiS family domain protein OS=Synechococcus sp. (strain ATCC 27264 / PCC 7002 / PR-6) GN=SYNPCC7002_A0285	SYNPCC7002_A0285	Conserved	-	-	-	-
810	B1XMV9	Threonine synthase-II OS=Synechococcus sp. (strain ATCC 27264 / PCC 7002 / PR-6) GN=thrC-II	thrC-II SYNPCC7002_A0286	Conserved	-	-	-	-
811	B1XQ05	Threonine--tRNA ligase OS=Synechococcus sp. (strain ATCC 27264 / PCC 7002 / PR-6) GN=thrS	thrS SYNPCC7002_A0628	Conserved	threonyl-tRNA aminoacylation [GO:0006435]	-	cytoplasm [GO:0005737]	cytoplasm [GO:0005737]; ATP binding [GO:0005524]; metal ion binding [GO:0046872]; threonine-tRNA ligase activity [GO:0004829]; threonyl-tRNA aminoacylation [GO:0006435]
812	Q3MBR7	Threonyl-tRNA synthetase OS=Anabaena variabilis (strain ATCC 29413 / PCC 7937) GN=Ava_1947	Ava_1947	Conserved	-	-	-	aminoacyl-tRNA ligase activity [GO:0004812]; nucleotide binding [GO:0000166]
813	B1XIQ5	TPR domain containing protein OS=Synechococcus sp. (strain ATCC 27264 / PCC 7002 / PR-6) GN=SYNPCC7002_A2176	SYNPCC7002_A2176	Conserved	-	-	integral component of membrane [GO:0016021]	integral component of membrane [GO:0016021]
814	B1XL43	TPR domain containing protein OS=Synechococcus sp. (strain ATCC 27264 / PCC 7002 / PR-6) GN=SYNPCC7002_A2553	SYNPCC7002_A2553	Conserved	-	-	-	-
815	B1XI07	Transcription termination/antitermination protein NusA OS=Synechococcus sp. (strain ATCC 27264 / PCC 7002 / PR-6) GN=nusA	nusA SYNPCC7002_A0753	Conserved	DNA-templated transcription, termination [GO:0006353]; transcription antitermination [GO:0031564]	-	cytoplasm [GO:0005737]	cytoplasm [GO:0005737]; RNA binding [GO:0003723]; transcription factor activity, sequence-specific DNA binding [GO:0003700]; DNA-templated transcription, termination [GO:0006353]; transcription antitermination [GO:0031564]
816	B1XJH3	Transcription termination/antitermination protein NusG OS=Synechococcus sp. (strain ATCC 27264 / PCC 7002 / PR-6) GN=nusG	nusG SYNPCC7002_A1030	Conserved	DNA-templated transcription, elongation [GO:0006354]; DNA-templated transcription, termination [GO:0006353]; regulation of DNA-templated transcription, elongation [GO:0032784]; transcription antitermination [GO:0031564]	-	-	DNA-templated transcription, elongation [GO:0006354]; DNA-templated transcription, termination [GO:0006353]; regulation of DNA-templated transcription, elongation [GO:0032784]; transcription antitermination [GO:0031564]
817	G6FY69	Transcriptional regulator domain-containing protein OS=Fischerella sp. JSC-11 GN=FJSC11DRAFT_3818	FJSC11DRAFT_3818	Conserved	phosphorelay signal transduction system [GO:0000160]; regulation of transcription, DNA-templated [GO:0006355]	-	intracellular [GO:0005622]	intracellular [GO:0005622]; DNA binding [GO:0003677]; phosphorelay signal transduction system [GO:0000160]; regulation of transcription, DNA-templated [GO:0006355]
818	B1XQA4	Transcriptional regulator protein, LuxR family OS=Synechococcus sp. (strain ATCC 27264 / PCC 7002 / PR-6) GN=ompR	ompR SYNPCC7002_A0641	Conserved	regulation of transcription, DNA-templated [GO:0006355]; transcription, DNA-templated [GO:0006351]	-	-	DNA binding [GO:0003677]; regulation of transcription, DNA-templated [GO:0006355]; transcription, DNA-templated [GO:0006351]
819	B1XKU9	Transcriptional regulator, ArsR family OS=Synechococcus sp. (strain ATCC 27264 / PCC 7002 / PR-6) GN=SYNPCC7002_A0051	SYNPCC7002_A0051	Conserved	transcription, DNA-templated [GO:0006351]	-	-	DNA binding [GO:0003677]; transcription factor activity, sequence-specific DNA binding [GO:0003700]; transcription, DNA-templated [GO:0006351]
820	B1XI44	Transcriptional regulator, gntR family protein OS=Synechococcus sp. (strain ATCC 27264 / PCC 7002 / PR-6) GN=SYNPCC7002_A0791	SYNPCC7002_A0791	Conserved	transcription, DNA-templated [GO:0006351]	-	-	DNA binding [GO:0003677]; transcription factor activity, sequence-specific DNA binding [GO:0003700]; transcription, DNA-templated [GO:0006351]
821	B5IPH6	Transcriptional regulator, LuxR family, putative OS=Cyanobium sp. PCC 7001 GN=CPCC7001_974	CPCC7001_974	Conserved	regulation of transcription, DNA-templated [GO:0006355]; transcription, DNA-templated [GO:0006351]	-	-	DNA binding [GO:0003677]; regulation of transcription, DNA-templated [GO:0006355]; transcription, DNA-templated [GO:0006351]
822	B1XL29	Transcription-repair-coupling factor OS=Synechococcus sp. (strain ATCC 27264 / PCC 7002 / PR-6) GN=mfd	mfd SYNPCC7002_A1287	Conserved	regulation of transcription, DNA-templated [GO:0006355]; transcription-coupled nucleotide-excision repair, DNA damage recognition [GO:0000716]	-	cytoplasm [GO:0005737]	cytoplasm [GO:0005737]; ATP binding [GO:0005524]; damaged DNA binding [GO:0003684]; helicase activity [GO:0004386]; regulation of transcription, DNA-templated [GO:0006355]; transcription-coupled nucleotide-excision repair, DNA damage recognition [GO:0000716]
823	Q4C8C5	Transketolase OS=Crocosphaera watsonii WH 8501 GN=CwatDRAFT_5430	CwatDRAFT_5430	Conserved	-	-	-	transketolase activity [GO:0004802]
824	B1XJG5	Transketolase OS=Synechococcus sp. (strain ATCC 27264 / PCC 7002 / PR-6) GN=tkt	tkt SYNPCC7002_A1022	Conserved	metabolic process [GO:0008152]	-	-	metal ion binding [GO:0046872]; transketolase activity [GO:0004802]; metabolic process [GO:0008152]
825	B1XM04	Translation initiation factor IF-3 OS=Synechococcus sp. (strain ATCC 27264 / PCC 7002 / PR-6) GN=infC	infC SYNPCC7002_A2702	Conserved	-	-	cytoplasm [GO:0005737]	cytoplasm [GO:0005737]; translation initiation factor activity [GO:0003743]
826	B1XLN8	Transport permease protein OS=Synechococcus sp. (strain ATCC 27264 / PCC 7002 / PR-6) GN=SYNPCC7002_A1334	SYNPCC7002_A1334	Conserved	transport [GO:0006810]	-	integral component of membrane [GO:0016021]; plasma membrane [GO:0005886]	integral component of membrane [GO:0016021]; plasma membrane [GO:0005886]; transport [GO:0006810]
827	B1XL18	Trigger factor OS=Synechococcus sp. (strain ATCC 27264 / PCC 7002 / PR-6) GN=tig	tig SYNPCC7002_A1276	Conserved	cell cycle [GO:0007049]; cell division [GO:0051301]; protein folding [GO:0006457]; protein transport [GO:0015031]	-	cytoplasm [GO:0005737]	cytoplasm [GO:0005737]; peptidyl-prolyl cis-trans isomerase activity [GO:0003755]; cell cycle [GO:0007049]; cell division [GO:0051301]; protein folding [GO:0006457]; protein transport [GO:0015031]
828	B1XPX4	Triosephosphate isomerase OS=Synechococcus sp. (strain ATCC 27264 / PCC 7002 / PR-6) GN=tpiA	tpiA SYNPCC7002_A0595	Conserved	gluconeogenesis [GO:0006094]; glycolytic process [GO:0006096]; pentose-phosphate shunt [GO:0006098]	PATHWAY: Carbohydrate biosynthesis; gluconeogenesis. {ECO:0000255|HAMAP-Rule:MF_00147}.; PATHWAY: Carbohydrate degradation; glycolysis; D-glyceraldehyde 3-phosphate from glycerone phosphate: step 1/1. {ECO:0000255|HAMAP-Rule:MF_00147}.	cytoplasm [GO:0005737]	cytoplasm [GO:0005737]; triose-phosphate isomerase activity [GO:0004807]; gluconeogenesis [GO:0006094]; glycolytic process [GO:0006096]; pentose-phosphate shunt [GO:0006098]
829	B1XJ80	TrkA-N domain family OS=Synechococcus sp. (strain ATCC 27264 / PCC 7002 / PR-6) GN=SYNPCC7002_A2267	SYNPCC7002_A2267	Conserved	potassium ion transport [GO:0006813]	-	-	cation transmembrane transporter activity [GO:0008324]; potassium ion transport [GO:0006813]
830	B1XNH4	tRNA (cytidine/uridine-2'-O-)-methyltransferase TrmJ OS=Synechococcus sp. (strain ATCC 27264 / PCC 7002 / PR-6) GN=trmJ	trmJ SYNPCC7002_A0342	Conserved	tRNA processing [GO:0008033]	-	cytoplasm [GO:0005737]	cytoplasm [GO:0005737]; RNA binding [GO:0003723]; RNA methyltransferase activity [GO:0008173]; tRNA processing [GO:0008033]
831	B1XK30	tRNA (guanine-N(1)-)-methyltransferase OS=Synechococcus sp. (strain ATCC 27264 / PCC 7002 / PR-6) GN=trmD	trmD SYNPCC7002_A2407	Conserved	-	-	cytoplasm [GO:0005737]	cytoplasm [GO:0005737]; tRNA (guanine(37)-N(1))-methyltransferase activity [GO:0052906]
832	B1XIW5	tRNA (guanine-N(7)-)-methyltransferase OS=Synechococcus sp. (strain ATCC 27264 / PCC 7002 / PR-6) GN=trmB	trmB SYNPCC7002_A0903	Conserved	-	PATHWAY: tRNA modification; N(7)-methylguanine-tRNA biosynthesis. {ECO:0000256|HAMAP-Rule:MF_01057}.	-	tRNA (guanine-N7-)-methyltransferase activity [GO:0008176]
833	B1XKE8	tRNA dimethylallyltransferase OS=Synechococcus sp. (strain ATCC 27264 / PCC 7002 / PR-6) GN=miaA	miaA SYNPCC7002_A1195	Conserved	tRNA processing [GO:0008033]	-	-	ATP binding [GO:0005524]; tRNA dimethylallyltransferase activity [GO:0052381]; tRNA processing [GO:0008033]
834	B1XKC3	tRNA modification GTPase MnmE OS=Synechococcus sp. (strain ATCC 27264 / PCC 7002 / PR-6) GN=mnmE	mnmE trmE SYNPCC7002_A1170	Conserved	tRNA modification [GO:0006400]	-	cytoplasm [GO:0005737]	cytoplasm [GO:0005737]; GTP binding [GO:0005525]; GTPase activity [GO:0003924]; metal ion binding [GO:0046872]; tRNA modification [GO:0006400]
835	B1XJF0	tRNA N6-adenosine threonylcarbamoyltransferase OS=Synechococcus sp. (strain ATCC 27264 / PCC 7002 / PR-6) GN=tsaD	tsaD gcp SYNPCC7002_A1007	Conserved	tRNA threonylcarbamoyladenosine modification [GO:0002949]	-	cytoplasm [GO:0005737]	cytoplasm [GO:0005737]; iron ion binding [GO:0005506]; metalloendopeptidase activity [GO:0004222]; N(6)-L-threonylcarbamoyladenine synthase [GO:0061711]; tRNA threonylcarbamoyladenosine modification [GO:0002949]
836	B1XJI2	tRNA pseudouridine synthase A OS=Synechococcus sp. (strain ATCC 27264 / PCC 7002 / PR-6) GN=truA	truA SYNPCC7002_A1040	Conserved	tRNA pseudouridine synthesis [GO:0031119]	-	-	pseudouridine synthase activity [GO:0009982]; RNA binding [GO:0003723]; tRNA pseudouridine synthesis [GO:0031119]
837	B1XPD5	tRNA pseudouridine synthase B OS=Synechococcus sp. (strain ATCC 27264 / PCC 7002 / PR-6) GN=truB	truB SYNPCC7002_A0485	Conserved	tRNA pseudouridine synthesis [GO:0031119]	-	-	pseudouridine synthase activity [GO:0009982]; RNA binding [GO:0003723]; tRNA pseudouridine synthesis [GO:0031119]
838	B1XJY4	tRNA uridine 5-carboxymethylaminomethyl modification enzyme MnmG OS=Synechococcus sp. (strain ATCC 27264 / PCC 7002 / PR-6) GN=mnmG	mnmG gidA SYNPCC7002_A1112	Conserved	tRNA wobble uridine modification [GO:0002098]	-	cytoplasm [GO:0005737]	cytoplasm [GO:0005737]; flavin adenine dinucleotide binding [GO:0050660]; oxidoreductase activity [GO:0016491]; tRNA wobble uridine modification [GO:0002098]
839	B1XQK7	tRNA-2-methylthio-N(6)-dimethylallyladenosine synthase OS=Synechococcus sp. (strain ATCC 27264 / PCC 7002 / PR-6) GN=miaB	miaB SYNPCC7002_A1915	Conserved	tRNA modification [GO:0006400]	-	cytoplasm [GO:0005737]	cytoplasm [GO:0005737]; 4 iron, 4 sulfur cluster binding [GO:0051539]; iron ion binding [GO:0005506]; transferase activity [GO:0016740]; tRNA modification [GO:0006400]
840	B1XM11	tRNA-specific 2-thiouridylase MnmA OS=Synechococcus sp. (strain ATCC 27264 / PCC 7002 / PR-6) GN=mnmA	mnmA SYNPCC7002_A2709	Conserved	tRNA modification [GO:0006400]	-	cytoplasm [GO:0005737]	cytoplasm [GO:0005737]; ATP binding [GO:0005524]; sulfurtransferase activity [GO:0016783]; tRNA binding [GO:0000049]; tRNA modification [GO:0006400]
841	B1XI69	tRNA-specific adenosine deaminase OS=Synechococcus sp. (strain ATCC 27264 / PCC 7002 / PR-6) GN=tadA	tadA SYNPCC7002_A2067	Conserved	tRNA wobble adenosine to inosine editing [GO:0002100]	-	-	tRNA-specific adenosine-34 deaminase activity [GO:0052717]; zinc ion binding [GO:0008270]; tRNA wobble adenosine to inosine editing [GO:0002100]
842	Q8KX32	Tryptophan synthase alpha chain OS=Synechococcus sp. (strain ATCC 27264 / PCC 7002 / PR-6) GN=trpA	trpA SYNPCC7002_A0562	Conserved	-	PATHWAY: Amino-acid biosynthesis; L-tryptophan biosynthesis; L-tryptophan from chorismate: step 5/5. {ECO:0000255|HAMAP-Rule:MF_00131}.	-	tryptophan synthase activity [GO:0004834]
843	B1XMW9	Tryptophan synthase beta chain OS=Synechococcus sp. (strain ATCC 27264 / PCC 7002 / PR-6) GN=trpB	trpB SYNPCC7002_A0296	Conserved	-	PATHWAY: Amino-acid biosynthesis; L-tryptophan biosynthesis; L-tryptophan from chorismate: step 5/5. {ECO:0000256|HAMAP-Rule:MF_00133, ECO:0000256|SAAS:SAAS00015996}.	-	tryptophan synthase activity [GO:0004834]
844	B1XKT5	Tryptophan--tRNA ligase OS=Synechococcus sp. (strain ATCC 27264 / PCC 7002 / PR-6) GN=trpS	trpS SYNPCC7002_A0037	Conserved	tryptophanyl-tRNA aminoacylation [GO:0006436]	-	cytoplasm [GO:0005737]	cytoplasm [GO:0005737]; ATP binding [GO:0005524]; tryptophan-tRNA ligase activity [GO:0004830]; tryptophanyl-tRNA aminoacylation [GO:0006436]
845	B1XKG4	Twitching motility protein OS=Synechococcus sp. (strain ATCC 27264 / PCC 7002 / PR-6) GN=pilT	pilT SYNPCC7002_A1212	Conserved	transport [GO:0006810]	-	-	ATP binding [GO:0005524]; transport [GO:0006810]
846	B5W0Z7	Two-component hybrid sensor and regulator histidine kinase OS=Arthrospira maxima CS-328 GN=AmaxDRAFT_2437	AmaxDRAFT_2437	Conserved	protein-chromophore linkage [GO:0018298]	-	-	kinase activity [GO:0016301]; protein-chromophore linkage [GO:0018298]
847	B5W5U1	Two-component hybrid sensor and regulator histidine kinase OS=Arthrospira maxima CS-328 GN=AmaxDRAFT_4140	AmaxDRAFT_4140	Conserved	protein-chromophore linkage [GO:0018298]	-	-	kinase activity [GO:0016301]; protein-chromophore linkage [GO:0018298]
848	B1XLQ7	Two-component hybrid sensor and regulator OS=Synechococcus sp. (strain ATCC 27264 / PCC 7002 / PR-6) GN=SYNPCC7002_A1354	SYNPCC7002_A1354	Conserved	-	-	intracellular [GO:0005622]	intracellular [GO:0005622]; phosphorelay sensor kinase activity [GO:0000155]
849	B1XKU4	Two-component response regulator OS=Synechococcus sp. (strain ATCC 27264 / PCC 7002 / PR-6) GN=SYNPCC7002_A0046	SYNPCC7002_A0046	Conserved	phosphorelay signal transduction system [GO:0000160]	-	intracellular [GO:0005622]	intracellular [GO:0005622]; phosphorelay signal transduction system [GO:0000160]
850	B1XM84	Two-component response regulator OS=Synechococcus sp. (strain ATCC 27264 / PCC 7002 / PR-6) GN=SYNPCC7002_A0218	SYNPCC7002_A0218	Conserved	phosphorelay signal transduction system [GO:0000160]; regulation of transcription, DNA-templated [GO:0006355]; transcription, DNA-templated [GO:0006351]	-	intracellular [GO:0005622]	intracellular [GO:0005622]; DNA binding [GO:0003677]; phosphorelay signal transduction system [GO:0000160]; regulation of transcription, DNA-templated [GO:0006355]; transcription, DNA-templated [GO:0006351]
851	B1XIZ9	Two-component response regulator OS=Synechococcus sp. (strain ATCC 27264 / PCC 7002 / PR-6) GN=SYNPCC7002_A0937	SYNPCC7002_A0937	Conserved	phosphorelay signal transduction system [GO:0000160]; regulation of transcription, DNA-templated [GO:0006355]; transcription, DNA-templated [GO:0006351]	-	intracellular [GO:0005622]	intracellular [GO:0005622]; DNA binding [GO:0003677]; phosphorelay signal transduction system [GO:0000160]; regulation of transcription, DNA-templated [GO:0006355]; transcription, DNA-templated [GO:0006351]
852	B1XHV1	Two-component response regulator OS=Synechococcus sp. (strain ATCC 27264 / PCC 7002 / PR-6) GN=SYNPCC7002_A2033	SYNPCC7002_A2033	Conserved	phosphorelay signal transduction system [GO:0000160]; regulation of transcription, DNA-templated [GO:0006355]; transcription, DNA-templated [GO:0006351]	-	intracellular [GO:0005622]	intracellular [GO:0005622]; DNA binding [GO:0003677]; phosphorelay signal transduction system [GO:0000160]; regulation of transcription, DNA-templated [GO:0006355]; transcription, DNA-templated [GO:0006351]
853	B1XLJ3	Two-component system response regulator, OmpR family OS=Synechococcus sp. (strain ATCC 27264 / PCC 7002 / PR-6) GN=SYNPCC7002_A0139	SYNPCC7002_A0139	Conserved	phosphorelay signal transduction system [GO:0000160]; regulation of transcription, DNA-templated [GO:0006355]; transcription, DNA-templated [GO:0006351]	-	intracellular [GO:0005622]	intracellular [GO:0005622]; DNA binding [GO:0003677]; phosphorelay signal transduction system [GO:0000160]; regulation of transcription, DNA-templated [GO:0006355]; transcription, DNA-templated [GO:0006351]
854	B1XL94	Type 4 prepilin-like proteins leader peptide-processing enzyme OS=Synechococcus sp. (strain ATCC 27264 / PCC 7002 / PR-6) GN=hofD	hofD SYNPCC7002_A2604	Conserved	-	-	integral component of membrane [GO:0016021]; plasma membrane [GO:0005886]	integral component of membrane [GO:0016021]; plasma membrane [GO:0005886]; aspartic-type endopeptidase activity [GO:0004190]; methyltransferase activity [GO:0008168]
855	Q8KX30	Type II NADH dehydrogenase B OS=Synechococcus sp. (strain ATCC 27264 / PCC 7002 / PR-6) GN=ndbB	ndbB SYNPCC7002_A2120	Conserved	-	-	-	oxidoreductase activity [GO:0016491]
856	K9PXC9	Type II secretion system protein E (GspE) OS=Leptolyngbya sp. PCC 7376 GN=Lepto7376_1204	Lepto7376_1204	Conserved	transport [GO:0006810]	-	-	ATP binding [GO:0005524]; transport [GO:0006810]
857	B1XPF1	Type IV pilus assembly protein PilM OS=Synechococcus sp. (strain ATCC 27264 / PCC 7002 / PR-6) GN=pilM	pilM SYNPCC7002_A0501	Conserved	-	-	-	-
858	B1XQG2	Type IV pilus biogenesis protein OS=Synechococcus sp. (strain ATCC 27264 / PCC 7002 / PR-6) GN=pilC	pilC SYNPCC7002_A0699	Conserved	protein secretion [GO:0009306]	-	integral component of membrane [GO:0016021]; plasma membrane [GO:0005886]	integral component of membrane [GO:0016021]; plasma membrane [GO:0005886]; protein secretion [GO:0009306]
859	B1XNS4	Tyrosine--tRNA ligase OS=Synechococcus sp. (strain ATCC 27264 / PCC 7002 / PR-6) GN=tyrS	tyrS SYNPCC7002_A1609	Conserved	tyrosyl-tRNA aminoacylation [GO:0006437]	-	cytoplasm [GO:0005737]	cytoplasm [GO:0005737]; ATP binding [GO:0005524]; RNA binding [GO:0003723]; tyrosine-tRNA ligase activity [GO:0004831]; tyrosyl-tRNA aminoacylation [GO:0006437]
860	P73144	Tyrosyl tRNA synthetase OS=Synechocystis sp. (strain PCC 6803 / Kazusa) GN=tyrS	tyrS	Conserved	-	-	-	RNA binding [GO:0003723]; tyrosine-tRNA ligase activity [GO:0004831]
861	Q4BVL0	UBA/THIF-type NAD/FAD binding fold:MoeZ/MoeB OS=Crocosphaera watsonii WH 8501 GN=CwatDRAFT_0536	CwatDRAFT_0536	Conserved	-	-	-	small protein activating enzyme activity [GO:0008641]
862	B1XNF1	UDP-3-O-[3-hydroxymyristoyl] N-acetylglucosamine deacetylase OS=Synechococcus sp. (strain ATCC 27264 / PCC 7002 / PR-6) GN=lpxC	lpxC SYNPCC7002_A0319	Conserved	lipid A biosynthetic process [GO:0009245]	PATHWAY: Glycolipid biosynthesis; lipid IV(A) biosynthesis; lipid IV(A) from (3R)-3-hydroxytetradecanoyl-[acyl-carrier-protein] and UDP-N-acetyl-alpha-D-glucosamine: step 2/6. {ECO:0000256|HAMAP-Rule:MF_00388, ECO:0000256|SAAS:SAAS00041382}.	-	metal ion binding [GO:0046872]; UDP-3-O-[3-hydroxymyristoyl] N-acetylglucosamine deacetylase activity [GO:0008759]; UDP-3-O-acyl-N-acetylglucosamine deacetylase activity [GO:0103117]; lipid A biosynthetic process [GO:0009245]
863	B1XJ03	UDP-3-O-acylglucosamine N-acyltransferase OS=Synechococcus sp. (strain ATCC 27264 / PCC 7002 / PR-6) GN=lpxD	lpxD SYNPCC7002_A0941	Conserved	lipid A biosynthetic process [GO:0009245]	PATHWAY: Bacterial outer membrane biogenesis; LPS lipid A biosynthesis. {ECO:0000256|HAMAP-Rule:MF_00523, ECO:0000256|SAAS:SAAS00021603}.	-	N-acyltransferase activity [GO:0016410]; lipid A biosynthetic process [GO:0009245]
864	B1XPB1	UDP-glucose 4-epimerase OS=Synechococcus sp. (strain ATCC 27264 / PCC 7002 / PR-6) GN=galE	galE SYNPCC7002_A1715	Conserved	galactose metabolic process [GO:0006012]	-	-	coenzyme binding [GO:0050662]; UDP-glucose 4-epimerase activity [GO:0003978]; galactose metabolic process [GO:0006012]
865	P72915	UDP-glucose-4-epimerase OS=Synechocystis sp. (strain PCC 6803 / Kazusa) GN=galE	galE	Conserved	-	-	-	-
866	B1XJY9	UDP-N-acetyl-D-mannosaminuronic acid transferase OS=Synechococcus sp. (strain ATCC 27264 / PCC 7002 / PR-6) GN=rffM	rffM SYNPCC7002_A1117	Conserved	biosynthetic process [GO:0009058]	-	-	transferase activity, transferring glycosyl groups [GO:0016757]; biosynthetic process [GO:0009058]
867	B1XLF9	UDP-N-acetylenolpyruvoylglucosamine reductase OS=Synechococcus sp. (strain ATCC 27264 / PCC 7002 / PR-6) GN=murB	murB SYNPCC7002_A0104	Conserved	cell cycle [GO:0007049]; cell division [GO:0051301]; cell wall organization [GO:0071555]; peptidoglycan biosynthetic process [GO:0009252]; regulation of cell shape [GO:0008360]	PATHWAY: Cell wall biogenesis; peptidoglycan biosynthesis. {ECO:0000256|HAMAP-Rule:MF_00037, ECO:0000256|SAAS:SAAS00057202}.	cytoplasm [GO:0005737]	cytoplasm [GO:0005737]; flavin adenine dinucleotide binding [GO:0050660]; UDP-N-acetylmuramate dehydrogenase activity [GO:0008762]; cell cycle [GO:0007049]; cell division [GO:0051301]; cell wall organization [GO:0071555]; peptidoglycan biosynthetic process [GO:0009252]; regulation of cell shape [GO:0008360]
868	B1XJX8	UDP-N-acetylglucosamine 1-carboxyvinyltransferase OS=Synechococcus sp. (strain ATCC 27264 / PCC 7002 / PR-6) GN=murA	murA SYNPCC7002_A1105	Conserved	cell cycle [GO:0007049]; cell division [GO:0051301]; cell wall organization [GO:0071555]; peptidoglycan biosynthetic process [GO:0009252]; regulation of cell shape [GO:0008360]; UDP-N-acetylgalactosamine biosynthetic process [GO:0019277]	PATHWAY: Cell wall biogenesis; peptidoglycan biosynthesis. {ECO:0000256|HAMAP-Rule:MF_00111, ECO:0000256|SAAS:SAAS00382378}.	cytoplasm [GO:0005737]	cytoplasm [GO:0005737]; UDP-N-acetylglucosamine 1-carboxyvinyltransferase activity [GO:0008760]; cell cycle [GO:0007049]; cell division [GO:0051301]; cell wall organization [GO:0071555]; peptidoglycan biosynthetic process [GO:0009252]; regulation of cell shape [GO:0008360]; UDP-N-acetylgalactosamine biosynthetic process [GO:0019277]
869	B1XKG6	UDP-N-acetylglucosamine 2-epimerase OS=Synechococcus sp. (strain ATCC 27264 / PCC 7002 / PR-6) GN=SYNPCC7002_A1214	SYNPCC7002_A1214	Conserved	-	-	-	UDP-N-acetylglucosamine 2-epimerase activity [GO:0008761]
870	B5VWZ3	UDP-N-acetylglucosamine diphosphorylase (Fragment) OS=Arthrospira maxima CS-328 GN=AmaxDRAFT_1035	AmaxDRAFT_1035	Conserved	-	-	-	UDP-N-acetylglucosamine diphosphorylase activity [GO:0003977]
871	B1XLG0	UDP-N-acetylmuramate--L-alanine ligase OS=Synechococcus sp. (strain ATCC 27264 / PCC 7002 / PR-6) GN=murC	murC SYNPCC7002_A0105	Conserved	cell cycle [GO:0007049]; cell division [GO:0051301]; cell wall organization [GO:0071555]; peptidoglycan biosynthetic process [GO:0009252]; regulation of cell shape [GO:0008360]	PATHWAY: Cell wall biogenesis; peptidoglycan biosynthesis. {ECO:0000256|HAMAP-Rule:MF_00046, ECO:0000256|SAAS:SAAS00085119}.	cytoplasm [GO:0005737]; integral component of membrane [GO:0016021]	cytoplasm [GO:0005737]; integral component of membrane [GO:0016021]; ATP binding [GO:0005524]; UDP-N-acetylmuramate-L-alanine ligase activity [GO:0008763]; cell cycle [GO:0007049]; cell division [GO:0051301]; cell wall organization [GO:0071555]; peptidoglycan biosynthetic process [GO:0009252]; regulation of cell shape [GO:0008360]
872	B1XII3	UDP-N-acetylmuramoylalanine--D-glutamate ligase OS=Synechococcus sp. (strain ATCC 27264 / PCC 7002 / PR-6) GN=murD	murD SYNPCC7002_A0850	Conserved	cell cycle [GO:0007049]; cell division [GO:0051301]; cell wall organization [GO:0071555]; peptidoglycan biosynthetic process [GO:0009252]; regulation of cell shape [GO:0008360]	PATHWAY: Cell wall biogenesis; peptidoglycan biosynthesis. {ECO:0000256|HAMAP-Rule:MF_00639, ECO:0000256|RuleBase:RU003664, ECO:0000256|SAAS:SAAS00084431}.	cytoplasm [GO:0005737]	cytoplasm [GO:0005737]; ATP binding [GO:0005524]; UDP-N-acetylmuramoylalanine-D-glutamate ligase activity [GO:0008764]; cell cycle [GO:0007049]; cell division [GO:0051301]; cell wall organization [GO:0071555]; peptidoglycan biosynthetic process [GO:0009252]; regulation of cell shape [GO:0008360]
873	B1XLH6	UDP-N-acetylmuramoyl-L-alanyl-D-glutamate--2,6-diaminopimelate ligase OS=Synechococcus sp. (strain ATCC 27264 / PCC 7002 / PR-6) GN=murE	murE SYNPCC7002_A0121	Conserved	cell cycle [GO:0007049]; cell division [GO:0051301]; cell wall organization [GO:0071555]; peptidoglycan biosynthetic process [GO:0009252]; regulation of cell shape [GO:0008360]	PATHWAY: Cell wall biogenesis; peptidoglycan biosynthesis. {ECO:0000256|HAMAP-Rule:MF_00208, ECO:0000256|RuleBase:RU004135, ECO:0000256|SAAS:SAAS00085391}.	cytoplasm [GO:0005737]	cytoplasm [GO:0005737]; ATP binding [GO:0005524]; magnesium ion binding [GO:0000287]; UDP-N-acetylmuramoylalanyl-D-glutamate-2,6-diaminopimelate ligase activity [GO:0008765]; cell cycle [GO:0007049]; cell division [GO:0051301]; cell wall organization [GO:0071555]; peptidoglycan biosynthetic process [GO:0009252]; regulation of cell shape [GO:0008360]
874	B1XLZ5	UDP-N-acetylmuramoyl-tripeptide--D-alanyl-D-alanine ligase OS=Synechococcus sp. (strain ATCC 27264 / PCC 7002 / PR-6) GN=murF	murF SYNPCC7002_A2693	Conserved	cell cycle [GO:0007049]; cell division [GO:0051301]; cell wall organization [GO:0071555]; peptidoglycan biosynthetic process [GO:0009252]; regulation of cell shape [GO:0008360]	PATHWAY: Cell wall biogenesis; peptidoglycan biosynthesis. {ECO:0000256|HAMAP-Rule:MF_02019, ECO:0000256|RuleBase:RU004136}.	cytoplasm [GO:0005737]	cytoplasm [GO:0005737]; ATP binding [GO:0005524]; UDP-N-acetylmuramoyl-tripeptide-D-alanyl-D-alanine ligase activity [GO:0047480]; cell cycle [GO:0007049]; cell division [GO:0051301]; cell wall organization [GO:0071555]; peptidoglycan biosynthetic process [GO:0009252]; regulation of cell shape [GO:0008360]
875	B5W7B8	Uncharacterized protein (Fragment) OS=Arthrospira maxima CS-328 GN=AmaxDRAFT_4668	AmaxDRAFT_4668	Conserved	-	-	integral component of membrane [GO:0016021]	integral component of membrane [GO:0016021]
876	B5W9A4	Uncharacterized protein (Fragment) OS=Arthrospira maxima CS-328 GN=AmaxDRAFT_5354	AmaxDRAFT_5354	Conserved	-	-	integral component of membrane [GO:0016021]; plasma membrane [GO:0005886]	integral component of membrane [GO:0016021]; plasma membrane [GO:0005886]
877	L8LRW5	Uncharacterized protein (Fragment) OS=Gloeocapsa sp. PCC 73106 GN=GLO73106DRAFT_00034040	GLO73106DRAFT_00034040	Conserved	-	-	-	-
878	Q3M4Y2	Uncharacterized protein OS=Anabaena variabilis (strain ATCC 29413 / PCC 7937) GN=Ava_4356	Ava_4356	Conserved	-	-	-	-
879	B5VYT4	Uncharacterized protein OS=Arthrospira maxima CS-328 GN=AmaxDRAFT_1681	AmaxDRAFT_1681	Conserved	-	-	integral component of membrane [GO:0016021]	integral component of membrane [GO:0016021]
880	B5W0E2	Uncharacterized protein OS=Arthrospira maxima CS-328 GN=AmaxDRAFT_2236	AmaxDRAFT_2236	Conserved	phosphorelay signal transduction system [GO:0000160]	-	intracellular [GO:0005622]	intracellular [GO:0005622]; phosphorelay signal transduction system [GO:0000160]
881	B5W388	Uncharacterized protein OS=Arthrospira maxima CS-328 GN=AmaxDRAFT_3236	AmaxDRAFT_3236	Conserved	-	-	-	-
882	B5W3G2	Uncharacterized protein OS=Arthrospira maxima CS-328 GN=AmaxDRAFT_3269	AmaxDRAFT_3269	Conserved	-	-	-	-
883	B5W3G3	Uncharacterized protein OS=Arthrospira maxima CS-328 GN=AmaxDRAFT_3270	AmaxDRAFT_3270	Conserved	-	-	-	-
884	B5W3G4	Uncharacterized protein OS=Arthrospira maxima CS-328 GN=AmaxDRAFT_3271	AmaxDRAFT_3271	Conserved	-	-	integral component of membrane [GO:0016021]	integral component of membrane [GO:0016021]
885	B5W458	Uncharacterized protein OS=Arthrospira maxima CS-328 GN=AmaxDRAFT_3565	AmaxDRAFT_3565	Conserved	-	-	-	-
886	Q4BV24	Uncharacterized protein OS=Crocosphaera watsonii WH 8501 GN=CwatDRAFT_0247	CwatDRAFT_0247	Conserved	-	-	-	-
887	Q4BVV6	Uncharacterized protein OS=Crocosphaera watsonii WH 8501 GN=CwatDRAFT_0639	CwatDRAFT_0639	Conserved	photosynthetic electron transport in photosystem II [GO:0009772]	-	integral component of membrane [GO:0016021]	integral component of membrane [GO:0016021]; electron transporter, transferring electrons within the cyclic electron transport pathway of photosynthesis activity [GO:0045156]; photosynthetic electron transport in photosystem II [GO:0009772]
888	Q4BX01	Uncharacterized protein OS=Crocosphaera watsonii WH 8501 GN=CwatDRAFT_1102	CwatDRAFT_1102	Conserved	-	-	integral component of membrane [GO:0016021]	integral component of membrane [GO:0016021]
889	Q4C1U8	Uncharacterized protein OS=Crocosphaera watsonii WH 8501 GN=CwatDRAFT_2872	CwatDRAFT_2872	Conserved	nucleoside metabolic process [GO:0009116]	-	-	catalytic activity [GO:0003824]; nucleoside metabolic process [GO:0009116]
890	Q4C6D0	Uncharacterized protein OS=Crocosphaera watsonii WH 8501 GN=CwatDRAFT_4659	CwatDRAFT_4659	Conserved	-	-	-	-
891	Q4C7V5	Uncharacterized protein OS=Crocosphaera watsonii WH 8501 GN=CwatDRAFT_5738	CwatDRAFT_5738	Conserved	response to stress [GO:0006950]	-	-	response to stress [GO:0006950]
892	D4TCZ3	Uncharacterized protein OS=Cylindrospermopsis raciborskii CS-505 GN=CRC_00068	CRC_00068	Conserved	phosphorylation [GO:0016310]	-	-	transferase activity, transferring phosphorus-containing groups [GO:0016772]; phosphorylation [GO:0016310]
893	D4TD53	Uncharacterized protein OS=Cylindrospermopsis raciborskii CS-505 GN=CRC_00129	CRC_00129	Conserved	metabolic process [GO:0008152]	-	-	catalytic activity [GO:0003824]; metabolic process [GO:0008152]
894	D4TE82	Uncharacterized protein OS=Cylindrospermopsis raciborskii CS-505 GN=CRC_01227	CRC_01227	Conserved	-	-	-	-
895	D4TE83	Uncharacterized protein OS=Cylindrospermopsis raciborskii CS-505 GN=CRC_01228	CRC_01228	Conserved	-	-	-	-
896	D4TH74	Uncharacterized protein OS=Cylindrospermopsis raciborskii CS-505 GN=CRC_02170	CRC_02170	Conserved	protein-phycocyanobilin linkage [GO:0017009]	-	-	protein-phycocyanobilin linkage [GO:0017009]
897	D4TH76	Uncharacterized protein OS=Cylindrospermopsis raciborskii CS-505 GN=CRC_02172	CRC_02172	Conserved	protein-phycocyanobilin linkage [GO:0017009]	-	-	protein-phycocyanobilin linkage [GO:0017009]
898	L8LUK5	Uncharacterized protein OS=Gloeocapsa sp. PCC 73106 GN=GLO73106DRAFT_00036670	GLO73106DRAFT_00036670	Conserved	-	-	-	-
899	L8LT23	Uncharacterized protein OS=Gloeocapsa sp. PCC 73106 GN=GLO73106DRAFT_00037750	GLO73106DRAFT_00037750	Conserved	-	-	-	-
900	D7E0W5	Uncharacterized protein OS=Nostoc azollae (strain 0708) GN=Aazo_0610	Aazo_0610	Conserved	-	-	-	-
901	D7DXV1	Uncharacterized protein OS=Nostoc azollae (strain 0708) GN=Aazo_4733	Aazo_4733	Conserved	-	-	-	-
902	A2BR25	Uncharacterized protein OS=Prochlorococcus marinus (strain AS9601) GN=A9601_09521	A9601_09521	Conserved	chromosome separation [GO:0051304]	-	-	chromosome separation [GO:0051304]
903	A2BSR1	Uncharacterized protein OS=Prochlorococcus marinus (strain AS9601) GN=A9601_15391	A9601_15391	Conserved	purine nucleotide biosynthetic process [GO:0006164]	-	-	ATP binding [GO:0005524]; phosphoribosylaminoimidazolesuccinocarboxamide synthase activity [GO:0004639]; purine nucleotide biosynthetic process [GO:0006164]
904	B1XLE9	Uncharacterized protein OS=Synechococcus sp. (strain ATCC 27264 / PCC 7002 / PR-6) GN=SYNPCC7002_A0093	SYNPCC7002_A0093	Conserved	-	-	-	-
905	B1XLF4	Uncharacterized protein OS=Synechococcus sp. (strain ATCC 27264 / PCC 7002 / PR-6) GN=SYNPCC7002_A0098	SYNPCC7002_A0098	Conserved	-	-	integral component of membrane [GO:0016021]	integral component of membrane [GO:0016021]
906	B1XLJ8	Uncharacterized protein OS=Synechococcus sp. (strain ATCC 27264 / PCC 7002 / PR-6) GN=SYNPCC7002_A0144	SYNPCC7002_A0144	Conserved	-	-	integral component of membrane [GO:0016021]	integral component of membrane [GO:0016021]; GTP binding [GO:0005525]
907	B1XM46	Uncharacterized protein OS=Synechococcus sp. (strain ATCC 27264 / PCC 7002 / PR-6) GN=SYNPCC7002_A0179	SYNPCC7002_A0179	Conserved	-	-	-	-
908	B1XM47	Uncharacterized protein OS=Synechococcus sp. (strain ATCC 27264 / PCC 7002 / PR-6) GN=SYNPCC7002_A0180	SYNPCC7002_A0180	Conserved	-	-	-	-
909	B1XM82	Uncharacterized protein OS=Synechococcus sp. (strain ATCC 27264 / PCC 7002 / PR-6) GN=SYNPCC7002_A0216	SYNPCC7002_A0216	Conserved	-	-	-	-
910	B1XMX1	Uncharacterized protein OS=Synechococcus sp. (strain ATCC 27264 / PCC 7002 / PR-6) GN=SYNPCC7002_A0298	SYNPCC7002_A0298	Conserved	-	-	-	-
911	B1XNF9	Uncharacterized protein OS=Synechococcus sp. (strain ATCC 27264 / PCC 7002 / PR-6) GN=SYNPCC7002_A0327	SYNPCC7002_A0327	Conserved	-	-	-	catalytic activity [GO:0003824]; cobalamin binding [GO:0031419]; iron-sulfur cluster binding [GO:0051536]; metal ion binding [GO:0046872]
912	B1XNI9	Uncharacterized protein OS=Synechococcus sp. (strain ATCC 27264 / PCC 7002 / PR-6) GN=SYNPCC7002_A0357	SYNPCC7002_A0357	Conserved	-	-	-	-
913	B1XNU8	Uncharacterized protein OS=Synechococcus sp. (strain ATCC 27264 / PCC 7002 / PR-6) GN=SYNPCC7002_A0381	SYNPCC7002_A0381	Conserved	-	-	integral component of membrane [GO:0016021]	integral component of membrane [GO:0016021]
914	B1XNV9	Uncharacterized protein OS=Synechococcus sp. (strain ATCC 27264 / PCC 7002 / PR-6) GN=SYNPCC7002_A0392	SYNPCC7002_A0392	Conserved	-	-	-	-
915	B1XNW1	Uncharacterized protein OS=Synechococcus sp. (strain ATCC 27264 / PCC 7002 / PR-6) GN=SYNPCC7002_A0394	SYNPCC7002_A0394	Conserved	-	-	-	-
916	B1XPE9	Uncharacterized protein OS=Synechococcus sp. (strain ATCC 27264 / PCC 7002 / PR-6) GN=SYNPCC7002_A0499	SYNPCC7002_A0499	Conserved	-	-	-	-
917	B1XPT4	Uncharacterized protein OS=Synechococcus sp. (strain ATCC 27264 / PCC 7002 / PR-6) GN=SYNPCC7002_A0555	SYNPCC7002_A0555	Conserved	-	-	integral component of membrane [GO:0016021]	integral component of membrane [GO:0016021]
918	B1XPW0	Uncharacterized protein OS=Synechococcus sp. (strain ATCC 27264 / PCC 7002 / PR-6) GN=SYNPCC7002_A0581	SYNPCC7002_A0581	Conserved	-	-	-	-
919	B1XPY3	Uncharacterized protein OS=Synechococcus sp. (strain ATCC 27264 / PCC 7002 / PR-6) GN=SYNPCC7002_A0604	SYNPCC7002_A0604	Conserved	-	-	integral component of membrane [GO:0016021]	integral component of membrane [GO:0016021]
920	B1XPY8	Uncharacterized protein OS=Synechococcus sp. (strain ATCC 27264 / PCC 7002 / PR-6) GN=SYNPCC7002_A0609	SYNPCC7002_A0609	Conserved	-	-	-	-
921	B1XQB0	Uncharacterized protein OS=Synechococcus sp. (strain ATCC 27264 / PCC 7002 / PR-6) GN=SYNPCC7002_A0647	SYNPCC7002_A0647	Conserved	-	-	-	-
922	B1XQD9	Uncharacterized protein OS=Synechococcus sp. (strain ATCC 27264 / PCC 7002 / PR-6) GN=SYNPCC7002_A0676	SYNPCC7002_A0676	Conserved	-	-	-	-
923	B1XQG4	Uncharacterized protein OS=Synechococcus sp. (strain ATCC 27264 / PCC 7002 / PR-6) GN=SYNPCC7002_A0701	SYNPCC7002_A0701	Conserved	-	-	-	-
924	B1XHZ9	Uncharacterized protein OS=Synechococcus sp. (strain ATCC 27264 / PCC 7002 / PR-6) GN=SYNPCC7002_A0745	SYNPCC7002_A0745	Conserved	-	-	-	-
925	B1XI01	Uncharacterized protein OS=Synechococcus sp. (strain ATCC 27264 / PCC 7002 / PR-6) GN=SYNPCC7002_A0747	SYNPCC7002_A0747	Conserved	-	-	-	-
926	B1XI24	Uncharacterized protein OS=Synechococcus sp. (strain ATCC 27264 / PCC 7002 / PR-6) GN=SYNPCC7002_A0770	SYNPCC7002_A0770	Conserved	-	-	-	-
927	B1XI28	Uncharacterized protein OS=Synechococcus sp. (strain ATCC 27264 / PCC 7002 / PR-6) GN=SYNPCC7002_A0774	SYNPCC7002_A0774	Conserved	-	-	-	-
928	B1XIW6	Uncharacterized protein OS=Synechococcus sp. (strain ATCC 27264 / PCC 7002 / PR-6) GN=SYNPCC7002_A0904	SYNPCC7002_A0904	Conserved	-	-	-	-
929	B1XJC5	Uncharacterized protein OS=Synechococcus sp. (strain ATCC 27264 / PCC 7002 / PR-6) GN=SYNPCC7002_A0982	SYNPCC7002_A0982	Conserved	-	-	-	-
930	B1XJD6	Uncharacterized protein OS=Synechococcus sp. (strain ATCC 27264 / PCC 7002 / PR-6) GN=SYNPCC7002_A0993	SYNPCC7002_A0993	Conserved	-	-	-	-
931	B1XJF5	Uncharacterized protein OS=Synechococcus sp. (strain ATCC 27264 / PCC 7002 / PR-6) GN=SYNPCC7002_A1012	SYNPCC7002_A1012	Conserved	-	-	integral component of membrane [GO:0016021]	integral component of membrane [GO:0016021]
932	B1XJW5	Uncharacterized protein OS=Synechococcus sp. (strain ATCC 27264 / PCC 7002 / PR-6) GN=SYNPCC7002_A1091	SYNPCC7002_A1091	Conserved	-	-	integral component of membrane [GO:0016021]	integral component of membrane [GO:0016021]
933	B1XMD3	Uncharacterized protein OS=Synechococcus sp. (strain ATCC 27264 / PCC 7002 / PR-6) GN=SYNPCC7002_A1428	SYNPCC7002_A1428	Conserved	-	-	-	-
934	B1XN33	Uncharacterized protein OS=Synechococcus sp. (strain ATCC 27264 / PCC 7002 / PR-6) GN=SYNPCC7002_A1522	SYNPCC7002_A1522	Conserved	-	-	-	-
935	B1XNN8	Uncharacterized protein OS=Synechococcus sp. (strain ATCC 27264 / PCC 7002 / PR-6) GN=SYNPCC7002_A1572	SYNPCC7002_A1572	Conserved	-	-	-	catalytic activity [GO:0003824]; coenzyme binding [GO:0050662]
936	B1XNQ9	Uncharacterized protein OS=Synechococcus sp. (strain ATCC 27264 / PCC 7002 / PR-6) GN=SYNPCC7002_A1593	SYNPCC7002_A1593	Conserved	-	-	-	-
937	B1XP44	Uncharacterized protein OS=Synechococcus sp. (strain ATCC 27264 / PCC 7002 / PR-6) GN=SYNPCC7002_A1647	SYNPCC7002_A1647	Conserved	-	-	-	-
938	B1XPR1	Uncharacterized protein OS=Synechococcus sp. (strain ATCC 27264 / PCC 7002 / PR-6) GN=SYNPCC7002_A1787	SYNPCC7002_A1787	Conserved	-	-	-	methyltransferase activity [GO:0008168]
939	B1XQ59	Uncharacterized protein OS=Synechococcus sp. (strain ATCC 27264 / PCC 7002 / PR-6) GN=SYNPCC7002_A1853	SYNPCC7002_A1853	Conserved	-	-	-	-
940	B1XQK0	Uncharacterized protein OS=Synechococcus sp. (strain ATCC 27264 / PCC 7002 / PR-6) GN=SYNPCC7002_A1908	SYNPCC7002_A1908	Conserved	-	-	-	-
941	B1XQK8	Uncharacterized protein OS=Synechococcus sp. (strain ATCC 27264 / PCC 7002 / PR-6) GN=SYNPCC7002_A1916	SYNPCC7002_A1916	Conserved	-	-	-	-
942	B1XQK9	Uncharacterized protein OS=Synechococcus sp. (strain ATCC 27264 / PCC 7002 / PR-6) GN=SYNPCC7002_A1917	SYNPCC7002_A1917	Conserved	-	-	-	-
943	B1XHP9	Uncharacterized protein OS=Synechococcus sp. (strain ATCC 27264 / PCC 7002 / PR-6) GN=SYNPCC7002_A1981	SYNPCC7002_A1981	Conserved	-	-	-	-
944	B1XHQ4	Uncharacterized protein OS=Synechococcus sp. (strain ATCC 27264 / PCC 7002 / PR-6) GN=SYNPCC7002_A1986	SYNPCC7002_A1986	Conserved	-	-	-	-
945	B1XHS4	Uncharacterized protein OS=Synechococcus sp. (strain ATCC 27264 / PCC 7002 / PR-6) GN=SYNPCC7002_A2006	SYNPCC7002_A2006	Conserved	-	-	-	-
946	B1XHU3	Uncharacterized protein OS=Synechococcus sp. (strain ATCC 27264 / PCC 7002 / PR-6) GN=SYNPCC7002_A2025	SYNPCC7002_A2025	Conserved	-	-	-	-
947	B1XI81	Uncharacterized protein OS=Synechococcus sp. (strain ATCC 27264 / PCC 7002 / PR-6) GN=SYNPCC7002_A2080	SYNPCC7002_A2080	Conserved	-	-	-	-
948	B1XID3	Uncharacterized protein OS=Synechococcus sp. (strain ATCC 27264 / PCC 7002 / PR-6) GN=SYNPCC7002_A2136	SYNPCC7002_A2136	Conserved	-	-	-	-
949	B1XJ57	Uncharacterized protein OS=Synechococcus sp. (strain ATCC 27264 / PCC 7002 / PR-6) GN=SYNPCC7002_A2244	SYNPCC7002_A2244	Conserved	-	-	-	-
950	B1XJ74	Uncharacterized protein OS=Synechococcus sp. (strain ATCC 27264 / PCC 7002 / PR-6) GN=SYNPCC7002_A2261	SYNPCC7002_A2261	Conserved	-	-	-	-
951	B1XJ76	Uncharacterized protein OS=Synechococcus sp. (strain ATCC 27264 / PCC 7002 / PR-6) GN=SYNPCC7002_A2263	SYNPCC7002_A2263	Conserved	-	-	-	nuclease activity [GO:0004518]
952	B1XJ92	Uncharacterized protein OS=Synechococcus sp. (strain ATCC 27264 / PCC 7002 / PR-6) GN=SYNPCC7002_A2279	SYNPCC7002_A2279	Conserved	-	-	integral component of membrane [GO:0016021]	integral component of membrane [GO:0016021]
953	B1XJA2	Uncharacterized protein OS=Synechococcus sp. (strain ATCC 27264 / PCC 7002 / PR-6) GN=SYNPCC7002_A2289	SYNPCC7002_A2289	Conserved	tRNA threonylcarbamoyladenosine modification [GO:0002949]	-	-	tRNA threonylcarbamoyladenosine modification [GO:0002949]
954	B1XJQ4	Uncharacterized protein OS=Synechococcus sp. (strain ATCC 27264 / PCC 7002 / PR-6) GN=SYNPCC7002_A2362	SYNPCC7002_A2362	Conserved	-	-	-	-
955	B1XK11	Uncharacterized protein OS=Synechococcus sp. (strain ATCC 27264 / PCC 7002 / PR-6) GN=SYNPCC7002_A2388	SYNPCC7002_A2388	Conserved	-	-	-	-
956	B1XK23	Uncharacterized protein OS=Synechococcus sp. (strain ATCC 27264 / PCC 7002 / PR-6) GN=SYNPCC7002_A2400	SYNPCC7002_A2400	Conserved	-	-	integral component of membrane [GO:0016021]	integral component of membrane [GO:0016021]
957	B1XK33	Uncharacterized protein OS=Synechococcus sp. (strain ATCC 27264 / PCC 7002 / PR-6) GN=SYNPCC7002_A2410	SYNPCC7002_A2410	Conserved	-	-	-	-
958	B1XKM4	Uncharacterized protein OS=Synechococcus sp. (strain ATCC 27264 / PCC 7002 / PR-6) GN=SYNPCC7002_A2521	SYNPCC7002_A2521	Conserved	metabolic process [GO:0008152]	-	-	catalytic activity [GO:0003824]; metabolic process [GO:0008152]
959	B1XL52	Uncharacterized protein OS=Synechococcus sp. (strain ATCC 27264 / PCC 7002 / PR-6) GN=SYNPCC7002_A2562	SYNPCC7002_A2562	Conserved	-	-	-	-
960	B1XLT5	Uncharacterized protein OS=Synechococcus sp. (strain ATCC 27264 / PCC 7002 / PR-6) GN=SYNPCC7002_A2632	SYNPCC7002_A2632	Conserved	-	-	-	-
961	B1XLZ7	Uncharacterized protein OS=Synechococcus sp. (strain ATCC 27264 / PCC 7002 / PR-6) GN=SYNPCC7002_A2695	SYNPCC7002_A2695	Conserved	-	-	-	-
962	B1XMI5	Uncharacterized protein OS=Synechococcus sp. (strain ATCC 27264 / PCC 7002 / PR-6) GN=SYNPCC7002_A2729	SYNPCC7002_A2729	Conserved	-	-	integral component of membrane [GO:0016021]	integral component of membrane [GO:0016021]
963	B1XND2	Uncharacterized protein OS=Synechococcus sp. (strain ATCC 27264 / PCC 7002 / PR-6) GN=SYNPCC7002_A2874	SYNPCC7002_A2874	Conserved	-	-	-	-
964	B1XR37	Uncharacterized protein OS=Synechococcus sp. (strain ATCC 27264 / PCC 7002 / PR-6) GN=SYNPCC7002_F0037	SYNPCC7002_F0037	Conserved	-	-	-	-
965	B1XR67	Uncharacterized protein OS=Synechococcus sp. (strain ATCC 27264 / PCC 7002 / PR-6) GN=SYNPCC7002_F0067	SYNPCC7002_F0067	Conserved	-	-	-	-
966	B1XRM9	Uncharacterized protein OS=Synechococcus sp. (strain ATCC 27264 / PCC 7002 / PR-6) GN=SYNPCC7002_G0009	SYNPCC7002_G0009	Conserved	-	-	-	-
967	Q9WWK4	Uncharacterized protein OS=Synechococcus sp. (strain ATCC 27264 / PCC 7002 / PR-6) GN=ycf35	ycf35 SYNPCC7002_A0802	Conserved	-	-	-	-
968	B1XPX3	Uncharacterized protein, microcin C7 resistance MccF like protein OS=Synechococcus sp. (strain ATCC 27264 / PCC 7002 / PR-6) GN=SYNPCC7002_A0594	SYNPCC7002_A0594	Conserved	-	-	-	-
969	B1XMT3	Undecaprenyl-diphosphatase OS=Synechococcus sp. (strain ATCC 27264 / PCC 7002 / PR-6) GN=uppP	uppP SYNPCC7002_A0260	Conserved	cell wall organization [GO:0071555]; dephosphorylation [GO:0016311]; peptidoglycan biosynthetic process [GO:0009252]; regulation of cell shape [GO:0008360]; response to antibiotic [GO:0046677]	-	integral component of membrane [GO:0016021]; plasma membrane [GO:0005886]	integral component of membrane [GO:0016021]; plasma membrane [GO:0005886]; kinase activity [GO:0016301]; undecaprenyl-diphosphatase activity [GO:0050380]; cell wall organization [GO:0071555]; dephosphorylation [GO:0016311]; peptidoglycan biosynthetic process [GO:0009252]; regulation of cell shape [GO:0008360]; response to antibiotic [GO:0046677]
970	B1XIM9	Universal stress protein family OS=Synechococcus sp. (strain ATCC 27264 / PCC 7002 / PR-6) GN=SYNPCC7002_A2150	SYNPCC7002_A2150	Conserved	response to stress [GO:0006950]	-	-	response to stress [GO:0006950]
971	B1XPL7	UPF0284 protein SYNPCC7002_A1742 OS=Synechococcus sp. (strain ATCC 27264 / PCC 7002 / PR-6) GN=SYNPCC7002_A1742	SYNPCC7002_A1742	Conserved	cobalamin biosynthetic process [GO:0009236]	-	-	nicotinate-nucleotide-dimethylbenzimidazole phosphoribosyltransferase activity [GO:0008939]; cobalamin biosynthetic process [GO:0009236]
972	B1XM20	UPF0367 protein SYNPCC7002_A0153 OS=Synechococcus sp. (strain ATCC 27264 / PCC 7002 / PR-6) GN=SYNPCC7002_A0153	SYNPCC7002_A0153	Conserved	-	-	-	-
973	B1XM86	UPF0758 protein SYNPCC7002_A0220 OS=Synechococcus sp. (strain ATCC 27264 / PCC 7002 / PR-6) GN=SYNPCC7002_A0220	SYNPCC7002_A0220	Conserved	-	-	-	-
974	B1XP85	Uracil phosphoribosyltransferase OS=Synechococcus sp. (strain ATCC 27264 / PCC 7002 / PR-6) GN=upp	upp SYNPCC7002_A1689	Conserved	UMP salvage [GO:0044206]; uracil salvage [GO:0006223]	PATHWAY: Pyrimidine metabolism; UMP biosynthesis via salvage pathway; UMP from uracil: step 1/1. {ECO:0000256|SAAS:SAAS00084648}.	-	GTP binding [GO:0005525]; uracil phosphoribosyltransferase activity [GO:0004845]; UMP salvage [GO:0044206]; uracil salvage [GO:0006223]
975	B1XJ14	Uridylate kinase OS=Synechococcus sp. (strain ATCC 27264 / PCC 7002 / PR-6) GN=pyrH	pyrH SYNPCC7002_A0953	Conserved	'de novo' CTP biosynthetic process [GO:0044210]	PATHWAY: Pyrimidine metabolism; CTP biosynthesis via de novo pathway; UDP from UMP (UMPK route): step 1/1. {ECO:0000256|HAMAP-Rule:MF_01220, ECO:0000256|SAAS:SAAS00197268}.	cytoplasm [GO:0005737]	cytoplasm [GO:0005737]; ATP binding [GO:0005524]; UMP kinase activity [GO:0033862]; 'de novo' CTP biosynthetic process [GO:0044210]
976	B5W4M1	Uroporphyrin-III C/tetrapyrrole (Corrin/Porphyrin) methyltransferase OS=Arthrospira maxima CS-328 GN=AmaxDRAFT_3715	AmaxDRAFT_3715	Conserved	-	-	-	methyltransferase activity [GO:0008168]
977	B5W4M0	Uroporphyrin-III C-methyltransferase OS=Arthrospira maxima CS-328 GN=AmaxDRAFT_3714	AmaxDRAFT_3714	Conserved	oxidation-reduction process [GO:0055114]	-	-	methyltransferase activity [GO:0008168]; oxidation-reduction process [GO:0055114]
978	B1XMM4	Uroporphyrin-III C-methyltransferase OS=Synechococcus sp. (strain ATCC 27264 / PCC 7002 / PR-6) GN=cobA	cobA SYNPCC7002_A2769	Conserved	oxidation-reduction process [GO:0055114]; porphyrin-containing compound biosynthetic process [GO:0006779]	-	-	methyltransferase activity [GO:0008168]; oxidation-reduction process [GO:0055114]; porphyrin-containing compound biosynthetic process [GO:0006779]
979	B1XIF6	Uroporphyrinogen decarboxylase OS=Synechococcus sp. (strain ATCC 27264 / PCC 7002 / PR-6) GN=hemE	hemE SYNPCC7002_A0823	Conserved	protoporphyrinogen IX biosynthetic process [GO:0006782]	PATHWAY: Porphyrin-containing compound metabolism; protoporphyrin-IX biosynthesis; coproporphyrinogen-III from 5-aminolevulinate: step 4/4. {ECO:0000255|HAMAP-Rule:MF_00218}.	cytoplasm [GO:0005737]	cytoplasm [GO:0005737]; uroporphyrinogen decarboxylase activity [GO:0004853]; protoporphyrinogen IX biosynthetic process [GO:0006782]
980	Q4BXN2	Uroporphyrinogen III methylase OS=Crocosphaera watsonii WH 8501 GN=CwatDRAFT_1576	CwatDRAFT_1576	Conserved	tetrapyrrole biosynthetic process [GO:0033014]	-	-	methyltransferase activity [GO:0008168]; uroporphyrinogen-III synthase activity [GO:0004852]; tetrapyrrole biosynthetic process [GO:0033014]
981	B1XMX9	UvrABC system protein A OS=Synechococcus sp. (strain ATCC 27264 / PCC 7002 / PR-6) GN=uvrA	uvrA SYNPCC7002_A1468	Conserved	nucleotide-excision repair [GO:0006289]; SOS response [GO:0009432]	-	cytoplasm [GO:0005737]; excinuclease repair complex [GO:0009380]	cytoplasm [GO:0005737]; excinuclease repair complex [GO:0009380]; ATP binding [GO:0005524]; ATPase activity [GO:0016887]; DNA binding [GO:0003677]; excinuclease ABC activity [GO:0009381]; zinc ion binding [GO:0008270]; nucleotide-excision repair [GO:0006289]; SOS response [GO:0009432]
982	B1XJ68	UvrABC system protein B OS=Synechococcus sp. (strain ATCC 27264 / PCC 7002 / PR-6) GN=uvrB	uvrB SYNPCC7002_A2255	Conserved	nucleotide-excision repair [GO:0006289]; SOS response [GO:0009432]	-	cytoplasm [GO:0005737]	cytoplasm [GO:0005737]; ATP binding [GO:0005524]; DNA binding [GO:0003677]; excinuclease ABC activity [GO:0009381]; helicase activity [GO:0004386]; nucleotide-excision repair [GO:0006289]; SOS response [GO:0009432]
983	B1XMR2	UvrABC system protein C OS=Synechococcus sp. (strain ATCC 27264 / PCC 7002 / PR-6) GN=uvrC	uvrC SYNPCC7002_A0237	Conserved	nucleotide-excision repair [GO:0006289]; SOS response [GO:0009432]	-	cytoplasm [GO:0005737]; excinuclease repair complex [GO:0009380]	cytoplasm [GO:0005737]; excinuclease repair complex [GO:0009380]; DNA binding [GO:0003677]; excinuclease ABC activity [GO:0009381]; nucleotide-excision repair [GO:0006289]; SOS response [GO:0009432]
984	B1XKG8	Valine--tRNA ligase OS=Synechococcus sp. (strain ATCC 27264 / PCC 7002 / PR-6) GN=valS	valS SYNPCC7002_A1216	Conserved	valyl-tRNA aminoacylation [GO:0006438]	-	cytoplasm [GO:0005737]	cytoplasm [GO:0005737]; aminoacyl-tRNA editing activity [GO:0002161]; ATP binding [GO:0005524]; valine-tRNA ligase activity [GO:0004832]; valyl-tRNA aminoacylation [GO:0006438]
985	B5W0D6	Vesicle-fusing ATPase OS=Arthrospira maxima CS-328 GN=AmaxDRAFT_2230	AmaxDRAFT_2230	Conserved	-	-	-	ATP binding [GO:0005524]; hydrolase activity [GO:0016787]
986	B1XMW7	VIPP1 protein OS=Synechococcus sp. (strain ATCC 27264 / PCC 7002 / PR-6) GN=SYNPCC7002_A0294	SYNPCC7002_A0294	Conserved	-	-	-	-
987	D7E3K2	WD40 repeat, subgroup OS=Nostoc azollae (strain 0708) GN=Aazo_3581	Aazo_3581	Conserved	-	-	-	-
988	B5VY66	WD-repeat protein OS=Arthrospira maxima CS-328 GN=AmaxDRAFT_1458	AmaxDRAFT_1458	Conserved	-	-	-	-
989	Q8RSW4	Ycf48-like protein OS=Synechococcus sp. (strain ATCC 27264 / PCC 7002 / PR-6) GN=SYNPCC7002_A0229	SYNPCC7002_A0229	Conserved	-	-	-	-
990	B1XP83	YGGT family protein OS=Synechococcus sp. (strain ATCC 27264 / PCC 7002 / PR-6) GN=SYNPCC7002_A1687	SYNPCC7002_A1687	Conserved	-	-	integral component of membrane [GO:0016021]	integral component of membrane [GO:0016021]
991	B1XKY5	YrdC domain protein OS=Synechococcus sp. (strain ATCC 27264 / PCC 7002 / PR-6) GN=SYNPCC7002_A1242	SYNPCC7002_A1242	Conserved	-	-	-	double-stranded RNA binding [GO:0003725]
992	B5VWN2	Zinc finger Fpg domain protein OS=Arthrospira maxima CS-328 GN=AmaxDRAFT_0924	AmaxDRAFT_0924	Conserved	tRNA aminoacylation for protein translation [GO:0006418]	-	-	aminoacyl-tRNA ligase activity [GO:0004812]; ATP binding [GO:0005524]; tRNA aminoacylation for protein translation [GO:0006418]
993	B1XPX1	Zinc metalloprotease OS=Synechococcus sp. (strain ATCC 27264 / PCC 7002 / PR-6) GN=SYNPCC7002_A0592	SYNPCC7002_A0592	Conserved	-	-	integral component of membrane [GO:0016021]; plasma membrane [GO:0005886]	integral component of membrane [GO:0016021]; plasma membrane [GO:0005886]; metal ion binding [GO:0046872]; metalloendopeptidase activity [GO:0004222]
