# Supplementary material for: Gene essentiality, conservation index and co-evolution of genes in cyanobacteria
Source: PLoS One. 2017 Jun 8;12(6):e0178565. doi: 10.1371/journal.pone.0178565 (PMC5464585; doi:10.1371/journal.pone.0178565)
Supplement: S8 Table — Column A describe the Protein UniProt IDs of query genes used in the study, Column B to D describe the genes of S. elongatus PCC 7942. (XLSX) [file pone.0178565.s009.xlsx]

## Sheet: Sheet2
Supplementary Table S8. Conservation level of the genes from Synechococcus elongatus PCC 7942 based on the reduced dataset and compared with experimental results on gene essentiality by Rubin et al, 2015 and database of core proteins by Shi and Falkowski, 2007. Column A describe the Protein UniProt IDs of query genes used in the study, Column B to D describe the genes of S. elongatus PCC 7942.
Uniprot IDs (Query Proteins)	Uniprot IDs of S. elongatus PCC 7942	Prot Name_ S. elongatus PCC 7942	Gene Name_ S. elongatus PCC 7942	Conservation Level (this work)	Percentage Conservation Level (this work)	Essentiality (Rubin et al., 2015)	Core Set (Shi and Falkowski. 2007)	Structural Genes (Martin et al., 2003)
A8HTM2	Q31LK8	Chromophore lyase CpcS/CpeS (EC 4.-.-.-)	cpcS Synpcc7942_2031	Conserved	98.6301	essential	no	Structural Gene
B1XHQ1	Q31PX4	UPF0234 protein Synpcc7942_0865	Synpcc7942_0865	Semi-conserved	80.8219	non-essential	no	No
B1XHW1	Q31N15	DNA-directed RNA polymerase subunit beta' (RNAP subunit beta') (EC 2.7.7.6) (RNA polymerase subunit beta') (Transcriptase subunit beta')	rpoC2 Synpcc7942_1524	Conserved	100	essential	yes	No
B1XHW6	Q31N19	30S ribosomal protein S20	rpsT rps20 Synpcc7942_1520	Conserved	97.2603	essential	yes	No
B1XHY6	Q31MY4	Protein Thf1	thf1 Synpcc7942_1555	Conserved	97.2603	non-essential	yes	Structural Gene
B1XHY7	Q31RF0	ATP synthase gamma chain (ATP synthase F1 sector gamma subunit) (F-ATPase gamma subunit)	atpG atpC Synpcc7942_0337	Conserved	98.6301	essential	yes	No
B1XHY9	Q31RF2	ATP synthase subunit delta (ATP synthase F(1) sector subunit delta) (F-type ATPase subunit delta) (F-ATPase subunit delta)	atpH atpD Synpcc7942_0335	Conserved	98.6301	essential	yes	No
B1XHZ0	Q31RF3	ATP synthase subunit b (ATP synthase F(0) sector subunit b) (ATPase subunit I) (F-type ATPase subunit b) (F-ATPase subunit b)	atpF Synpcc7942_0334	Conserved	97.2603	essential	yes	No
B1XHZ1	Q31RF4	ATP synthase subunit b' (ATP synthase F(0) sector subunit b') (ATPase subunit II) (F-type ATPase subunit b') (F-ATPase subunit b')	atpG Synpcc7942_0333	Conserved	97.2603	essential	yes	No
B1XHZ2	Q31RF5	ATP synthase subunit c (ATP synthase F(0) sector subunit c) (F-type ATPase subunit c) (F-ATPase subunit c) (Lipid-binding protein)	atpE atpH Synpcc7942_0332	Conserved	95.8904	essential	yes	No
B1XHZ3	Q31RF6	ATP synthase subunit a (ATP synthase F0 sector subunit a) (F-ATPase subunit 6)	atpB atpI Synpcc7942_0331	Conserved	97.2603	essential	yes	No
B1XHZ7	Q31QC4	4-hydroxy-3-methylbut-2-en-1-yl diphosphate synthase (ferredoxin) (EC 1.17.7.1) (1-hydroxy-2-methyl-2-(E)-butenyl 4-diphosphate synthase)	ispG Synpcc7942_0713	Conserved	100	essential	yes	No
B1XI04	P0A2Z8	ATP synthase epsilon chain (ATP synthase F1 sector epsilon subunit) (F-ATPase epsilon subunit)	atpC atpE Synpcc7942_2316	Semi-conserved	94.5205	ambiguous	yes	No
B1XI06	Q31LL6	Ribosome maturation factor RimP	rimP Synpcc7942_2023	Conserved	98.6301	beneficial	yes	No
B1XI09	Q31LL9	Translation initiation factor IF-2	infB Synpcc7942_2020	Semi-conserved	91.7808	essential	yes	No
B1XI10	Q31PK6	Deoxyribose-phosphate aldolase (DERA) (EC 4.1.2.4) (2-deoxy-D-ribose 5-phosphate aldolase) (Phosphodeoxyriboaldolase)	deoC Synpcc7942_0983	Conserved	97.2603	non-essential	yes	No
B1XI62	Q31PV6	30S ribosomal protein S10	rpsJ rps10 Synpcc7942_0883	Conserved	95.8904	essential	yes	No
B1XI63	P33171	Elongation factor Tu (EF-Tu)	tuf Synpcc7942_0884	Conserved	98.6301	essential	yes	No
B1XI65	Q31PV3	30S ribosomal protein S7	rpsG rps7 Synpcc7942_0886	Conserved	97.2603	essential	yes	No
B1XI66	P63200	30S ribosomal protein S12	rpsL rps12 Synpcc7942_0887	Semi-conserved	91.7808	essential	yes	No
B1XI84	Q31N52	30S ribosomal protein S4	rpsD rps4 Synpcc7942_1487	Conserved	98.6301	essential	yes	No
B1XI93	Q8GIT3	NAD(P)H-quinone oxidoreductase subunit O (EC 1.6.5.-) (NAD(P)H dehydrogenase I subunit O) (NDH-1 subunit O) (NDH-O)	ndhO Synpcc7942_2487	Conserved	100	non-essential	yes	No
B1XI94	Q31Q37	Chromophore lyase CpcT/CpeT (EC 4.-.-.-)	cpcT Synpcc7942_0800	Conserved	97.2603	beneficial	no	Structural Gene
B1XIA1	Q31NA6	N-acetyl-gamma-glutamyl-phosphate reductase (AGPR) (EC 1.2.1.38) (N-acetyl-glutamate semialdehyde dehydrogenase) (NAGSA dehydrogenase)	argC Synpcc7942_1433	Conserved	97.2603	essential	yes	No
B1XIE1	Q31RR2	Photosystem II reaction center protein H (PSII-H)	psbH Synpcc7942_0225	Conserved	95.8904	essential	yes	Structural Gene
B1XIE2	Q31RR3	Protein PsbN	psbN Synpcc7942_0224	Semi-conserved	94.5205	ambiguous	yes	Structural Gene
B1XIE7	P50590	Nucleoside diphosphate kinase (NDK) (NDP kinase) (EC 2.7.4.6) (Nucleoside-2-P kinase)	ndk Synpcc7942_2497 sea0028	Conserved	100	ambiguous	yes	No
B1XIF6	P16891	Uroporphyrinogen decarboxylase (UPD) (URO-D) (EC 4.1.1.37)	hemE Synpcc7942_1086	Conserved	100	essential	yes	No
B1XIG4	Q31P93	Phosphomethylpyrimidine synthase (EC 4.1.99.17) (Hydroxymethylpyrimidine phosphate synthase) (HMP-P synthase) (HMP-phosphate synthase) (HMPP synthase) (Thiamine biosynthesis protein ThiC)	thiC Synpcc7942_1096	Conserved	98.6301	essential	yes	No
B1XIH9	Q31S95	50S ribosomal protein L28	rpmB rpl28 Synpcc7942_0042	Conserved	97.2603	non-essential	yes	No
B1XIL4	Q31LA3	4-hydroxy-tetrahydrodipicolinate reductase (HTPA reductase) (EC 1.17.1.8)	dapB Synpcc7942_2136	Conserved	100	essential	yes	No
B1XIL5	Q31KI0	Adenylosuccinate synthetase (AMPSase) (AdSS) (EC 6.3.4.4) (IMP--aspartate ligase)	purA Synpcc7942_2409	Conserved	97.2603	essential	yes	No
B1XIM6	Q31RS5	Chorismate synthase (CS) (EC 4.2.3.5) (5-enolpyruvylshikimate-3-phosphate phospholyase)	aroC Synpcc7942_0212	Conserved	97.2603	essential	yes	No
B1XIN0	Q31QD8	Photosystem II reaction center protein M (PSII-M)	psbM Synpcc7942_0699	Semi-conserved	79.4521	essential	no	No
B1XIP3	P04996	Photosystem II protein D1 1 (PSII D1 protein 1) (EC 1.10.3.9) (Photosystem II Q(B) protein 1)	psbA1 psbA-I Synpcc7942_0424	Conserved	98.6301	not_analyzed	no	No
B1XIQ9	Q31NR2	50S ribosomal protein L20	rplT rpl20 Synpcc7942_1277	Conserved	98.6301	essential	yes	No
B1XIR0	Q31NR1	50S ribosomal protein L35	rpmI rpl35 Synpcc7942_1278	Conserved	97.2603	essential	yes	No
B1XIT5	Q31QJ2	Glutamate-1-semialdehyde 2,1-aminomutase (GSA) (EC 5.4.3.8) (Glutamate-1-semialdehyde aminotransferase) (GSA-AT)	hemL Synpcc7942_0645	Conserved	100	essential	yes	No
B1XIV9	Q31RH6	Ribosomal RNA small subunit methyltransferase A (EC 2.1.1.182) (16S rRNA (adenine(1518)-N(6)/adenine(1519)-N(6))-dimethyltransferase) (16S rRNA dimethyladenosine transferase) (16S rRNA dimethylase) (S-adenosylmethionine-6-N', N'-adenosyl(rRNA) dimethyltransferase)	rsmA ksgA Synpcc7942_0311	Conserved	100	non-essential	yes	No
B1XIZ3	Q8GIR7	N utilization substance protein B homolog (Protein NusB)	nusB Synpcc7942_2471 seb0055	Conserved	95.8904	essential	yes	No
B1XJ08	Q31KJ1	Putative pre-16S rRNA nuclease (EC 3.1.-.-)	Synpcc7942_2398	Conserved	100	beneficial	yes	No
B1XJ13	Q31QY0	Ribosome-recycling factor (RRF) (Ribosome-releasing factor)	frr Synpcc7942_0507	Conserved	97.2603	essential	yes	No
B1XJ17	Q31QE2	Transcriptional repressor NrdR	nrdR Synpcc7942_0695	Semi-conserved	65.7534	non-essential	no	No
B1XJ18	Q31QE1	Photosystem II reaction center protein T (PSII-T)	psbT Synpcc7942_0696	Semi-conserved	69.863	ambiguous	no	No
B1XJ47	Q31R18	2,3-bisphosphoglycerate-independent phosphoglycerate mutase (BPG-independent PGAM) (Phosphoglyceromutase) (iPGM) (EC 5.4.2.12)	gpmI Synpcc7942_0469	Conserved	100	essential	yes	No
B1XJ88	Q31KX6	Histidine--tRNA ligase (EC 6.1.1.21) (Histidyl-tRNA synthetase) (HisRS)	hisS Synpcc7942_2263	Semi-conserved	65.7534	essential	no	No
B1XJ90	Q31KY9	DNA replication and repair protein RecF	recF Synpcc7942_2250	Conserved	100	non-essential	yes	No
B1XJD1	Q31MS5	50S ribosomal protein L34	rpmH rpl34 Synpcc7942_1614	Semi-conserved	76.7123	essential	no	No
B1XJF0	Q31NT8	tRNA N6-adenosine threonylcarbamoyltransferase (EC 2.3.1.234) (N6-L-threonylcarbamoyladenine synthase) (t(6)A37 threonylcarbamoyladenosine biosynthesis protein TsaD) (tRNA threonylcarbamoyladenosine biosynthesis protein TsaD)	tsaD Synpcc7942_1251	Conserved	98.6301	essential	no	No
B1XJF2	Q31NU0	Photosystem I reaction center subunit IX	psaJ Synpcc7942_1249	Semi-conserved	87.6712	essential	no	No
B1XJG7	Q31QV1	Acyl carrier protein (ACP)	acpP Synpcc7942_0536	Conserved	98.6301	essential	yes	No
B1XJG8	Q31LC2	Glutamyl-tRNA(Gln) amidotransferase subunit A (Glu-ADT subunit A) (EC 6.3.5.7)	gatA Synpcc7942_2117	Conserved	100	essential	yes	No
B1XJG9	Q31QK6	50S ribosomal protein L7/L12	rplL rpl12 Synpcc7942_0631	Conserved	98.6301	essential	yes	No
B1XJH0	Q31QK5	50S ribosomal protein L10	rplJ rpl10 Synpcc7942_0632	Conserved	98.6301	essential	yes	No
B1XJH1	Q31QK4	50S ribosomal protein L1	rplA rpl1 Synpcc7942_0633	Conserved	98.6301	essential	no	No
B1XJH2	Q31QK3	50S ribosomal protein L11	rplK rpl11 Synpcc7942_0634	Conserved	98.6301	essential	yes	No
B1XJH5	Q31K48	50S ribosomal protein L19	rplS rpl19 Synpcc7942_2541	Conserved	100	essential	yes	No
B1XJH8	Q31L36	Peptide chain release factor 1 (RF-1)	prfA Synpcc7942_2203	Conserved	100	essential	no	No
B1XJH9	Q31L35	50S ribosomal protein L31	rpmE rpl31 Synpcc7942_2204	Conserved	97.2603	essential	no	No
B1XJI0	Q31L34	30S ribosomal protein S9	rpsI rps9 Synpcc7942_2205	Conserved	98.6301	essential	no	No
B1XJI1	Q31L33	50S ribosomal protein L13	rplM rpl13 Synpcc7942_2206	Conserved	98.6301	essential	yes	No
B1XJI2	Q31L32	tRNA pseudouridine synthase A (EC 5.4.99.12) (tRNA pseudouridine(38-40) synthase) (tRNA pseudouridylate synthase I) (tRNA-uridine isomerase I)	truA Synpcc7942_2207	Conserved	98.6301	essential	yes	No
B1XJI3	Q31L31	50S ribosomal protein L17	rplQ rpl17 Synpcc7942_2208	Conserved	97.2603	essential	yes	No
B1XJI6	Q31L28	30S ribosomal protein S13	rpsM rps13 Synpcc7942_2211	Conserved	97.2603	essential	yes	No
B1XJJ0	P31160	50S ribosomal protein L15	rplO rpl15 Synpcc7942_2215	Conserved	100	non-essential	yes	No
B1XJJ1	Q31L23	30S ribosomal protein S5	rpsE rps5 Synpcc7942_2216	Conserved	98.6301	essential	yes	No
B1XJJ2	Q31L22	50S ribosomal protein L18	rplR rpl18 Synpcc7942_2217	Conserved	98.6301	essential	yes	No
B1XJJ3	Q31L21	50S ribosomal protein L6	rplF rpl6 Synpcc7942_2218	Conserved	100	essential	yes	No
B1XJK0	Q31LP7	Methylthioribose-1-phosphate isomerase (M1Pi) (MTR-1-P isomerase) (EC 5.3.1.23) (S-methyl-5-thioribose-1-phosphate isomerase)	mtnA Synpcc7942_1992	Semi-conserved	91.7808	non-essential	no	No
B1XJM0	Q8GMR7	Serine--tRNA ligase (EC 6.1.1.11) (Seryl-tRNA synthetase) (SerRS) (Seryl-tRNA(Ser/Sec) synthetase)	serS Synpcc7942_0449 sek0021	Conserved	98.6301	essential	yes	No
B1XJP0	Q31NJ9	Peptide deformylase (PDF) (EC 3.5.1.88) (Polypeptide deformylase)	def Synpcc7942_1340	Conserved	100	essential	no	No
B1XJS6	Q31L20	30S ribosomal protein S8	rpsH rps8 Synpcc7942_2219	Conserved	100	essential	yes	No
B1XJS7	Q31L19	50S ribosomal protein L5	rplE rpl5 Synpcc7942_2220	Conserved	98.6301	essential	yes	No
B1XJS8	Q31L18	50S ribosomal protein L24	rplX rpl24 Synpcc7942_2221	Conserved	95.8904	essential	yes	No
B1XJS9	Q31L17	50S ribosomal protein L14	rplN rpl14 Synpcc7942_2222	Conserved	98.6301	essential	yes	No
B1XJT1	Q31L15	50S ribosomal protein L29	rpmC rpl29 Synpcc7942_2224	Conserved	100	essential	yes	No
B1XJT2	Q31L14	50S ribosomal protein L16	rplP rpl16 Synpcc7942_2225	Conserved	98.6301	essential	yes	No
B1XJT3	Q31L13	30S ribosomal protein S3	rpsC rps3 Synpcc7942_2226	Conserved	98.6301	essential	yes	No
B1XJT4	Q31L12	50S ribosomal protein L22	rplV rpl22 Synpcc7942_2227	Conserved	98.6301	essential	yes	No
B1XJT5	Q31L11	30S ribosomal protein S19	rpsS rps19 Synpcc7942_2228	Conserved	98.6301	essential	yes	No
B1XJT6	Q31L10	50S ribosomal protein L2	rplB rpl2 Synpcc7942_2229	Conserved	98.6301	essential	yes	No
B1XJT9	Q31L07	50S ribosomal protein L3	rplC rpl3 Synpcc7942_2232	Conserved	98.6301	essential	yes	No
B1XJU0	Q31KE9	Polyribonucleotide nucleotidyltransferase (EC 2.7.7.8) (Polynucleotide phosphorylase) (PNPase)	pnp Synpcc7942_2440	Conserved	100	beneficial	yes	No
B1XJW1	Q31P91	UPF0754 membrane protein Synpcc7942_1098	Synpcc7942_1098	Semi-conserved	93.1507	non-essential	no	No
B1XJY4	Q31KG6	tRNA uridine 5-carboxymethylaminomethyl modification enzyme MnmG (Glucose-inhibited division protein A)	mnmG gidA Synpcc7942_2423	Conserved	100	essential	yes	No
B1XJZ5	Q31QS8	33 kDa chaperonin (Heat shock protein 33 homolog) (HSP33)	hslO Synpcc7942_0559	Conserved	100	non-essential	no	No
B1XK17	Q31NM4	Methylenetetrahydrofolate--tRNA-(uracil-5-)-methyltransferase TrmFO (EC 2.1.1.74) (Folate-dependent tRNA (uracil-5-)-methyltransferase) (Folate-dependent tRNA(M-5-U54)-methyltransferase)	trmFO gid Synpcc7942_1315	Semi-conserved	86.3014	non-essential	no	No
B1XK39	Q31RH7	4-diphosphocytidyl-2-C-methyl-D-erythritol kinase (CMK) (EC 2.7.1.148) (4-(cytidine-5'-diphospho)-2-C-methyl-D-erythritol kinase)	ispE Synpcc7942_0310	Conserved	100	essential	yes	No
B1XK44	Q31R08	Elongation factor 4 (EF-4) (EC 3.6.5.n1) (Ribosomal back-translocase LepA)	lepA Synpcc7942_0479	Conserved	100	non-essential	yes	No
B1XK45	Q31MN3	Catalase-peroxidase (CP) (EC 1.11.1.21) (Peroxidase/catalase)	katG Synpcc7942_1656	Semi-conserved	26.0274	non-essential	no	No
B1XK66	Q54766	Acetyl-coenzyme A carboxylase carboxyl transferase subunit alpha (ACCase subunit alpha) (Acetyl-CoA carboxylase carboxyltransferase subunit alpha) (EC 6.4.1.2)	accA Synpcc7942_1595 sec0029	Conserved	98.6301	essential	yes	No
B1XK79	Q31SB9	Glycine--tRNA ligase beta subunit (EC 6.1.1.14) (Glycyl-tRNA synthetase beta subunit)	glyS Synpcc7942_0018	Conserved	100	essential	yes	No
B1XK80	P22880	10 kDa chaperonin (GroES protein) (Protein Cpn10)	groS groES Synpcc7942_2314	Conserved	98.6301	essential	no	No
B1XK83	O06865	Probable cytosol aminopeptidase (EC 3.4.11.1) (Leucine aminopeptidase) (LAP) (EC 3.4.11.10) (Leucyl aminopeptidase)	pepA ampA lap Synpcc7942_1190 SEE0038	Conserved	100	non-essential	yes	No
B1XK97	Q31L05	NAD(P)H-quinone oxidoreductase subunit N (EC 1.6.5.-) (NAD(P)H dehydrogenase I subunit N) (NDH-1 subunit N) (NDH-N)	ndhN Synpcc7942_2234	Conserved	100	essential	yes	No
B1XKA0	Q31QW2	3-dehydroquinate synthase (EC 4.2.3.4)	aroB Synpcc7942_0525	Conserved	100	essential	yes	No
B1XKB3	Q31JY9	Protoheme IX farnesyltransferase (EC 2.5.1.-) (Heme B farnesyltransferase) (Heme O synthase)	ctaB Synpcc7942_2600	Conserved	100	non-essential	yes	No
B1XKC3	Q8KPU2	tRNA modification GTPase MnmE (EC 3.6.-.-)	mnmE trmE Synpcc7942_1582 sed0016	Conserved	100	essential	yes	No
B1XKC5	Q8GAA0	1-deoxy-D-xylulose-5-phosphate synthase (EC 2.2.1.7) (1-deoxyxylulose-5-phosphate synthase) (DXP synthase) (DXPS)	dxs Synpcc7942_0430 sel0040	Conserved	100	essential	yes	No
B1XKC8	Q31N53	Putative membrane protein insertion efficiency factor	Synpcc7942_1486	Semi-conserved	90.411	non-essential	yes	No
B1XKE8	Q8GIT6	tRNA dimethylallyltransferase (EC 2.5.1.75) (Dimethylallyl diphosphate:tRNA dimethylallyltransferase) (DMAPP:tRNA dimethylallyltransferase) (DMATase) (Isopentenyl-diphosphate:tRNA isopentenyltransferase) (IPP transferase) (IPPT) (IPTase)	miaA Synpcc7942_2490 sea0036	Conserved	100	non-essential	yes	No
B1XKF6	Q31PY6	LL-diaminopimelate aminotransferase (DAP-AT) (DAP-aminotransferase) (LL-DAP-aminotransferase) (EC 2.6.1.83)	dapL Synpcc7942_0853	Semi-conserved	91.7808	essential	no	No
B1XKH1	Q31Q07	Asparagine--tRNA ligase (EC 6.1.1.22) (Asparaginyl-tRNA synthetase)	asnS Synpcc7942_0830	Conserved	98.6301	non-essential	no	No
B1XKM7	Q31RK7	CinA-like protein	Synpcc7942_0280	Conserved	100	non-essential	yes	No
B1XKN8	Q31S19	Aspartyl/glutamyl-tRNA(Asn/Gln) amidotransferase subunit B (Asp/Glu-ADT subunit B) (EC 6.3.5.-)	gatB Synpcc7942_0118	Conserved	98.6301	essential	yes	No
B1XKQ0	Q31P89	Chromosomal replication initiator protein DnaA	dnaA Synpcc7942_1100	Semi-conserved	91.7808	essential	yes	No
B1XKV1	Q54760	Elongation factor P (EF-P)	efp Synpcc7942_2565	Conserved	98.6301	essential	yes	No
B1XKV6	Q54776	Acetyl-coenzyme A carboxylase carboxyl transferase subunit beta (ACCase subunit beta) (Acetyl-CoA carboxylase carboxyltransferase subunit beta) (EC 6.4.1.2)	accD Synpcc7942_1956	Conserved	100	essential	yes	No
B1XKY8	Q31KY0	Ribosome maturation factor RimM	rimM Synpcc7942_2259	Conserved	100	beneficial	yes	No
B1XKZ0	Q31N39	Ribosomal protein L11 methyltransferase (L11 Mtase) (EC 2.1.1.-)	prmA Synpcc7942_1500	Conserved	97.2603	non-essential	yes	No
B1XL01	Q31ML0	Photosystem II reaction center Psb28 protein (Photosystem II 13 kDa protein) (Photosystem II reaction center W protein)	psb28 Synpcc7942_1679	Conserved	100	non-essential	no	Structural Gene
B1XL02	Q55357	Protein translocase subunit SecA	secA Synpcc7942_0289	Conserved	100	essential	yes	No
B1XL11	Q31QQ3	Ribose-5-phosphate isomerase A (EC 5.3.1.6) (Phosphoriboisomerase A)	rpiA Synpcc7942_0584	Conserved	97.2603	essential	yes	No
B1XL12	Q31KU1	Holliday junction ATP-dependent DNA helicase RuvA (EC 3.6.4.12)	ruvA Synpcc7942_2298	Conserved	97.2603	beneficial	no	No
B1XL18	Q935Z3	Trigger factor (TF) (EC 5.2.1.8) (PPIase)	tig Synpcc7942_2524 seb0003	Conserved	97.2603	essential	yes	No
B1XL20	Q31MY7	Ketol-acid reductoisomerase (NADP(+)) (KARI) (EC 1.1.1.86) (Acetohydroxy-acid isomeroreductase) (AHIR) (Alpha-keto-beta-hydroxylacyl reductoisomerase) (Ketol-acid reductoisomerase type 1) (Ketol-acid reductoisomerase type I)	ilvC Synpcc7942_1552	Conserved	98.6301	essential	yes	No
B1XL26	Q31ME5	1,4-dihydroxy-2-naphthoyl-CoA hydrolase (DHNA-CoA hydrolase) (EC 3.1.2.28) (DHNA-CoA thioesterase)	Synpcc7942_1744	Semi-conserved	94.5205	essential	no	No
B1XL39	Q31KD5	Adenine phosphoribosyltransferase (EC 2.4.2.7)	Synpcc7942_2454	Conserved	100	non-essential	no	No
B1XL79	Q31S00	Ferrochelatase (EC 4.99.1.1) (Heme synthase) (Protoheme ferro-lyase)	hemH Synpcc7942_0137	Conserved	100	essential	yes	No
B1XLA4	Q31KX4	Gamma-glutamyl phosphate reductase (GPR) (EC 1.2.1.41) (Glutamate-5-semialdehyde dehydrogenase) (Glutamyl-gamma-semialdehyde dehydrogenase) (GSA dehydrogenase)	proA Synpcc7942_2265	Conserved	100	essential	no	No
B1XLC7	Q31PQ9	3-hydroxyacyl-[acyl-carrier-protein] dehydratase FabZ (EC 4.2.1.59) ((3R)-hydroxymyristoyl-[acyl-carrier-protein] dehydratase) ((3R)-hydroxymyristoyl-ACP dehydrase) (Beta-hydroxyacyl-ACP dehydratase)	fabZ Synpcc7942_0930	Conserved	98.6301	essential	yes	No
B1XLD0	Q31QJ8	Enolase (EC 4.2.1.11) (2-phospho-D-glycerate hydro-lyase) (2-phosphoglycerate dehydratase)	eno Synpcc7942_0639	Conserved	100	essential	yes	No
B1XLD1	Q31RD2	Ribosome-binding factor A	rbfA Synpcc7942_0355	Conserved	98.6301	non-essential	yes	No
B1XLE7	Q31N99	Homoserine kinase (HK) (HSK) (EC 2.7.1.39)	thrB Synpcc7942_1440	Conserved	98.6301	essential	yes	No
B1XLF1	Q31QN4	Glucose-1-phosphate adenylyltransferase (EC 2.7.7.27) (ADP-glucose pyrophosphorylase) (ADPGlc PPase) (ADP-glucose synthase)	glgC Synpcc7942_0603	Conserved	98.6301	beneficial	yes	No
B1XLH8	Q31KP9	GTPase Der (GTP-binding protein EngA)	der engA Synpcc7942_2340	Conserved	100	essential	yes	No
B1XLJ0	Q31KZ4	Photosystem II reaction center protein Z (PSII-Z)	psbZ Synpcc7942_2245	Semi-conserved	93.1507	beneficial	no	No
B1XLJ1	Q31KZ5	6,7-dimethyl-8-ribityllumazine synthase (DMRL synthase) (LS) (Lumazine synthase) (EC 2.5.1.78)	ribH Synpcc7942_2244	Conserved	97.2603	essential	yes	No
B1XLK5	Q31QY2	D-fructose 1,6-bisphosphatase class 2/sedoheptulose 1,7-bisphosphatase (FBPase class 2/SBPase) (EC 3.1.3.11) (EC 3.1.3.37) (D-fructose-1,6-bisphosphate 1-phosphohydrolase class 2) (Fructose-1,6-bisphosphatase F-I)	Synpcc7942_0505	Conserved	98.6301	essential	yes	No
B1XLK6	Q31QY3	Glutamyl-tRNA reductase (GluTR) (EC 1.2.1.70)	hemA Synpcc7942_0504	Conserved	100	essential	yes	No
B1XLP7	Q31RJ2	Sulfate adenylyltransferase (EC 2.7.7.4) (ATP-sulfurylase) (Sulfate adenylate transferase) (SAT)	sat Synpcc7942_0295	Conserved	98.6301	beneficial	yes	No
B1XLQ0	Q31LS7	Photosystem II protein Y	psbY Synpcc7942_1962	Semi-conserved	73.9726	non-essential	no	No
B1XLQ6	Q31LZ1	3-isopropylmalate dehydratase large subunit (EC 4.2.1.33) (Alpha-IPM isomerase) (IPMI) (Isopropylmalate isomerase)	leuC Synpcc7942_1898	Semi-conserved	82.1918	essential	no	No
B1XLQ9	Q31NC9	2-isopropylmalate synthase (EC 2.3.3.13) (Alpha-IPM synthase) (Alpha-isopropylmalate synthase)	leuA Synpcc7942_1410	Conserved	98.6301	ambiguous	yes	No
B1XLR5	Q31RU8	GMP synthase [glutamine-hydrolyzing] (EC 6.3.5.2) (GMP synthetase) (Glutamine amidotransferase)	guaA Synpcc7942_0189	Conserved	100	essential	yes	No
B1XLT6	Q31RJ9	Bifunctional protein GlmU [Includes: UDP-N-acetylglucosamine pyrophosphorylase (EC 2.7.7.23) (N-acetylglucosamine-1-phosphate uridyltransferase); Glucosamine-1-phosphate N-acetyltransferase (EC 2.3.1.157)]	glmU Synpcc7942_0288	Conserved	100	essential	yes	No
B1XLV0	Q31RL0	DNA ligase (EC 6.5.1.2) (Polydeoxyribonucleotide synthase [NAD(+)])	ligA Synpcc7942_0277	Conserved	98.6301	essential	yes	No
B1XLW1	Q31SC2	PKHD-type hydroxylase Synpcc7942_0015 (EC 1.14.11.-)	Synpcc7942_0015	Semi-conserved	38.3562	non-essential	no	No
B1XM04	Q31S72	Translation initiation factor IF-3	infC Synpcc7942_0065	Conserved	100	essential	yes	No
B1XM11	Q31N30	tRNA-specific 2-thiouridylase MnmA (EC 2.8.1.13)	mnmA Synpcc7942_1509	Conserved	97.2603	essential	yes	No
B1XM20	Q31MQ1	UPF0367 protein Synpcc7942_1638	Synpcc7942_1638	Conserved	98.6301	non-essential	no	Structural Gene
B1XM86	Q31NW2	DNA repair protein RadC	Synpcc7942_1227	Conserved	97.2603	non-essential	no	No
B1XMA0	Q31Q03	Holliday junction ATP-dependent DNA helicase RuvB (EC 3.6.4.12)	ruvB Synpcc7942_0835	Conserved	100	ambiguous	yes	No
B1XMC5	Q54775	CTP synthase (EC 6.3.4.2) (Cytidine 5'-triphosphate synthase) (Cytidine triphosphate synthetase) (CTP synthetase) (CTPS) (UTP--ammonia ligase)	pyrG Synpcc7942_1954	Conserved	97.2603	essential	yes	No
B1XMC7	O33701	N-acetylmuramic acid 6-phosphate etherase (MurNAc-6-P etherase) (EC 4.2.1.126) (N-acetylmuramic acid 6-phosphate hydrolase) (N-acetylmuramic acid 6-phosphate lyase)	murQ Synpcc7942_2577	Conserved	98.6301	non-essential	no	No
B1XMK4	Q31P08	NAD(P)H-quinone oxidoreductase subunit K (EC 1.6.5.-) (NAD(P)H dehydrogenase I subunit K) (NDH-1 subunit K) (NDH-K)	ndhK Synpcc7942_1181	Conserved	100	essential	no	No
B1XMM7	Q31RC3	Chromophore lyase CpcS/CpeS (EC 4.-.-.-)	cpcS Synpcc7942_0364	Semi-conserved	68.4932	non-essential	no	No
B1XMN4	Q79AV1	Photosystem II reaction center protein K (PSII-K)	psbK Synpcc7942_0456 sel0014	Conserved	95.8904	ambiguous	yes	No
B1XMP0	Q31P96	Anhydro-N-acetylmuramic acid kinase (EC 2.7.1.170) (AnhMurNAc kinase)	anmK Synpcc7942_1093	Conserved	98.6301	non-essential	no	No
B1XN05	Q31PQ0	Adenylyl-sulfate kinase (EC 2.7.1.25) (APS kinase) (ATP adenosine-5'-phosphosulfate 3'-phosphotransferase) (Adenosine-5'-phosphosulfate kinase)	cysC Synpcc7942_0939	Semi-conserved	83.5616	ambiguous	no	No
B1XN07	Q31LZ7	UPF0176 protein Synpcc7942_1892	Synpcc7942_1892	Semi-conserved	80.8219	non-essential	no	No
B1XN08	Q55309	Phosphoadenosine phosphosulfate reductase (EC 1.8.4.8) (3'-phosphoadenylylsulfate reductase) (PAPS reductase, thioredoxin dependent) (PAPS sulfotransferase) (PAdoPS reductase)	cysH par Synpcc7942_2506 sea0019	Semi-conserved	49.3151	ambiguous	yes	No
B1XN09	Q31K30	50S ribosomal protein L9	rplI rpl9 Synpcc7942_2559	Conserved	100	non-essential	yes	No
B1XN32	Q31PN0	GTPase Obg (EC 3.6.5.-) (GTP-binding protein Obg)	obg Synpcc7942_0959	Conserved	100	essential	yes	No
B1XN45	O34126	ATP-dependent Clp protease ATP-binding subunit ClpX	clpX Synpcc7942_2526	Conserved	98.6301	beneficial	yes	No
B1XN58	Q31PJ8	Proton extrusion protein PcxA	pcxA Synpcc7942_0991	Semi-conserved	90.411	non-essential	no	Structural Gene
B1XN65	Q31SC8	Argininosuccinate synthase (EC 6.3.4.5) (Citrulline--aspartate ligase)	argG Synpcc7942_0009	Conserved	98.6301	essential	yes	No
B1XN66	Q31LM8	Ribonuclease Z (RNase Z) (EC 3.1.26.11) (tRNA 3 endonuclease) (tRNase Z)	rnz Synpcc7942_2011	Conserved	100	essential	yes	No
B1XN71	Q31MQ3	4a-hydroxytetrahydrobiopterin dehydratase (EC 4.2.1.96)	Synpcc7942_1636	Conserved	100	non-essential	yes	No
B1XNB2	Q31R79	N-(5'-phosphoribosyl)anthranilate isomerase (PRAI) (EC 5.3.1.24)	trpF Synpcc7942_0408	Conserved	98.6301	essential	yes	No
B1XND1	Q31MM7	Cysteine--tRNA ligase (EC 6.1.1.16) (Cysteinyl-tRNA synthetase) (CysRS)	cysS Synpcc7942_1662	Conserved	100	essential	yes	No
B1XNE1	Q31R68	Biotin synthase (EC 2.8.1.6)	bioB Synpcc7942_0419	Conserved	98.6301	essential	yes	No
B1XNE8	Q55235	Phosphopantetheine adenylyltransferase (EC 2.7.7.3) (Dephospho-CoA pyrophosphorylase) (Pantetheine-phosphate adenylyltransferase) (PPAT)	coaD Synpcc7942_2007	Conserved	97.2603	essential	yes	No
B1XNE9	Q31PR2	Phosphoribosylaminoimidazole-succinocarboxamide synthase (EC 6.3.2.6) (SAICAR synthetase)	purC Synpcc7942_0927	Conserved	97.2603	essential	yes	No
B1XNG1	Q59943	Fructose-1,6-bisphosphatase class 1 (FBPase class 1) (EC 3.1.3.11) (D-fructose-1,6-bisphosphate 1-phosphohydrolase class 1) (Fructose-1,6-bisphosphatase F-II)	fbp Synpcc7942_2335	Conserved	95.8904	non-essential	no	No
B1XNH7	Q31PY7	Phosphoribosylformylglycinamidine cyclo-ligase (EC 6.3.3.1) (AIR synthase) (AIRS) (Phosphoribosyl-aminoimidazole synthetase)	purM Synpcc7942_0851	Conserved	97.2603	essential	yes	No
B1XNI3	Q31LJ3	Glycine cleavage system H protein	gcvH Synpcc7942_2046	Conserved	98.6301	non-essential	yes	No
B1XNK6	Q9Z3G1	Cytochrome b6-f complex subunit 5 (Cytochrome b6-f complex subunit PetG) (Cytochrome b6-f complex subunit V)	petG Synpcc7942_1479	Semi-conserved	83.5616	essential	yes	No
B1XNN1	Q31KR7	Aspartyl/glutamyl-tRNA(Asn/Gln) amidotransferase subunit C (Asp/Glu-ADT subunit C) (EC 6.3.5.-)	gatC Synpcc7942_2322	Conserved	100	essential	yes	No
B1XNN2	Q31KR8	Photosystem I assembly protein Ycf3	ycf3 Synpcc7942_2321	Conserved	100	essential	yes	No
B1XNQ0	Q31KL4	D-alanine--D-alanine ligase (EC 6.3.2.4) (D-Ala-D-Ala ligase) (D-alanylalanine synthetase)	ddl Synpcc7942_2375	Semi-conserved	94.5205	essential	yes	No
B1XNQ1	Q31P73	Phosphoglycerate kinase (EC 2.7.2.3)	pgk Synpcc7942_1116	Conserved	100	essential	yes	No
B1XNS2	Q31RY5	Phospho-N-acetylmuramoyl-pentapeptide-transferase (EC 2.7.8.13) (UDP-MurNAc-pentapeptide phosphotransferase)	mraY Synpcc7942_0152	Conserved	98.6301	essential	yes	No
B1XNV4	Q31KD2	Glycine--tRNA ligase alpha subunit (EC 6.1.1.14) (Glycyl-tRNA synthetase alpha subunit) (GlyRS)	glyQ Synpcc7942_2457	Conserved	98.6301	essential	yes	No
B1XNV8	Q79AV0	30S ribosomal protein S14	sek0024 rps14 rpsN Synpcc7942_0446	Conserved	97.2603	essential	yes	No
B1XNY9	Q31NM6	Aspartate--tRNA(Asp/Asn) ligase (EC 6.1.1.23) (Aspartyl-tRNA synthetase) (AspRS) (Non-discriminating aspartyl-tRNA synthetase) (ND-AspRS)	aspS Synpcc7942_1313	Conserved	98.6301	essential	yes	No
B1XP08	Q31SC5	30S ribosomal protein S6	rpsF rps6 Synpcc7942_0012	Conserved	98.6301	essential	yes	No
B1XP15	Q31LA7	Phosphoglucosamine mutase (EC 5.4.2.10)	glmM Synpcc7942_2132	Conserved	95.8904	beneficial	no	No
B1XP37	Q31PH2	Probable transcriptional regulatory protein Synpcc7942_1017	Synpcc7942_1017	Semi-conserved	93.1507	non-essential	no	No
B1XP39	Q31LW2	Diaminopimelate epimerase (DAP epimerase) (EC 5.1.1.7)	dapF Synpcc7942_1927	Conserved	98.6301	essential	yes	No
B1XP49	Q8GJN0	Light-independent protochlorophyllide reductase subunit B (DPOR subunit B) (LI-POR subunit B) (EC 1.3.7.7)	chlB Synpcc7942_1838 sem0009	Conserved	95.8904	non-essential	yes	No
B1XP50	Q31LC9	Methionyl-tRNA formyltransferase (EC 2.1.2.9)	fmt Synpcc7942_2110	Conserved	98.6301	essential	yes	No
B1XP53	Q31LT0	Proline--tRNA ligase (EC 6.1.1.15) (Prolyl-tRNA synthetase) (ProRS)	proS Synpcc7942_1959	Conserved	97.2603	essential	yes	No
B1XP68	Q31PW3	Alanine--tRNA ligase (EC 6.1.1.7) (Alanyl-tRNA synthetase) (AlaRS)	alaS Synpcc7942_0876	Conserved	100	essential	yes	No
B1XP73	Q31PL4	Ribosomal RNA small subunit methyltransferase H (EC 2.1.1.199) (16S rRNA m(4)C1402 methyltransferase) (rRNA (cytosine-N(4)-)-methyltransferase RsmH)	rsmH mraW Synpcc7942_0975	Conserved	100	non-essential	yes	No
B1XP88	Q31NM0	Bifunctional protein PyrR	pyrR Synpcc7942_1319	Conserved	98.6301	non-essential	yes	No
B1XP90	Q31LW9	Leucine--tRNA ligase (EC 6.1.1.4) (Leucyl-tRNA synthetase) (LeuRS)	leuS Synpcc7942_1920	Conserved	100	essential	yes	No
B1XP99	Q31KT1	Aminomethyltransferase (EC 2.1.2.10) (Glycine cleavage system T protein)	gcvT Synpcc7942_2308	Conserved	100	non-essential	yes	No
B1XPA6	Q31KN8	UPF0272 protein Synpcc7942_2351	Synpcc7942_2351	Semi-conserved	94.5205	non-essential	yes	No
B1XPB0	Q31KC6	S-adenosylmethionine synthase (AdoMet synthase) (EC 2.5.1.6) (MAT) (Methionine adenosyltransferase)	metK Synpcc7942_2463	Conserved	100	essential	yes	No
B1XPD9	Q9Z3H6	50S ribosomal protein L27	rpmA rpl27 Synpcc7942_1220 sef0007	Conserved	95.8904	essential	yes	No
B1XPE0	Q9Z3H5	50S ribosomal protein L21	rplU rpl21 Synpcc7942_1219 sef0008	Conserved	100	essential	yes	No
B1XPE2	Q31LH6	5'-nucleotidase SurE (EC 3.1.3.5) (Nucleoside 5'-monophosphate phosphohydrolase)	surE Synpcc7942_2063	Conserved	98.6301	non-essential	yes	No
B1XPG7	Q31S64	4-hydroxy-3-methylbut-2-enyl diphosphate reductase (EC 1.17.7.4)	ispH Synpcc7942_0073	Conserved	100	essential	yes	No
B1XPH6	Q31N85	Phosphate acyltransferase (EC 2.3.1.n2) (Acyl-ACP phosphotransacylase) (Acyl-[acyl-carrier-protein]--phosphate acyltransferase) (Phosphate-acyl-ACP acyltransferase)	plsX Synpcc7942_1454	Conserved	97.2603	essential	yes	No
B1XPL6	Q31MB5	30S ribosomal protein S21	rpsU rps21 Synpcc7942_1774	Conserved	98.6301	essential	no	No
B1XPL7	Q31KX1	UPF0284 protein Synpcc7942_2268	Synpcc7942_2268	Conserved	98.6301	essential	yes	No
B1XPN9	Q31R85	Endoribonuclease YbeY (EC 3.1.-.-)	ybeY Synpcc7942_0402	Conserved	97.2603	essential	yes	No
B1XPQ6	Q31L42	Glutamate 5-kinase (EC 2.7.2.11) (Gamma-glutamyl kinase) (GK)	proB Synpcc7942_2197	Conserved	100	essential	yes	No
B1XPQ9	Q31LJ9	Sugar fermentation stimulation protein homolog	sfsA Synpcc7942_2040	Conserved	95.8904	non-essential	yes	No
B1XPT1	Q31LP5	Enolase-phosphatase E1 (EC 3.1.3.77) (2,3-diketo-5-methylthio-1-phosphopentane phosphatase)	mtnC Synpcc7942_1994	Semi-conserved	15.0685	non-essential	no	No
B1XPT2	Q31QM9	Acireductone dioxygenase (1,2-dihydroxy-3-keto-5-methylthiopentene dioxygenase) (DHK-MTPene dioxygenase) (Acireductone dioxygenase (Fe(2+)-requiring)) (ARD') (Fe-ARD) (EC 1.13.11.54) (Acireductone dioxygenase (Ni(2+)-requiring)) (ARD) (Ni-ARD) (EC 1.13.11.53)	mtnD Synpcc7942_0608	Semi-conserved	34.2466	non-essential	no	No
B1XPT3	Q31LP6	Methylthioribulose-1-phosphate dehydratase (MTRu-1-P dehydratase) (EC 4.2.1.109)	mtnB Synpcc7942_1993	Unique	9.58904	non-essential	no	No
B1XPU8	Q31LQ7	NAD(P)H-quinone oxidoreductase subunit M (EC 1.6.5.-) (NAD(P)H dehydrogenase I subunit M) (NDH-1 subunit M) (NDH-M)	ndhM Synpcc7942_1982	Conserved	95.8904	essential	yes	Structural Gene
B1XPV1	Q31P67	50S ribosomal protein L33	rpmG rpl33 Synpcc7942_1122	Semi-conserved	72.6027	essential	yes	No
B1XPV8	Q31KM8	Glutamate racemase (EC 5.1.1.3)	murI Synpcc7942_2361	Conserved	98.6301	essential	yes	No
B1XPX4	Q31NS8	Triosephosphate isomerase (TIM) (TPI) (EC 5.3.1.1) (Triose-phosphate isomerase)	tpiA Synpcc7942_1261	Conserved	97.2603	essential	yes	No
B1XPX8	Q8KPU9	Arginine--tRNA ligase (EC 6.1.1.19) (Arginyl-tRNA synthetase) (ArgRS)	argS Synpcc7942_1577 sed0009	Conserved	95.8904	essential	yes	No
B1XPZ2	Q31MH9	DNA-directed RNA polymerase subunit omega (RNAP omega subunit) (EC 2.7.7.6) (RNA polymerase omega subunit) (Transcriptase subunit omega)	rpoZ Synpcc7942_1710	Conserved	98.6301	beneficial	yes	No
B1XPZ7	Q935Y2	Ribosomal protein S12 methylthiotransferase RimO (S12 MTTase) (S12 methylthiotransferase) (EC 2.8.4.4) (Ribosomal protein S12 (aspartate-C(3))-methylthiotransferase) (Ribosome maturation factor RimO)	rimO Synpcc7942_2512	Conserved	100	non-essential	yes	No
B1XPZ8	Q31Q54	ATP phosphoribosyltransferase (ATP-PRT) (ATP-PRTase) (EC 2.4.2.17)	hisG Synpcc7942_0783	Conserved	97.2603	essential	yes	No
B1XPZ9	Q55267	ATP phosphoribosyltransferase regulatory subunit	hisZ Synpcc7942_0813	Conserved	95.8904	essential	no	No
B1XQ35	Q31KK8	3-methyl-2-oxobutanoate hydroxymethyltransferase (EC 2.1.2.11) (Ketopantoate hydroxymethyltransferase) (KPHMT)	panB Synpcc7942_2381	Conserved	98.6301	essential	yes	No
B1XQ41	Q31K00	Probable 2-phosphosulfolactate phosphatase (EC 3.1.3.71)	comB Synpcc7942_2589	Conserved	98.6301	essential	yes	No
B1XQ51	Q31PG2	UPF0296 protein Synpcc7942_1027	Synpcc7942_1027	Semi-conserved	89.0411	non-essential	no	No
B1XQ70	Q31ND6	Hydroxyacylglutathione hydrolase (EC 3.1.2.6) (Glyoxalase II) (Glx II)	gloB Synpcc7942_1403	Conserved	98.6301	non-essential	yes	No
B1XQC0	Q31RZ6	Protein-export membrane protein SecF	secF Synpcc7942_0141	Conserved	100	essential	yes	No
B1XQF6	Q31LG5	Chaperone protein DnaJ	dnaJ Synpcc7942_2074	Conserved	98.6301	beneficial	yes	No
B1XQH8	Q31MD1	Probable dual-specificity RNA methyltransferase RlmN (EC 2.1.1.192) (23S rRNA (adenine(2503)-C(2))-methyltransferase) (23S rRNA m2A2503 methyltransferase) (Ribosomal RNA large subunit methyltransferase N) (tRNA (adenine(37)-C(2))-methyltransferase) (tRNA m2A37 methyltransferase)	rlmN Synpcc7942_1758	Conserved	100	non-essential	yes	No
B1XQI2	Q8GJM0	1-(5-phosphoribosyl)-5-[(5-phosphoribosylamino)methylideneamino] imidazole-4-carboxamide isomerase (EC 5.3.1.16) (Phosphoribosylformimino-5-aminoimidazole carboxamide ribotide isomerase)	hisA Synpcc7942_1829 sen0020	Conserved	98.6301	essential	yes	No
B1XQI5	Q31PJ2	50S ribosomal protein L32	rpmF rpl32 Synpcc7942_0997	Conserved	97.2603	essential	yes	No
B1XQK7	Q31KL5	tRNA-2-methylthio-N(6)-dimethylallyladenosine synthase (EC 2.8.4.3) ((Dimethylallyl)adenosine tRNA methylthiotransferase MiaB) (tRNA-i(6)A37 methylthiotransferase)	miaB Synpcc7942_2374	Conserved	100	non-essential	yes	No
B1XQL0	Q31LI0	Cell division protein SepF	sepF Synpcc7942_2059	Semi-conserved	93.1507	non-essential	yes	No
B1XQL3	Q31QX6	Cytochrome c biogenesis protein CcsA	ccsA Synpcc7942_0511	Conserved	97.2603	essential	yes	No
B1XQM2	Q31RG0	Allophycocyanin alpha chain	Synpcc7942_0327	Conserved	98.6301	essential	no	No
B1XQQ0	Q31K58	Elongation factor Ts (EF-Ts)	tsf Synpcc7942_2531	Conserved	100	essential	yes	No
B1XQQ1	Q31K59	30S ribosomal protein S2	rpsB rps2 Synpcc7942_2530	Conserved	98.6301	essential	yes	No
O68611	Q31QI3	Photosystem I assembly protein Ycf4	ycf4 Synpcc7942_0654	Conserved	98.6301	essential	yes	Structural Gene
O68616	Q31RG5	Cytochrome c biogenesis protein CcsB	ccsB ccs1 Synpcc7942_0322	Conserved	98.6301	essential	yes	No
O68973	Q31RF9	Phycobilisome core-membrane linker polypeptide	Synpcc7942_0328	Semi-conserved	94.5205	essential	no	No
P14582	Q31RD9	Protein RecA (Recombinase A)	recA Synpcc7942_0348	Conserved	98.6301	essential	yes	No
P26293	Q31NV8	Cytochrome f	petA Synpcc7942_1231	Conserved	100	essential	yes	Structural Gene
P28056	Q54711	Cytochrome b6	petB Synpcc7942_2331	Conserved	98.6301	essential	yes	No
P28057	Q54710	Cytochrome b6-f complex subunit 4 (17 kDa polypeptide)	petD Synpcc7942_2332	Conserved	100	essential	yes	No
P28605	Q31L83	Glutamine synthetase (EC 6.3.1.2)	Synpcc7942_2156	Semi-conserved	91.7808	non-essential	yes	No
P28606	Q31NE6	Histone deacetylase/AcuC/AphA family protein-like	Synpcc7942_1393	Semi-conserved	80.8219	non-essential	no	No
P31087	Q31QV2	Photosystem I iron-sulfur center (EC 1.97.1.12) (9 kDa polypeptide) (PSI-C) (Photosystem I subunit VII) (PsaC)	psaC Synpcc7942_0535	Semi-conserved	87.6712	essential	yes	Structural Gene
P31157	P15347	Iron stress-induced chlorophyll-binding protein (CP43')	isiA Synpcc7942_1542	Conserved	100	non-essential	no	Structural Gene
P31158	P10340	Flavodoxin	isiB Synpcc7942_1541	Semi-conserved	68.4932	non-essential	no	No
P31968	Q44116	Phycobilisome maturation protein	cpcF Synpcc7942_1055	Semi-conserved	94.5205	essential	no	No
P31969	Q31NL7	Photosystem I reaction center subunit IV	psaE Synpcc7942_1322	Conserved	98.6301	non-essential	yes	Structural Gene
P31970	Q8L1E5	Glutamate--tRNA ligase (EC 6.1.1.17) (Glutamyl-tRNA synthetase) (GluRS)	gltX Synpcc7942_2393	Conserved	98.6301	essential	yes	No
P31971	Q31LR2	Proton-translocating NADH-quinone oxidoreductase, chain L (EC 1.6.99.5)	Synpcc7942_1977	Conserved	98.6301	beneficial	yes	No
P32039	Q31PY1	Methyl-accepting chemotaxis sensory transducer with phytochrome sensor	Synpcc7942_0858	Semi-conserved	94.5205	non-essential	no	No
P47908	Q31KN7	Sigma 54 modulation protein / SSU ribosomal protein S30P	Synpcc7942_2352	Conserved	98.6301	non-essential	yes	No
P74765	Q31M07	Photosystem II 12 kDa extrinsic protein (PS II complex 12 kDa extrinsic protein) (PSII-U)	psbU Synpcc7942_1882	Semi-conserved	89.0411	non-essential	no	Structural Gene
Q44176	Q31NB3	Ribulose bisphosphate carboxylase large chain (RuBisCO large subunit) (EC 4.1.1.39)	cbbL rbcL Synpcc7942_1426	Conserved	100	essential	yes	No
Q44178	Q31NB2	Ribulose 1,5-bisphosphate carboxylase small subunit (EC 4.1.1.39)	Synpcc7942_1427	Conserved	100	essential	yes	No
Q54751	Q31QM4	Phosphohistidine phosphatase, SixA	Synpcc7942_0613	Semi-conserved	93.1507	non-essential	no	No
Q54752	P95823	Photosystem I PsaI protein (Photosystem I subunit VIII)	psaI Synpcc7942_2343	Semi-conserved	63.0137	ambiguous	no	No
Q54753	P95822	Photosystem I reaction center subunit XI (PSI subunit V) (PSI-L)	psaL Synpcc7942_2342	Conserved	97.2603	beneficial	no	Structural Gene
Q55085	P42079	DNA-directed RNA polymerase subunit gamma (RNAP subunit gamma) (EC 2.7.7.6) (RNA polymerase subunit gamma) (Transcriptase subunit gamma)	rpoC1 Synpcc7942_1523	Conserved	98.6301	essential	no	No
Q55210	Q31LM9	Cytochrome c-550 (Cytochrome c550) (Low-potential cytochrome c)	psbV Synpcc7942_2010	Conserved	98.6301	essential	no	Structural Gene
Q6L8L5	Q79PF4	Circadian clock protein kinase KaiC (EC 2.7.11.1)	kaiC Synpcc7942_1216 see0011	Conserved	97.2603	non-essential	no	No
Q6L8L7	Q79PF6	Circadian clock protein KaiA	kaiA Synpcc7942_1218 see0009	Semi-conserved	65.7534	non-essential	no	No
Q8KX22	Q31K36	Probable hydrogenase nickel incorporation protein HypA	hypA Synpcc7942_2553	Semi-conserved	34.2466	non-essential	no	No
Q8KX32	Q31R76	Tryptophan synthase alpha chain (EC 4.2.1.20)	trpA Synpcc7942_0411	Conserved	98.6301	essential	no	No
Q8KX34	Q31R74	NAD(P)H-quinone oxidoreductase subunit L (EC 1.6.5.-) (NAD(P)H dehydrogenase I subunit L) (NDH-1 subunit L) (NDH-L)	ndhL Synpcc7942_0413	Semi-conserved	86.3014	non-essential	no	No
Q8KX37	Q31ME6	NAD(P)H-quinone oxidoreductase subunit H (EC 1.6.5.-) (NAD(P)H dehydrogenase subunit H) (NADH-plastoquinone oxidoreductase subunit H) (NDH-1 subunit H) (NDH-H)	ndhH Synpcc7942_1743	Conserved	100	essential	no	No
Q8KX38	Q31P07	NAD(P)H-quinone oxidoreductase subunit J (EC 1.6.5.-) (NAD(P)H dehydrogenase subunit J) (NADH-plastoquinone oxidoreductase subunit J) (NDH-1 subunit J) (NDH-J)	ndhJ Synpcc7942_1182	Conserved	98.6301	essential	yes	No
Q8KX40	Q8KPP6	NAD(P)H-quinone oxidoreductase subunit 3 (EC 1.6.5.-) (NAD(P)H dehydrogenase subunit 3) (NADH-plastoquinone oxidoreductase subunit 3) (NDH-1 subunit 3) (NDH-C)	ndhC Synpcc7942_1180	Conserved	95.8904	essential	yes	No
Q8KX56	P29801	NAD(P)H-quinone oxidoreductase subunit 2 (EC 1.6.5.-) (NAD(P)H dehydrogenase subunit 2) (NADH-plastoquinone oxidoreductase subunit 2) (NDH-1, subunit 2)	ndhB Synpcc7942_1415	Conserved	98.6301	essential	yes	No
Q8KX60	Q31NJ6	NAD(P)H-quinone oxidoreductase subunit 1 (EC 1.6.5.-) (NAD(P)H dehydrogenase I subunit 1) (NDH-1 subunit 1) (NDH-A)	ndhA Synpcc7942_1343	Conserved	97.2603	essential	yes	No
Q8RSW0	Q8KPP0	Photosystem II reaction center protein J (PSII-J)	psbJ Synpcc7942_1174 see0055	Semi-conserved	90.411	ambiguous	yes	No
Q8RSW1	Q8KPP1	Photosystem II reaction center protein L (PSII-L)	psbL Synpcc7942_1175 see0054	Semi-conserved	71.2329	essential	yes	No
Q8RSW2	Q8KPP2	Cytochrome b559 subunit beta (PSII reaction center subunit VI)	psbF Synpcc7942_1176 see0053	Semi-conserved	89.0411	essential	yes	Structural Gene
Q8RSW3	Q8KPP3	Cytochrome b559 subunit alpha (PSII reaction center subunit V)	psbE Synpcc7942_1177 see0052	Conserved	98.6301	essential	yes	Structural Gene
Q8RSW4	Q31P11	Ycf48-like protein	Synpcc7942_1178 SEE0051	Conserved	98.6301	beneficial	yes	Structural Gene
A1XQW6	Q9KHA8	Probable porin major outer membrane protein (SomA-like protein Rev11)	Synpcc7942_1607	Semi-conserved	49.3151	non-essential	no	Structural Gene
A1XQW7	Q99QJ5	A LysR family protein (RbcR) (Transcriptional regulator, LysR family)	rbcR Synpcc7942_1980	Conserved	98.6301	essential	yes	No
A1XQW8	Q31N64	Sodium-dependent bicarbonate transporter	Synpcc7942_1475	Semi-conserved	54.7945	beneficial	no	No
A5A546	Q31QI5	Uncharacterized protein	Synpcc7942_0652	Conserved	98.6301	non-essential	no	No
A8HTM5	Q31KU0	30S ribosomal protein S15	rpsO rps15 Synpcc7942_2299	Conserved	98.6301	beneficial	yes	No
A8HTM7	Q31KT9	Uncharacterized protein	Synpcc7942_2300	Conserved	97.2603	non-essential	yes	Structural Gene
A8HTN4	Q31QF9	3'-5' exonuclease	Synpcc7942_0678	Conserved	100	non-essential	yes	No
B0AZI0	Q31KN1	Nitrilase-like	Synpcc7942_2358	Conserved	100	non-essential	yes	No
B1XHP9	Q31PX5	Uncharacterized protein	Synpcc7942_0864	Conserved	95.8904	beneficial	yes	Structural Gene
B1XHQ2	Q31NH3	2-carboxy-1,4-naphthoquinone phytyltransferase (EC 2.5.1.130) (1,4-dihydroxy-2-naphthoate phytyltransferase)	menA Synpcc7942_1366	Conserved	95.8904	essential	yes	No
B1XHQ3	Q31S12	Imidazoleglycerol-phosphate dehydratase (IGPD) (EC 4.2.1.19)	hisB Synpcc7942_0125	Semi-conserved	94.5205	essential	yes	No
B1XHQ4	Q31KN4	Uncharacterized protein	Synpcc7942_2355	Conserved	97.2603	non-essential	no	No
B1XHQ5	Q31KN5	Peptidyl-prolyl cis-trans isomerase (EC 5.2.1.8)	Synpcc7942_2354	Conserved	98.6301	non-essential	yes	No
B1XHQ7	Q31K28	Delta-9 acyl-phospholipid desaturase (EC 1.14.19.-)	Synpcc7942_2561	Conserved	98.6301	essential	no	No
B1XHQ9	Q9Z3G6	Heme oxygenase (Heme oxygenase (Decyclizing)) (EC 1.14.99.3)	Synpcc7942_1858	Conserved	97.2603	essential	yes	No
B1XHR0	Q31LY2	Magnesium-protoporphyrin IX monomethyl ester [oxidative] cyclase (Mg-protoporphyrin IX monomethyl ester oxidative cyclase) (EC 1.14.13.81)	acsF Synpcc7942_1907	Conserved	98.6301	essential	no	No
B1XHR1	Q31MJ1	Putative transcriptional regulator	Synpcc7942_1698	Semi-conserved	76.7123	non-essential	no	No
B1XHR3	Q31K97	ATPase	Synpcc7942_2492	Semi-conserved	93.1507	non-essential	no	No
B1XHR4	Q8GIU0	ATPase (Uncharacterized protein)	SEA0032 Synpcc7942_2493	Semi-conserved	91.7808	non-essential	no	No
B1XHR5	P27134	Carbonic anhydrase (EC 4.2.1.1) (Carbonate dehydratase)	icfA Synpcc7942_1447	Semi-conserved	58.9041	essential	no	No
B1XHS0	Q31QM2	Rhodanese-like	Synpcc7942_0615	Conserved	98.6301	non-essential	no	No
B1XHS1	Q31QM1	Heat-inducible transcription repressor HrcA	hrcA Synpcc7942_0616	Conserved	95.8904	non-essential	no	No
B1XHS4	O33700	Uncharacterized protein	Synpcc7942_2578	Conserved	95.8904	non-essential	yes	Structural Gene
B1XHT5	Q31QD3	Chloramphenicol O-acetyltransferase (EC 2.3.1.28)	Synpcc7942_0704	Semi-conserved	52.0548	non-essential	no	No
B1XHT6	Q31M14	Uncharacterized protein	Synpcc7942_1875	Semi-conserved	89.0411	non-essential	no	No
B1XHT7	Q31P20	Oligopeptide-binding protein of oligopeptide ABC transporter	Synpcc7942_1169	Conserved	95.8904	non-essential	no	No
B1XHT8	Q31K56	Uncharacterized protein	Synpcc7942_2533	Semi-conserved	82.1918	non-essential	no	No
B1XHU3	Q31QW7	Uncharacterized protein	Synpcc7942_0520	Conserved	98.6301	non-essential	yes	Structural Gene
B1XHU4	Q31RU2	Uncharacterized protein	Synpcc7942_0195	Conserved	98.6301	non-essential	no	No
B1XHU6	Q31NH9	Cell envelope-related transcriptional attenuator	Synpcc7942_1360	Conserved	97.2603	non-essential	no	No
B1XHU8	Q31QP9	Phosphoribosylglycinamide formyltransferase 2 (GART 2) (EC 2.1.2.-) (5'-phosphoribosylglycinamide transformylase 2) (Formate-dependent GAR transformylase) (GAR transformylase 2)	purT Synpcc7942_0588	Semi-conserved	54.7945	non-essential	no	No
B1XHV2	Q31M05	RfaE bifunctional protein, domain II	Synpcc7942_1884	Semi-conserved	39.726	essential	no	No
B1XHV3	Q31M06	Uncharacterized protein	Synpcc7942_1883	Semi-conserved	94.5205	essential	no	Structural Gene
B1XHV9	Q31PI2	Fumarate hydratase class II (Fumarase C) (EC 4.2.1.2)	fumC Synpcc7942_1007	Conserved	97.2603	non-essential	yes	No
B1XHW3	Q31N17	DNA-directed RNA polymerase subunit beta (RNAP subunit beta) (EC 2.7.7.6) (RNA polymerase subunit beta) (Transcriptase subunit beta)	rpoB Synpcc7942_1522	Conserved	98.6301	essential	yes	No
B1XHW5	Q31N18	D-aminoacyl-tRNA deacylase (EC 3.1.1.96)	dtd3 Synpcc7942_1521	Conserved	98.6301	non-essential	yes	No
B1XHW7	Q31N20	Histidinol dehydrogenase (HDH) (EC 1.1.1.23)	hisD Synpcc7942_1519	Conserved	98.6301	essential	no	No
B1XHW8	Q31KL3	Uncharacterized protein	Synpcc7942_2376	Semi-conserved	93.1507	non-essential	no	No
B1XHX0	Q31RR1	Sec-independent protein translocase protein TatA	tatA Synpcc7942_0226	Semi-conserved	91.7808	essential	no	No
B1XHX2	Q31PK3	Probable glycosyltransferase	Synpcc7942_0986	Conserved	97.2603	essential	yes	No
B1XHX3	Q31PK4	Uncharacterized protein	Synpcc7942_0985	Semi-conserved	94.5205	essential	no	No
B1XHX8	Q31MW7	Dehydrogenase subunit-like protein	Synpcc7942_1572	Semi-conserved	52.0548	non-essential	no	No
B1XHX9	Q31JY5	Cytochrome c oxidase subunit III	Synpcc7942_2604	Conserved	98.6301	non-essential	no	No
B1XHY4	Q8GA98	2-isopropylmalate synthase (EC 2.3.3.13) (EC 4.1.3.12)	leu1 Synpcc7942_0428	Semi-conserved	94.5205	beneficial	no	No
B1XHY8	Q31RF1	ATP synthase subunit alpha (EC 3.6.3.14) (ATP synthase F1 sector subunit alpha) (F-ATPase subunit alpha)	atpA Synpcc7942_0336	Conserved	98.6301	essential	yes	No
B1XHZ4	Q31RF7	Uncharacterized protein	Synpcc7942_0330	Semi-conserved	91.7808	essential	yes	Structural Gene
B1XHZ5	Q31SB1	Uncharacterized protein	Synpcc7942_0026	Semi-conserved	93.1507	non-essential	no	No
B1XHZ8	Q31PX6	Uncharacterized protein	Synpcc7942_0863	Conserved	97.2603	non-essential	yes	No
B1XHZ9	Q31PX7	Uncharacterized protein	Synpcc7942_0862	Conserved	95.8904	non-essential	no	No
B1XI00	Q31LH3	tRNA-dihydrouridine(20/20a) synthase (EC 1.3.1.91) (DusA-like U20-specific dihydrouridine synthase)	Synpcc7942_2066	Semi-conserved	60.274	non-essential	no	No
B1XI01	Q31K87	Uncharacterized protein	Synpcc7942_2502	Conserved	97.2603	non-essential	yes	Structural Gene
B1XI02	Q31RM0	Ribosomal RNA small subunit methyltransferase G (EC 2.1.1.-) (16S rRNA 7-methylguanosine methyltransferase) (16S rRNA m7G methyltransferase)	rsmG Synpcc7942_0267	Conserved	98.6301	non-essential	yes	No
B1XI03	Q31KS4	ATP synthase subunit beta (EC 3.6.3.14) (ATP synthase F1 sector subunit beta) (F-ATPase subunit beta)	atpD atpB Synpcc7942_2315	Semi-conserved	94.5205	essential	yes	No
B1XI05	O05161	Probable 30S ribosomal protein PSRP-3 (Ycf65-like protein)	mut3G Synpcc7942_2345	Semi-conserved	93.1507	essential	no	No
B1XI07	Q31LL7	Transcription termination/antitermination protein NusA	nusA Synpcc7942_2022	Conserved	97.2603	ambiguous	yes	No
B1XI08	Q31LL8	Uncharacterized protein	Synpcc7942_2021	Semi-conserved	86.3014	ambiguous	yes	No
B1XI11	Q31PK5	DNA repair protein RecO (Recombination protein O)	recO Synpcc7942_0984	Semi-conserved	87.6712	essential	yes	No
B1XI15	Q31LM5	Uncharacterized protein	Synpcc7942_2014	Semi-conserved	69.863	non-essential	no	No
B1XI17	Q31QQ5	Uncharacterized protein	Synpcc7942_0582	Semi-conserved	79.4521	non-essential	no	No
B1XI18	Q31PP8	ATPase	Synpcc7942_0941	Semi-conserved	91.7808	non-essential	no	No
B1XI19	Q935X6	Caffeoyl-CoA O-methyltransferase (EC 2.1.1.104) (CamT)	SEB0020 Synpcc7942_2505	Semi-conserved	86.3014	non-essential	no	No
B1XI21	Q31R00	Signal peptidase I (EC 3.4.21.89)	Synpcc7942_0487	Conserved	98.6301	beneficial	no	No
B1XI22	Q31KB3	Uncharacterized protein	Synpcc7942_2476	Semi-conserved	68.4932	non-essential	no	No
B1XI23	Q31QX4	ATPase	Synpcc7942_0513	Conserved	100	essential	yes	No
B1XI24	Q31QX3	Uncharacterized protein	Synpcc7942_0514	Conserved	97.2603	essential	no	Structural Gene
B1XI28	Q31PG7	Uncharacterized protein	Synpcc7942_1022	Conserved	95.8904	non-essential	no	Structural Gene
B1XI31	Q31MB9	Uncharacterized protein	Synpcc7942_1770	Semi-conserved	83.5616	non-essential	no	No
B1XI33	Q31K45	Uncharacterized protein	Synpcc7942_2544	Semi-conserved	65.7534	non-essential	no	No
B1XI35	Q31RZ2	Uncharacterized protein	Synpcc7942_0145	Semi-conserved	76.7123	ambiguous	no	Structural Gene
B1XI37	Q31NH8	Uncharacterized protein	Synpcc7942_1361	Conserved	98.6301	non-essential	no	No
B1XI38	Q31QU5	Lipoyl synthase (EC 2.8.1.8) (Lip-syn) (Lipoate synthase) (Lipoic acid synthase) (Sulfur insertion protein LipA)	lipA Synpcc7942_0542	Conserved	100	essential	yes	No
B1XI40	Q31K31	Cysteine desulfurase NifS	Synpcc7942_2558	Conserved	98.6301	beneficial	yes	No
B1XI42	Q31N46	MazG family protein	Synpcc7942_1493	Conserved	98.6301	non-essential	yes	No
B1XI44	Q31S47	Transcriptional regulator, GntR family	Synpcc7942_0090	Conserved	95.8904	essential	yes	No
B1XI48	P27366	Sulfate-binding protein	sbpA Synpcc7942_1681	Semi-conserved	76.7123	non-essential	no	No
B1XI49	Q31PS2	Uncharacterized protein	Synpcc7942_0917	Semi-conserved	61.6438	non-essential	no	No
B1XI50	P27367	Sulfate transport system permease protein CysT	cysT Synpcc7942_1682	Semi-conserved	76.7123	beneficial	no	No
B1XI57	Q31R25	Uncharacterized protein	Synpcc7942_0462	Semi-conserved	63.0137	non-essential	no	No
B1XI58	Q31Q11	Uncharacterized protein	Synpcc7942_0826	Semi-conserved	93.1507	non-essential	no	Structural Gene
B1XI60	Q31S30	Small GTP-binding protein domain	Synpcc7942_0107	Conserved	95.8904	essential	no	No
B1XI61	Q31PV7	Peptidase S16, lon-like	Synpcc7942_0882	Conserved	97.2603	non-essential	yes	No
B1XI64	Q31PV4	Elongation factor G (EF-G)	fusA Synpcc7942_0885	Conserved	98.6301	essential	yes	No
B1XI67	Q31PT0	HesB/YadR/YfhF	Synpcc7942_0909	Semi-conserved	94.5205	non-essential	yes	No
B1XI68	Q31MT1	Mannose-1-phosphate guanylyltransferase (GDP) (EC 2.7.7.22)	Synpcc7942_1608	Conserved	98.6301	essential	no	No
B1XI69	Q31M33	tRNA-specific adenosine deaminase (EC 3.5.4.33)	tadA Synpcc7942_1856	Conserved	100	essential	yes	No
B1XI70	Q31KR6	Glutaredoxin, GrxC	Synpcc7942_2323	Conserved	100	non-essential	no	No
B1XI72	Q31R01	Dihydroorotase (EC 3.5.2.3)	Synpcc7942_0486	Conserved	95.8904	essential	yes	No
B1XI77	Q31R11	Uncharacterized protein	Synpcc7942_0476	Semi-conserved	93.1507	non-essential	no	Structural Gene
B1XI78	Q31PB6	Ribonuclease PH (RNase PH) (EC 2.7.7.56) (tRNA nucleotidyltransferase)	rph Synpcc7942_1073	Semi-conserved	83.5616	non-essential	no	No
B1XI80	Q31LF7	Elongation factor EF-G	Synpcc7942_2082	Semi-conserved	84.9315	non-essential	no	No
B1XI81	Q31N79	Uncharacterized protein	Synpcc7942_1460	Conserved	97.2603	non-essential	yes	Structural Gene
B1XI85	Q31KJ4	Uncharacterized protein	Synpcc7942_2395	Semi-conserved	91.7808	non-essential	no	Structural Gene
B1XI86	Q31P48	Uncharacterized protein	Synpcc7942_1141	Semi-conserved	94.5205	non-essential	no	No
B1XI88	Q31N07	Molybdate ABC transporter, permease protein	Synpcc7942_1532	Semi-conserved	91.7808	ambiguous	no	No
B1XI89	Q31NP0	Uncharacterized protein	Synpcc7942_1299	Semi-conserved	86.3014	non-essential	no	No
B1XI90	Q31LZ5	Integral membrane protein of the ABC-type Nat permease for neutral amino acids	Synpcc7942_1894	Semi-conserved	71.2329	non-essential	no	No
B1XI97	Q8GIU1	Putative branched-chain amino acid ABC transporter, permease protein (Uncharacterized protein)	SEA0031 Synpcc7942_2494	Semi-conserved	45.2055	non-essential	no	No
B1XI98	Q935W9	Integral membrane protein of the ABC-type Nat permease for neutral amino acids NatD (LivH)	livH Synpcc7942_2495	Semi-conserved	52.0548	non-essential	no	No
B1XI99	P39664	Sensor protein SphS (EC 2.7.13.3)	sphS Synpcc7942_1011	Semi-conserved	86.3014	non-essential	no	No
B1XIA2	Q31K74	DNA helicase (EC 3.6.4.12)	Synpcc7942_2515	Semi-conserved	94.5205	non-essential	no	No
B1XIA5	Q31RV9	ATPase	Synpcc7942_0178	Conserved	95.8904	non-essential	no	No
B1XIB8	Q31K80	HAD-superfamily IA hydrolase, REG-2-like	Synpcc7942_2509	Conserved	95.8904	essential	no	No
B1XIC3	Q31PG6	Uncharacterized protein	Synpcc7942_1023	Semi-conserved	84.9315	non-essential	no	No
B1XIC4	Q54755	Acetyl-coenzyme A carboxylase carboxyl transferase subunit alpha / biotin carboxylase (EC 6.3.4.14) (Biotin carboxylase)	accC Synpcc7942_1379	Conserved	98.6301	essential	yes	No
B1XIC6	Q31LM2	Uncharacterized protein	Synpcc7942_2017	Conserved	97.2603	essential	yes	Structural Gene
B1XIC8	Q31LE9	Homoserine dehydrogenase (EC 1.1.1.3)	Synpcc7942_2090	Conserved	98.6301	essential	yes	No
B1XID2	Q31KF7	Uncharacterized protein	Synpcc7942_2432	Semi-conserved	91.7808	non-essential	no	No
B1XID3	Q31MI8	Uncharacterized protein	Synpcc7942_1701	Conserved	95.8904	ambiguous	no	No
B1XID4	Q31MD8	Uncharacterized protein	Synpcc7942_1751	Semi-conserved	94.5205	non-essential	yes	Structural Gene
B1XID6	Q31ME0	Ferredoxin	Synpcc7942_1749	Semi-conserved	94.5205	non-essential	yes	Structural Gene
B1XIE3	Q31KP3	HAD-superfamily subfamily IA	Synpcc7942_2346	Semi-conserved	82.1918	essential	no	No
B1XIE8	Q31PM3	Uncharacterized protein	Synpcc7942_0966	Semi-conserved	52.0548	non-essential	no	No
B1XIF1	Q31N26	1-deoxy-D-xylulose 5-phosphate reductoisomerase (DXP reductoisomerase) (EC 1.1.1.267) (1-deoxyxylulose-5-phosphate reductoisomerase) (2-C-methyl-D-erythritol 4-phosphate synthase)	dxr Synpcc7942_1513	Conserved	97.2603	essential	yes	No
B1XIF4	Q31LD0	ATPase	Synpcc7942_2109	Conserved	98.6301	non-essential	yes	No
B1XIF5	Q31LB4	Uncharacterized protein	Synpcc7942_2125	Semi-conserved	90.411	non-essential	no	No
B1XIF9	Q31RN3	DNA gyrase subunit A (EC 5.99.1.3)	gyrA Synpcc7942_0254	Conserved	98.6301	essential	yes	No
B1XIG5	Q31KZ9	Uncharacterized protein	Synpcc7942_2240	Conserved	100	ambiguous	no	Structural Gene
B1XIH8	Q31LT4	Uncharacterized protein	Synpcc7942_1955	Semi-conserved	87.6712	essential	no	No
B1XII0	Q54734	SqdB (UDP-sulfoquinovose synthase) (EC 3.13.1.1)	sqdB Synpcc7942_0578	Conserved	97.2603	beneficial	no	No
B1XII3	Q31MM2	UDP-N-acetylmuramoylalanine--D-glutamate ligase (EC 6.3.2.9) (D-glutamic acid-adding enzyme) (UDP-N-acetylmuramoyl-L-alanyl-D-glutamate synthetase)	murD Synpcc7942_1667	Conserved	98.6301	essential	yes	No
B1XII8	Q8KPR2	Putative uncharacterized protein SEF0032 (Uncharacterized protein)	SEF0032 Synpcc7942_1196	Semi-conserved	91.7808	non-essential	yes	Structural Gene
B1XIJ0	Q31NS7	Uncharacterized FAD-dependent dehydrogenase	Synpcc7942_1262	Semi-conserved	23.2877	non-essential	no	No
B1XIJ1	Q31MD0	CAB/ELIP/HLIP-related protein	Synpcc7942_1759	Conserved	98.6301	non-essential	no	No
B1XIJ3	Q31LD2	ABC-type nitrate/sulfonate/bicarbonate transport systems periplasmic components-like	Synpcc7942_2107	Semi-conserved	32.8767	non-essential	no	No
B1XIJ4	Q7BW13	Integral membrane protein (Intrinsic membrane protein) (Nitrate transport permease)	cynB Synpcc7942_2106	Semi-conserved	83.5616	non-essential	no	No
B1XIJ6	Q59948	Cyanate hydratase (Cyanase) (EC 4.2.1.104) (Cyanate hydrolase) (Cyanate lyase)	cynS Synpcc7942_2104	Semi-conserved	61.6438	non-essential	no	No
B1XIJ7	Q31PF0	Uncharacterized protein	Synpcc7942_1039	Semi-conserved	38.3562	non-essential	no	No
B1XIJ9	Q31KV5	2-hydroxy-6-oxohepta-24-dienoate hydrolase	Synpcc7942_2284	Semi-conserved	86.3014	non-essential	no	No
B1XIK1	Q31R28	S-(hydroxymethyl)glutathione dehydrogenase (EC 1.1.1.284)	Synpcc7942_0459	Semi-conserved	86.3014	non-essential	no	No
B1XIK2	Q31R29	S-formylglutathione hydrolase (EC 3.1.2.12)	Synpcc7942_0458	Semi-conserved	72.6027	non-essential	no	No
B1XIK3	Q31P68	Serine/threonine protein kinase	Synpcc7942_1121	Semi-conserved	94.5205	non-essential	no	No
B1XIK5	Q31RX3	Ribosomal silencing factor RsfS	rsfS Synpcc7942_0164	Conserved	98.6301	non-essential	yes	No
B1XIK6	Q31RN7	Uncharacterized protein	Synpcc7942_0250	Conserved	98.6301	non-essential	no	No
B1XIL0	Q31M64	CDP-diacylglycerol--glycerol-3-phosphate 3-phosphatidyltransferase (EC 2.7.8.5)	Synpcc7942_1825	Semi-conserved	91.7808	ambiguous	yes	No
B1XIL1	Q31S31	Probable nicotinate-nucleotide adenylyltransferase	Synpcc7942_0106	Semi-conserved	91.7808	beneficial	no	No
B1XIL2	Q31LA4	Uncharacterized protein	Synpcc7942_2135	Semi-conserved	83.5616	essential	no	No
B1XIM3	Q31NI1	Uncharacterized protein	Synpcc7942_1358	Semi-conserved	89.0411	non-essential	no	No
B1XIM4	Q31ML7	VanY D-Ala-D-Ala carboxypeptidase. Metallo peptidase. MEROPS family M15B	Synpcc7942_1672	Conserved	98.6301	non-essential	no	No
B1XIM7	Q31Q15	Permease protein of oligopeptide ABC	Synpcc7942_0822	Semi-conserved	89.0411	non-essential	no	No
B1XIM8	P72549	Cobalt transport system permease protein (Putative uncharacterized protein mut3B)	mut3B Synpcc7942_2341	Semi-conserved	94.5205	essential	no	Structural Gene
B1XIM9	Q31QD7	Uncharacterized protein	Synpcc7942_0700	Conserved	97.2603	non-essential	no	No
B1XIN1	Q31QD9	Probable ferredoxin	Synpcc7942_0698	Conserved	97.2603	non-essential	no	No
B1XIN3	Q31QE4	Uncharacterized protein	Synpcc7942_0693	Semi-conserved	87.6712	non-essential	no	No
B1XIN9	P50021	Chaperone protein dnaK2 (HSP70-2) (Heat shock 70 kDa protein 2) (Heat shock protein 70-2)	dnaK2 Synpcc7942_2468	Conserved	98.6301	essential	yes	No
B1XIP0	Q31MA0	Heat shock protein DnaJ-like	Synpcc7942_1789	Conserved	98.6301	essential	no	No
B1XIP6	Q31NI4	Response regulator receiver modulated diguanylate cyclase/phosphodiesterase with PAS/PAC sensor(S)	Synpcc7942_1355	Semi-conserved	93.1507	non-essential	no	No
B1XIQ5	Q31NR5	TPR repeat	Synpcc7942_1274	Conserved	98.6301	essential	yes	No
B1XIQ8	Q31NR3	Extracellular solute-binding protein, family 3	Synpcc7942_1276	Semi-conserved	86.3014	non-essential	no	No
B1XIR1	Q31NN2	Transport permease protein	Synpcc7942_1307	Semi-conserved	49.3151	non-essential	no	No
B1XIR3	Q31Q12	Uncharacterized protein	Synpcc7942_0825	Semi-conserved	87.6712	beneficial	no	No
B1XIR5	Q31NT0	Arsenite-activated ATPase (ArsA) (EC 3.6.3.16)	Synpcc7942_1259	Conserved	95.8904	non-essential	no	No
B1XIR7	Q31M95	Aminotransferase (EC 2.6.1.-)	Synpcc7942_1794	Conserved	97.2603	non-essential	no	No
B1XIR9	Q31RS1	Putative zinc-binding oxidoreductase	Synpcc7942_0216	Semi-conserved	79.4521	non-essential	no	No
B1XIS1	Q31RE9	Ferredoxin (2Fe-2S)	Synpcc7942_0338	Conserved	98.6301	non-essential	no	No
B1XIS2	Q31MV6	Uncharacterized protein	Synpcc7942_1583	Semi-conserved	46.5753	non-essential	no	No
B1XIS4	Q31RJ7	Dihydroorotate dehydrogenase (quinone) (EC 1.3.5.2) (DHOdehase) (DHOD) (DHODase) (Dihydroorotate oxidase)	pyrD Synpcc7942_0290	Conserved	98.6301	essential	yes	No
B1XIS5	Q31P85	Cell division protein FtsW	Synpcc7942_1104	Semi-conserved	93.1507	essential	no	No
B1XIS6	Q54763	Aluminum resistance protein-like	Synpcc7942_2562	Conserved	98.6301	beneficial	yes	No
B1XIT0	Q31M28	Periplasmic binding protein of ABC transporter for natural amino acids	Synpcc7942_1861	Semi-conserved	69.863	non-essential	no	No
B1XIT2	Q31LB6	Anthranilate phosphoribosyltransferase (EC 2.4.2.18)	trpD Synpcc7942_2123	Conserved	97.2603	essential	no	No
B1XIT4	Q31SB5	Uncharacterized protein	Synpcc7942_0022	Semi-conserved	93.1507	non-essential	no	No
B1XIT6	Q31LD7	NAD-reducing hydrogenase gamma	Synpcc7942_2102	Semi-conserved	90.411	non-essential	yes	Structural Gene
B1XIT7	Q31R45	Ammonium transporter	Synpcc7942_0442	Semi-conserved	90.411	non-essential	no	No
B1XIU6	Q31QG7	Aspartate carbamoyltransferase (EC 2.1.3.2) (Aspartate transcarbamylase) (ATCase)	pyrB Synpcc7942_0670	Conserved	97.2603	essential	yes	No
B1XIV0	Q31Q29	HAD-superfamily hydrolase subfamily IIB (EC 2.4.1.14)	Synpcc7942_0808	Semi-conserved	17.8082	non-essential	no	No
B1XIV1	Q31Q60	Bifunctional protein FolD [Includes: Methylenetetrahydrofolate dehydrogenase (EC 1.5.1.5); Methenyltetrahydrofolate cyclohydrolase (EC 3.5.4.9)]	folD Synpcc7942_0777	Conserved	100	essential	yes	No
B1XIV6	Q31Q38	Elongator protein 3	Synpcc7942_0799	Semi-conserved	91.7808	essential	no	No
B1XIW0	Q31QD1	Precorrin decarbocylase	Synpcc7942_0706	Conserved	97.2603	non-essential	no	No
B1XIW4	Q31NM5	ATP-dependent zinc metalloprotease FtsH (EC 3.4.24.-)	ftsH Synpcc7942_1314	Conserved	98.6301	non-essential	yes	No
B1XIW5	P72546	tRNA (guanine-N(7)-)-methyltransferase (EC 2.1.1.33) (tRNA (guanine(46)-N(7))-methyltransferase) (tRNA(m7G46)-methyltransferase)	trmB dc13 Synpcc7942_0358	Conserved	97.2603	non-essential	no	No
B1XIW6	Q31LY1	Uncharacterized protein	Synpcc7942_1908	Conserved	95.8904	non-essential	no	Structural Gene
B1XIW7	Q9WWQ0	Circadian phase modifier (Circadian phase modifier CpmA)	cpmA Synpcc7942_1168	Conserved	98.6301	beneficial	yes	No
B1XIW9	Q31KG2	3-mercaptopyruvate sulfurtransferase (EC 2.8.1.2)	Synpcc7942_2427	Semi-conserved	86.3014	non-essential	no	No
B1XIX0	Q31R48	Magnesium protoporphyrin O-methyltransferase (EC 2.1.1.11)	Synpcc7942_0439	Conserved	97.2603	essential	yes	No
B1XIX1	Q31JZ2	Adenylate cyclase	Synpcc7942_2597	Semi-conserved	64.3836	non-essential	no	No
B1XIX2	Q31NC5	ATPase	Synpcc7942_1414	Conserved	98.6301	non-essential	no	No
B1XIX6	Q31P84	Iron-sulfur cluster carrier protein	Synpcc7942_1105	Conserved	98.6301	essential	yes	No
B1XIX7	Q31KF0	Beta-carotene hydroxylase	Synpcc7942_2439	Conserved	97.2603	essential	no	No
B1XIY1	Q31LI7	Probable oligopeptides ABC transporter permease protein	Synpcc7942_2052	Semi-conserved	89.0411	non-essential	no	No
B1XIY2	Q79PF5	Circadian clock protein KaiB	kaiB Synpcc7942_1217 see0010	Conserved	95.8904	beneficial	no	No
B1XIZ0	Q31QV8	6-phosphogluconolactonase (EC 3.1.1.31)	Synpcc7942_0529	Conserved	98.6301	non-essential	yes	No
B1XIZ2	Q31KB9	Uncharacterized protein	Synpcc7942_2470	Semi-conserved	86.3014	non-essential	no	No
B1XIZ4	Q31QS9	Uncharacterized protein	Synpcc7942_0558	Semi-conserved	76.7123	non-essential	yes	Structural Gene
B1XIZ9	Q31QT1	Two component transcriptional regulator, winged helix family	Synpcc7942_0556	Conserved	100	non-essential	no	No
B1XJ00	Q31MB4	Phosphate starvation-induced protein	Synpcc7942_1775	Conserved	97.2603	non-essential	yes	No
B1XJ02	Q31RK4	tRNA-dihydrouridine synthase (EC 1.3.1.-)	Synpcc7942_0283	Semi-conserved	93.1507	non-essential	no	No
B1XJ03	Q31N90	UDP-3-O-acylglucosamine N-acyltransferase (EC 2.3.1.-)	lpxD Synpcc7942_1449	Conserved	100	essential	no	No
B1XJ06	Q31KE1	GTPase HflX (GTP-binding protein HflX)	hflX Synpcc7942_2448	Semi-conserved	94.5205	non-essential	no	No
B1XJ07	Q31MG9	Uncharacterized protein	Synpcc7942_1720	Semi-conserved	89.0411	non-essential	no	Structural Gene
B1XJ09	Q31KJ0	Uncharacterized protein	Synpcc7942_2399	Semi-conserved	94.5205	non-essential	no	No
B1XJ11	Q31QY9	Mannose-1-phosphate guanyltransferase	Synpcc7942_0498	Semi-conserved	94.5205	non-essential	no	No
B1XJ12	Q31NA2	Uncharacterized protein	Synpcc7942_1437	Semi-conserved	84.9315	non-essential	no	Structural Gene
B1XJ14	Q31QY1	Uridylate kinase (UK) (EC 2.7.4.22) (Uridine monophosphate kinase) (UMP kinase) (UMPK)	pyrH Synpcc7942_0506	Conserved	95.8904	essential	no	No
B1XJ15	Q31RE1	Laccase domain protein	Synpcc7942_0346	Conserved	95.8904	beneficial	yes	No
B1XJ16	Q31QE3	SSU ribosomal protein S1P	Synpcc7942_0694	Conserved	98.6301	essential	yes	No
B1XJ19	Q31P77	Pseudouridine synthase (EC 5.4.99.-)	Synpcc7942_1112	Conserved	98.6301	non-essential	yes	No
B1XJ25	Q31LL0	Glucose-6-phosphate isomerase (GPI) (EC 5.3.1.9) (Phosphoglucose isomerase) (PGI) (Phosphohexose isomerase) (PHI)	pgi Synpcc7942_2029	Conserved	97.2603	essential	yes	No
B1XJ30	Q31KW9	Glucanase	Synpcc7942_2270	Semi-conserved	53.4247	non-essential	no	No
B1XJ31	Q79PF2	Glutathione peroxidase	SEF0013 Synpcc7942_1214	Semi-conserved	39.726	non-essential	no	No
B1XJ33	Q31QD6	Uncharacterized protein	Synpcc7942_0701	Semi-conserved	93.1507	non-essential	no	No
B1XJ35	P32084	Uncharacterized HIT-like protein Synpcc7942_1390 (ORF 1)	Synpcc7942_1390	Conserved	98.6301	beneficial	yes	No
B1XJ37	Q31LI3	Uncharacterized protein	Synpcc7942_2056	Semi-conserved	93.1507	non-essential	no	No
B1XJ41	Q31QN0	Uncharacterized protein	Synpcc7942_0607	Semi-conserved	86.3014	non-essential	no	No
B1XJ42	Q8KPS9	Phycocyanobilin:ferredoxin oxidoreductase (EC 1.3.7.5)	pcyA Synpcc7942_1225 see0002	Conserved	98.6301	essential	yes	Structural Gene
B1XJ43	Q31RR1	Sec-independent protein translocase protein TatA	tatA Synpcc7942_0226	Semi-conserved	91.7808	essential	no	No
B1XJ44	Q31S69	ATPase	Synpcc7942_0068	Conserved	97.2603	non-essential	no	No
B1XJ45	Q31S70	Probable permease protein of ABC transporter	Synpcc7942_0067	Semi-conserved	89.0411	non-essential	no	No
B1XJ48	Q8GMT4	Preprotein translocase, SecG subunit (Uncharacterized protein)	secG Synpcc7942_0468	Semi-conserved	94.5205	essential	yes	No
B1XJ56	Q31QL0	Uncharacterized protein	Synpcc7942_0627	Semi-conserved	91.7808	beneficial	yes	Structural Gene
B1XJ57	Q31K17	Uncharacterized protein	Synpcc7942_2572	Conserved	95.8904	essential	yes	Structural Gene
B1XJ61	Q31PY8	Uncharacterized protein	Synpcc7942_0850	Semi-conserved	87.6712	ambiguous	no	No
B1XJ62	Q31RR0	Peptidyl-tRNA hydrolase (PTH) (EC 3.1.1.29)	pth Synpcc7942_0227	Conserved	95.8904	essential	yes	No
B1XJ65	Q31NL5	DEAD/DEAH box helicase-like	Synpcc7942_1324	Conserved	100	non-essential	yes	No
B1XJ68	Q31QS4	UvrABC system protein B (Protein UvrB) (Excinuclease ABC subunit B)	uvrB Synpcc7942_0563	Conserved	98.6301	non-essential	yes	No
B1XJ69	Q31QQ4	Mg-protoporphyrin IX chelatase (EC 6.6.1.1)	Synpcc7942_0583	Conserved	98.6301	essential	yes	No
B1XJ71	Q31RU2	Uncharacterized protein	Synpcc7942_0195	Semi-conserved	93.1507	non-essential	no	No
B1XJ74	Q31LF3	Uncharacterized protein	Synpcc7942_2086	Conserved	95.8904	ambiguous	no	Structural Gene
B1XJ75	Q31P23	Uncharacterized protein	Synpcc7942_1166	Semi-conserved	91.7808	non-essential	no	No
B1XJ76	Q31PB8	Uncharacterized protein	Synpcc7942_1071	Conserved	97.2603	non-essential	no	No
B1XJ77	Q31MR5	Riboflavin synthase, alpha subunit	Synpcc7942_1624	Conserved	97.2603	essential	yes	No
B1XJ79	Q8GAA2	D-alanyl-D-alanine dipeptidase (D-Ala-D-Ala dipeptidase) (EC 3.4.13.22)	dpdX Synpcc7942_0432	Conserved	97.2603	non-essential	yes	No
B1XJ80	Q31PA8	Uncharacterized protein	Synpcc7942_1081	Conserved	97.2603	beneficial	yes	No
B1XJ81	Q31PA9	K+ transporter Trk	Synpcc7942_1080	Semi-conserved	93.1507	beneficial	yes	No
B1XJ85	Q31KN2	Uncharacterized protein	Synpcc7942_2357	Semi-conserved	84.9315	non-essential	no	No
B1XJ92	Q31NU1	Uncharacterized protein	Synpcc7942_1248	Conserved	95.8904	non-essential	no	No
B1XJ93	Q31K57	Uncharacterized protein	Synpcc7942_2532	Conserved	98.6301	non-essential	no	No
B1XJ96	Q31QK9	Polyamine aminopropyltransferase (Putrescine aminopropyltransferase) (PAPT) (Spermidine synthase) (SPDS) (SPDSY) (EC 2.5.1.16)	speE Synpcc7942_0628	Semi-conserved	47.9452	beneficial	no	No
B1XJ97	Q31KE5	Phosphate binding protein	Synpcc7942_2444	Semi-conserved	83.5616	beneficial	no	No
B1XJ98	Q31KE6	Phosphate transport system permease protein	Synpcc7942_2443	Semi-conserved	61.6438	essential	no	No
B1XJ99	Q31KE7	Phosphate transport system permease protein PstA	Synpcc7942_2442	Semi-conserved	63.0137	essential	no	No
B1XJA2	Q31RA0	Uncharacterized protein	Synpcc7942_0387	Conserved	97.2603	ambiguous	no	No
B1XJA3	Q54771	Uncharacterized protein	Synpcc7942_1949	Semi-conserved	91.7808	non-essential	no	No
B1XJA4	Q31LU1	Uncharacterized protein	Synpcc7942_1948	Semi-conserved	89.0411	non-essential	no	No
B1XJA5	Q56208	Molybdenum cofactor biosynthesis bifunctional protein [Includes: Cyclic pyranopterin monophosphate synthase accessory protein (Molybdenum cofactor biosynthesis protein C); Molybdenum cofactor biosynthesis protein B]	moaCB Synpcc7942_1285	Conserved	98.6301	essential	no	No
B1XJA6	Q31K23	Peptidyl-prolyl cis-trans isomerase	Synpcc7942_2566	Conserved	97.2603	beneficial	no	No
B1XJA9	Q31Q26	Na+/H+ antiporter	Synpcc7942_0811	Semi-conserved	76.7123	non-essential	no	No
B1XJB0	Q31P18	Uncharacterized protein	Synpcc7942_1171	Semi-conserved	45.2055	non-essential	no	No
B1XJB2	Q31R05	Peptidoglycan glycosyltransferase (EC 2.4.1.129)	Synpcc7942_0482	Conserved	95.8904	essential	yes	No
B1XJB4	Q31PA2	Uncharacterized protein	Synpcc7942_1087	Conserved	97.2603	essential	yes	Structural Gene
B1XJB6	Q31R24	Protein tyrosine phosphatase	Synpcc7942_0463	Conserved	100	non-essential	yes	No
B1XJB8	Q31K76	Photosystem I assembly BtpA	Synpcc7942_2513	Conserved	95.8904	essential	no	No
B1XJB9	Q31RW6	Cysteine synthase	Synpcc7942_0171	Semi-conserved	91.7808	non-essential	no	No
B1XJC1	Q31N87	DNA repair protein RadA	radA Synpcc7942_1452	Conserved	97.2603	non-essential	yes	No
B1XJC3	Q31M03	Exonuclease RecJ (EC 3.1.-.-)	Synpcc7942_1886	Conserved	95.8904	beneficial	no	No
B1XJC5	Q31QP8	Fe-S-cluster oxidoreductase-like	Synpcc7942_0589	Conserved	95.8904	ambiguous	yes	Structural Gene
B1XJC7	Q31MS9	NAD(P) transhydrogenase subunit beta (EC 1.6.1.2) (Nicotinamide nucleotide transhydrogenase subunit beta)	Synpcc7942_1610	Semi-conserved	89.0411	non-essential	no	No
B1XJC8	Q31MS8	Nicotinamide nucleotide transhydrogenase alpha subunit-like	Synpcc7942_1611	Semi-conserved	87.6712	non-essential	no	No
B1XJC9	Q31MS7	Pyridine nucleotide transhydrogenase alpha subunit	Synpcc7942_1612	Semi-conserved	89.0411	non-essential	no	No
B1XJD3	Q31MS3	Uncharacterized protein	Synpcc7942_1616	Semi-conserved	94.5205	ambiguous	yes	Structural Gene
B1XJD4	Q31MS2	Inner membrane protein-like	Synpcc7942_1617	Semi-conserved	94.5205	essential	yes	No
B1XJD5	Q31MS1	Single-stranded nucleic acid binding R3H	Synpcc7942_1618	Semi-conserved	93.1507	non-essential	no	No
B1XJD6	Q31MS0	Metal-binding possibly nucleic acid-binding protein-like	Synpcc7942_1619	Conserved	95.8904	non-essential	no	Structural Gene
B1XJD7	Q31MR9	ATPase	Synpcc7942_1620	Conserved	97.2603	non-essential	yes	No
B1XJE1	Q31LF4	Probable anion transporting ATPase	Synpcc7942_2085	Conserved	97.2603	non-essential	no	No
B1XJE2	Q31L51	Isochorismate synthases	Synpcc7942_2188	Semi-conserved	83.5616	essential	no	No
B1XJE3	Q31LA2	Hydrogenobyrinic acid a,c-diamide cobaltochelatase (EC 6.6.1.2)	Synpcc7942_2137	Conserved	98.6301	essential	yes	No
B1XJE6	Q31NS5	Na+/H+ antiporter	Synpcc7942_1264	Semi-conserved	49.3151	non-essential	no	No
B1XJE7	Q31NS4	Uncharacterized protein	Synpcc7942_1265	Semi-conserved	46.5753	non-essential	no	No
B1XJE8	Q31NN8	ATP-dependent DNA helicase RecQ (EC 3.6.1.-)	Synpcc7942_1301	Conserved	97.2603	non-essential	no	No
B1XJE9	Q31PI1	Formyltetrahydrofolate deformylase (EC 3.5.1.10) (Formyl-FH(4) hydrolase)	purU Synpcc7942_1008	Semi-conserved	82.1918	non-essential	no	No
B1XJF1	Q31NT9	Photosystem I reaction center subunit III	Synpcc7942_1250	Conserved	95.8904	non-essential	no	No
B1XJF3	Q31LI2	Glycerol-3-phosphate acyltransferase (Acyl-PO4 G3P acyltransferase) (Acyl-phosphate--glycerol-3-phosphate acyltransferase) (G3P acyltransferase) (GPAT) (EC 2.3.1.n3) (Lysophosphatidic acid synthase) (LPA synthase)	plsY Synpcc7942_2057	Conserved	97.2603	essential	yes	No
B1XJF4	Q31RA7	Uncharacterized protein	Synpcc7942_0380	Semi-conserved	94.5205	essential	no	Structural Gene
B1XJF5	Q31RA8	Uncharacterized protein	Synpcc7942_0379	Conserved	98.6301	non-essential	yes	Structural Gene
B1XJF6	Q31KM0	Hydrophobe/amphiphile efflux-1 HAE1	Synpcc7942_2369	Semi-conserved	84.9315	non-essential	no	No
B1XJG0	Q31N05	Uncharacterized protein	Synpcc7942_1534	Unique	8.21918	non-essential	no	No
B1XJG3	Q31N57	Uncharacterized protein	Synpcc7942_1482	Semi-conserved	82.1918	beneficial	no	No
B1XJG4	Q31QX5	Uncharacterized protein	Synpcc7942_0512	Conserved	95.8904	essential	no	No
B1XJG5	Q31QU9	Transketolase (EC 2.2.1.1)	Synpcc7942_0538	Conserved	100	essential	yes	No
B1XJG6	Q31QV0	3-oxoacyl-[acyl-carrier-protein] synthase 2 (EC 2.3.1.179)	Synpcc7942_0537	Conserved	97.2603	essential	yes	No
B1XJH3	Q31QK2	Transcription termination/antitermination protein NusG	nusG Synpcc7942_0635	Conserved	97.2603	essential	yes	No
B1XJH4	Q31QK1	Protein translocase subunit SecE	secE Synpcc7942_0636	Conserved	97.2603	essential	no	No
B1XJI4	Q31L30	DNA-directed RNA polymerase subunit alpha (RNAP subunit alpha) (EC 2.7.7.6) (RNA polymerase subunit alpha) (Transcriptase subunit alpha)	rpoA Synpcc7942_2209	Conserved	97.2603	essential	yes	No
B1XJI5	Q31L29	30S ribosomal protein S11	rpsK rps11 Synpcc7942_2210	Conserved	97.2603	essential	yes	No
B1XJI7	Q935Y0	Bacterial translation initiation factor 1 (BIF-1) (InfA)	SEB0016 Synpcc7942_2510	Semi-conserved	93.1507	essential	yes	No
B1XJI8	Q31L26	Adenylate kinase (AK) (EC 2.7.4.3) (ATP-AMP transphosphorylase) (ATP:AMP phosphotransferase) (Adenylate monophosphate kinase)	adk Synpcc7942_2213	Conserved	97.2603	essential	yes	No
B1XJI9	P0A4H0	Protein translocase subunit SecY	secY Synpcc7942_2214	Conserved	95.8904	essential	yes	No
B1XJJ4	Q31M81	Type III pantothenate kinase (EC 2.7.1.33) (PanK-III) (Pantothenic acid kinase)	coaX Synpcc7942_1808	Semi-conserved	90.411	essential	no	No
B1XJJ5	Q31P88	PDZ/DHR/GLGF	Synpcc7942_1101	Conserved	98.6301	non-essential	no	No
B1XJK2	Q31Q31	Ribosomal RNA small subunit methyltransferase E (EC 2.1.1.193)	Synpcc7942_0806	Semi-conserved	91.7808	non-essential	yes	No
B1XJL0	P37279	Probable copper-transporting ATPase PacS (EC 3.6.3.54)	pacS Synpcc7942_1570 sed0002	Conserved	97.2603	non-essential	no	No
B1XJL3	Q31RN0	Uncharacterized protein	Synpcc7942_0257	Conserved	98.6301	essential	yes	No
B1XJM4	Q31NT4	L-cysteine/cystine lyase	Synpcc7942_1255	Conserved	95.8904	non-essential	yes	No
B1XJM8	Q31N37	Uncharacterized protein	Synpcc7942_1502	Semi-conserved	93.1507	non-essential	no	No
B1XJM9	Q31RH5	UPF0102 protein Synpcc7942_0312	Synpcc7942_0312	Semi-conserved	90.411	non-essential	no	No
B1XJN0	Q31MC7	Uncharacterized protein	Synpcc7942_1762	Semi-conserved	93.1507	non-essential	no	No
B1XJN2	Q31PL6	UDP-glucose 6-dehydrogenase (EC 1.1.1.22)	Synpcc7942_0973	Semi-conserved	94.5205	non-essential	no	No
B1XJN5	Q31KE3	Methionine aminopeptidase (MAP) (MetAP) (EC 3.4.11.18) (Peptidase M)	map Synpcc7942_2446	Conserved	97.2603	essential	yes	No
B1XJN7	P54208	Light-independent protochlorophyllide reductase subunit N (DPOR subunit N) (LI-POR subunit N) (EC 1.3.7.7)	chlN frxC Synpcc7942_1420	Semi-conserved	94.5205	non-essential	yes	No
B1XJP1	Q31MA4	Uncharacterized protein	Synpcc7942_1785	Semi-conserved	73.9726	non-essential	no	No
B1XJP3	Q31QR3	Uncharacterized protein	Synpcc7942_0574	Semi-conserved	82.1918	non-essential	no	No
B1XJP5	P53533	Chaperone protein ClpB 1	clpB1 Synpcc7942_1089	Conserved	98.6301	non-essential	no	No
B1XJP6	Q31N34	3-isopropylmalate dehydrogenase (EC 1.1.1.85) (3-IPM-DH) (Beta-IPM dehydrogenase) (IMDH)	leuB Synpcc7942_1505	Conserved	98.6301	essential	yes	No
B1XJP7	Q31LH2	HI0933-like protein	Synpcc7942_2067	Semi-conserved	94.5205	non-essential	no	No
B1XJP9	Q31PH9	Ribosomal large subunit pseudouridine synthase B (EC 5.4.99.-)	Synpcc7942_1010	Conserved	98.6301	non-essential	yes	No
B1XJQ1	Q31RW3	Ribosomal RNA small subunit methyltransferase I (EC 2.1.1.198) (16S rRNA 2'-O-ribose C1402 methyltransferase) (rRNA (cytidine-2'-O-)-methyltransferase RsmI)	rsmI Synpcc7942_0174	Conserved	98.6301	non-essential	yes	No
B1XJQ2	Q31ML2	Uncharacterized protein	Synpcc7942_1677	Semi-conserved	90.411	non-essential	no	Structural Gene
B1XJQ3	Q31LI5	Uncharacterized protein	Synpcc7942_2054	Semi-conserved	93.1507	non-essential	no	No
B1XJQ4	Q8GMQ2	Uncharacterized protein	sek0045 Synpcc7942_0425	Conserved	95.8904	non-essential	no	Structural Gene
B1XJQ8	Q31S13	Thiol methyltransferase 1-like	Synpcc7942_0124	Semi-conserved	28.7671	non-essential	no	No
B1XJQ9	Q31QF3	3-oxoacyl-[acyl-carrier-protein] reductase (EC 1.1.1.100)	Synpcc7942_0684	Conserved	98.6301	essential	yes	No
B1XJR0	P12243	Thioredoxin-1 (Trx-1) (Thioredoxin-M)	trxA trxM Synpcc7942_1830	Conserved	100	essential	yes	No
B1XJR5	Q31N65	Putative multicomponent Na+:H+ antiporter subunit C	Synpcc7942_1474	Semi-conserved	75.3425	essential	no	No
B1XJS4	Q31RA9	Uncharacterized protein	Synpcc7942_0378	Conserved	98.6301	non-essential	no	No
B1XJT0	Q31L16	30S ribosomal protein S17	rpsQ rps17 Synpcc7942_2223	Conserved	97.2603	essential	yes	No
B1XJT7	Q31L09	50S ribosomal protein L23	rplW rpl23 Synpcc7942_2230	Conserved	98.6301	essential	yes	No
B1XJT8	Q31L08	50S ribosomal protein L4	rplD rpl4 Synpcc7942_2231	Conserved	98.6301	essential	yes	No
B1XJU1	Q31RI4	Response regulator receiver domain protein (CheY-like)	Synpcc7942_0303	Semi-conserved	26.0274	non-essential	no	No
B1XJU3	Q31RI4	Response regulator receiver domain protein (CheY-like)	Synpcc7942_0303	Semi-conserved	23.2877	non-essential	no	No
B1XJU4	Q31R45	Ammonium transporter	Synpcc7942_0442	Semi-conserved	72.6027	non-essential	no	No
B1XJV1	Q31NT5	Cyclic nucleotide-binding domain (CNMP-BD) protein	Synpcc7942_1254	Semi-conserved	69.863	non-essential	no	No
B1XJV3	Q31MP9	Uncharacterized protein	Synpcc7942_1640	Semi-conserved	93.1507	non-essential	no	No
B1XJV5	Q31MD6	Uncharacterized protein	Synpcc7942_1753	Semi-conserved	80.8219	non-essential	no	No
B1XJV6	Q31PN5	Glycine cleavage T-protein-like	Synpcc7942_0954	Semi-conserved	90.411	non-essential	no	No
B1XJV8	Q31Q62	Uncharacterized protein	Synpcc7942_0775	Semi-conserved	94.5205	essential	no	No
B1XJV9	Q31Q61	Farnesyl-diphosphate synthase (EC 2.5.1.10)	Synpcc7942_0776	Conserved	95.8904	essential	yes	No
B1XJW5	Q31RX2	Uncharacterized protein	Synpcc7942_0165	Conserved	95.8904	non-essential	no	Structural Gene
B1XJW9	Q31LS0	Transcriptional regulator AbrB	Synpcc7942_1969	Conserved	97.2603	ambiguous	no	Structural Gene
B1XJX2	Q31NK5	Aminodeoxychorismate synthase, subunit I (EC 2.6.1.85)	Synpcc7942_1334	Conserved	98.6301	beneficial	no	No
B1XJX4	Q31P90	2-phytyl-1,4-naphtoquinone methyltransferase (EC 2.1.1.n12) (Demethylphylloquinone methyltransferase)	menG Synpcc7942_1099	Conserved	98.6301	non-essential	yes	No
B1XJX5	Q31LV8	Probable serine/threonine protein phosphatase	Synpcc7942_1931	Semi-conserved	90.411	non-essential	no	No
B1XJX7	Q31P64	Putative CheA signal transduction histidine kinases, no good domain identification	Synpcc7942_1125	Semi-conserved	93.1507	non-essential	no	No
B1XJX8	Q31QC2	UDP-N-acetylglucosamine 1-carboxyvinyltransferase (EC 2.5.1.7) (Enoylpyruvate transferase) (UDP-N-acetylglucosamine enolpyruvyl transferase)	murA Synpcc7942_0715	Conserved	98.6301	essential	yes	No
B1XJX9	Q31NZ0	Probable tRNA/rRNA methyltransferase	Synpcc7942_1199	Conserved	95.8904	non-essential	yes	No
B1XJY0	Q31M83	Bacterioferritin comigratory protein	Synpcc7942_1806	Conserved	98.6301	non-essential	no	No
B1XJY5	Q31K01	3-octaprenyl-4hydroxybenzoate decarboxylase (EC 4.1.1.-)	Synpcc7942_2588	Semi-conserved	91.7808	essential	no	No
B1XJY9	Q31MN8	N-acetylmannosaminyltransferase (EC 2.4.1.187)	Synpcc7942_1651	Conserved	98.6301	essential	no	No
B1XJZ1	Q31KJ3	HAD-superfamily phosphatase subfamily IIIA	Synpcc7942_2396	Conserved	95.8904	beneficial	yes	No
B1XJZ2	Q31S02	Methylase involved in ubiquinone/menaquinone biosynthesis-like	Synpcc7942_0135	Semi-conserved	73.9726	non-essential	no	No
B1XJZ4	Q79PG5	Putative uncharacterized protein SED0024 (Uncharacterized protein)	SED0024 Synpcc7942_1590	Semi-conserved	94.5205	essential	no	Structural Gene
B1XJZ7	Q31NK0	Uncharacterized protein	Synpcc7942_1339	Semi-conserved	94.5205	non-essential	no	No
B1XJZ8	Q31NZ1	Dihydrolipoyl dehydrogenase (EC 1.8.1.4)	Synpcc7942_1198	Conserved	100	essential	yes	No
B1XK00	Q31PE9	Uncharacterized protein	Synpcc7942_1040	Semi-conserved	87.6712	non-essential	no	No
B1XK02	Q31LZ3	Arginine biosynthesis bifunctional protein ArgJ	argJ Synpcc7942_1896	Conserved	100	essential	yes	No
B1XK04	Q31LV6	Isopentenyl-diphosphate delta-isomerase (IPP isomerase) (EC 5.3.3.2) (Isopentenyl diphosphate:dimethylallyl diphosphate isomerase) (Isopentenyl pyrophosphate isomerase) (Type 2 isopentenyl diphosphate isomerase)	fni Synpcc7942_1933	Semi-conserved	87.6712	non-essential	no	No
B1XK07	Q31QR7	DNA polymerase III, alpha subunit / Intein (EC 2.7.7.7)	Synpcc7942_0570	Conserved	97.2603	essential	no	No
B1XK09	Q31N25	Pseudouridine synthase (EC 5.4.99.-)	Synpcc7942_1514	Semi-conserved	90.411	non-essential	no	No
B1XK11	Q31Q05	Uncharacterized protein	Synpcc7942_0833	Conserved	97.2603	beneficial	no	No
B1XK16	Q31PU9	Glutamate synthase (Ferredoxin) (EC 1.4.7.1)	Synpcc7942_0890	Conserved	98.6301	essential	yes	No
B1XK18	Q31PU8	Uncharacterized protein	Synpcc7942_0891	Semi-conserved	93.1507	non-essential	no	No
B1XK19	Q31N82	1-acyl-sn-glycerol-3-phosphate acyltransferase (EC 2.3.1.51)	Synpcc7942_1457	Conserved	98.6301	essential	yes	No
B1XK21	Q31QZ5	Riboflavin biosynthesis protein (EC 2.7.1.26) (EC 2.7.7.2)	Synpcc7942_0492	Conserved	98.6301	essential	yes	No
B1XK22	Q31M10	MoxR protein-like	Synpcc7942_1879	Semi-conserved	87.6712	non-essential	no	No
B1XK23	Q31N42	Uncharacterized protein	Synpcc7942_1497	Conserved	97.2603	essential	no	Structural Gene
B1XK24	Q31PR9	Photosystem I reaction center subunit PsaK (Photosystem I subunit X)	psaK Synpcc7942_0920	Semi-conserved	93.1507	non-essential	no	Structural Gene
B1XK25	Q31LR8	Peptidase M20D, amidohydrolase (EC 3.5.1.14)	Synpcc7942_1971	Conserved	98.6301	non-essential	yes	No
B1XK27	Q31PV8	Prephenate dehydratase (PDT) (EC 4.2.1.51)	pheA Synpcc7942_0881	Conserved	98.6301	essential	yes	No
B1XK30	Q31L04	tRNA (guanine-N(1)-)-methyltransferase (EC 2.1.1.228) (M1G-methyltransferase) (tRNA [GM37] methyltransferase)	trmD Synpcc7942_2235	Conserved	97.2603	essential	no	No
B1XK32	Q31Q58	Metal dependent phosphohydrolase	Synpcc7942_0779	Semi-conserved	83.5616	beneficial	no	No
B1XK33	Q31Q32	Uncharacterized protein	Synpcc7942_0805	Conserved	95.8904	non-essential	yes	Structural Gene
B1XK34	Q31RY4	Uncharacterized protein	Synpcc7942_0153	Semi-conserved	72.6027	essential	no	No
B1XK48	Q31MX3	Polyphosphate kinase (EC 2.7.4.1) (ATP-polyphosphate phosphotransferase) (Polyphosphoric acid kinase)	ppk Synpcc7942_1566	Conserved	95.8904	beneficial	yes	No
B1XK52	Q31RU4	Uncharacterized protein	Synpcc7942_0193	Semi-conserved	86.3014	non-essential	no	No
B1XK53	Q31RK5	Serine hydroxymethyltransferase (SHMT) (Serine methylase) (EC 2.1.2.1)	glyA Synpcc7942_0282	Conserved	98.6301	essential	yes	No
B1XK54	Q31RK6	Probable glycosyltransferase	Synpcc7942_0281	Semi-conserved	76.7123	essential	no	No
B1XK56	Q31LL3	Probable glycosyltransferase	Synpcc7942_2026	Conserved	98.6301	essential	no	No
B1XK57	Q31LL4	Probable glycosyltransferase	Synpcc7942_2025	Conserved	97.2603	essential	no	No
B1XK59	Q31LC4	Uncharacterized protein	Synpcc7942_2115	Semi-conserved	26.0274	non-essential	no	No
B1XK61	Q31LC8	Xylose repressor	Synpcc7942_2111	Semi-conserved	87.6712	beneficial	no	No
B1XK65	Q31M69	Uncharacterized protein	Synpcc7942_1820	Semi-conserved	67.1233	non-essential	no	No
B1XK67	Q54769	GTP cyclohydrolase 1 (EC 3.5.4.16) (GTP cyclohydrolase I) (GTP-CH-I)	folE Synpcc7942_1597 sec0031	Semi-conserved	90.411	essential	no	No
B1XK68	Q31R14	NADH:flavin oxidoreductases Old Yellow Enzyme family-like	Synpcc7942_0473	Semi-conserved	73.9726	non-essential	no	No
B1XK71	Q31M57	Uncharacterized protein	Synpcc7942_1832	Semi-conserved	86.3014	essential	no	No
B1XK73	Q31LL1	Probable glycosyltransferase	Synpcc7942_2028	Semi-conserved	87.6712	essential	no	No
B1XK75	Q31PW2	Elongator protein 3/MiaB/NifB	Synpcc7942_0877	Conserved	98.6301	non-essential	no	No
B1XK78	Q8GMR5	Endonuclease III (EC 4.2.99.18) (DNA-(apurinic or apyrimidinic site) lyase)	end3 nth Synpcc7942_0447	Conserved	98.6301	non-essential	yes	No
B1XK81	P22879	60 kDa chaperonin (GroEL protein) (Protein Cpn60)	groL cpn60 groEL mopA Synpcc7942_2313	Conserved	97.2603	essential	no	No
B1XK84	Q31P31	Diguanylate cyclase/phosphodiesterase with PAS/PAC and GAF sensor(S)	Synpcc7942_1158	Semi-conserved	65.7534	non-essential	no	No
B1XK85	Q31LP8	Large-conductance mechanosensitive channel	mscL Synpcc7942_1991	Semi-conserved	38.3562	non-essential	no	No
B1XK86	Q31LQ0	Cation diffusion facilitator family transporter	Synpcc7942_1989	Semi-conserved	79.4521	non-essential	no	No
B1XKA1	O32463	Glutathione synthetase (EC 6.3.2.3) (GSH synthetase) (GSH-S) (GSHase) (Glutathione synthase)	gshB gshII Synpcc7942_2324	Conserved	98.6301	non-essential	yes	No
B1XKA4	Q31QV3	Glutamine--fructose-6-phosphate aminotransferase [isomerizing] (EC 2.6.1.16) (D-fructose-6-phosphate amidotransferase) (GFAT) (Glucosamine-6-phosphate synthase) (Hexosephosphate aminotransferase) (L-glutamine--D-fructose-6-phosphate amidotransferase)	glmS Synpcc7942_0534	Conserved	97.2603	essential	yes	No
B1XKA5	Q31NN3	Uncharacterized protein	Synpcc7942_1306	Semi-conserved	84.9315	essential	no	Structural Gene
B1XKA6	Q31SA5	Uncharacterized protein	Synpcc7942_0032	Semi-conserved	31.5068	non-essential	no	No
B1XKA8	Q31K69	Uncharacterized protein	Synpcc7942_2520	Semi-conserved	16.4384	non-essential	no	No
B1XKB2	Q31QD0	Arginine decarboxylase (EC 4.1.1.19)	Synpcc7942_0707	Conserved	95.8904	beneficial	yes	No
B1XKB4	Q31JY8	Putative cytochrome aa3 controlling protein	Synpcc7942_2601	Conserved	97.2603	non-essential	yes	Structural Gene
B1XKB5	Q31JY7	Cytochrome c oxidase subunit 2 (EC 1.9.3.1)	Synpcc7942_2602	Conserved	98.6301	non-essential	no	No
B1XKB9	Q31P19	2-C-methyl-D-erythritol 2,4-cyclodiphosphate synthase (MECDP-synthase) (MECPP-synthase) (MECPS) (EC 4.6.1.12)	ispF Synpcc7942_1170	Conserved	100	essential	no	No
B1XKD3	Q31R69	Uncharacterized protein	Synpcc7942_0418	Semi-conserved	94.5205	non-essential	no	Structural Gene
B1XKD5	Q31R71	Uncharacterized protein	Synpcc7942_0416	Semi-conserved	90.411	non-essential	no	No
B1XKD6	Q31RC7	Uncharacterized protein	Synpcc7942_0360	Semi-conserved	90.411	non-essential	no	No
B1XKD8	Q31L92	Uncharacterized protein	Synpcc7942_2147	Semi-conserved	24.6575	non-essential	no	No
B1XKE3	Q31MR7	Probable proteinase	Synpcc7942_1622	Semi-conserved	43.8356	non-essential	no	No
B1XKE6	Q9L4P4	Putative ATP-dependent Clp protease proteolytic subunit-like (Endopeptidase Clp-like)	clpR Synpcc7942_2538	Conserved	98.6301	essential	yes	No
B1XKF0	Q9ALA6	Membrane protein-like (Orf240)	Synpcc7942_1979	Semi-conserved	93.1507	non-essential	no	Structural Gene
B1XKF2	Q31LS9	Uncharacterized protein	Synpcc7942_1960	Semi-conserved	94.5205	non-essential	no	No
B1XKF3	Q31KP1	S-adenosylmethionine:tRNA ribosyltransferase-isomerase (EC 2.4.99.17) (Queuosine biosynthesis protein QueA)	queA Synpcc7942_2348	Conserved	98.6301	non-essential	yes	No
B1XKF4	Q31MV0	Putative modulator of DNA gyrase	Synpcc7942_1589	Semi-conserved	90.411	non-essential	no	No
B1XKF5	Q31ME3	RNA polymerase sigma factor SigA2	sigA2 rpoD2 Synpcc7942_1746	Conserved	98.6301	non-essential	no	No
B1XKF8	Q31L54	Uncharacterized protein	Synpcc7942_2185	Semi-conserved	43.8356	non-essential	no	No
B1XKF9	Q31JZ7	Orotate phosphoribosyltransferase (OPRT) (OPRTase) (EC 2.4.2.10)	pyrE Synpcc7942_2592	Conserved	97.2603	essential	yes	No
B1XKG2	Q31JZ4	Uncharacterized protein	Synpcc7942_2595	Semi-conserved	93.1507	non-essential	no	No
B1XKG4	Q31KP0	Twitching motility protein	Synpcc7942_2349	Conserved	98.6301	non-essential	no	No
B1XKG5	Q31QT6	Uncharacterized protein	Synpcc7942_0551	Semi-conserved	68.4932	non-essential	no	No
B1XKG6	Q31QT5	UDP-N-Acetylglucosamine 2-epimerase (EC 5.1.3.14)	Synpcc7942_0552	Conserved	98.6301	essential	no	No
B1XKG8	Q31QQ0	Valine--tRNA ligase (EC 6.1.1.9) (Valyl-tRNA synthetase)	valS Synpcc7942_0587	Conserved	97.2603	essential	yes	No
B1XKG9	Q31NG7	Methionine synthase (B12-dependent) (EC 2.1.1.13)	Synpcc7942_1372	Conserved	98.6301	essential	no	No
B1XKH5	Q31PW0	Ribonuclease HII (RNase HII) (EC 3.1.26.4)	rnhB Synpcc7942_0879	Conserved	95.8904	non-essential	yes	No
B1XKH6	Q8GMQ3	Segregation and condensation protein B	sek0044 Synpcc7942_0426	Conserved	95.8904	non-essential	yes	No
B1XKH7	Q9R6U1	SqdX (Sulfolipid sulfoquinovosyldiacylglycerol biosynthesis protein)	sqdX Synpcc7942_0579	Conserved	97.2603	beneficial	no	No
B1XKH9	Q31RA2	Geranylgeranyl reductase	Synpcc7942_0385	Conserved	98.6301	essential	yes	No
B1XKI0	Q31L47	Diguanylate cyclase (GGDEF domain)	Synpcc7942_2192	Unique	2.73973	non-essential	no	No
B1XKI1	Q31KX8	Periplasmic divalent cation tolerance protein	Synpcc7942_2261	Semi-conserved	73.9726	non-essential	no	No
B1XKI2	Q31R93	Phosphatidate cytidylyltransferase (EC 2.7.7.41)	Synpcc7942_0394	Conserved	100	non-essential	yes	No
B1XKI3	Q31QI0	Uncharacterized protein	Synpcc7942_0657	Semi-conserved	87.6712	essential	no	No
B1XKI4	Q31RZ3	Uncharacterized protein	Synpcc7942_0144	Semi-conserved	71.2329	non-essential	no	No
B1XKI5	Q31QC8	Uncharacterized protein	Synpcc7942_0709	Unique	6.84932	non-essential	no	No
B1XKJ0	Q8GIS1	Argininosuccinate lyase (ASAL) (EC 4.3.2.1) (Arginosuccinase)	argH Synpcc7942_2475 seb0051	Conserved	100	essential	yes	No
B1XKJ1	Q31QC6	Carbamoyl-phosphate synthase (glutamine-hydrolyzing) (EC 6.3.5.5)	Synpcc7942_0711	Conserved	100	essential	yes	No
B1XKJ2	Q31L38	Alanine racemase (EC 5.1.1.1)	Synpcc7942_2201	Conserved	100	essential	yes	No
B1XKJ7	Q31LQ3	Processing protease	Synpcc7942_1986	Semi-conserved	91.7808	non-essential	no	No
B1XKJ9	Q31S59	Uncharacterized protein	Synpcc7942_0078	Semi-conserved	91.7808	non-essential	no	No
B1XKK0	Q31LS8	Ferripyochelin binding protein	Synpcc7942_1961	Conserved	95.8904	non-essential	no	No
B1XKK1	Q31Q20	Putative ferric uptake regulator, FUR family	Synpcc7942_0817	Conserved	97.2603	non-essential	yes	No
B1XKK3	Q31L03	ATPase	Synpcc7942_2236	Conserved	97.2603	non-essential	no	No
B1XKK8	Q31LB7	Carbamoyl-phosphate synthase small chain (EC 6.3.5.5) (Carbamoyl-phosphate synthetase glutamine chain)	carA Synpcc7942_2122	Conserved	98.6301	essential	yes	No
B1XKK9	Q31QD4	DNA processing protein DprA, putative	Synpcc7942_0703	Conserved	95.8904	non-essential	no	No
B1XKL0	Q31ND0	Iron transport system substrate-binding protein	Synpcc7942_1409	Semi-conserved	53.4247	non-essential	no	No
B1XKL4	Q31P58	Ferredoxin-thioredoxin reductase variable subunit	Synpcc7942_1131	Semi-conserved	93.1507	essential	no	No
B1XKL6	Q31KJ9	5-oxoprolinase (ATP-hydrolyzing) (EC 3.5.2.9)	Synpcc7942_2390	Semi-conserved	53.4247	non-essential	no	No
B1XKL9	Q6V1L5	Acetylglutamate kinase (EC 2.7.2.8) (N-acetyl-L-glutamate 5-phosphotransferase) (NAG kinase) (AGK)	argB Synpcc7942_1496	Conserved	98.6301	essential	yes	No
B1XKM0	Q31PU5	Shikimate kinase (SK) (EC 2.7.1.71)	aroK Synpcc7942_0894	Conserved	100	essential	yes	No
B1XKM1	Q31RW2	Uncharacterized protein	Synpcc7942_0175	Semi-conserved	86.3014	essential	no	No
B1XKM2	Q31PX8	Uncharacterized protein	Synpcc7942_0861	Semi-conserved	75.3425	ambiguous	no	Structural Gene
B1XKM4	Q31P52	Uncharacterized protein	Synpcc7942_1137	Conserved	98.6301	beneficial	yes	Structural Gene
B1XKM5	Q31PU1	Ferredoxin like protein	Synpcc7942_0898	Semi-conserved	72.6027	non-essential	no	No
B1XKM9	Q31PS4	3-dehydroquinate dehydratase (3-dehydroquinase) (EC 4.2.1.10) (Type II DHQase)	aroQ Synpcc7942_0915	Conserved	98.6301	essential	yes	No
B1XKN1	Q31N58	Imidazole glycerol phosphate synthase subunit HisH (EC 2.4.2.-) (IGP synthase glutamine amidotransferase subunit) (IGP synthase subunit HisH) (ImGP synthase subunit HisH) (IGPS subunit HisH)	hisH Synpcc7942_1481	Conserved	100	essential	yes	No
B1XKN5	Q31RE4	Photosystem II lipoprotein Psb27 (Photosystem II 11 kDa protein)	psb27 Synpcc7942_0343	Semi-conserved	94.5205	beneficial	no	Structural Gene
B1XKN7	Q31RC4	Uncharacterized protein	Synpcc7942_0363	Semi-conserved	91.7808	non-essential	no	No
B1XKN9	Q31LX4	Chorismate mutase AroH (EC 5.4.99.5)	Synpcc7942_1915	Conserved	98.6301	essential	yes	No
B1XKP0	Q31LX3	Signal peptide peptidase A. Serine peptidase. MEROPS family S49	Synpcc7942_1916	Conserved	97.2603	non-essential	no	No
B1XKP1	Q31LX2	Permease of the drug/metabolite transporter	Synpcc7942_1917	Semi-conserved	93.1507	non-essential	no	No
B1XKP5	Q31QC9	Uncharacterized protein	Synpcc7942_0708	Conserved	98.6301	non-essential	no	No
B1XKP6	Q31S23	Uncharacterized protein	Synpcc7942_0114	Semi-conserved	72.6027	non-essential	no	No
B1XKP8	P34185	DNA topoisomerase 1 (EC 5.99.1.2) (DNA topoisomerase I) (Omega-protein) (Relaxing enzyme) (Swivelase) (Untwisting enzyme)	topA Synpcc7942_1416	Conserved	98.6301	essential	yes	No
B1XKQ5	Q31KC5	Putative N-acetylmannosamine-6-phosphate 2-epimerase (EC 5.1.3.9) (ManNAc-6-P epimerase)	nanE Synpcc7942_2464	Semi-conserved	58.9041	non-essential	no	No
B1XKQ6	Q31PN1	Phosphoribosylglycinamide formyltransferase (EC 2.1.2.2) (5'-phosphoribosylglycinamide transformylase) (GAR transformylase)	purN Synpcc7942_0958	Conserved	95.8904	non-essential	yes	No
B1XKR3	Q31LV9	Uncharacterized protein	Synpcc7942_1930	Semi-conserved	91.7808	non-essential	no	Structural Gene
B1XKR4	Q31LZ2	Putative transcripton factor DevT-like	Synpcc7942_1897	Semi-conserved	90.411	non-essential	no	Structural Gene
B1XKR9	Q31N59	Uncharacterized protein	Synpcc7942_1480	Conserved	97.2603	non-essential	yes	No
B1XKS3	O85785	Cell division protein FtsZ	ftsZ Synpcc7942_2378	Conserved	97.2603	essential	yes	No
B1XKS4	O85786	Hydroxymethylpyrimidine/phosphomethylpyrimidine kinase (EC 2.7.1.49) (EC 2.7.4.7) (Hydroxymethylpyrimidine kinase) (HMP kinase) (Hydroxymethylpyrimidine phosphate kinase) (HMP-P kinase) (HMP-phosphate kinase) (HMPP kinase)	thiD Synpcc7942_2379	Semi-conserved	86.3014	non-essential	no	No
B1XKS7	Q31PJ3	Glycerate kinase (EC 2.7.1.31)	Synpcc7942_0996	Semi-conserved	84.9315	non-essential	no	No
B1XKS8	Q31PK9	Uncharacterized protein	Synpcc7942_0980	Semi-conserved	15.0685	non-essential	no	No
B1XKS9	Q31N10	Uncharacterized protein	Synpcc7942_1529	Conserved	97.2603	essential	no	No
B1XKT0	Q31S28	DNA-binding ferritin-like protein (Oxidative damage protectant)-like	Synpcc7942_0109	Semi-conserved	87.6712	non-essential	no	No
B1XKT2	Q31RW4	3'-Phosphoadenosine 5'-phosphosulfate (PAPS) 3'-phosphatase-like	Synpcc7942_0173	Semi-conserved	75.3425	non-essential	no	No
B1XKT3	Q31KH4	Lysine--tRNA ligase (EC 6.1.1.6) (Lysyl-tRNA synthetase) (LysRS)	lysS Synpcc7942_2415	Semi-conserved	89.0411	essential	yes	No
B1XKT5	Q31NN1	Tryptophan--tRNA ligase (EC 6.1.1.2) (Tryptophanyl-tRNA synthetase)	trpS Synpcc7942_1308	Conserved	98.6301	essential	yes	No
B1XKT6	Q9F1R3	Methylenetetrahydrofolate reductase (EC 1.5.1.20)	Synpcc7942_1309	Conserved	98.6301	essential	yes	No
B1XKU4	Q31PY3	Response regulator receiver domain protein (CheY-like)	Synpcc7942_0856	Conserved	100	non-essential	no	No
B1XKU6	Q31PY1	Methyl-accepting chemotaxis sensory transducer with phytochrome sensor	Synpcc7942_0858	Semi-conserved	94.5205	non-essential	no	No
B1XKU8	Q31QC7	Uncharacterized protein	Synpcc7942_0710	Semi-conserved	93.1507	essential	no	Structural Gene
B1XKU9	Q31PQ1	Transcriptional regulator, ArsR family	Synpcc7942_0938	Conserved	97.2603	non-essential	no	No
B1XKV0	Q54761	Biotin carboxyl carrier protein	accB Synpcc7942_2564	Conserved	97.2603	essential	yes	No
B1XKV3	Q31MZ4	Ribonuclease VapC (RNase VapC) (EC 3.1.-.-) (Toxin VapC)	vapC Synpcc7942_1545	Semi-conserved	26.0274	non-essential	no	No
B1XKV5	Q31KP2	Uncharacterized protein	Synpcc7942_2347	Unique	8.21918	non-essential	no	No
B1XKV8	Q31QG4	A/G-specific DNA-adenine glycosylase (EC 3.2.2.-)	Synpcc7942_0673	Conserved	98.6301	non-essential	no	No
B1XKV9	Q31MP4	Ribonuclease 3 (EC 3.1.26.3) (Ribonuclease III)	rnc Synpcc7942_1645	Semi-conserved	94.5205	non-essential	no	No
B1XKW1	Q31RG3	Cell division protein FtsW	Synpcc7942_0324	Conserved	98.6301	essential	yes	No
B1XKW2	Q31RS2	Uncharacterized protein	Synpcc7942_0215	Semi-conserved	67.1233	non-essential	no	No
B1XKW3	Q31RU2	Uncharacterized protein	Synpcc7942_0195	Conserved	98.6301	non-essential	no	No
B1XKW6	Q31LZ0	Uncharacterized protein	Synpcc7942_1899	Semi-conserved	17.8082	non-essential	no	No
B1XKW8	Q8KPU8	Sec-independent protein translocase protein TatC	tatC Synpcc7942_1578	Conserved	98.6301	essential	yes	No
B1XKX0	Q31RN2	ATPase	Synpcc7942_0255	Semi-conserved	87.6712	non-essential	no	No
B1XKX1	Q31NF6	Inorganic pyrophosphatase (EC 3.6.1.1) (Pyrophosphate phospho-hydrolase)	ppa Synpcc7942_1383	Conserved	97.2603	essential	yes	No
B1XKX2	Q31QN8	Putative transcriptional regulator, TetR family	Synpcc7942_0599	Semi-conserved	82.1918	non-essential	no	No
B1XKX5	Q31KN3	Transcriptional regulator, Crp/Fnr family	Synpcc7942_2356	Semi-conserved	80.8219	non-essential	no	No
B1XKY2	Q31Q23	Ferredoxin-like protein	Synpcc7942_0814	Semi-conserved	94.5205	essential	no	No
B1XKY5	Q31M25	Uncharacterized protein	Synpcc7942_1864	Conserved	97.2603	essential	yes	No
B1XKY7	P35088	Thiol:disulfide interchange protein TxlA	txlA Synpcc7942_2128	Conserved	98.6301	ambiguous	yes	No
B1XKY9	Q31N38	D-3-phosphoglycerate dehydrogenase (EC 1.1.1.95)	Synpcc7942_1501	Conserved	95.8904	essential	yes	No
B1XKZ2	Q31PR8	Uncharacterized protein	Synpcc7942_0921	Conserved	95.8904	non-essential	yes	Structural Gene
B1XKZ3	Q31PG8	O-succinylbenzoic acid-CoA ligase	Synpcc7942_1021	Semi-conserved	86.3014	essential	no	No
B1XKZ4	Q31K43	Uncharacterized protein	Synpcc7942_2546	Semi-conserved	76.7123	non-essential	no	No
B1XKZ5	Q31MI6	Putative alpha-mannosidase	Synpcc7942_1703	Semi-conserved	91.7808	beneficial	no	No
B1XKZ7	Q54757	Thiamine-monophosphate kinase (TMP kinase) (Thiamine-phosphate kinase) (EC 2.7.4.16)	thiL Synpcc7942_2567	Conserved	97.2603	essential	yes	No
B1XKZ8	Q31R16	ABC-type sugar transport system permease component-like	Synpcc7942_0471	Semi-conserved	90.411	non-essential	no	No
B1XKZ9	Q31S43	DNA polymerase III, delta prime subunit	Synpcc7942_0094	Conserved	98.6301	essential	yes	No
B1XL00	Q31S45	Uncharacterized protein	Synpcc7942_0092	Semi-conserved	83.5616	non-essential	no	No
B1XL05	Q31MT6	Beta-lactamase	Synpcc7942_1603	Conserved	97.2603	non-essential	no	No
B1XL06	P52023	DNA polymerase III subunit beta (EC 2.7.7.7)	dnaN Synpcc7942_0001	Conserved	97.2603	non-essential	yes	No
B1XL07	Q6BBK3	CP12 (Uncharacterized protein)	cp12 Synpcc7942_0361	Conserved	95.8904	non-essential	no	Structural Gene
B1XL08	Q31RC5	Uncharacterized protein	Synpcc7942_0362	Conserved	95.8904	beneficial	no	Structural Gene
B1XL09	Q31PI8	Aspartate kinase (EC 2.7.2.4)	Synpcc7942_1001	Conserved	97.2603	essential	yes	No
B1XL13	Q31NL4	Replicative DNA helicase (EC 3.6.4.12)	Synpcc7942_1325	Conserved	98.6301	essential	no	No
B1XL15	Q31M43	Ribonuclease J (RNase J) (EC 3.1.-.-)	rnj Synpcc7942_1846	Conserved	97.2603	essential	yes	No
B1XL16	Q31M42	4-hydroxy-tetrahydrodipicolinate synthase (HTPA synthase) (EC 4.3.3.7)	dapA Synpcc7942_1847	Conserved	97.2603	essential	yes	No
B1XL17	Q31M41	Aspartate-semialdehyde dehydrogenase (ASA dehydrogenase) (ASADH) (EC 1.2.1.11) (Aspartate-beta-semialdehyde dehydrogenase)	asd Synpcc7942_1848	Conserved	98.6301	essential	yes	No
B1XL22	Q31RU3	DNA polymerase I (EC 2.7.7.7)	Synpcc7942_0194	Conserved	98.6301	ambiguous	yes	No
B1XL29	Q31NL3	Transcription-repair-coupling factor (TRCF) (EC 3.6.4.-)	mfd Synpcc7942_1326	Conserved	98.6301	non-essential	yes	No
B1XL32	Q31MZ9	Uncharacterized protein	Synpcc7942_1540	Semi-conserved	72.6027	non-essential	no	No
B1XL35	Q31JY2	Exodeoxyribonuclease III (EC 3.1.11.2)	Synpcc7942_2607	Conserved	97.2603	non-essential	yes	No
B1XL36	Q31KT6	Dihydropteroate synthase (DHPS) (EC 2.5.1.15) (Dihydropteroate pyrophosphorylase)	Synpcc7942_2303	Conserved	97.2603	essential	yes	No
B1XL37	Q31P71	Dihydrolipoamide dehydrogenase	Synpcc7942_1118	Conserved	95.8904	non-essential	no	No
B1XL40	Q31KD5	Adenine phosphoribosyltransferase (EC 2.4.2.7)	Synpcc7942_2454	Conserved	95.8904	non-essential	no	No
B1XL42	Q31QT4	Secretion protein HlyD	Synpcc7942_0553	Semi-conserved	89.0411	non-essential	no	No
B1XL43	Q31QV6	TPR repeat	Synpcc7942_0531	Conserved	95.8904	beneficial	yes	No
B1XL45	Q31MT9	5',5'''-P-1,P-4-tetraphosphate phosphorylase II-like	Synpcc7942_1600	Semi-conserved	76.7123	non-essential	no	Structural Gene
B1XL46	Q31RZ9	Membrane proteins, metalloendopeptidases-like	Synpcc7942_0138	Semi-conserved	68.4932	non-essential	no	No
B1XL47	O68867	Folate/biopterin transporter	Synpcc7942_0197	Semi-conserved	93.1507	non-essential	no	No
B1XL49	Q31N83	Malonyl CoA-acyl carrier protein transacylase (EC 2.3.1.39)	Synpcc7942_1456	Conserved	95.8904	essential	no	No
B1XL50	Q31R02	Phosphoglycerate mutase	Synpcc7942_0485	Conserved	97.2603	essential	yes	No
B1XL51	Q31KW7	2-amino-4-hydroxy-6-hydroxymethyldihydropteridine pyrophosphokinase (EC 2.7.6.3)	Synpcc7942_2272	Semi-conserved	94.5205	essential	yes	No
B1XL52	Q31KR1	TPR repeat	Synpcc7942_2328	Conserved	95.8904	non-essential	no	No
B1XL53	P30331	Metallothionein (MT)	smtA Synpcc7942_1290	Semi-conserved	58.9041	beneficial	no	No
B1XL55	Q31NJ7	GDP-mannose 4,6-dehydratase (EC 4.2.1.47) (GDP-D-mannose dehydratase)	gmd Synpcc7942_1342	Conserved	98.6301	essential	no	No
B1XL56	Q31L62	Integral membrane protein of the ABC-type Nat permease for neutral amino acids NatD	Synpcc7942_2177	Semi-conserved	75.3425	non-essential	no	No
B1XL57	Q31RD1	Uncharacterized protein	Synpcc7942_0356	Semi-conserved	90.411	ambiguous	no	Structural Gene
B1XL58	Q31R67	Uncharacterized protein	Synpcc7942_0420	Semi-conserved	84.9315	non-essential	no	No
B1XL60	Q8GLI4	Light dependent period	ldpA Synpcc7942_0624	Conserved	97.2603	beneficial	yes	Structural Gene
B1XL61	Q31QL2	Single-stranded nucleic acid binding R3H	Synpcc7942_0625	Conserved	98.6301	non-essential	no	No
B1XL66	Q31RJ4	Uncharacterized protein	Synpcc7942_0293	Semi-conserved	82.1918	non-essential	no	Structural Gene
B1XL67	Q31RB1	Putative zinc protease protein	Synpcc7942_0376	Semi-conserved	84.9315	non-essential	no	No
B1XL71	Q31QM6	Endonuclease MutS2 (EC 3.1.-.-)	mutS2 Synpcc7942_0611	Conserved	98.6301	non-essential	yes	No
B1XL73	Q31KS8	Uncharacterized protein	Synpcc7942_2311	Semi-conserved	94.5205	essential	no	Structural Gene
B1XL74	Q31KS7	UDP-N-acetylglucosamine--N-acetylmuramyl-(pentapeptide) pyrophosphoryl-undecaprenol N-acetylglucosamine transferase (EC 2.4.1.227) (Undecaprenyl-PP-MurNAc-pentapeptide-UDPGlcNAc GlcNAc transferase)	murG Synpcc7942_2312	Semi-conserved	93.1507	essential	yes	No
B1XL83	Q31K53	Heat shock protein DnaJ-like	Synpcc7942_2536	Semi-conserved	64.3836	non-essential	no	No
B1XL94	Q31LV4	Type 4 prepilin-like proteins leader peptide-processing enzyme (EC 2.1.1.-) (EC 3.4.23.43)	Synpcc7942_1935	Conserved	95.8904	non-essential	no	No
B1XL95	Q8GMR4	Uncharacterized protein	sek0027 Synpcc7942_0443	Semi-conserved	52.0548	non-essential	no	No
B1XL97	Q31L75	Cell death suppressor protein Lls1-like	Synpcc7942_2164	Semi-conserved	46.5753	non-essential	no	No
B1XLA9	Q31NL0	Uncharacterized protein	Synpcc7942_1329	Semi-conserved	89.0411	non-essential	no	Structural Gene
B1XLB3	Q31QM5	Citrate synthase	Synpcc7942_0612	Conserved	97.2603	essential	yes	No
B1XLB5	Q31M24	NAD kinase (EC 2.7.1.23) (ATP-dependent NAD kinase)	nadK Synpcc7942_1865	Conserved	98.6301	non-essential	no	No
B1XLB6	Q31P82	TPR repeat	Synpcc7942_1107	Semi-conserved	90.411	non-essential	no	No
B1XLC0	Q31MA6	UPF0182 protein Synpcc7942_1783	Synpcc7942_1783	Semi-conserved	94.5205	non-essential	no	No
B1XLC1	Q31Q67	Uncharacterized protein	Synpcc7942_0770	Semi-conserved	13.6986	non-essential	no	No
B1XLC2	Q31LS3	Uncharacterized protein	Synpcc7942_1966	Semi-conserved	89.0411	beneficial	no	No
B1XLC3	Q8KPU0	UPF0061 protein Synpcc7942_1584	Synpcc7942_1584 sed0018	Semi-conserved	94.5205	non-essential	no	No
B1XLC4	Q31RR9	Uncharacterized protein	Synpcc7942_0218	Semi-conserved	71.2329	ambiguous	no	No
B1XLC5	Q31PQ7	Lipid-A-disaccharide synthase (EC 2.4.1.182)	Synpcc7942_0932	Conserved	97.2603	essential	yes	No
B1XLC6	Q31PQ8	Acyl-[acyl-carrier-protein]--UDP-N-acetylglucosamine O-acyltransferase (EC 2.3.1.129)	Synpcc7942_0931	Conserved	95.8904	essential	yes	No
B1XLC9	Q31P75	Ribosome biogenesis GTPase A	Synpcc7942_1114	Conserved	100	essential	yes	No
B1XLD2	Q31RD3	Beta-glucosidase-related glycosidases-like	Synpcc7942_0354	Semi-conserved	65.7534	non-essential	no	No
B1XLD6	Q31QQ6	Uncharacterized protein	Synpcc7942_0581	Semi-conserved	94.5205	non-essential	no	No
B1XLD7	Q31QJ4	Uncharacterized protein	Synpcc7942_0643	Semi-conserved	89.0411	non-essential	no	No
B1XLD9	Q31NW3	Processing protease	Synpcc7942_1226	Semi-conserved	91.7808	non-essential	no	No
B1XLE5	Q31ML4	Uncharacterized protein	Synpcc7942_1675	Semi-conserved	87.6712	non-essential	no	No
B1XLE9	Q31PK1	Uncharacterized protein	Synpcc7942_0988	Conserved	97.2603	essential	no	Structural Gene
B1XLF0	Q8KPR0	Pyridoxine 5'-phosphate synthase (PNP synthase) (EC 2.6.99.2)	pdxJ Synpcc7942_1194 sef0034	Semi-conserved	91.7808	essential	yes	No
B1XLF2	Q31RM6	Ribosomal-protein-alanine acetyltransferase	Synpcc7942_0261	Conserved	97.2603	non-essential	yes	No
B1XLF3	Q31RM5	Diaminopimelate decarboxylase (DAP decarboxylase) (DAPDC) (EC 4.1.1.20)	lysA Synpcc7942_0262	Conserved	95.8904	essential	yes	No
B1XLF4	Q31RM4	Uncharacterized protein	Synpcc7942_0263	Conserved	95.8904	non-essential	yes	No
B1XLF5	Q31RM3	Isoprenyl transferase (EC 2.5.1.-)	Synpcc7942_0264	Conserved	97.2603	essential	yes	No
B1XLF8	Q8GMT0	Nucleoid-associated protein Synpcc7942_0464	Synpcc7942_0464 sek0006	Conserved	95.8904	non-essential	yes	No
B1XLF9	P95837	UDP-N-acetylenolpyruvoylglucosamine reductase (EC 1.3.1.98) (UDP-N-acetylmuramate dehydrogenase)	murB Synpcc7942_1740	Conserved	98.6301	essential	yes	No
B1XLG0	P95836	UDP-N-acetylmuramate--L-alanine ligase (EC 6.3.2.8) (UDP-N-acetylmuramoyl-L-alanine synthetase)	murC Synpcc7942_1741	Conserved	97.2603	essential	yes	No
B1XLG1	Q9R6W2	Glyceraldehyde-3-phosphate dehydrogenase (EC 1.2.1.-)	gap2 Synpcc7942_1742	Conserved	98.6301	essential	yes	No
B1XLG2	Q31PE7	Uncharacterized protein	Synpcc7942_1042	Semi-conserved	75.3425	non-essential	no	No
B1XLG3	Q31PR6	S-methyl-5'-thioadenosine phosphorylase (EC 2.4.2.28) (5'-methylthioadenosine phosphorylase)	mtnP Synpcc7942_0923	Conserved	97.2603	non-essential	yes	No
B1XLG5	Q31PC1	Dihydrolipoamide acetyltransferase component of pyruvate dehydrogenase complex (EC 2.3.1.-)	Synpcc7942_1068	Conserved	100	essential	yes	No
B1XLH1	Q31ME2	Uncharacterized protein	Synpcc7942_1747	Conserved	98.6301	non-essential	no	No
B1XLH3	Q31Q49	Glutathione S-transferase	Synpcc7942_0788	Semi-conserved	73.9726	non-essential	no	No
B1XLH4	Q31RI6	Single-stranded DNA-binding protein (SSB)	Synpcc7942_0301	Conserved	95.8904	ambiguous	yes	No
B1XLH6	Q31N55	UDP-N-acetylmuramoyl-L-alanyl-D-glutamate--2,6-diaminopimelate ligase (EC 6.3.2.13) (Meso-A2pm-adding enzyme) (Meso-diaminopimelate-adding enzyme) (UDP-MurNAc-L-Ala-D-Glu:meso-diaminopimelate ligase) (UDP-MurNAc-tripeptide synthetase) (UDP-N-acetylmuramyl-tripeptide synthetase)	murE Synpcc7942_1484	Conserved	100	essential	yes	No
B1XLH7	Q31KW8	ADP-ribose pyrophosphatase	Synpcc7942_2271	Conserved	97.2603	non-essential	no	No
B1XLI3	Q31K04	Transcriptional regulator, BadM/Rrf2 family	Synpcc7942_2585	Semi-conserved	94.5205	non-essential	no	No
B1XLI5	Q31SC0	2-keto-3-deoxy-phosphogluconate aldolase (EC 4.1.2.14)	Synpcc7942_0017	Semi-conserved	93.1507	beneficial	no	No
B1XLI6	Q31MF0	Transcriptional regulator, MerR family	Synpcc7942_1739	Semi-conserved	86.3014	non-essential	no	No
B1XLI8	Q31QW1	ABC-type sugar transport systems permease components-like	Synpcc7942_0526	Semi-conserved	91.7808	non-essential	no	No
B1XLI9	Q31LJ8	Putative lipid II flippase MurJ	Synpcc7942_2041	Conserved	98.6301	essential	yes	No
B1XLJ2	Q31Q52	Penicillin-binding protein 1A (EC 2.4.1.129)	Synpcc7942_0785	Conserved	98.6301	non-essential	no	No
B1XLJ3	Q31ND5	Two component transcriptional regulator, winged helix family	Synpcc7942_1404	Conserved	100	essential	no	No
B1XLJ6	Q31PJ4	Uncharacterized protein	Synpcc7942_0995	Semi-conserved	16.4384	essential	no	No
B1XLJ8	Q31MI0	Small GTP-binding protein domain	Synpcc7942_1709	Conserved	97.2603	essential	no	No
B1XLK3	Q31KG8	High-affinity iron transporter	Synpcc7942_2421	Semi-conserved	80.8219	non-essential	no	No
B1XLK8	Q31RS8	Maf-like protein Synpcc7942_0209	Synpcc7942_0209	Conserved	98.6301	non-essential	yes	No
B1XLL4	Q31LY9	dCTP deaminase (EC 3.5.4.13)	Synpcc7942_1900	Semi-conserved	63.0137	essential	no	No
B1XLM2	Q31KG0	Biopolymer transport ExbB like protein	Synpcc7942_2429	Semi-conserved	94.5205	non-essential	no	No
B1XLM5	Q31M80	Flavoprotein	Synpcc7942_1809	Conserved	98.6301	non-essential	no	No
B1XLM9	Q31PL3	CBS	Synpcc7942_0976	Semi-conserved	90.411	ambiguous	yes	No
B1XLN4	Q31PD0	Uncharacterized protein	Synpcc7942_1059	Semi-conserved	82.1918	beneficial	no	No
B1XLN5	Q31QY8	Hydroxyneurosporene-O-methyltransferase (EC 2.1.1.-)	Synpcc7942_0499	Semi-conserved	26.0274	non-essential	no	No
B1XLN6	Q31RU6	Serine--glyoxylate transaminase (EC 2.6.1.45)	Synpcc7942_0191	Semi-conserved	83.5616	essential	no	No
B1XLN8	Q31L90	Transport permease protein	Synpcc7942_2149	Conserved	97.2603	essential	yes	No
B1XLN9	Q31NL8	Uncharacterized protein	Synpcc7942_1321	Semi-conserved	93.1507	non-essential	no	Structural Gene
B1XLP0	Q31QY4	Uncharacterized protein	Synpcc7942_0503	Semi-conserved	31.5068	non-essential	no	No
B1XLP3	Q31KD4	Uncharacterized protein	Synpcc7942_2455	Semi-conserved	87.6712	essential	no	No
B1XLP6	Q8GIT7	DNA gyrase subunit B (EC 5.99.1.3)	SEB0035 gyrB Synpcc7942_2491	Conserved	97.2603	essential	yes	No
B1XLP8	P74893	DNA primase (EC 2.7.7.-)	dnaG Synpcc7942_1292	Conserved	98.6301	essential	yes	No
B1XLQ1	Q8KPR4	Indole-3-glycerol phosphate synthase (IGPS) (EC 4.1.1.48)	trpC Synpcc7942_1197 see0030	Conserved	100	essential	yes	No
B1XLQ2	Q31MN7	Elongator protein 3/MiaB/NifB	Synpcc7942_1652	Conserved	98.6301	non-essential	no	No
B1XLQ4	Q31M94	SsrA-binding protein (Small protein B)	smpB Synpcc7942_1795	Conserved	97.2603	essential	yes	No
B1XLQ5	Q8VW88	Fructose-bisphosphate aldolase (EC 4.1.2.13) (Fructose-bisphosphate aldolase classII)	cbbA Synpcc7942_1443	Conserved	95.8904	essential	yes	No
B1XLQ7	Q31M73	Histidine kinase (EC 2.7.13.3)	Synpcc7942_1816	Conserved	95.8904	non-essential	no	No
B1XLR0	Q31LZ8	LabA (Uncharacterized protein)	labA Synpcc7942_1891	Semi-conserved	93.1507	beneficial	no	No
B1XLR1	Q31PX0	Uncharacterized protein	Synpcc7942_0869	Semi-conserved	72.6027	essential	no	No
B1XLR2	Q8GJM7	Putative uncharacterized protein SEN0012 (Uncharacterized protein)	SEN0012 Synpcc7942_1835	Semi-conserved	61.6438	non-essential	no	No
B1XLR6	Q8KPT8	Periplasmic sensor signal transduction histidine kinase (Two-component sensor histidine kinase-like protein)	SEC0020 Synpcc7942_1586	Conserved	97.2603	essential	no	No
B1XLS1	Q31M52	Uncharacterized protein	Synpcc7942_1837	Semi-conserved	89.0411	non-essential	no	No
B1XLS2	Q31S67	Uncharacterized protein	Synpcc7942_0070	Semi-conserved	83.5616	non-essential	no	No
B1XLS3	Q31N08	Molybdenum ABC transporter, periplasmic molybdate-binding protein	Synpcc7942_1531	Semi-conserved	53.4247	non-essential	no	No
B1XLS6	Q31PH3	CheW protein	Synpcc7942_1016	Conserved	97.2603	non-essential	no	No
B1XLT1	Q31S04	Uncharacterized protein	Synpcc7942_0133	Semi-conserved	91.7808	non-essential	no	No
B1XLT4	Q31RE7	Uncharacterized protein	Synpcc7942_0340	Conserved	95.8904	non-essential	no	No
B1XLT5	Q31RE8	Uncharacterized protein	Synpcc7942_0339	Conserved	98.6301	beneficial	yes	Structural Gene
B1XLU0	Q31N28	Uncharacterized protein	Synpcc7942_1511	Conserved	98.6301	non-essential	yes	Structural Gene
B1XLU1	Q31NI0	Coenzyme F420 hydrogenase	Synpcc7942_1359	Semi-conserved	94.5205	essential	no	No
B1XLU6	Q31KI2	Uncharacterized protein	Synpcc7942_2407	Semi-conserved	54.7945	non-essential	no	No
B1XLU8	Q31KV8	Uncharacterized protein	Synpcc7942_2281	Semi-conserved	91.7808	non-essential	no	Structural Gene
B1XLU9	Q31KV9	TPR repeat	Synpcc7942_2280	Semi-conserved	83.5616	non-essential	no	No
B1XLV1	Q31RR9	Uncharacterized protein	Synpcc7942_0218	Semi-conserved	76.7123	ambiguous	no	No
B1XLV6	Q31RH2	Adenylosuccinate lyase (ASL) (EC 4.3.2.2) (Adenylosuccinase)	Synpcc7942_0315	Conserved	97.2603	essential	yes	No
B1XLV8	Q31PN3	Uncharacterized protein	Synpcc7942_0956	Conserved	98.6301	non-essential	yes	No
B1XLW8	Q31PL2	Phosphoribulokinase (EC 2.7.1.19)	Synpcc7942_0977	Conserved	95.8904	essential	no	No
B1XLX1	Q31MP6	Diguanylate cyclase with GAF sensor	Synpcc7942_1643	Semi-conserved	72.6027	non-essential	no	No
B1XLZ0	Q31PN6	Uncharacterized protein	Synpcc7942_0953	Semi-conserved	61.6438	non-essential	no	No
B1XLZ5	Q31M48	UDP-N-acetylmuramoyl-tripeptide--D-alanyl-D-alanine ligase (EC 6.3.2.10) (D-alanyl-D-alanine-adding enzyme)	murF Synpcc7942_1841	Conserved	98.6301	essential	yes	No
B1XLZ7	Q31K50	Uncharacterized protein	Synpcc7942_2539	Conserved	98.6301	ambiguous	yes	Structural Gene
B1XM02	Q31P16	Uncharacterized protein	Synpcc7942_1173	Semi-conserved	78.0822	non-essential	no	No
B1XM05	Q31KF6	Uncharacterized protein	Synpcc7942_2433	Semi-conserved	90.411	essential	no	No
B1XM06	Q31KF5	Acetolactate synthase, small subunit (EC 2.2.1.6)	Synpcc7942_2434	Conserved	97.2603	essential	yes	No
B1XM08	Q31P47	Methionine--tRNA ligase (EC 6.1.1.10) (Methionyl-tRNA synthetase)	metG Synpcc7942_1142	Semi-conserved	91.7808	essential	yes	No
B1XM13	Q31PG3	Fibronectin binding protein-like	Synpcc7942_1026	Conserved	97.2603	non-essential	yes	No
B1XM19	Q31NR7	Uncharacterized protein	Synpcc7942_1272	Semi-conserved	86.3014	non-essential	no	No
B1XM21	Q31MQ0	ATPase	Synpcc7942_1639	Conserved	95.8904	essential	no	No
B1XM27	Q31RU5	Uncharacterized protein	Synpcc7942_0192	Semi-conserved	89.0411	non-essential	yes	Structural Gene
B1XM29	Q31QP5	6-phosphofructokinase (EC 2.7.1.11)	Synpcc7942_0592	Semi-conserved	79.4521	non-essential	no	No
B1XM35	Q31PL8	Uncharacterized protein	Synpcc7942_0971	Semi-conserved	91.7808	non-essential	yes	No
B1XM36	Q31RQ5	3-phosphoshikimate 1-carboxyvinyltransferase (EC 2.5.1.19) (5-enolpyruvylshikimate-3-phosphate synthase) (EPSP synthase) (EPSPS)	aroA Synpcc7942_0232	Semi-conserved	93.1507	essential	yes	No
B1XM37	Q31NH2	Cytochrome P450	Synpcc7942_1367	Semi-conserved	86.3014	non-essential	no	No
B1XM44	Q31L79	Alanine-glyoxylate aminotransferase (EC 2.6.1.44)	Synpcc7942_2160	Semi-conserved	57.5342	beneficial	no	No
B1XM45	Q31KZ2	DNA mismatch repair protein MutS	mutS Synpcc7942_2247	Conserved	97.2603	non-essential	yes	No
B1XM46	Q31N54	Uncharacterized protein	Synpcc7942_1485	Conserved	97.2603	non-essential	no	No
B1XM47	Q31NZ7	Uncharacterized protein	Synpcc7942_1192	Conserved	95.8904	beneficial	yes	Structural Gene
B1XM49	P42460	TPR repeat-containing protein Synpcc7942_0270	Synpcc7942_0270	Semi-conserved	86.3014	non-essential	no	No
B1XM52	Q55019	High light-inducible protein (HliA)	hliA Synpcc7942_1997	Conserved	98.6301	non-essential	no	No
B1XM53	Q31LJ5	Uncharacterized protein	Synpcc7942_2044	Semi-conserved	93.1507	essential	no	Structural Gene
B1XM54	Q31R83	Peptide chain release factor 2	Synpcc7942_0404	Semi-conserved	76.7123	essential	yes	No
B1XM57	Q935Z1	Nucleotide binding protein, PINc (PhoH)	SEA0005 Synpcc7942_2521	Semi-conserved	17.8082	non-essential	no	No
B1XM61	Q31RK9	NADH:ubiquinone oxidoreductase 24 kD subunit-like	Synpcc7942_0278	Semi-conserved	54.7945	non-essential	no	No
B1XM70	Q31K38	(NiFe) hydrogenase maturation protein HypF	Synpcc7942_2551	Semi-conserved	73.9726	non-essential	no	No
B1XM72	Q31KK3	Hydrogenase expression/formation protein HypD	Synpcc7942_2386	Semi-conserved	75.3425	non-essential	no	No
B1XM73	Q31SD1	Uncharacterized protein	Synpcc7942_0006	Semi-conserved	90.411	non-essential	no	No
B1XM74	Q31SD0	Uncharacterized protein	Synpcc7942_0007	Semi-conserved	91.7808	non-essential	no	No
B1XM76	Q935X4	ChlA (Chlorophyll synthase / NADPH-protochlorophyllide oxidoreductase) (EC 1.3.1.33) (EC 2.5.1.62)	SEA0022 Synpcc7942_2503	Conserved	98.6301	essential	yes	No
B1XM78	Q31SB4	Calcium/proton exchanger	Synpcc7942_0023	Conserved	95.8904	non-essential	no	No
B1XM79	Q31QC5	C-terminal processing peptidase-2. Serine peptidase. MEROPS family S41A	Synpcc7942_0712	Conserved	98.6301	beneficial	yes	No
B1XM81	Q31LV2	Peptide methionine sulfoxide reductase MsrA (Protein-methionine-S-oxide reductase) (EC 1.8.4.11) (Peptide-methionine (S)-S-oxide reductase)	msrA Synpcc7942_1937	Conserved	98.6301	non-essential	no	No
B1XM82	Q31KG4	Chaperon-like protein for quinone binding in photosystem II	Synpcc7942_2425	Conserved	95.8904	non-essential	yes	No
B1XM83	Q31KT5	NAD kinase (EC 2.7.1.23) (ATP-dependent NAD kinase)	nadK Synpcc7942_2304	Conserved	97.2603	beneficial	yes	No
B1XM84	O68523	Response regulator NblR (Two component transcriptional regulator, winged helix family)	nblR Synpcc7942_2305	Conserved	98.6301	non-essential	no	No
B1XM85	Q31ND4	Uncharacterized protein	Synpcc7942_1405	Semi-conserved	94.5205	non-essential	no	No
B1XM87	P21577	6-phosphogluconate dehydrogenase, decarboxylating (EC 1.1.1.44)	gnd Synpcc7942_0039	Conserved	97.2603	non-essential	yes	No
B1XM91	Q31ND2	Iron(III) ABC transporter permease protein	Synpcc7942_1407	Semi-conserved	53.4247	essential	no	No
B1XM93	Q31MF9	Uncharacterized protein	Synpcc7942_1730	Semi-conserved	86.3014	non-essential	yes	No
B1XM94	Q31KV7	GAF sensor signal transduction histidine kinase (EC 2.7.3.-)	Synpcc7942_2282	Semi-conserved	91.7808	non-essential	no	No
B1XM95	Q31QY6	Nucleoside-diphosphate-sugar epimerases-like	Synpcc7942_0501	Conserved	98.6301	non-essential	yes	No
B1XM96	Q31S65	Uncharacterized protein	Synpcc7942_0072	Semi-conserved	94.5205	non-essential	no	Structural Gene
B1XM97	Q31R89	Uncharacterized protein	Synpcc7942_0398	Conserved	95.8904	non-essential	no	No
B1XM99	Q31LR6	Mannose-1-phosphate guanyltransferase	Synpcc7942_1973	Conserved	98.6301	essential	no	No
B1XMA1	Q31K13	Uncharacterized protein	Synpcc7942_2576	Conserved	97.2603	non-essential	no	No
B1XMA5	Q31LS5	4-hydroxybenzoate solanesyltransferase (EC 2.5.1.-) (4-HB polyprenyltransferase)	plqA Synpcc7942_1964	Conserved	100	essential	yes	No
B1XMA6	Q31LS4	Exopolyphosphatase	Synpcc7942_1965	Conserved	98.6301	non-essential	yes	No
B1XMA7	Q31JX7	Threonine synthase (EC 4.2.3.1)	Synpcc7942_2612	Semi-conserved	94.5205	essential	yes	No
B1XMA8	Q31RX8	Mov34/MPN/PAD-1	Synpcc7942_0159	Semi-conserved	76.7123	non-essential	no	No
B1XMB0	Q8RQ68	Multi-sensor signal transduction histidine kinase (EC 2.7.3.-) (Sensor kinase NblS)	nblS Synpcc7942_0924	Conserved	100	essential	yes	No
B1XMB1	Q31PR4	Phosphoribosylamine--glycine ligase (EC 6.3.4.13) (GARS) (Glycinamide ribonucleotide synthetase) (Phosphoribosylglycinamide synthetase)	purD Synpcc7942_0925	Conserved	98.6301	essential	yes	No
B1XMB3	Q31L40	DNA-directed DNA polymerase (EC 2.7.7.7)	Synpcc7942_2199	Conserved	95.8904	essential	yes	No
B1XMB5	Q31M98	Uncharacterized protein	Synpcc7942_1791	Semi-conserved	39.726	non-essential	no	No
B1XMB6	Q31LX9	Flavin prenyltransferase UbiX (EC 2.5.1.129)	ubiX Synpcc7942_1910	Semi-conserved	91.7808	essential	no	No
B1XMB7	Q31MD7	Armadillo:PBS lyase HEAT-like repeat	Synpcc7942_1752	Conserved	98.6301	beneficial	yes	No
B1XMB8	Q8GMR8	Putative NifU-like protein	sek0020 Synpcc7942_0450	Conserved	98.6301	essential	yes	No
B1XMB9	Q31KY7	Phosphoenolpyruvate carboxylase (PEPC) (PEPCase) (EC 4.1.1.31)	ppc Synpcc7942_2252	Conserved	98.6301	essential	yes	No
B1XMC2	Q31PU7	FO synthase subunit 1 (EC 2.5.1.77) (7,8-didemethyl-8-hydroxy-5-deazariboflavin synthase subunit 1)	cofG Synpcc7942_0892	Semi-conserved	87.6712	non-essential	no	No
B1XMD0	Q31RU1	Beta-carotene 15,15'-dioxygenase (EC 1.14.99.36)	Synpcc7942_0196	Semi-conserved	94.5205	non-essential	no	No
B1XMD1	Q31N11	Uncharacterized protein	Synpcc7942_1528	Semi-conserved	90.411	non-essential	yes	Structural Gene
B1XMD2	Q31RJ5	Phosphopantothenoylcysteine decarboxylase / Phosphopantothenate-cysteine ligase (EC 4.1.1.36) (EC 6.3.2.5)	Synpcc7942_0292	Semi-conserved	87.6712	essential	yes	No
B1XMD3	Q31RJ6	Uncharacterized protein	Synpcc7942_0291	Conserved	95.8904	non-essential	no	Structural Gene
B1XMD4	Q31LV3	Uncharacterized protein	Synpcc7942_1936	Semi-conserved	87.6712	essential	no	No
B1XMD5	Q31LG2	Uncharacterized protein	Synpcc7942_2077	Semi-conserved	54.7945	non-essential	no	No
B1XMD8	Q31QL7	Uncharacterized protein	Synpcc7942_0620	Semi-conserved	91.7808	non-essential	no	No
B1XME5	Q31MG8	PBS lyase HEAT-like repeat	Synpcc7942_1721	Semi-conserved	91.7808	non-essential	no	No
B1XME7	Q31KK4	Uncharacterized protein	Synpcc7942_2385	Semi-conserved	52.0548	non-essential	no	No
B1XME8	Q31KK5	Pyruvate-flavodoxin oxidoreductase (EC 1.2.7.-)	Synpcc7942_2384	Semi-conserved	64.3836	non-essential	no	No
B1XMF5	Q31RQ8	Uncharacterized protein	Synpcc7942_0229	Unique	8.21918	non-essential	no	No
B1XMF8	Q31QN1	Leucyl/phenylalanyl-tRNA--protein transferase (EC 2.3.2.6) (L/F-transferase) (Leucyltransferase) (Phenyalanyltransferase)	aat Synpcc7942_0606	Conserved	97.2603	non-essential	no	No
B1XMG0	Q8GAA5	ABC-type dipeptide/oligopeptide/nickel transport systems permease components-like (Putative oligopeptide permease-like protein)	sek0025 Synpcc7942_0445	Conserved	97.2603	non-essential	no	No
B1XMG3	Q54709	Putative OxPP cycle protein OpcA	opcA Synpcc7942_2333	Semi-conserved	94.5205	non-essential	no	No
B1XMG4	P29686	Glucose-6-phosphate 1-dehydrogenase (G6PD) (EC 1.1.1.49)	zwf Synpcc7942_2334	Conserved	98.6301	non-essential	yes	No
B1XMG7	Q31SC7	Uncharacterized protein	Synpcc7942_0010	Semi-conserved	86.3014	non-essential	no	No
B1XMH0	Q31R64	Uncharacterized protein	Synpcc7942_0423	Semi-conserved	86.3014	non-essential	no	No
B1XMH1	Q31RL4	Dephospho-CoA kinase (EC 2.7.1.24) (Dephosphocoenzyme A kinase)	coaE Synpcc7942_0273	Conserved	98.6301	essential	yes	No
B1XMH4	Q31MJ3	Uncharacterized protein	Synpcc7942_1696	Semi-conserved	94.5205	non-essential	no	No
B1XMH6	Q31RD6	Putative ABC transport system substrate-binding protein	Synpcc7942_0351	Semi-conserved	79.4521	non-essential	yes	No
B1XMH9	Q31MV0	Putative modulator of DNA gyrase	Synpcc7942_1589	Semi-conserved	89.0411	non-essential	no	No
B1XMI2	Q59988	Ribose-phosphate pyrophosphokinase (RPPK) (EC 2.7.6.1) (5-phospho-D-ribosyl alpha-1-diphosphate) (Phosphoribosyl diphosphate synthase) (Phosphoribosyl pyrophosphate synthase) (P-Rib-PP synthase) (PRPP synthase) (PRPPase)	prs prsA Synpcc7942_2113	Conserved	98.6301	essential	yes	No
B1XMI4	Q31QS7	ATPase	Synpcc7942_0560	Conserved	97.2603	essential	no	No
B1XMI5	Q31ML6	Uncharacterized protein	Synpcc7942_1673	Conserved	98.6301	essential	yes	No
B1XMI6	Q31RH4	Uncharacterized protein	Synpcc7942_0313	Conserved	95.8904	non-essential	no	No
B1XMJ2	Q31LI6	Probable peptidase	Synpcc7942_2053	Semi-conserved	61.6438	non-essential	no	No
B1XMJ3	Q31Q66	Uncharacterized protein	Synpcc7942_0771	Semi-conserved	57.5342	non-essential	no	Structural Gene
B1XMJ5	Q31QP1	Delta(24)-sterol C-methyltransferase	Synpcc7942_0596	Semi-conserved	65.7534	non-essential	no	No
B1XMJ6	Q31QG4	A/G-specific DNA-adenine glycosylase (EC 3.2.2.-)	Synpcc7942_0673	Semi-conserved	41.0959	non-essential	no	No
B1XMK6	Q31Q68	Uncharacterized protein	Synpcc7942_0769	Unique	5.47945	non-essential	no	No
B1XMK7	Q31PS6	N-acetyltransferase-like	Synpcc7942_0913	Semi-conserved	64.3836	non-essential	no	No
B1XML2	Q31QP7	Membrane protein-like	Synpcc7942_0590	Semi-conserved	91.7808	non-essential	no	No
B1XML7	Q31S56	RNA-binding S4	Synpcc7942_0081	Semi-conserved	69.863	non-essential	no	No
B1XML8	Q31S48	Carboxymethylenebutenolidase (EC 3.1.1.45)	Synpcc7942_0089	Semi-conserved	87.6712	non-essential	no	No
B1XMM0	Q31M15	Putative tRNA (cytidine(34)-2'-O)-methyltransferase (EC 2.1.1.207) (tRNA (cytidine/uridine-2'-O-)-methyltransferase)	Synpcc7942_1874	Conserved	100	non-essential	yes	No
B1XMM1	Q31KY6	Glutamate--cysteine ligase, putative	Synpcc7942_2253	Conserved	97.2603	non-essential	yes	No
B1XMM4	Q31JX9	Uroporphyrinogen-III C-methyltransferase (EC 2.1.1.107)	Synpcc7942_2610	Conserved	98.6301	essential	yes	No
B1XMM8	Q31RY9	Uncharacterized protein	Synpcc7942_0148	Semi-conserved	87.6712	beneficial	no	No
B1XMM9	Q31MC9	Alanine dehydrogenase (EC 1.4.1.1)	Synpcc7942_1760	Conserved	98.6301	non-essential	no	No
B1XMN0	Q8KUV2	Tyrosine recombinase Synpcc7942_B2651	Synpcc7942_B2651 pANL28 sex3028	Semi-conserved	42.4658	non-essential	-	No
B1XMN2	Q31LX5	Uncharacterized protein	Synpcc7942_1914	Semi-conserved	91.7808	non-essential	no	No
B1XMN3	Q31NT3	Glutathione S-transferase	Synpcc7942_1256	Semi-conserved	65.7534	non-essential	no	No
B1XMN5	Q8GAA6	Queuine tRNA-ribosyltransferase (EC 2.4.2.29) (Guanine insertion enzyme) (tRNA-guanine transglycosylase)	tgt Synpcc7942_0455 sel0015	Conserved	98.6301	beneficial	yes	No
B1XMN7	Q8GMS2	Adenosylcobinamide-GDP ribazoletransferase (EC 2.7.8.26) (Cobalamin synthase) (Cobalamin-5'-phosphate synthase)	cobS Synpcc7942_0454 sek0016	Semi-conserved	93.1507	essential	yes	No
B1XMN9	Q31QJ7	ATPase	Synpcc7942_0640	Conserved	98.6301	non-essential	yes	No
B1XMP1	Q31LB5	Acetylpolyamine aminohydolase	Synpcc7942_2124	Conserved	95.8904	non-essential	no	No
B1XMP3	Q31KB7	Signal recognition particle receptor FtsY (SRP receptor)	ftsY Synpcc7942_2472	Conserved	98.6301	essential	yes	No
B1XMP5	Q31N36	RNA-binding S4	Synpcc7942_1503	Conserved	97.2603	non-essential	yes	No
B1XMP6	Q31S25	Deoxyribodipyrimidine photo-lyase type I (EC 4.1.99.3)	Synpcc7942_0112	Conserved	97.2603	non-essential	no	No
B1XMP7	Q31RZ8	Acetolactate synthase (EC 2.2.1.6)	Synpcc7942_0139	Conserved	97.2603	essential	yes	No
B1XMQ0	Q31PS9	Uncharacterized protein	Synpcc7942_0910	Semi-conserved	89.0411	non-essential	yes	Structural Gene
B1XMQ2	Q8L1E4	Na+/H+ antiporter (Putative Na/H antiporter)	nha Synpcc7942_2394	Semi-conserved	94.5205	essential	no	No
B1XMR0	Q31KY1	Aminotransferase (EC 2.6.1.-)	Synpcc7942_2258	Semi-conserved	68.4932	non-essential	no	No
B1XMR2	Q31LU4	UvrABC system protein C (Protein UvrC) (Excinuclease ABC subunit C)	uvrC Synpcc7942_1945	Conserved	100	non-essential	yes	No
B1XMR3	Q31MR3	Uncharacterized protein	Synpcc7942_1626	Semi-conserved	23.2877	non-essential	no	No
B1XMR6	P18655	Superoxide dismutase [Fe] (EC 1.15.1.1)	sodB Synpcc7942_0801	Semi-conserved	93.1507	essential	no	No
B1XMR9	P37278	Calcium-transporting ATPase (EC 3.6.3.8) (Calcium pump)	pacL Synpcc7942_1082	Semi-conserved	93.1507	non-essential	no	No
B1XMS0	Q31RW8	Glutamate-ammonia ligase, glutamine synthetase type III	Synpcc7942_0169	Semi-conserved	31.5068	non-essential	no	No
B1XMS1	Q31N73	Cysteine synthase (EC 2.5.1.47)	Synpcc7942_1466	Conserved	100	non-essential	no	No
B1XMS2	Q31Q09	Uncharacterized protein	Synpcc7942_0828	Semi-conserved	76.7123	non-essential	no	No
B1XMS4	Q31Q56	Phosphoenolpyruvate synthase (PEP synthase) (EC 2.7.9.2) (Pyruvate, water dikinase)	Synpcc7942_0781	Semi-conserved	94.5205	non-essential	no	No
B1XMS6	Q31S35	Uncharacterized protein	Synpcc7942_0102	Semi-conserved	91.7808	non-essential	no	No
B1XMT0	Q31QX7	2-hydroxy-3-keto-5-methylthiopentenyl-1-phosphate phosphatase (EC 3.1.3.-)	Synpcc7942_0510	Semi-conserved	45.2055	non-essential	no	No
B1XMT1	Q31P82	TPR repeat	Synpcc7942_1107	Conserved	98.6301	non-essential	no	No
B1XMT2	Q31LS1	Uncharacterized protein	Synpcc7942_1968	Semi-conserved	94.5205	non-essential	yes	No
B1XMT3	Q31LS2	Undecaprenyl-diphosphatase (EC 3.6.1.27) (Bacitracin resistance protein) (Undecaprenyl pyrophosphate phosphatase)	uppP Synpcc7942_1967	Conserved	97.2603	essential	no	No
B1XMT4	Q31NI6	Uncharacterized protein	Synpcc7942_1353	Conserved	97.2603	ambiguous	yes	Structural Gene
B1XMT5	Q31KN6	Octanoyltransferase (EC 2.3.1.181) (Lipoate-protein ligase B) (Lipoyl/octanoyl transferase) (Octanoyl-[acyl-carrier-protein]-protein N-octanoyltransferase)	lipB Synpcc7942_2353	Conserved	98.6301	essential	yes	No
B1XMT7	Q31QD5	Uncharacterized protein	Synpcc7942_0702	Semi-conserved	82.1918	non-essential	no	No
B1XMT9	Q31M58	IMP dehydrogenase related 2	Synpcc7942_1831	Conserved	95.8904	essential	yes	No
B1XMU5	Q31QF8	RNA-binding region RNP-1	Synpcc7942_0679	Conserved	98.6301	non-essential	no	No
B1XMU6	Q31NS0	Magnesium transporter MgtE	Synpcc7942_1269	Semi-conserved	93.1507	essential	no	No
B1XMV0	Q31LW1	Uncharacterized protein	Synpcc7942_1928	Semi-conserved	76.7123	non-essential	no	No
B1XMV1	Q31PD1	Thiamine biosynthesis protein ThiS	Synpcc7942_1058	Conserved	97.2603	essential	yes	No
B1XMV2	Q31PD2	Thiamine-phosphate synthase (TP synthase) (TPS) (EC 2.5.1.3) (Thiamine-phosphate pyrophosphorylase)	thiE Synpcc7942_1057	Conserved	95.8904	essential	yes	No
B1XMV3	Q31NK7	7-carboxy-7-deazaguanine synthase (CDG synthase) (EC 4.3.99.3) (Queuosine biosynthesis protein QueE)	queE Synpcc7942_1332	Semi-conserved	42.4658	beneficial	no	No
B1XMV4	Q31NK6	7-cyano-7-deazaguanine synthase (EC 6.3.4.20) (7-cyano-7-carbaguanine synthase) (PreQ(0) synthase) (Queuosine biosynthesis protein QueC)	queC Synpcc7942_1333	Semi-conserved	91.7808	beneficial	yes	No
B1XMV7	Q31ME4	Uncharacterized protein	Synpcc7942_1745	Semi-conserved	26.0274	non-essential	no	No
B1XMV8	Q31MA8	Uncharacterized protein	Synpcc7942_1781	Conserved	97.2603	essential	no	No
B1XMV9	Q31MA7	L-threonine synthase (EC 4.2.3.1)	Synpcc7942_1782	Conserved	97.2603	essential	no	No
B1XMW6	Q31M96	Thioredoxin	Synpcc7942_1793	Conserved	100	non-essential	no	No
B1XMW7	Q31Q43	Membrane-associated 30 kD protein-like	Synpcc7942_0794	Conserved	98.6301	ambiguous	no	No
B1XMW8	Q31NI2	Multi-sensor signal transduction histidine kinase (EC 2.7.3.-)	Synpcc7942_1357	Semi-conserved	84.9315	non-essential	no	No
B1XMW9	Q31L96	Tryptophan synthase beta chain (EC 4.2.1.20)	trpB Synpcc7942_2143	Conserved	100	essential	yes	No
B1XMX1	Q31KY2	Uncharacterized protein	Synpcc7942_2257	Conserved	97.2603	non-essential	no	Structural Gene
B1XMX3	Q31LA6	Uncharacterized protein	Synpcc7942_2133	Semi-conserved	93.1507	non-essential	no	No
B1XMX4	Q31PP4	Uncharacterized protein	Synpcc7942_0945	Semi-conserved	94.5205	non-essential	no	Structural Gene
B1XMX6	Q31RT4	Riboflavin biosynthesis protein RibD	Synpcc7942_0203	Conserved	100	essential	yes	No
B1XMX9	Q31PZ0	UvrABC system protein A (UvrA protein) (Excinuclease ABC subunit A)	uvrA Synpcc7942_0848	Conserved	98.6301	non-essential	yes	No
B1XMY0	Q31MT3	Beta-Ig-H3/fasciclin	Synpcc7942_1606	Semi-conserved	93.1507	ambiguous	no	No
B1XMY6	Q31N12	Nitrogen assimilation regulatory protein	Synpcc7942_1527	Semi-conserved	73.9726	non-essential	no	No
B1XMY7	Q31NK8	CAB/ELIP/HLIP superfamily protein	Synpcc7942_1331	Semi-conserved	84.9315	beneficial	no	Structural Gene
B1XN03	Q31NS1	Phosphoglucomutase (EC 5.4.2.2)	Synpcc7942_1268	Conserved	98.6301	essential	yes	No
B1XN06	Q31Q46	PolyA polymerase	Synpcc7942_0791	Semi-conserved	94.5205	essential	yes	No
B1XN29	Q31N81	Uncharacterized protein	Synpcc7942_1458	Semi-conserved	84.9315	non-essential	no	No
B1XN30	Q31RW1	Uncharacterized protein	Synpcc7942_0176	Unique	5.47945	non-essential	no	No
B1XN33	Q31N88	Uncharacterized protein	Synpcc7942_1451	Conserved	95.8904	non-essential	no	Structural Gene
B1XN35	Q8GJL9	Putative uncharacterized protein SEN0021 (Uncharacterized protein)	SEN0021 Synpcc7942_1828	Semi-conserved	93.1507	non-essential	no	Structural Gene
B1XN36	Q31RI7	Rod shape-determining protein MreB	Synpcc7942_0300	Semi-conserved	93.1507	essential	no	No
B1XN37	Q31RI8	Rod shape-determining protein MreC	Synpcc7942_0299	Semi-conserved	90.411	essential	no	No
B1XN39	Q31RS0	Phosphatases-like	Synpcc7942_0217	Semi-conserved	35.6164	non-essential	no	No
B1XN40	Q31RQ4	Uncharacterized protein	Synpcc7942_0233	Semi-conserved	54.7945	non-essential	no	No
B1XN42	Q31NA4	2-succinyl-5-enolpyruvyl-6-hydroxy-3-cyclohexene-1-carboxylate synthase (SEPHCHC synthase) (EC 2.2.1.9)	menD Synpcc7942_1435	Semi-conserved	87.6712	essential	no	No
B1XN43	Q935Y7	Glycogen synthase (EC 2.4.1.21) (Starch [bacterial glycogen] synthase)	glgA Synpcc7942_2518 sea0009	Conserved	97.2603	beneficial	yes	No
B1XN44	Q31K62	Esterase-like	Synpcc7942_2527	Semi-conserved	83.5616	non-essential	no	No
B1XN47	Q31S49	Uncharacterized protein	Synpcc7942_0088	Semi-conserved	83.5616	non-essential	no	Structural Gene
B1XN48	Q31S50	Uncharacterized protein	Synpcc7942_0087	Semi-conserved	89.0411	non-essential	no	No
B1XN54	Q31LX8	Cold shock protein	Synpcc7942_1911	Conserved	97.2603	beneficial	yes	No
B1XN55	Q31QT9	Uncharacterized protein	Synpcc7942_0548	Semi-conserved	31.5068	non-essential	no	No
B1XN56	Q31Q18	Phosphoribosylformylglycinamidine synthase subunit PurQ (FGAM synthase) (EC 6.3.5.3) (Formylglycinamide ribonucleotide amidotransferase subunit I) (FGAR amidotransferase I) (FGAR-AT I) (Glutaminase PurQ) (EC 3.5.1.2) (Phosphoribosylformylglycinamidine synthase subunit I)	purQ Synpcc7942_0819	Conserved	98.6301	essential	yes	No
B1XN57	Q31Q19	Phosphoribosylformylglycinamidine synthase subunit PurS (FGAM synthase) (EC 6.3.5.3) (Formylglycinamide ribonucleotide amidotransferase subunit III) (Phosphoribosylformylglycinamidine synthase subunit III)	purS Synpcc7942_0818	Conserved	97.2603	essential	yes	No
B1XN60	Q31QV4	Uncharacterized protein	Synpcc7942_0533	Semi-conserved	91.7808	essential	no	No
B1XN73	Q31M32	3-hydroxyacid dehydrogenase	Synpcc7942_1857	Semi-conserved	58.9041	non-essential	no	No
B1XN75	Q31NG2	Metal dependent phosphohydrolase	Synpcc7942_1377	Conserved	98.6301	beneficial	yes	No
B1XN77	Q06904	Adaptive-response sensory-kinase SasA (EC 2.7.13.3) (Synechococcus adaptive sensor protein A)	sasA sarS Synpcc7942_2114	Conserved	97.2603	non-essential	no	No
B1XN78	Q31M00	Uncharacterized protein	Synpcc7942_1889	Conserved	97.2603	non-essential	yes	No
B1XN80	Q31L61	Uncharacterized protein	Synpcc7942_2178	Semi-conserved	87.6712	non-essential	no	No
B1XN81	Q31Q22	ATPase	Synpcc7942_0815	Conserved	97.2603	non-essential	no	No
B1XN82	Q31Q22	ATPase	Synpcc7942_0815	Semi-conserved	82.1918	non-essential	no	No
B1XN85	Q8GMR3	N5-carboxyaminoimidazole ribonucleotide mutase (N5-CAIR mutase) (EC 5.4.99.18) (5-(carboxyamino)imidazole ribonucleotide mutase)	pur6 purE Synpcc7942_0441	Conserved	98.6301	ambiguous	yes	No
B1XN86	Q31R47	N-acetylglucosamine-6-phosphate deacetylase (EC 3.5.1.25)	Synpcc7942_0440	Semi-conserved	91.7808	essential	no	No
B1XN89	Q31KK6	Nucleotide binding protein, PINc	Synpcc7942_2383	Conserved	97.2603	essential	yes	No
B1XN90	Q31KK7	Coproporphyrinogen III oxidase, anaerobic (EC 1.3.99.22)	Synpcc7942_2382	Conserved	98.6301	non-essential	yes	No
B1XN91	Q31MI9	GDP-L-fucose synthase (EC 1.1.1.271) (GDP-4-keto-6-deoxy-D-mannose-3,5-epimerase-4-reductase)	fcl Synpcc7942_1700	Conserved	98.6301	essential	no	No
B1XN94	Q31NI2	Multi-sensor signal transduction histidine kinase (EC 2.7.3.-)	Synpcc7942_1357	Semi-conserved	91.7808	non-essential	no	No
B1XN95	Q31NG5	Ribosomal large subunit pseudouridine synthase D	Synpcc7942_1374	Semi-conserved	50.6849	non-essential	no	No
B1XNA3	Q31QR6	Sugar (Glycoside-Pentoside-Hexuronide) transporter	Synpcc7942_0571	Conserved	95.8904	beneficial	yes	No
B1XNB1	Q935Z2	Glycerol-3-phosphate dehydrogenase [NAD(P)+] (EC 1.1.1.94) (NAD(P)H-dependent glycerol-3-phosphate dehydrogenase)	gpsA Synpcc7942_2522 sea0004	Conserved	98.6301	essential	no	No
B1XNB3	O06866	Probable molybdenum cofactor guanylyltransferase (MoCo guanylyltransferase) (EC 2.7.7.77) (GTP:molybdopterin guanylyltransferase) (Mo-MPT guanylyltransferase) (Molybdopterin guanylyltransferase) (Molybdopterin-guanine dinucleotide synthase) (MGD synthase)	mobA Synpcc7942_1189 se00039	Semi-conserved	87.6712	ambiguous	no	No
B1XNB4	Q54731	Orf5; Method: conceptual translation supplied by author (Uncharacterized protein)	Synpcc7942_0084	Semi-conserved	89.0411	non-essential	no	No
B1XNB6	Q31RL1	Glycolate oxidase subunit GlcD	Synpcc7942_0276	Conserved	98.6301	non-essential	no	No
B1XNC0	Q31PY5	Uncharacterized protein	Synpcc7942_0854	Semi-conserved	87.6712	non-essential	no	No
B1XNC3	Q31RA1	Putative gluconeogenesis factor	Synpcc7942_0386	Conserved	97.2603	essential	yes	No
B1XNC4	Q31PQ2	Uncharacterized protein	Synpcc7942_0937	Semi-conserved	75.3425	non-essential	no	No
B1XNC5	Q31PQ3	Rhodanese-like	Synpcc7942_0936	Semi-conserved	38.3562	non-essential	no	No
B1XNC6	Q31PQ4	UPF0721 transmembrane protein	Synpcc7942_0935	Semi-conserved	45.2055	non-essential	no	No
B1XND2	Q31PQ6	Uncharacterized protein	Synpcc7942_0933	Conserved	95.8904	ambiguous	no	No
B1XND3	Q31M08	L-aspartate oxidase (EC 1.4.3.16)	Synpcc7942_1881	Conserved	98.6301	beneficial	yes	No
B1XNE2	Q31MG2	BioY protein	Synpcc7942_1727	Semi-conserved	91.7808	essential	yes	No
B1XNE3	Q31MG3	Lipoprotein signal peptidase (EC 3.4.23.36) (Prolipoprotein signal peptidase) (Signal peptidase II)	lspA Synpcc7942_1726	Conserved	97.2603	essential	yes	No
B1XNE6	Q31MM4	Probable oxidoreductase	Synpcc7942_1665	Semi-conserved	90.411	non-essential	no	No
B1XNF0	Q31PR1	Outer envelope membrane protein	Synpcc7942_0928	Conserved	97.2603	essential	no	No
B1XNF1	Q31PR0	UDP-3-O-acyl-N-acetylglucosamine deacetylase (UDP-3-O-acyl-GlcNAc deacetylase) (EC 3.5.1.108) (UDP-3-O-[R-3-hydroxymyristoyl]-N-acetylglucosamine deacetylase)	lpxC Synpcc7942_0929	Conserved	98.6301	essential	yes	No
B1XNF2	Q31KE0	1-Cys peroxiredoxin (EC 1.11.1.15)	Synpcc7942_2449	Semi-conserved	93.1507	essential	no	No
B1XNF6	Q31QN3	Ribulose-phosphate 3-epimerase (EC 5.1.3.1)	Synpcc7942_0604	Conserved	98.6301	essential	yes	No
B1XNF7	Q31QF4	Potassium channel protein	Synpcc7942_0683	Semi-conserved	87.6712	non-essential	no	No
B1XNF8	Q31PP6	Acetylornithine aminotransferase (ACOAT) (EC 2.6.1.11)	argD Synpcc7942_0943	Conserved	98.6301	essential	yes	No
B1XNF9	Q31MR8	Elongator protein 3/MiaB/NifB	Synpcc7942_1621	Conserved	95.8904	essential	no	No
B1XNG2	Q31PH0	4-alpha-glucanotransferase (EC 2.4.1.25) (Amylomaltase) (Disproportionating enzyme)	Synpcc7942_1019	Conserved	98.6301	non-essential	yes	No
B1XNG3	Q31MH7	Uncharacterized protein	Synpcc7942_1712	Semi-conserved	90.411	beneficial	yes	No
B1XNG9	Q31QJ9	Glyoxalase I (EC 4.4.1.5)	Synpcc7942_0638	Semi-conserved	94.5205	non-essential	no	No
B1XNH4	Q31MT7	tRNA (cytidine/uridine-2'-O-)-methyltransferase TrmJ (EC 2.1.1.200) (tRNA (cytidine(32)/uridine(32)-2'-O)-methyltransferase) (tRNA Cm32/Um32 methyltransferase)	trmJ Synpcc7942_1602	Conserved	100	non-essential	yes	No
B1XNH5	Q31P38	Bifunctional pantoate ligase/cytidylate kinase [Includes: Pantoate--beta-alanine ligase (EC 6.3.2.1) (Pantoate-activating enzyme) (Pantothenate synthetase); Cytidylate kinase (CK) (EC 2.7.4.14) (Cytidine monophosphate kinase) (CMP kinase)]	panC/cmk Synpcc7942_1151	Conserved	95.8904	essential	yes	No
B1XNH6	Q31P37	Rare lipoprotein A	Synpcc7942_1152	Semi-conserved	57.5342	non-essential	no	No
B1XNH9	Q8GJL5	CBS (Putative uncharacterized protein SEM0025)	SEM0025 Synpcc7942_1824	Semi-conserved	90.411	non-essential	no	No
B1XNI0	Q9Z3G5	PBS lyase HEAT-like repeat (Phycocyanin alpha phycocyanobilin lyase related protein NblB) (Putative uncharacterized protein SEM0026)	nblB SEM0026 Synpcc7942_1823	Semi-conserved	93.1507	non-essential	no	No
B1XNI4	Q31S62	Aminopeptidase P. Metallo peptidase. MEROPS family M24B (EC 3.4.11.9)	Synpcc7942_0075	Semi-conserved	91.7808	beneficial	no	No
B1XNI5	Q31LU5	Pyruvate dehydrogenase E1 component subunit alpha (EC 1.2.4.1)	pdhA Synpcc7942_1944	Conserved	98.6301	essential	yes	No
B1XNI7	Q31N47	Uncharacterized protein	Synpcc7942_1492	Semi-conserved	86.3014	non-essential	no	No
B1XNI8	Q31MF8	Uncharacterized protein	Synpcc7942_1731	Semi-conserved	93.1507	non-essential	no	No
B1XNI9	Q31P02	Uncharacterized protein	Synpcc7942_1187	Conserved	97.2603	non-essential	yes	No
B1XNJ2	Q31NE8	Mg chelatase-related protein	Synpcc7942_1391	Semi-conserved	94.5205	non-essential	no	No
B1XNJ3	Q31P49	Uncharacterized protein	Synpcc7942_1140	Semi-conserved	67.1233	non-essential	no	No
B1XNJ5	Q31RX9	Rhodanese-like	Synpcc7942_0158	Conserved	98.6301	essential	yes	No
B1XNJ7	Q31QI6	Primosomal protein N' (EC 3.6.4.-) (ATP-dependent helicase PriA)	priA Synpcc7942_0651	Conserved	97.2603	essential	yes	No
B1XNJ8	Q31PN8	Nicotinate-nucleotide pyrophosphorylase (Carboxylating) (EC 2.4.2.19)	Synpcc7942_0951	Conserved	98.6301	beneficial	yes	No
B1XNJ9	Q31M53	Uncharacterized protein	Synpcc7942_1836	Semi-conserved	94.5205	essential	no	No
B1XNK0	Q31NG1	Uncharacterized protein	Synpcc7942_1378	Conserved	97.2603	essential	yes	Structural Gene
B1XNK3	Q8GIR9	Serine phosphatase (Uncharacterized protein)	SEB0053 Synpcc7942_2473	Conserved	100	essential	yes	No
B1XNK4	Q31LF8	Probable glycosyl transferase	Synpcc7942_2081	Conserved	98.6301	essential	yes	No
B1XNK5	Q31K18	Penicillin-binding protein 1A (EC 2.4.1.129)	Synpcc7942_2571	Conserved	98.6301	non-essential	no	No
B1XNK7	Q9Z3G2	CytM (Cytochrome CytM)	cytM Synpcc7942_1478	Conserved	97.2603	beneficial	yes	No
B1XNL0	Q31RQ9	Uncharacterized protein	Synpcc7942_0228	Semi-conserved	87.6712	non-essential	yes	Structural Gene
B1XNL3	Q8GMQ6	Uncharacterized protein	sel0036 Synpcc7942_0434	Semi-conserved	94.5205	non-essential	no	No
B1XNL4	Q31M73	Histidine kinase (EC 2.7.13.3)	Synpcc7942_1816	Semi-conserved	84.9315	non-essential	no	No
B1XNL5	Q31LJ2	Glycine dehydrogenase (decarboxylating) (EC 1.4.4.2) (Glycine cleavage system P-protein) (Glycine decarboxylase) (Glycine dehydrogenase (aminomethyl-transferring))	gcvP Synpcc7942_2047	Conserved	98.6301	non-essential	yes	No
B1XNL8	Q31PS5	tRNA-(MS(2)IO(6)A)-hydroxylase-like	Synpcc7942_0914	Semi-conserved	80.8219	non-essential	no	No
B1XNM0	Q31MT1	Mannose-1-phosphate guanylyltransferase (GDP) (EC 2.7.7.22)	Synpcc7942_1608	Semi-conserved	86.3014	essential	no	No
B1XNM1	Q31NC8	Uncharacterized protein	Synpcc7942_1411	Conserved	98.6301	beneficial	yes	No
B1XNM2	Q31QZ1	Uncharacterized protein	Synpcc7942_0496	Semi-conserved	58.9041	non-essential	no	No
B1XNM3	Q31LI9	Uncharacterized protein	Synpcc7942_2050	Semi-conserved	89.0411	non-essential	no	No
B1XNM5	P11004	Photosystem II CP43 reaction center protein (PSII 43 kDa protein) (Protein CP-43)	psbC Synpcc7942_0656	Conserved	100	essential	yes	Structural Gene
B1XNM7	Q31PJ9	Adenosylcobinamide kinase (EC 2.7.1.156)	Synpcc7942_0990	Conserved	97.2603	essential	yes	No
B1XNM8	Q31NV9	Prolipoprotein diacylglyceryl transferase (EC 2.4.99.-)	lgt Synpcc7942_1230	Semi-conserved	94.5205	ambiguous	yes	No
B1XNM9	Q8GJN6	NADPH-dependent 7-cyano-7-deazaguanine reductase (EC 1.7.1.13) (7-cyano-7-carbaguanine reductase) (NADPH-dependent nitrile oxidoreductase) (PreQ(0) reductase)	queF Synpcc7942_1844	Conserved	98.6301	ambiguous	yes	No
B1XNN3	Q31R82	DNA polymerase III, delta subunit (EC 2.7.7.7)	Synpcc7942_0405	Conserved	98.6301	essential	yes	Structural Gene
B1XNN5	Q31NS9	Uncharacterized protein	Synpcc7942_1260	Conserved	98.6301	non-essential	no	No
B1XNN7	Q31KI6	Uncharacterized protein	Synpcc7942_2403	Semi-conserved	71.2329	non-essential	no	Structural Gene
B1XNN8	Q8GIS3	Uncharacterized protein	SEA0049 Synpcc7942_2477	Conserved	97.2603	non-essential	no	No
B1XNN9	Q31L37	HNH nuclease	Synpcc7942_2202	Conserved	95.8904	non-essential	yes	No
B1XNP2	Q31P79	Response regulator receiver domain protein (CheY-like)	Synpcc7942_1110	Conserved	97.2603	non-essential	no	No
B1XNP9	Q31MH2	Glycolate oxidase iron-sulfur subunit	Synpcc7942_1717	Conserved	98.6301	non-essential	no	No
B1XNQ3	Q31P74	Uncharacterized protein	Synpcc7942_1115	Semi-conserved	93.1507	non-essential	no	Structural Gene
B1XNQ7	Q31QG9	Uncharacterized protein	Synpcc7942_0668	Semi-conserved	71.2329	non-essential	no	No
B1XNQ9	Q31QH0	Uncharacterized protein	Synpcc7942_0667	Conserved	95.8904	non-essential	no	No
B1XNR0	Q31Q63	Esterase	Synpcc7942_0774	Semi-conserved	83.5616	non-essential	no	No
B1XNR4	Q31M26	Release factor glutamine methyltransferase (RF MTase) (EC 2.1.1.297) (N5-glutamine methyltransferase PrmC) (Protein-(glutamine-N5) MTase PrmC) (Protein-glutamine N-methyltransferase PrmC)	prmC Synpcc7942_1863	Conserved	97.2603	non-essential	yes	No
B1XNS1	Q31PT8	Haloalkane dehalogenase (EC 3.8.1.5)	Synpcc7942_0901	Semi-conserved	82.1918	non-essential	no	No
B1XNS3	Q31QQ7	Peptidoglycan glycosyltransferase (EC 2.4.1.129)	Synpcc7942_0580	Conserved	95.8904	essential	no	No
B1XNS4	Q31K19	Tyrosine--tRNA ligase (EC 6.1.1.1) (Tyrosyl-tRNA synthetase) (TyrRS)	tyrS Synpcc7942_2570	Conserved	98.6301	essential	yes	No
B1XNS5	Q31PM2	Porphobilinogen deaminase (PBG) (EC 2.5.1.61) (Hydroxymethylbilane synthase) (HMBS) (Pre-uroporphyrinogen synthase)	hemC Synpcc7942_0967	Conserved	100	essential	yes	No
B1XNS6	Q31K29	Acetyltransferase, GNAT family	Synpcc7942_2560	Semi-conserved	87.6712	non-essential	no	No
B1XNT3	Q31PQ5	Uncharacterized protein	Synpcc7942_0934	Semi-conserved	94.5205	non-essential	no	No
B1XNT5	Q31M99	Site-specific DNA-methyltransferase (adenine-specific) (EC 2.1.1.72)	Synpcc7942_1790	Unique	9.58904	essential	no	No
B1XNT7	Q55311	Signal recognition particle protein (Fifty-four homolog)	ffh Synpcc7942_1771	Conserved	98.6301	essential	yes	No
B1XNT8	Q31PL9	Phytoene dehydrogenase-like	Synpcc7942_0970	Conserved	95.8904	non-essential	yes	No
B1XNU8	Q31P99	Uncharacterized protein	Synpcc7942_1090	Conserved	97.2603	non-essential	yes	Structural Gene
B1XNV0	Q31LB8	Anti-sigma factor antagonist	Synpcc7942_2121	Semi-conserved	83.5616	essential	no	No
B1XNV1	Q31LB9	Mini-ribonuclease 3 (Mini-3) (Mini-RNase 3) (EC 3.1.26.-) (Mini-RNase III)	mrnC Synpcc7942_2120	Semi-conserved	94.5205	non-essential	yes	Structural Gene
B1XNV2	Q31LC0	RNA methyltransferase TrmH, group 3	Synpcc7942_2119	Conserved	95.8904	beneficial	yes	No
B1XNV3	Q31LC1	Uncharacterized protein	Synpcc7942_2118	Semi-conserved	87.6712	non-essential	no	No
B1XNV5	Q31LQ4	Uncharacterized protein	Synpcc7942_1985	Conserved	98.6301	non-essential	yes	No
B1XNV6	Q31P16	Uncharacterized protein	Synpcc7942_1173	Semi-conserved	78.0822	non-essential	no	No
B1XNV7	Q31N80	Uncharacterized protein	Synpcc7942_1459	Semi-conserved	90.411	essential	no	No
B1XNV9	Q31RE5	Uncharacterized protein	Synpcc7942_0342	Conserved	98.6301	non-essential	no	No
B1XNW0	Q31Q16	Periplasmic oligopeptide-binding	Synpcc7942_0821	Semi-conserved	87.6712	non-essential	no	No
B1XNW1	Q31NF2	Uncharacterized protein	Synpcc7942_1387	Conserved	98.6301	essential	yes	No
B1XNW8	Q31PP5	FolC bifunctional protein (EC 6.3.2.17)	Synpcc7942_0944	Conserved	95.8904	essential	yes	No
B1XNY5	Q31NU5	ATPase	Synpcc7942_1244	Semi-conserved	65.7534	beneficial	no	No
B1XNY7	Q31Q30	Uncharacterized protein	Synpcc7942_0807	Semi-conserved	19.1781	non-essential	no	No
B1XNZ4	Q31NA7	Riboflavin biosynthesis protein RibBA	ribBA Synpcc7942_1432	Conserved	98.6301	essential	yes	No
B1XNZ7	Q31KZ0	S-adenosylmethionine decarboxylase proenzyme (AdoMetDC) (SAMDC) (EC 4.1.1.50)	speH Synpcc7942_2249	Semi-conserved	50.6849	non-essential	no	No
B1XP01	Q31MI1	Oligopeptidase A. Metallo peptidase. MEROPS family M03A (EC 3.4.24.70)	Synpcc7942_1708	Semi-conserved	84.9315	non-essential	no	No
B1XP02	Q31P53	PBS lyase HEAT-like repeat	Synpcc7942_1136	Semi-conserved	94.5205	non-essential	no	No
B1XP03	Q31JZ3	Probable oxidoreductase	Synpcc7942_2596	Conserved	95.8904	essential	yes	No
B1XP04	Q31QZ6	Uncharacterized protein	Synpcc7942_0491	Semi-conserved	84.9315	non-essential	no	No
B1XP11	Q31NP5	Serine/threonine protein kinase	Synpcc7942_1294	Semi-conserved	93.1507	non-essential	no	No
B1XP12	P74764	Phenylalanine--tRNA ligase beta subunit (EC 6.1.1.20) (Phenylalanyl-tRNA synthetase beta subunit) (PheRS)	pheT Synpcc7942_1293	Conserved	98.6301	essential	yes	No
B1XP13	Q31NP2	Malate dehydrogenase (Oxaloacetate decarboxylating) (EC 1.1.1.38)	Synpcc7942_1297	Conserved	95.8904	non-essential	no	No
B1XP16	Q31MB0	DNA repair protein RecN (Recombination protein N)	Synpcc7942_1779	Conserved	95.8904	non-essential	yes	No
B1XP21	Q31K41	3-isopropylmalate dehydratase (EC 4.2.1.33)	Synpcc7942_2548	Semi-conserved	82.1918	essential	yes	No
B1XP23	Q31KC7	Probable sugar kinase	Synpcc7942_2462	Semi-conserved	94.5205	non-essential	yes	No
B1XP29	Q31PF4	Putative proteasome-type protease	Synpcc7942_1035	Semi-conserved	46.5753	non-essential	no	No
B1XP31	Q8GMR4	Uncharacterized protein	sek0027 Synpcc7942_0443	Semi-conserved	68.4932	non-essential	no	No
B1XP32	Q31LF2	Imidazole glycerol phosphate synthase subunit HisF (EC 4.1.3.-) (IGP synthase cyclase subunit) (IGP synthase subunit HisF) (ImGP synthase subunit HisF)	hisF Synpcc7942_2087	Conserved	100	essential	yes	No
B1XP34	Q54773	Uncharacterized protein	Synpcc7942_1952	Semi-conserved	72.6027	non-essential	no	No
B1XP35	Q31PE4	Amidase enhancer-like	Synpcc7942_1045	Semi-conserved	91.7808	non-essential	no	No
B1XP40	Q31LW3	Uncharacterized protein	Synpcc7942_1926	Semi-conserved	93.1507	non-essential	no	No
B1XP41	Q31LW4	Probable peptidase	Synpcc7942_1925	Semi-conserved	78.0822	non-essential	no	No
B1XP43	Q56002	Serine acetyltransferase (SAT) (EC 2.3.1.30)	cysE Synpcc7942_2420	Conserved	98.6301	ambiguous	yes	No
B1XP44	Q31P83	Uncharacterized protein	Synpcc7942_1106	Conserved	98.6301	non-essential	no	No
B1XP45	Q31NF8	ATPase	Synpcc7942_1381	Semi-conserved	73.9726	non-essential	no	No
B1XP46	Q55244	Ferric uptake regulation protein (Ferric uptake regulator)	fur Synpcc7942_0987	Conserved	97.2603	essential	yes	No
B1XP48	Q31RS7	Uncharacterized protein	Synpcc7942_0210	Semi-conserved	90.411	non-essential	no	No
B1XP55	Q31S39	Pyruvate kinase (EC 2.7.1.40)	Synpcc7942_0098	Conserved	98.6301	essential	yes	No
B1XP56	Q31LR4	Uncharacterized protein	Synpcc7942_1975	Semi-conserved	41.0959	non-essential	no	No
B1XP57	Q31LR5	Condensin subunit ScpA	Synpcc7942_1974	Semi-conserved	73.9726	non-essential	yes	Structural Gene
B1XP61	Q31QN7	Serine/threonine protein kinase	Synpcc7942_0600	Semi-conserved	75.3425	non-essential	no	No
B1XP63	Q55041	Phosphoribosylformylglycinamidine synthase subunit PurL (FGAM synthase) (EC 6.3.5.3) (Formylglycinamide ribonucleotide amidotransferase subunit II) (FGAR amidotransferase II) (FGAR-AT II) (Glutamine amidotransferase PurL) (Phosphoribosylformylglycinamidine synthase subunit II)	purL Synpcc7942_0003	Conserved	98.6301	ambiguous	yes	No
B1XP64	Q31PW9	Uncharacterized protein	Synpcc7942_0870	Semi-conserved	41.0959	ambiguous	no	No
B1XP71	P29283	Global nitrogen regulator	ntcA Synpcc7942_0127	Conserved	98.6301	essential	yes	No
B1XP77	Q31NS6	N6-adenine-specific DNA methylase-like	Synpcc7942_1263	Semi-conserved	65.7534	non-essential	no	No
B1XP78	Q31NP5	Serine/threonine protein kinase	Synpcc7942_1294	Conserved	95.8904	non-essential	no	No
B1XP79	Q31PT6	Aconitate hydratase B (EC 4.2.1.3) (EC 4.2.1.99) (2-methylisocitrate dehydratase)	Synpcc7942_0903	Conserved	97.2603	essential	no	No
B1XP83	Q31R10	Uncharacterized protein	Synpcc7942_0477	Conserved	97.2603	non-essential	yes	No
B1XP85	Q31MH4	Uracil phosphoribosyltransferase (EC 2.4.2.9) (UMP pyrophosphorylase) (UPRTase)	upp Synpcc7942_1715	Conserved	98.6301	essential	yes	No
B1XP86	Q56210	Molybdopterin synthase catalytic subunit (EC 2.8.1.12) (MPT synthase subunit 2) (Molybdenum cofactor biosynthesis protein E) (Molybdopterin-converting factor large subunit) (Molybdopterin-converting factor subunit 2)	moaE Synpcc7942_1283	Conserved	97.2603	essential	no	No
B1XP87	Q31R91	Bifunctional purine biosynthesis protein PurH [Includes: Phosphoribosylaminoimidazolecarboxamide formyltransferase (EC 2.1.2.3) (AICAR transformylase); IMP cyclohydrolase (EC 3.5.4.10) (ATIC) (IMP synthase) (Inosinicase)]	purH Synpcc7942_0396	Conserved	98.6301	essential	no	No
B1XP97	Q31KM4	Peptide chain release factor 3 (RF-3)	prfC Synpcc7942_2365	Conserved	100	non-essential	yes	No
B1XPA0	Q31PS7	DNA polymerase III, tau subunit (EC 2.7.7.7)	Synpcc7942_0912	Semi-conserved	72.6027	essential	yes	No
B1XPA2	Q31L56	Ribonuclease H (RNase H) (EC 3.1.26.4)	rnhA Synpcc7942_2183	Semi-conserved	54.7945	non-essential	no	No
B1XPA4	Q31LX7	Phosphate-specific transport system accessory protein PhoU	Synpcc7942_1912	Semi-conserved	87.6712	essential	no	No
B1XPA5	Q31KN9	Translation factor SUA5	Synpcc7942_2350	Semi-conserved	93.1507	non-essential	no	No
B1XPB1	Q31RG7	UDP-galactose 4-epimerase (EC 5.1.3.2)	Synpcc7942_0320	Conserved	97.2603	essential	no	No
B1XPB5	Q31LU8	Uncharacterized protein	Synpcc7942_1941	Semi-conserved	91.7808	non-essential	yes	No
B1XPB6	Q31QN2	Uncharacterized protein	Synpcc7942_0605	Semi-conserved	71.2329	non-essential	no	No
B1XPB9	Q31PF6	Uncharacterized protein	Synpcc7942_1033	Semi-conserved	47.9452	non-essential	no	No
B1XPC0	Q31PF7	Uncharacterized protein	Synpcc7942_1032	Semi-conserved	47.9452	non-essential	no	No
B1XPC3	Q31N63	Uncharacterized protein	Synpcc7942_1476	Semi-conserved	49.3151	non-essential	no	No
B1XPC6	Q31RG8	Hemolysin A	Synpcc7942_0319	Conserved	97.2603	non-essential	yes	No
B1XPC7	Q31S26	DnaK protein-like	Synpcc7942_0111	Conserved	95.8904	non-essential	yes	No
B1XPC8	Q31RB2	Processing protease	Synpcc7942_0375	Semi-conserved	86.3014	non-essential	no	No
B1XPC9	Q31KF9	N(2),N(2)-dimethylguanosine tRNA methyltransferase	Synpcc7942_2430	Semi-conserved	28.7671	non-essential	no	No
B1XPD1	Q31QH9	Uncharacterized protein	Synpcc7942_0658	Semi-conserved	94.5205	non-essential	yes	No
B1XPD2	Q31RP3	Alpha-1,4 glucan phosphorylase (EC 2.4.1.1)	Synpcc7942_0244	Semi-conserved	68.4932	non-essential	no	No
B1XPD5	Q8KIY0	tRNA pseudouridine synthase B (EC 5.4.99.25) (tRNA pseudouridine(55) synthase) (Psi55 synthase) (tRNA pseudouridylate synthase) (tRNA-uridine isomerase)	truB Synpcc7942_1222 sef0005	Conserved	100	non-essential	yes	No
B1XPD8	Q31LP4	Histidine biosynthesis bifunctional protein HisIE	hisI hisIE Synpcc7942_1995	Semi-conserved	91.7808	essential	yes	No
B1XPE3	Q31LH5	Phenylalanine--tRNA ligase alpha subunit (EC 6.1.1.20) (Phenylalanyl-tRNA synthetase alpha subunit)	pheS Synpcc7942_2064	Conserved	97.2603	essential	yes	No
B1XPE8	Q31P03	Putative riboflavin-specific deaminase	Synpcc7942_1186	Semi-conserved	76.7123	essential	no	No
B1XPE9	Q31QS5	Uncharacterized protein	Synpcc7942_0562	Conserved	98.6301	non-essential	yes	Structural Gene
B1XPF0	Q31KH2	Transcriptional regulator, ABC transporter	Synpcc7942_2417	Semi-conserved	84.9315	non-essential	no	No
B1XPF1	Q31KD6	Type IV pilus assembly protein PilM	Synpcc7942_2453	Conserved	95.8904	non-essential	no	No
B1XPF7	Q31PM7	Ribosomal RNA small subunit methyltransferase B (EC 2.1.1.-)	Synpcc7942_0962	Conserved	97.2603	non-essential	no	No
B1XPG1	Q31PF9	Histidinol-phosphate aminotransferase (EC 2.6.1.9) (Imidazole acetol-phosphate transaminase)	hisC Synpcc7942_1030	Semi-conserved	72.6027	essential	no	No
B1XPG2	Q31K44	Aminotransferase (EC 2.6.1.-)	Synpcc7942_2545	Conserved	97.2603	essential	yes	No
B1XPG4	Q31PU3	Site-determining protein	Synpcc7942_0896	Conserved	98.6301	non-essential	yes	No
B1XPG5	Q31PU2	Cell division topological specificity factor	minE Synpcc7942_0897	Conserved	97.2603	essential	yes	Structural Gene
B1XPG8	Q31S46	Uncharacterized protein	Synpcc7942_0091	Semi-conserved	89.0411	essential	no	Structural Gene
B1XPH0	Q31RX7	GTPase Era	era Synpcc7942_0160	Conserved	98.6301	essential	yes	No
B1XPH5	Q31N84	3-oxoacyl-[acyl-carrier-protein] synthase 3 (EC 2.3.1.180) (3-oxoacyl-[acyl-carrier-protein] synthase III) (Beta-ketoacyl-ACP synthase III) (KAS III)	fabH Synpcc7942_1455	Conserved	97.2603	essential	no	No
B1XPH9	Q31N27	Probable zeta-carotene desaturase (EC 1.3.5.6) (9,9'-di-cis-zeta-carotene desaturase) (Carotene 7,8-desaturase)	zds crtQb Synpcc7942_1512	Semi-conserved	91.7808	essential	no	No
B1XPI1	Q31L71	DNA helicase (EC 3.6.4.12)	Synpcc7942_2168	Conserved	98.6301	ambiguous	yes	No
B1XPI3	Q31PA6	Probable glycosyltransferase	Synpcc7942_1083	Conserved	98.6301	essential	yes	No
B1XPJ0	Q31RM1	Heat shock protein DnaJ-like	Synpcc7942_0266	Conserved	97.2603	non-essential	no	No
B1XPJ3	Q31KC4	Uncharacterized protein	Synpcc7942_2465	Semi-conserved	90.411	non-essential	no	No
B1XPK3	Q31QT3	Ribosome-binding ATPase YchF	ychF Synpcc7942_0554	Conserved	97.2603	non-essential	yes	No
B1XPK4	Q31PU0	Uncharacterized protein	Synpcc7942_0899	Semi-conserved	79.4521	non-essential	no	No
B1XPK5	Q31KC2	Shikimate dehydrogenase (NADP(+)) (SDH) (EC 1.1.1.25)	aroE Synpcc7942_2467	Conserved	100	essential	yes	No
B1XPK8	Q31K16	Manganese transport system membrane protein MntB	Synpcc7942_2573	Semi-conserved	94.5205	non-essential	no	No
B1XPL2	Q31QX0	Exonuclease RecJ (EC 3.1.-.-)	Synpcc7942_0517	Semi-conserved	93.1507	non-essential	no	No
B1XPL3	Q31N72	Heat shock protein DnaJ-like	Synpcc7942_1467	Conserved	97.2603	non-essential	no	No
B1XPL9	Q31NH0	Recombination protein RecR	recR Synpcc7942_1369	Conserved	95.8904	essential	yes	No
B1XPM2	Q31K37	Hydrogenase accessory protein HypB	Synpcc7942_2552	Semi-conserved	83.5616	non-essential	no	No
B1XPM8	P43087	Delta-aminolevulinic acid dehydratase (ALAD) (ALADH) (EC 4.2.1.24) (Porphobilinogen synthase)	hemB Synpcc7942_1792	Conserved	98.6301	essential	no	No
B1XPN1	Q31KF2	Isoleucine--tRNA ligase (EC 6.1.1.5) (Isoleucyl-tRNA synthetase)	ileS Synpcc7942_2437	Conserved	97.2603	essential	yes	No
B1XPN2	Q31PE6	Uncharacterized protein	Synpcc7942_1043	Conserved	98.6301	non-essential	yes	No
B1XPN4	P31094	Photosystem II CP47 reaction center protein (PSII 47 kDa protein) (Protein CP-47)	psbB Synpcc7942_0697	Conserved	97.2603	essential	yes	Structural Gene
B1XPN6	Q31R88	Uncharacterized protein	Synpcc7942_0399	Semi-conserved	94.5205	beneficial	yes	No
B1XPN7	Q31R87	Anthranilate synthase, component II (EC 4.1.3.27)	Synpcc7942_0400	Conserved	98.6301	essential	yes	No
B1XPN8	Q31R86	Diacylglycerol kinase (EC 2.7.1.107)	Synpcc7942_0401	Conserved	97.2603	beneficial	yes	No
B1XPP1	Q31M63	mRNA-binding protein	Synpcc7942_1826	Semi-conserved	91.7808	non-essential	no	No
B1XPP3	Q31PL9	Phytoene dehydrogenase-like	Synpcc7942_0970	Semi-conserved	75.3425	non-essential	yes	No
B1XPQ5	Q31RY3	Uncharacterized protein	Synpcc7942_0154	Semi-conserved	94.5205	non-essential	no	No
B1XPQ8	Q31S32	NH(3)-dependent NAD(+) synthetase (EC 6.3.1.5)	Synpcc7942_0105	Conserved	97.2603	essential	yes	No
B1XPR1	Q31NK9	Uncharacterized protein	Synpcc7942_1330	Conserved	95.8904	non-essential	no	No
B1XPR3	Q31NU6	Cyclic nucleotide-binding domain (CNMP-BD) protein	Synpcc7942_1243	Semi-conserved	89.0411	non-essential	no	No
B1XPR4	Q31KX0	Uncharacterized protein	Synpcc7942_2269	Semi-conserved	94.5205	essential	no	Structural Gene
B1XPR8	Q31LB0	Iron-sulfur cluster binding protein	Synpcc7942_2129	Conserved	97.2603	non-essential	no	No
B1XPS4	Q31P44	Glutaredoxin	Synpcc7942_1145	Conserved	98.6301	non-essential	yes	No
B1XPS5	Q31P43	Uncharacterized protein	Synpcc7942_1146	Conserved	97.2603	non-essential	yes	No
B1XPS6	Q31K20	Orotidine 5'-phosphate decarboxylase (EC 4.1.1.23) (OMP decarboxylase) (OMPDCase) (OMPdecase)	pyrF Synpcc7942_2569	Semi-conserved	94.5205	essential	yes	No
B1XPS7	Q31LF5	Chlorophyll synthase (EC 2.5.1.62)	Synpcc7942_2084	Conserved	98.6301	essential	yes	No
B1XPS8	Q31PZ4	Phosphoesterase PHP-like	Synpcc7942_0844	Semi-conserved	94.5205	non-essential	no	No
B1XPS9	Q55038	Amidophosphoribosyltransferase (ATase) (EC 2.4.2.14) (Glutamine phosphoribosylpyrophosphate amidotransferase) (GPATase)	purF Synpcc7942_0004	Conserved	98.6301	essential	yes	No
B1XPT4	Q31LQ2	Uncharacterized protein	Synpcc7942_1987	Conserved	95.8904	non-essential	no	Structural Gene
B1XPT5	Q31NA1	Putative anti-sigma regulatory factor	Synpcc7942_1438	Conserved	95.8904	beneficial	yes	Structural Gene
B1XPT6	Q31RP6	23S rRNA (Uracil-5-)-methyltransferase RumA (EC 2.1.1.-)	Synpcc7942_0241	Conserved	100	non-essential	no	No
B1XPU3	Q31LF0	Thioredoxin domain 2	Synpcc7942_2089	Semi-conserved	93.1507	essential	yes	No
B1XPU5	Q07948	ORF1 (Uncharacterized protein)	ORF1 Synpcc7942_2008	Semi-conserved	61.6438	non-essential	no	No
B1XPU6	Q31JZ0	Uncharacterized protein	Synpcc7942_2599	Semi-conserved	72.6027	non-essential	no	No
B1XPV2	Q31P66	30S ribosomal protein S18	rpsR rps18 Synpcc7942_1123	Conserved	97.2603	essential	yes	No
B1XPV3	Q31P65	Exoribonuclease II (EC 3.1.13.1)	Synpcc7942_1124	Conserved	95.8904	non-essential	yes	No
B1XPV6	Q31KN0	Na+/H+ antiporter	Synpcc7942_2359	Conserved	97.2603	essential	no	No
B1XPV9	Q31KM7	Trans-hexaprenyltranstransferase (EC 2.5.1.30)	Synpcc7942_2362	Conserved	98.6301	essential	yes	No
B1XPW0	Q31R73	Uncharacterized protein	Synpcc7942_0414	Conserved	95.8904	non-essential	no	No
B1XPW1	Q31PT9	Uncharacterized protein	Synpcc7942_0900	Semi-conserved	78.0822	non-essential	no	No
B1XPW2	Q31KZ6	Gamma-glutamyl phosphate reductase (GPR) (EC 1.2.1.41) (Glutamate-5-semialdehyde dehydrogenase) (Glutamyl-gamma-semialdehyde dehydrogenase)	proA Synpcc7942_2243	Semi-conserved	91.7808	non-essential	no	No
B1XPW3	Q31QC3	Cell wall hydrolase/autolysin	Synpcc7942_0714	Conserved	95.8904	non-essential	no	No
B1XPW5	Q31RM9	Uncharacterized protein	Synpcc7942_0258	Semi-conserved	82.1918	non-essential	no	No
B1XPW6	Q31M20	Probable cation efflux system protein	Synpcc7942_1869	Semi-conserved	80.8219	non-essential	no	No
B1XPW8	Q31LV1	Multidrug-efflux transporter	Synpcc7942_1938	Semi-conserved	61.6438	non-essential	no	No
B1XPW9	Q31QE9	Transcriptional regulator, ArsR family	Synpcc7942_0688	Conserved	97.2603	non-essential	no	No
B1XPX0	Q31M19	Secretion protein HlyD	Synpcc7942_1870	Semi-conserved	64.3836	non-essential	no	No
B1XPX1	Q31R39	Zinc metalloprotease (EC 3.4.24.-)	Synpcc7942_0448	Conserved	97.2603	non-essential	no	No
B1XPX2	Q31LM1	Uncharacterized protein	Synpcc7942_2018	Semi-conserved	94.5205	non-essential	no	No
B1XPX3	Q31LS6	Uncharacterized protein	Synpcc7942_1963	Conserved	95.8904	non-essential	no	No
B1XPX5	O07345	Magnesium-chelatase subunit ChlD (Mg-chelatase subunit D) (EC 6.6.1.1) (Mg-protoporphyrin IX chelatase)	chlD Synpcc7942_2274	Semi-conserved	78.0822	essential	yes	No
B1XPX6	Q8KPQ5	Ap-4-A phosphorylase II-like protein (Putative uncharacterized protein SEF0040)	SEF0040 Synpcc7942_1188	Conserved	98.6301	beneficial	yes	Structural Gene
B1XPY0	Q31NS3	Non-canonical purine NTP pyrophosphatase (EC 3.6.1.19) (Non-standard purine NTP pyrophosphatase) (Nucleoside-triphosphate diphosphatase) (Nucleoside-triphosphate pyrophosphatase)	Synpcc7942_1266	Conserved	98.6301	non-essential	yes	No
B1XPY3	Q31MA3	Uncharacterized protein	Synpcc7942_1786	Conserved	95.8904	essential	yes	Structural Gene
B1XPY4	Q31KV4	Glycerol dehydrogenase	Synpcc7942_2285	Conserved	98.6301	non-essential	yes	No
B1XPY5	Q54975	N5-carboxyaminoimidazole ribonucleotide synthase (N5-CAIR synthase) (EC 6.3.4.18) (5-(carboxyamino)imidazole ribonucleotide synthetase)	purK Synpcc7942_1428	Conserved	98.6301	essential	yes	No
B1XPY6	Q31LW8	Uncharacterized protein	Synpcc7942_1921	Semi-conserved	68.4932	non-essential	no	No
B1XPY8	Q31KR9	Uncharacterized protein	Synpcc7942_2320	Conserved	97.2603	beneficial	yes	No
B1XPZ0	Q31S57	Probable ABC transporter permease protein	Synpcc7942_0080	Semi-conserved	94.5205	non-essential	no	No
B1XPZ1	Q31PW5	DEAD/DEAH box helicase-like	Synpcc7942_0874	Semi-conserved	90.411	non-essential	no	No
B1XPZ4	Q31M82	Mutator MutT-like	Synpcc7942_1807	Semi-conserved	91.7808	non-essential	no	No
B1XPZ5	Q31PL7	YjgF-like protein	Synpcc7942_0972	Conserved	100	non-essential	no	No
B1XQ01	Q31K07	Myo-inositol-1(Or 4)-monophosphatase	Synpcc7942_2582	Conserved	98.6301	non-essential	yes	No
B1XQ03	Q31NF8	ATPase	Synpcc7942_1381	Semi-conserved	89.0411	non-essential	no	No
B1XQ05	Q31JY3	Threonine--tRNA ligase (EC 6.1.1.3) (Threonyl-tRNA synthetase) (ThrRS)	thrS Synpcc7942_2606	Conserved	100	essential	no	No
B1XQ13	Q8VPV3	CO2 hydration protein	chpX Synpcc7942_0308	Conserved	98.6301	non-essential	no	No
B1XQ14	Q31PF2	Biosynthetic arginine decarboxylase (ADC) (EC 4.1.1.19)	speA Synpcc7942_1037	Conserved	97.2603	essential	no	No
B1XQ21	Q31MF6	Transcriptional regulator	Synpcc7942_1733	Conserved	95.8904	non-essential	no	No
B1XQ34	Q31QG3	Oxygen-dependent coproporphyrinogen-III oxidase (CPO) (Coprogen oxidase) (Coproporphyrinogenase) (EC 1.3.3.3)	hemF Synpcc7942_0674	Conserved	98.6301	essential	no	No
B1XQ39	Q31QT8	Uncharacterized protein	Synpcc7942_0549	Semi-conserved	90.411	essential	no	No
B1XQ42	Q31MP1	Putative ferric uptake regulator, FUR family	Synpcc7942_1648	Semi-conserved	46.5753	non-essential	no	No
B1XQ43	Q935X0	Branched-chain amino-acid ABC transport system periplasmic binding protein (LivJ)	SEA0029 Synpcc7942_2496	Semi-conserved	45.2055	non-essential	no	No
B1XQ44	Q31NI7	Acetyl-coenzyme A synthetase (AcCoA synthetase) (Acs) (EC 6.2.1.1) (Acetate--CoA ligase) (Acyl-activating enzyme)	acsA Synpcc7942_1352	Conserved	98.6301	non-essential	yes	No
B1XQ48	Q31MR1	Uncharacterized protein	Synpcc7942_1628	Semi-conserved	60.274	beneficial	no	No
B1XQ52	Q8KPQ7	Guanylate kinase (EC 2.7.4.8) (GMP kinase)	gmk Synpcc7942_1191 sef0037	Conserved	98.6301	essential	no	No
B1XQ56	Q31LC1	Uncharacterized protein	Synpcc7942_2118	Semi-conserved	86.3014	non-essential	no	No
B1XQ57	Q31MF5	Ferredoxin-thioredoxin reductase, catalytic chain (FTR-C) (EC 1.8.7.2) (Ferredoxin-thioredoxin reductase subunit B)	Synpcc7942_1734	Conserved	95.8904	essential	no	No
B1XQ58	Q31QX2	Uncharacterized protein	Synpcc7942_0515	Semi-conserved	93.1507	non-essential	no	Structural Gene
B1XQ59	Q31S16	Uncharacterized protein	Synpcc7942_0121	Conserved	97.2603	essential	no	No
B1XQ60	Q31NJ0	Uncharacterized protein	Synpcc7942_1349	Semi-conserved	84.9315	non-essential	no	No
B1XQ62	Q31PB0	ATP-dependent DNA helicase RecG (EC 3.6.4.12)	recG Synpcc7942_1079	Conserved	98.6301	beneficial	yes	No
B1XQ64	Q31K06	Uncharacterized protein	Synpcc7942_2583	Semi-conserved	91.7808	non-essential	yes	Structural Gene
B1XQ66	Q31QZ4	Uncharacterized protein	Synpcc7942_0493	Semi-conserved	82.1918	non-essential	no	No
B1XQ68	Q31NE5	PDZ/DHR/GLGF	Synpcc7942_1394	Semi-conserved	91.7808	non-essential	no	No
B1XQ69	Q31PG0	Branched chain amino acid aminotransferase (EC 2.6.1.42)	Synpcc7942_1029	Semi-conserved	61.6438	beneficial	no	No
B1XQ71	P16954	1,4-alpha-glucan branching enzyme GlgB (EC 2.4.1.18) (1,4-alpha-D-glucan:1,4-alpha-D-glucan 6-glucosyl-transferase) (Alpha-(1->4)-glucan branching enzyme) (Glycogen branching enzyme) (BE)	glgB Synpcc7942_1085	Conserved	97.2603	non-essential	yes	No
B1XQ91	Q31K40	Uncharacterized protein	Synpcc7942_2549	Semi-conserved	23.2877	non-essential	no	No
B1XQA2	Q31LK9	Phycobilisome rod-core linker polypeptide	Synpcc7942_2030	Conserved	97.2603	essential	no	No
B1XQA4	Q31KX5	Transcriptional regulator, LuxR family	Synpcc7942_2264	Conserved	98.6301	non-essential	yes	No
B1XQA7	Q31PY9	Uncharacterized protein	Synpcc7942_0849	Semi-conserved	84.9315	essential	no	No
B1XQB0	Q31NT1	Uncharacterized protein	Synpcc7942_1258	Conserved	97.2603	non-essential	no	No
B1XQB1	Q31NR6	Bifunctional NAD(P)H-hydrate repair enzyme (Nicotinamide nucleotide repair protein)	Synpcc7942_1273	Conserved	97.2603	non-essential	no	No
B1XQB2	Q31MA9	DNA mismatch repair protein MutL	Synpcc7942_1780	Conserved	95.8904	non-essential	no	No
B1XQB5	Q31QL1	Dihydroxy-acid dehydratase (DAD) (EC 4.2.1.9)	ilvD Synpcc7942_0626	Conserved	97.2603	essential	no	No
B1XQB7	Q31KI8	Heat shock protein Hsp20	Synpcc7942_2401	Semi-conserved	93.1507	non-essential	no	No
B1XQB8	Q31RZ4	Pyruvate/2-oxoglutarate dehydrogenase complex dehydrogenase (E1) component	Synpcc7942_0143	Conserved	98.6301	essential	no	No
B1XQB9	Q31RZ5	Protein translocase subunit SecD	secD Synpcc7942_0142	Conserved	98.6301	essential	yes	No
B1XQC5	Q31PZ7	Putative flavoprotein involved in K+ transport	Synpcc7942_0841	Semi-conserved	21.9178	non-essential	no	No
B1XQC6	Q31PZ8	Uncharacterized protein	Synpcc7942_0840	Semi-conserved	21.9178	non-essential	no	No
B1XQC7	Q31PZ9	Nitrilase (EC 3.5.5.1)	Synpcc7942_0839	Semi-conserved	21.9178	non-essential	no	No
B1XQC8	Q31Q00	Elongator protein 3/MiaB/NifB	Synpcc7942_0838	Semi-conserved	21.9178	non-essential	no	No
B1XQC9	Q31Q01	Uncharacterized protein	Synpcc7942_0837	Semi-conserved	20.5479	non-essential	no	No
B1XQD0	Q31Q02	Uncharacterized protein	Synpcc7942_0836	Semi-conserved	21.9178	non-essential	no	No
B1XQD2	Q31PK0	Uncharacterized protein	Synpcc7942_0989	Semi-conserved	90.411	non-essential	no	No
B1XQD4	Q31Q33	4-hydroxythreonine-4-phosphate dehydrogenase (EC 1.1.1.262) (4-(phosphohydroxy)-L-threonine dehydrogenase)	pdxA Synpcc7942_0804	Conserved	98.6301	essential	yes	No
B1XQD5	Q31L49	Peptide methionine sulfoxide reductase MsrB (EC 1.8.4.12) (Peptide-methionine (R)-S-oxide reductase)	msrB Synpcc7942_2190	Conserved	95.8904	non-essential	no	No
B1XQD7	Q935Y4	Ornithine carbamoyltransferase (OTCase) (EC 2.1.3.3)	argF Synpcc7942_2514 seb0012	Conserved	97.2603	essential	yes	No
B1XQD8	Q31PS1	Long-chain-fatty-acid CoA ligase	Synpcc7942_0918	Semi-conserved	91.7808	non-essential	no	No
B1XQD9	Q31PS0	Uncharacterized protein	Synpcc7942_0919	Conserved	95.8904	non-essential	yes	Structural Gene
B1XQE0	Q31QH7	Arogenate dehydrogenase (NADP) (EC 1.3.1.78)	Synpcc7942_0660	Conserved	97.2603	ambiguous	yes	No
B1XQE2	Q31RK1	Uncharacterized protein	Synpcc7942_0286	Semi-conserved	91.7808	non-essential	yes	Structural Gene
B1XQE5	Q31PI7	Photosystem I reaction center subunit II	Synpcc7942_1002	Conserved	97.2603	essential	yes	Structural Gene
B1XQE9	Q31Q34	Uncharacterized protein	Synpcc7942_0803	Semi-conserved	82.1918	non-essential	no	No
B1XQF0	Q31LV7	Uncharacterized protein	Synpcc7942_1932	Semi-conserved	94.5205	essential	no	Structural Gene
B1XQF3	P72547	Inorganic carbon transporter (Putative membrane protein)	dc14 Synpcc7942_0357	Conserved	97.2603	essential	no	No
B1XQF4	Q31LG3	Putative ribosome biogenesis GTPase RsgA (EC 3.6.1.-)	rsgA Synpcc7942_2076	Conserved	98.6301	beneficial	yes	No
B1XQF5	Q31LG4	Uncharacterized protein	Synpcc7942_2075	Semi-conserved	93.1507	essential	no	No
B1XQF9	Q31LG8	ATPase	Synpcc7942_2071	Conserved	95.8904	non-essential	no	No
B1XQG2	Q31LH0	Fimbrial assembly protein PilC-like	Synpcc7942_2069	Conserved	98.6301	non-essential	no	No
B1XQG3	Q31LH1	Uncharacterized protein	Synpcc7942_2068	Semi-conserved	83.5616	non-essential	no	No
B1XQG4	Q31JZ1	Uncharacterized protein	Synpcc7942_2598	Conserved	97.2603	non-essential	no	No
B1XQG5	Q31P98	Uncharacterized protein	Synpcc7942_1091	Semi-conserved	90.411	beneficial	yes	No
B1XQG9	Q31MC6	Inositol monophosphate family protein	Synpcc7942_1763	Semi-conserved	94.5205	non-essential	no	No
B1XQH1	Q31N14	GTP-binding protein TypA	Synpcc7942_1525	Conserved	100	non-essential	yes	No
B1XQH3	Q31MH1	Glycolate oxidase subunit GlcE	Synpcc7942_1718	Conserved	95.8904	non-essential	no	No
B1XQH5	Q31Q55	ATPase	Synpcc7942_0782	Conserved	97.2603	non-essential	yes	No
B1XQH7	Q31LC3	Uncharacterized protein	Synpcc7942_2116	Semi-conserved	69.863	non-essential	no	No
B1XQI3	Q31LM7	Stage II sporulation protein D-like	Synpcc7942_2012	Semi-conserved	87.6712	essential	no	No
B1XQI4	Q31NU3	Carotene isomerase	Synpcc7942_1246	Semi-conserved	86.3014	non-essential	no	No
B1XQI6	Q31NR4	Uncharacterized protein	Synpcc7942_1275	Semi-conserved	57.5342	non-essential	no	No
B1XQI7	Q31KE8	Phosphate import ATP-binding protein PstB (EC 3.6.3.27) (ABC phosphate transporter) (Phosphate-transporting ATPase)	pstB Synpcc7942_2441	Conserved	98.6301	essential	no	No
B1XQI8	Q31QS2	FHA domain containing protein	Synpcc7942_0565	Semi-conserved	79.4521	non-essential	no	No
B1XQI9	Q31R52	Uncharacterized protein	Synpcc7942_0435	Semi-conserved	91.7808	non-essential	no	Structural Gene
B1XQJ0	Q31RI5	Phospholipase D/Transphosphatidylase	Synpcc7942_0302	Semi-conserved	94.5205	non-essential	no	No
B1XQJ4	Q79N42	ATP-binding region, ATPase-like (Putative uncharacterized protein SEM0037)	SEM0037 Synpcc7942_1813	Conserved	97.2603	non-essential	yes	No
B1XQJ6	Q31QF5	Uncharacterized protein	Synpcc7942_0682	Conserved	97.2603	essential	no	No
B1XQJ7	Q31QF6	2-C-methyl-D-erythritol 4-phosphate cytidylyltransferase (EC 2.7.7.60) (4-diphosphocytidyl-2C-methyl-D-erythritol synthase) (MEP cytidylyltransferase) (MCT)	ispD Synpcc7942_0681	Conserved	98.6301	essential	yes	No
B1XQK0	Q31PB2	Uncharacterized protein	Synpcc7942_1077	Conserved	97.2603	non-essential	no	Structural Gene
B1XQK3	Q31Q06	Uncharacterized protein	Synpcc7942_0831	Semi-conserved	54.7945	non-essential	no	No
B1XQK5	Q31PS8	Uncharacterized protein	Synpcc7942_0911	Semi-conserved	94.5205	non-essential	no	No
B1XQK6	Q31RL9	Uncharacterized protein	Synpcc7942_0268	Semi-conserved	54.7945	non-essential	no	No
B1XQK8	Q7X386	PipX (Uncharacterized protein)	Synpcc7942_2061	Conserved	95.8904	non-essential	yes	No
B1XQK9	Q31LH9	Uncharacterized protein	Synpcc7942_2060	Conserved	98.6301	non-essential	yes	No
B1XQL1	Q31LI1	Pyrroline-5-carboxylate reductase (P5C reductase) (P5CR) (EC 1.5.1.2) (PCA reductase)	proC Synpcc7942_2058	Conserved	97.2603	essential	yes	No
B1XQL2	Q31QF1	FO synthase subunit 2 (EC 2.5.1.77) (7,8-didemethyl-8-hydroxy-5-deazariboflavin synthase subunit 2)	cofH Synpcc7942_0686	Semi-conserved	89.0411	non-essential	no	No
B1XQL5	Q31P51	tRNA(Ile)-lysidine synthase (EC 6.3.4.19) (tRNA(Ile)-2-lysyl-cytidine synthase) (tRNA(Ile)-lysidine synthetase)	tilS Synpcc7942_1138	Semi-conserved	94.5205	essential	yes	No
B1XQM3	Q31LL5	Uncharacterized protein	Synpcc7942_2024	Semi-conserved	47.9452	non-essential	no	No
B1XQM5	P35087	Phycobilisome degradation protein NblA	nblA Synpcc7942_2127	Semi-conserved	84.9315	non-essential	no	No
B1XQM7	P26294	15-cis-phytoene desaturase (EC 1.3.5.5) (Phytoene dehydrogenase)	pds crtP Synpcc7942_1983	Semi-conserved	93.1507	essential	no	No
B1XQM8	P37269	All-trans-phytoene synthase (PSase) (EC 2.5.1.99)	crtB pys Synpcc7942_1984	Conserved	98.6301	essential	yes	No
B1XQM9	Q31MJ6	Response regulator receiver domain protein (CheY-like)	Synpcc7942_1693	Semi-conserved	91.7808	non-essential	no	No
B1XQN2	Q31RW0	ABC-type uncharacterized transport system permease component-like	Synpcc7942_0177	Semi-conserved	83.5616	non-essential	no	No
B1XQN3	Q31QR0	Uncharacterized protein	Synpcc7942_0577	Semi-conserved	84.9315	non-essential	no	No
B1XQN5	Q31L97	Translation initiation factor 1 (EIF-1/SUI1)	Synpcc7942_2142	Semi-conserved	91.7808	non-essential	no	No
B1XQN7	Q31N97	Uncharacterized protein	Synpcc7942_1442	Conserved	97.2603	non-essential	no	No
B1XQN8	Q31PW7	Uncharacterized protein	Synpcc7942_0872	Semi-conserved	39.726	non-essential	no	No
B1XQN9	Q31N81	Uncharacterized protein	Synpcc7942_1458	Semi-conserved	86.3014	non-essential	no	No
B1XQP1	Q31LI4	2-octaprenyl-3-methyl-6-methoxy-1,4-benzoquinol hydroxylase (EC 1.14.13.-)	Synpcc7942_2055	Semi-conserved	89.0411	essential	no	No
B1XQP5	Q31M04	HAD-superfamily hydrolase subfamily IA, variant 3	Synpcc7942_1885	Semi-conserved	46.5753	non-essential	no	No
B1XQP7	Q31QG2	Uncharacterized protein	Synpcc7942_0675	Semi-conserved	90.411	non-essential	yes	Structural Gene
B1XQP9	Q31QV7	Epoxyqueuosine reductase (EC 1.17.99.6) (Queuosine biosynthesis protein QueG)	queG Synpcc7942_0530	Conserved	97.2603	non-essential	yes	No
B1XQQ6	Q31P76	Uncharacterized protein	Synpcc7942_1113	Semi-conserved	47.9452	non-essential	no	No
B1XQQ7	Q31P81	Bacterial nucleoid protein Hbs	Synpcc7942_1108	Conserved	97.2603	non-essential	no	No
B1XQQ8	Q31S66	Pleiotropic regulatory protein-like	Synpcc7942_0071	Conserved	98.6301	essential	yes	No
B1XQR0	Q9L790	Quinolinate synthase A (EC 2.5.1.72)	nadA Synpcc7942_1448	Conserved	97.2603	beneficial	yes	No
B1XQT6	Q31NG6	Hydrogenase accessory protein	Synpcc7942_1373	Semi-conserved	50.6849	beneficial	no	No
B1XQY9	Q31KW1	Uncharacterized protein	Synpcc7942_2278	Semi-conserved	24.6575	non-essential	no	No
B1XR08	Q31P32	DNA helicase (EC 3.6.4.12)	Synpcc7942_1157	Semi-conserved	10.9589	non-essential	no	No
B1XR12	Q31PW9	Uncharacterized protein	Synpcc7942_0870	Semi-conserved	32.8767	ambiguous	no	No
B1XR27	Q31L93	Uncharacterized protein	Synpcc7942_2146	Semi-conserved	21.9178	non-essential	no	No
B1XR29	Q79PF1	Ribonuclease VapC (RNase VapC) (EC 3.1.-.-) (Toxin VapC)	SEF0014 vapC Synpcc7942_1213	Semi-conserved	68.4932	non-essential	no	No
B1XR37	Q31P82	TPR repeat	Synpcc7942_1107	Conserved	98.6301	non-essential	no	No
B1XR67	Q31RM4	Uncharacterized protein	Synpcc7942_0263	Conserved	95.8904	non-essential	yes	No
B1XR98	Q31QU7	Uncharacterized protein	Synpcc7942_0540	Semi-conserved	24.6575	non-essential	no	No
B1XR99	Q31QU6	Uncharacterized protein	Synpcc7942_0541	Semi-conserved	31.5068	essential	no	No
B1XRB0	Q31ML8	Potassium-transporting ATPase KdpC subunit (ATP phosphohydrolase [potassium-transporting] C chain) (Potassium-binding and translocating subunit C) (Potassium-translocating ATPase C chain)	kdpC Synpcc7942_1671	Semi-conserved	67.1233	non-essential	no	No
B1XRB4	Q31MM0	Potassium-transporting ATPase ATP-binding subunit (EC 3.6.3.12) (ATP phosphohydrolase [potassium-transporting] B chain) (Potassium-binding and translocating subunit B) (Potassium-translocating ATPase B chain)	kdpB Synpcc7942_1669	Semi-conserved	67.1233	non-essential	no	No
B1XRB5	Q31MM1	Potassium-transporting ATPase potassium-binding subunit (ATP phosphohydrolase [potassium-transporting] A chain) (Potassium-binding and translocating subunit A) (Potassium-translocating ATPase A chain)	kdpA Synpcc7942_1668	Semi-conserved	65.7534	non-essential	no	No
B1XRC1	Q31SD2	Uncharacterized protein	Synpcc7942_0005	Semi-conserved	15.0685	non-essential	no	No
B1XRC4	Q31LY4	Cyclic nucleotide-binding domain (CNMP-BD) protein	Synpcc7942_1905	Semi-conserved	93.1507	non-essential	no	No
B1XRC9	Q31L53	Probable Na+/H+-exchanging protein	Synpcc7942_2186	Semi-conserved	54.7945	non-essential	no	No
B1XRD2	Q31NV7	Cytochrome b6-f complex iron-sulfur subunit (EC 1.10.9.1) (Plastohydroquinone:plastocyanin oxidoreductase iron-sulfur protein) (ISP) (RISP) (Rieske iron-sulfur protein)	petC Synpcc7942_1232	Conserved	98.6301	essential	yes	No
B1XRD9	Q31QW8	Uncharacterized protein	Synpcc7942_0519	Semi-conserved	54.7945	non-essential	no	No
B1XRJ1	Q31KG1	Biopolymer transport ExbD like protein	Synpcc7942_2428	Semi-conserved	94.5205	non-essential	no	No
B1XRJ2	Q31KG0	Biopolymer transport ExbB like protein	Synpcc7942_2429	Semi-conserved	93.1507	non-essential	no	No
B1XRL4	Q31M17	Histidine kinase (EC 2.7.3.-)	Synpcc7942_1872	Semi-conserved	65.7534	non-essential	no	No
B1XRL8	Q31P70	Uncharacterized protein	Synpcc7942_1119	Semi-conserved	86.3014	non-essential	no	No
B1XRL9	Q31NJ2	2-hydroxyacid dehydrogenase-like	Synpcc7942_1347	Semi-conserved	61.6438	non-essential	no	No
B1XRM1	Q8KUU8	ANL32 (ParA-like protein)	parA Synpcc7942_B2637 anL32	Unique	4.10959	non-essential	-	No
B1XRM2	Q8KUU9	ANL31 (Uncharacterized protein)	parB Synpcc7942_B2626 anL31	Unique	9.58904	beneficial	-	No
B1XRQ3	Q31RL2	Uncharacterized protein	Synpcc7942_0275	Semi-conserved	71.2329	non-essential	no	No
B1XRQ4	Q31SA4	Uncharacterized protein	Synpcc7942_0033	Semi-conserved	56.1644	non-essential	no	No
B1XRS4	Q31MG0	Potassium-transporting ATPase D chain	Synpcc7942_1729	Semi-conserved	65.7534	non-essential	no	No
O30710	Q03512	Carbon dioxide concentrating mechanism protein CcmL	ccmL Synpcc7942_1422	Conserved	97.2603	essential	no	No
O30711	Q03513	Carbon dioxide concentrating mechanism protein CcmM	ccmM Synpcc7942_1423	Conserved	97.2603	essential	no	No
O30712	P46204	Uncharacterized protein Synpcc7942_1424 (ORF I)	Synpcc7942_1424	Semi-conserved	12.3288	essential	no	No
O33748	Q9F1R2	HTH-type transcriptional activator CmpR	cmpR Synpcc7942_1310	Semi-conserved	90.411	beneficial	no	No
O52304	Q31M90	Hydrogenase expression/formation protein HypE	Synpcc7942_1799	Semi-conserved	75.3425	non-essential	no	No
O68612	Q31QI4	Peptidyl-prolyl cis-trans isomerase (PPIase) (EC 5.2.1.8)	Synpcc7942_0653	Conserved	100	essential	no	No
O68614	Q31RX1	Uncharacterized protein	Synpcc7942_0166	Conserved	97.2603	beneficial	yes	No
O68615	Q31RG4	Cytochrome c biogenesis protein-like	Synpcc7942_0323	Conserved	100	essential	yes	Structural Gene
O68811	Q31PF5	Transglutaminase-like	Synpcc7942_1034	Semi-conserved	39.726	beneficial	no	No
O68968	P52693	Probable nitrogen assimilation transcriptional activator	ntcB Synpcc7942_1242	Conserved	95.8904	beneficial	no	No
O68971	Q31RG2	Phycobilisome 7.8 kDa linker polypeptide, allophycocyanin-associated, core	Synpcc7942_0325	Semi-conserved	94.5205	ambiguous	no	No
O68972	Q31RF8	Uncharacterized protein	Synpcc7942_0329	Conserved	95.8904	non-essential	no	No
Q14SX6	Q31LI8	Uncharacterized protein	Synpcc7942_2051	Semi-conserved	89.0411	non-essential	no	No
Q14SX7	Q31N71	Putative multicomponent Na+:H+ antiporter subunit B	Synpcc7942_1468	Semi-conserved	78.0822	beneficial	no	No
Q14SX8	Q31N70	Putative multicomponent Na+:H+ antiporter subunit B	Synpcc7942_1469	Semi-conserved	76.7123	beneficial	no	No
Q14SX9	Q31N68	Uncharacterized protein	Synpcc7942_1471	Semi-conserved	78.0822	ambiguous	no	No
Q14SY1	Q31R95	Probable membrane-bound lytic transglycosylase A	Synpcc7942_0392	Semi-conserved	89.0411	non-essential	no	No
Q44177	Q31N04	Possible Rubisco chaperonin	Synpcc7942_1535	Conserved	95.8904	non-essential	no	No
Q6Q300	P11472	Photosystem II manganese-stabilizing polypeptide (MSP)	psbO woxA Synpcc7942_0294	Conserved	97.2603	beneficial	yes	Structural Gene
Q6Q301	Q31QP0	1,4-dihydroxy-2-naphthoyl-CoA synthase (DHNA-CoA synthase) (EC 4.1.3.36)	menB Synpcc7942_0597	Conserved	97.2603	essential	no	No
Q6Q302	Q31MD2	Uncharacterized protein	Synpcc7942_1757	Semi-conserved	61.6438	non-essential	no	No
Q6UAB7	Q31MF1	Cysteine desulfurase (EC 2.8.1.7)	Synpcc7942_1738	Conserved	100	essential	no	No
Q6UAB8	Q31MF2	Iron-regulated ABC transporter permease protein SufD	Synpcc7942_1737	Conserved	97.2603	essential	yes	No
Q6UAB9	Q31MF3	Iron-regulated ABC transporter ATPase subunit SufC	Synpcc7942_1736	Conserved	100	essential	yes	No
Q6UAC0	Q31MF4	Iron-regulated ABC transporter membrane component SufB	Synpcc7942_1735	Conserved	98.6301	essential	yes	No
Q6UAC2	Q31NL6	Formamidopyrimidine-DNA glycosylase (Fapy-DNA glycosylase) (EC 3.2.2.23) (DNA-(apurinic or apyrimidinic site) lyase MutM)	mutM fpg Synpcc7942_1323	Conserved	100	non-essential	yes	No
Q84EC7	Q31LJ4	Chromosome partition protein Smc	smc Synpcc7942_2045	Conserved	98.6301	non-essential	yes	No
Q8KX11	Q31K05	Probable short chain dehydrogenase	Synpcc7942_2584	Semi-conserved	61.6438	non-essential	no	No
Q8KX23	Q31K35	Uncharacterized protein	Synpcc7942_2554	Semi-conserved	58.9041	non-essential	no	No
Q8KX24	Q31K34	NAD-reducing hydrogenase HoxS beta subunit	Synpcc7942_2555	Semi-conserved	54.7945	non-essential	no	No
Q8KX26	Q31K33	NAD-reducing hydrogenase HoxS delta subunit	Synpcc7942_2556	Semi-conserved	57.5342	non-essential	no	No
Q8KX27	Q31K32	NAD-reducing hydrogenase HoxS gamma subunit	Synpcc7942_2557	Semi-conserved	56.1644	non-essential	no	No
Q8KX28	Q31RK8	NADH dehydrogenase (Quinone) (EC 1.6.99.5)	Synpcc7942_0279	Semi-conserved	54.7945	non-essential	no	No
Q8KX30	Q935X8	DhnA (EC 1.6.99.3) (Type 2 NADH dehydrogenase NdbB)	SEB0018 Synpcc7942_2508	Conserved	98.6301	beneficial	yes	No
Q8KX31	Q31S36	Type 2 NADH dehydrogenase	Synpcc7942_0101	Semi-conserved	78.0822	essential	no	No
Q8KX33	Q31R75	Uncharacterized protein	Synpcc7942_0412	Semi-conserved	94.5205	non-essential	yes	No
Q8KX43	Q31N69	Uncharacterized protein	Synpcc7942_1470	Semi-conserved	71.2329	beneficial	no	No
Q8KX44	Q31N67	Uncharacterized protein	Synpcc7942_1472	Semi-conserved	75.3425	beneficial	no	No
Q8KX45	Q31N66	Putative multicomponent Na+:H+ antiporter subunit D	Synpcc7942_1473	Semi-conserved	76.7123	beneficial	no	No
Q8KX57	Q31NJ3	NAD(P)H-quinone oxidoreductase subunit 4L (EC 1.6.5.-) (NAD(P)H dehydrogenase subunit 4L) (NADH-plastoquinone oxidoreductase subunit 4L) (NDH-1, subunit 4L) (NDH-E)	ndhE Synpcc7942_1346	Semi-conserved	94.5205	essential	yes	No
Q8KX58	Q31NJ4	NADH dehydrogenase subunit 6	Synpcc7942_1345	Conserved	97.2603	essential	yes	No
Q8RSW5	Q8KPP5	Rubredoxin	rubR Synpcc7942_1179	Conserved	100	ambiguous	yes	No
Q93UL8	Q31S08	Putative pre-16S rRNA nuclease (EC 3.1.-.-)	Synpcc7942_0129	Conserved	100	beneficial	yes	Structural Gene
Q93UM1	Q31S11	Enoyl-[acyl-carrier-protein] reductase [NADH] (EC 1.3.1.9)	Synpcc7942_0126	Conserved	100	essential	yes	No
Q93UM4	P39661	Ferredoxin--nitrite reductase (EC 1.7.7.1)	nirA Synpcc7942_1240	Conserved	98.6301	essential	no	No
Q9LAQ2	Q31K49	Blue-copper-protein-like protein	Synpcc7942_2540	Semi-conserved	56.1644	non-essential	no	No
Q9LAQ3	P0A3F4	Nitrogen regulatory protein P-II (PII signal transducing protein)	glnB Synpcc7942_0321	Conserved	97.2603	essential	yes	No
Q9R6U4	P39458	Nitrate reductase (EC 1.7.99.4)	narB Synpcc7942_1235	Conserved	97.2603	ambiguous	no	No
Q9R6U6	Q8GIS4	Photosystem II reaction center Psb28 protein	psbW Synpcc7942_2478	Semi-conserved	52.0548	non-essential	no	No
Q9WWK4	Q31MD9	Uncharacterized protein	Synpcc7942_1750	Conserved	95.8904	non-essential	yes	Structural Gene
Q9WWP6	Q31LW6	Sigma-24 (FecI-like)	Synpcc7942_1923	Conserved	97.2603	non-essential	no	No
D7DVB0	Q31QX9	Geranylgeranyl reductase	Synpcc7942_0508	Semi-conserved	76.7123	non-essential	no	No
D7DVC0	Q31P56	Bacteriocin-processing peptidase. Cysteine peptidase. MEROPS family C39	Synpcc7942_1133	Semi-conserved	63.0137	non-essential	no	No
D7DVD3	Q31LM3	Photosystem II reaction center X protein	psbX Synpcc7942_2016	Semi-conserved	83.5616	non-essential	no	No
D7DVG0	Q31M37	Precorrin-8X methylmutase (EC 5.4.1.2)	Synpcc7942_1852	Semi-conserved	47.9452	essential	no	No
D7DVG1	Q31M36	Cobalt-factor II C20-methyltransferase / precorrin-2 C20-methyltransferase (EC 2.1.1.130) (EC 2.1.1.151)	Synpcc7942_1853	Semi-conserved	53.4247	essential	yes	No
D7DVG2	Q31M35	Precorrin-3 methyltransferase (EC 2.1.1.131)	Synpcc7942_1854	Semi-conserved	54.7945	essential	yes	No
D7DVI8	Q31NF3	Cob(I)yrinic acid a,c-diamide adenosyltransferase (EC 2.5.1.17)	Synpcc7942_1386	Semi-conserved	69.863	essential	no	No
D7DVJ4	Q8KPS7	DevC (DevC protein)	devC Synpcc7942_1223	Conserved	95.8904	non-essential	no	No
D7DVJ5	Q31NW5	ABC-transporter membrane fusion protein	Synpcc7942_1224	Semi-conserved	69.863	non-essential	no	No
D7DVL6	Q31NP4	Phospholipid/glycerol acyltransferase	Synpcc7942_1295	Semi-conserved	86.3014	non-essential	no	No
D7DVN1	Q31NE3	Uncharacterized protein	Synpcc7942_1396	Semi-conserved	86.3014	non-essential	no	No
D7DVS0	Q31RA5	Uncharacterized protein	Synpcc7942_0382	Semi-conserved	45.2055	non-essential	no	No
D7DVS6	Q31LF9	Probable phosphoketolase (EC 4.1.2.-)	Synpcc7942_2080	Semi-conserved	86.3014	non-essential	no	No
D7DVS9	Q31KU2	Transaldolase (EC 2.2.1.2)	tal Synpcc7942_2297	Semi-conserved	64.3836	non-essential	yes	No
D7DVV9	Q8KUU4	ANL42 (Uncharacterized protein)	Synpcc7942_B2616 anL42	Semi-conserved	31.5068	non-essential	-	No
D7DW03	Q31P64	Putative CheA signal transduction histidine kinases, no good domain identification	Synpcc7942_1125	Semi-conserved	93.1507	non-essential	no	No
D7DW60	Q31K35	Uncharacterized protein	Synpcc7942_2554	Semi-conserved	58.9041	non-essential	no	No
D7DWC1	Q31NT5	Cyclic nucleotide-binding domain (CNMP-BD) protein	Synpcc7942_1254	Semi-conserved	64.3836	non-essential	no	No
D7DWC3	Q31M34	Cobyrinate a,c-diamide synthase (EC 6.3.5.11) (Cobyrinic acid a,c-diamide synthetase)	cbiA Synpcc7942_1855	Semi-conserved	94.5205	essential	yes	No
D7DWG8	Q31QU3	Uncharacterized protein	Synpcc7942_0544	Semi-conserved	89.0411	non-essential	no	No
D7DWG9	Q31QZ0	Uncharacterized protein	Synpcc7942_0497	Semi-conserved	79.4521	non-essential	no	No
D7DWH1	Q31S21	Fructokinase	Synpcc7942_0116	Semi-conserved	90.411	non-essential	yes	No
D7DWL1	Q31NP5	Serine/threonine protein kinase	Synpcc7942_1294	Conserved	98.6301	non-essential	no	No
D7DWQ9	Q31P39	Uncharacterized protein	Synpcc7942_1150	Semi-conserved	28.7671	non-essential	no	No
D7DWS1	Q31QZ9	Dihydroorotase (EC 3.5.2.3)	Synpcc7942_0488	Semi-conserved	75.3425	essential	no	No
D7DWS4	Q31K46	Phage SPO1 DNA polymerase-related protein	Synpcc7942_2543	Semi-conserved	79.4521	non-essential	no	No
D7DWT1	Q31P25	Uncharacterized protein	Synpcc7942_1164	Unique	2.73973	non-essential	no	No
D7DX00	Q31S93	Uncharacterized protein	Synpcc7942_0044	Semi-conserved	94.5205	non-essential	no	No
D7DX11	Q31N98	Cobalamin biosynthesis protein CobD	cobD Synpcc7942_1441	Conserved	95.8904	essential	yes	No
D7DX14	Q31NT2	Chloride channel-like	Synpcc7942_1257	Semi-conserved	54.7945	non-essential	no	No
D7DX43	Q31Q39	Crossover junction endodeoxyribonuclease RuvC (EC 3.1.22.4) (Holliday junction nuclease RuvC) (Holliday junction resolvase RuvC)	ruvC Synpcc7942_0798	Semi-conserved	78.0822	essential	yes	No
D7DXB2	Q31MA5	Group3 RNA polymerase sigma factor SigF	Synpcc7942_1784	Conserved	97.2603	non-essential	no	No
D7DXB9	Q31NR9	Uncharacterized protein	Synpcc7942_1270	Semi-conserved	68.4932	essential	no	No
D7DXI8	Q31RP9	Uncharacterized protein	Synpcc7942_0238	Semi-conserved	60.274	non-essential	no	No
D7DXI9	Q31RQ0	Uncharacterized protein	Synpcc7942_0237	Semi-conserved	50.6849	non-essential	no	No
D7DXN5	Q31L37	HNH nuclease	Synpcc7942_2202	Conserved	98.6301	non-essential	yes	No
D7DXP4	Q31QR5	Uncharacterized protein	Synpcc7942_0572	Semi-conserved	73.9726	non-essential	no	No
D7DXR7	Q935Y1	Uncharacterized protein	SEA0015 Synpcc7942_2511	Semi-conserved	63.0137	non-essential	no	No
D7DXT4	Q31R90	Putative neutral invertase	Synpcc7942_0397	Semi-conserved	56.1644	non-essential	no	No
D7DXU0	Q31QL8	Uncharacterized protein	Synpcc7942_0619	Semi-conserved	67.1233	non-essential	no	No
D7DXV1	Q31RM2	Uncharacterized protein	Synpcc7942_0265	Conserved	98.6301	non-essential	no	No
D7DXY1	Q31QZ8	Aldehyde dehydrogenase	Synpcc7942_0489	Semi-conserved	79.4521	non-essential	no	No
D7DY82	Q31N09	Molybdenum-pterin binding domain	Synpcc7942_1530	Semi-conserved	54.7945	non-essential	no	No
D7DY94	Q31M71	Uncharacterized protein	Synpcc7942_1818	Semi-conserved	73.9726	non-essential	no	No
D7DYH3	Q31L55	Uncharacterized protein	Synpcc7942_2184	Semi-conserved	42.4658	non-essential	no	No
D7DYK0	Q31RY7	Dolichyl-phosphate beta-D-mannosyltransferase (EC 2.4.1.83)	Synpcc7942_0150	Semi-conserved	78.0822	beneficial	no	No
D7DYK2	Q31PW4	Uncharacterized protein	Synpcc7942_0875	Semi-conserved	69.863	non-essential	no	No
D7DYK4	Q31R12	Cytochrome b6-f complex subunit 8 (Cytochrome b6-f complex subunit PetN) (Cytochrome b6-f complex subunit VIII)	petN Synpcc7942_0475	Semi-conserved	49.3151	essential	no	No
D7DYK5	Q31R13	Uncharacterized protein	Synpcc7942_0474	Semi-conserved	30.137	essential	no	No
D7DYN5	Q31LJ1	Photosystem I P700 chlorophyll a apoprotein A2 (EC 1.97.1.12) (PsaB)	psaB Synpcc7942_2048	Conserved	98.6301	essential	yes	No
D7DYN6	Q31NJ5	NAD(P)H-quinone oxidoreductase subunit I (EC 1.6.5.-) (NAD(P)H dehydrogenase I subunit I) (NDH-1 subunit I) (NDH-I)	ndhI Synpcc7942_1344	Conserved	97.2603	beneficial	yes	No
D7DYQ6	Q44115	Phycocyanobilin lyase subunit alpha (EC 4.-.-.-) (Phycocyanin operon protein CpcE)	cpcE Synpcc7942_1054	Semi-conserved	84.9315	ambiguous	no	No
D7DYQ7	Q31PE0	Phycobilisome rod linker polypeptide	Synpcc7942_1049	Conserved	97.2603	beneficial	no	No
D7DYU2	Q31RP1	Extracellular solute-binding protein, family 3	Synpcc7942_0246	Semi-conserved	78.0822	non-essential	no	No
D7DYU3	Q31RP0	ABC-type permease for basic amino acids and glutamine	Synpcc7942_0247	Semi-conserved	76.7123	non-essential	no	No
D7DYW6	Q6VYY4	Na+/H+ antiporter	NaH1 Synpcc7942_0546	Semi-conserved	38.3562	non-essential	no	No
D7DYZ4	Q31L27	50S ribosomal protein L36	rpmJ Synpcc7942_2212	Semi-conserved	61.6438	essential	no	No
D7DZ04	Q31MC2	Cytochrome oxidase d subunit I	Synpcc7942_1767	Semi-conserved	76.7123	non-essential	no	No
D7DZ05	Q31MC3	Cytochrome d ubiquinol oxidase, subunit II	Synpcc7942_1766	Semi-conserved	76.7123	non-essential	no	No
D7DZ19	Q31MN9	Phosphorylase kinase alpha subunit	Synpcc7942_1650	Semi-conserved	57.5342	non-essential	no	No
D7DZ23	Q31L61	Uncharacterized protein	Synpcc7942_2178	Semi-conserved	65.7534	non-essential	no	No
D7DZ68	Q31L50	Uncharacterized protein	Synpcc7942_2189	Semi-conserved	26.0274	non-essential	no	No
D7DZ94	Q31R84	Uncharacterized protein	Synpcc7942_0403	Semi-conserved	93.1507	non-essential	no	Structural Gene
D7DZB1	P30008	Sulfite reductase [ferredoxin] (EC 1.8.7.1)	sir Synpcc7942_0019	Semi-conserved	94.5205	essential	yes	No
D7DZB8	Q31QR0	Uncharacterized protein	Synpcc7942_0577	Semi-conserved	83.5616	non-essential	no	No
D7DZE5	Q31M86	Putative ferric uptake regulator, FUR family	Synpcc7942_1803	Semi-conserved	84.9315	non-essential	no	No
D7DZE8	Q31P80	L-threonine O-3-phosphate decarboxylase (EC 4.1.1.81)	Synpcc7942_1109	Conserved	97.2603	essential	yes	No
D7DZF0	Q31KD9	General secretion pathway protein D	Synpcc7942_2450	Semi-conserved	87.6712	non-essential	no	No
D7DZH5	Q31LG0	Acetate kinase (EC 2.7.2.1) (Acetokinase)	ackA Synpcc7942_2079	Semi-conserved	86.3014	non-essential	no	No
D7DZL5	Q31PY4	Protein PatA	Synpcc7942_0855	Semi-conserved	64.3836	non-essential	no	No
D7DZL6	Q31PY2	CheW protein	Synpcc7942_0857	Semi-conserved	61.6438	non-essential	no	No
D7DZN1	Q31P40	dTDP-glucose 46-dehydratase	Synpcc7942_1149	Conserved	100	non-essential	no	No
D7DZP2	Q31JY6	Cytochrome c oxidase subunit 1 (EC 1.9.3.1)	Synpcc7942_2603	Conserved	98.6301	non-essential	no	No
D7DZR5	Q31Q10	Cobalamin synthesis protein cobW-like	Synpcc7942_0827	Conserved	97.2603	essential	yes	No
D7DZS7	Q31MH8	Uncharacterized protein	Synpcc7942_1711	Semi-conserved	78.0822	non-essential	no	No
D7DZU5	Q31KR2	Uncharacterized protein	Synpcc7942_2327	Semi-conserved	90.411	essential	no	Structural Gene
D7DZW8	Q31R35	Uncharacterized protein	Synpcc7942_0452	Semi-conserved	89.0411	non-essential	yes	No
D7DZZ5	Q31PJ4	Uncharacterized protein	Synpcc7942_0995	Semi-conserved	91.7808	essential	no	No
D7E004	Q31QM0	Uncharacterized protein	Synpcc7942_0617	Semi-conserved	68.4932	non-essential	no	No
D7E093	Q31MD5	Uncharacterized protein	Synpcc7942_1754	Semi-conserved	80.8219	non-essential	no	No
D7E0A4	Q935X2	Phospho-2-dehydro-3-deoxyheptonate aldolase (EC 2.5.1.54) (3-deoxy-D-arabino-heptulosonate 7-phosphate synthase) (DAHP synthase) (Phospho-2-keto-3-deoxyheptonate aldolase)	SEB0024 Synpcc7942_2501	Semi-conserved	61.6438	essential	no	No
D7E0B9	Q31M39	Precorrin-6Y C5,15-methyltransferase (Decarboxylating) (EC 2.1.1.132)	Synpcc7942_1850	Semi-conserved	45.2055	essential	yes	No
D7E0E6	Q31LC2	Glutamyl-tRNA(Gln) amidotransferase subunit A (Glu-ADT subunit A) (EC 6.3.5.7)	gatA Synpcc7942_2117	Semi-conserved	84.9315	essential	yes	No
D7E0E9	Q9KHI5	Circadian input kinase (GAF sensor hybrid histidine kinase) (EC 2.7.3.-)	cikA Synpcc7942_0644	Semi-conserved	82.1918	non-essential	no	No
D7E0F0	Q31S40	Hydrogenobyrinic acid a,c-diamide cobaltochelatase (EC 6.6.1.2)	Synpcc7942_0097	Semi-conserved	94.5205	essential	yes	No
D7E0F6	Q31L67	Uncharacterized protein	Synpcc7942_2172	Semi-conserved	82.1918	non-essential	no	No
D7E0F7	Q55024	DNA protection during starvation protein (EC 1.16.-.-) (Nutrient stress-induced DNA-binding protein)	dps dpsA Synpcc7942_2171	Semi-conserved	75.3425	non-essential	no	No
D7E0H9	Q31NZ6	Phospholipid/glycerol acyltransferase	Synpcc7942_1193	Semi-conserved	84.9315	ambiguous	no	Structural Gene
D7E0J9	Q31PC8	Uncharacterized protein	Synpcc7942_1061	Semi-conserved	83.5616	non-essential	no	No
D7E0K3	Q31LP9	Uncharacterized protein	Synpcc7942_1990	Semi-conserved	64.3836	non-essential	no	No
D7E0M0	Q55039	Phosphoglycolate phosphatase (PGP) (PGPase) (EC 3.1.3.18)	cbbZ Synpcc7942_2613	Semi-conserved	79.4521	non-essential	no	No
D7E0Q3	Q31RD3	Beta-glucosidase-related glycosidases-like	Synpcc7942_0354	Semi-conserved	50.6849	non-essential	no	No
D7E0R9	Q31PP8	ATPase	Synpcc7942_0941	Conserved	95.8904	non-essential	no	No
D7E0V1	Q31LE1	dTDP-4-dehydrorhamnose 3,5-epimerase (EC 5.1.3.13)	Synpcc7942_2098	Semi-conserved	84.9315	non-essential	no	No
D7E0V2	Q31LD9	dTDP-glucose 4,6-dehydratase (EC 4.2.1.46)	Synpcc7942_2100	Conserved	95.8904	non-essential	no	No
D7E0W5	Q31LS3	Uncharacterized protein	Synpcc7942_1966	Conserved	98.6301	beneficial	no	No
D7E122	Q31MS6	Uncharacterized protein	Synpcc7942_1613	Semi-conserved	83.5616	essential	no	No
D7E150	Q31S55	ATPase	Synpcc7942_0082	Semi-conserved	75.3425	essential	yes	No
D7E1C7	Q31S44	Thymidylate kinase (EC 2.7.4.9) (dTMP kinase)	tmk Synpcc7942_0093	Semi-conserved	73.9726	essential	yes	No
D7E1D6	Q31PZ6	NADPH-glutathione reductase (EC 1.8.1.7)	Synpcc7942_0842	Semi-conserved	83.5616	non-essential	no	No
D7E1H9	Q31RR6	Glucokinase (EC 2.7.1.2) (Glucose kinase)	glk Synpcc7942_0221	Semi-conserved	89.0411	non-essential	yes	No
D7E1N6	Q31K14	Mn transporter MntC	Synpcc7942_2575	Semi-conserved	90.411	non-essential	no	No
D7E1S1	Q31RT9	Type 2 NADH dehydrogenase	Synpcc7942_0198	Semi-conserved	31.5068	non-essential	no	No
D7E1S4	Q31RT7	Uncharacterized protein	Synpcc7942_0200	Semi-conserved	65.7534	non-essential	no	No
D7E1U3	Q31LL4	Probable glycosyltransferase	Synpcc7942_2025	Semi-conserved	65.7534	essential	no	No
D7E1U5	Q31LE1	dTDP-4-dehydrorhamnose 3,5-epimerase (EC 5.1.3.13)	Synpcc7942_2098	Semi-conserved	91.7808	non-essential	no	No
D7E1V0	Q31S75	Glucose-1-phosphate cytidylyltransferase	Synpcc7942_0062	Semi-conserved	82.1918	non-essential	no	No
D7E1X8	Q31NC7	Uncharacterized protein	Synpcc7942_1412	Semi-conserved	91.7808	non-essential	no	No
D7E1Z6	Q31NG8	Magnesium transport protein CorA	corA Synpcc7942_1371	Semi-conserved	86.3014	non-essential	no	No
D7E231	Q31NW0	Precorrin-4 C11-methyltransferase (EC 2.1.1.133)	Synpcc7942_1229	Conserved	97.2603	essential	yes	No
D7E253	Q9KHI5	Circadian input kinase (GAF sensor hybrid histidine kinase) (EC 2.7.3.-)	cikA Synpcc7942_0644	Semi-conserved	91.7808	non-essential	no	No
D7E269	Q31PK7	Uncharacterized protein	Synpcc7942_0982	Semi-conserved	45.2055	non-essential	no	No
D7E273	P25935	Cytochrome c6 (Cytochrome c-553) (Cytochrome c553) (Soluble cytochrome f)	petJ cytA Synpcc7942_1630	Conserved	98.6301	non-essential	no	No
D7E274	P55020	Plastocyanin	petE Synpcc7942_1088	Semi-conserved	84.9315	non-essential	no	Structural Gene
D7E285	Q31L65	Putative transcriptional regulator, Crp/Fnr family	Synpcc7942_2174	Semi-conserved	71.2329	non-essential	no	No
D7E296	Q31KM5	Uncharacterized protein	Synpcc7942_2364	Semi-conserved	64.3836	non-essential	no	No
D7E2D4	Q31L00	Uncharacterized protein	Synpcc7942_2239	Semi-conserved	79.4521	non-essential	no	No
D7E2R1	Q31MM5	Uncharacterized protein	Synpcc7942_1664	Semi-conserved	90.411	non-essential	no	No
D7E2U4	Q31MB7	30S ribosomal protein S16	rpsP rps16 Synpcc7942_1772	Conserved	95.8904	essential	no	No
D7E2V8	Q54767	Probable short-chain dehydrogenase	Synpcc7942_1596	Semi-conserved	94.5205	beneficial	no	No
D7E2W0	Q54765	Long-chain acyl-[acyl-carrier-protein] reductase (AAR) (Acyl-ACP reductase) (EC 1.2.1.80)	Synpcc7942_1594 SEC0028	Semi-conserved	83.5616	essential	yes	No
D7E2W1	Q54764	Aldehyde decarbonylase (AD) (EC 4.1.99.5) (Fatty aldehyde decarbonylase)	Synpcc7942_1593	Semi-conserved	83.5616	essential	yes	Structural Gene
D7E2W4	Q31PC8	Uncharacterized protein	Synpcc7942_1061	Semi-conserved	30.137	non-essential	no	No
D7E335	Q31PD8	Phycocyanin linker protein 9K	Synpcc7942_1051	Conserved	95.8904	non-essential	no	No
D7E387	Q31RU2	Uncharacterized protein	Synpcc7942_0195	Semi-conserved	94.5205	non-essential	no	No
D7E3A3	Q31MH0	Isocitrate dehydrogenase [NADP] (EC 1.1.1.42)	Synpcc7942_1719	Semi-conserved	89.0411	essential	no	No
D7E3D9	Q31KW0	Ammonium transporter	Synpcc7942_2279	Semi-conserved	46.5753	non-essential	no	No
D7E3H6	Q31M23	Uncharacterized protein	Synpcc7942_1866	Semi-conserved	76.7123	non-essential	no	No
D7E3P1	Q31QV4	Uncharacterized protein	Synpcc7942_0533	Semi-conserved	87.6712	essential	no	No
D7E3R0	Q31M93	Uncharacterized protein	Synpcc7942_1796	Semi-conserved	79.4521	non-essential	no	No
D7E3W2	Q31Q57	Serine/threonine protein kinase	Synpcc7942_0780	Conserved	97.2603	non-essential	no	No
D7E3Y0	Q31KL7	Uncharacterized protein	Synpcc7942_2372	Semi-conserved	72.6027	non-essential	no	No
D7E3Y1	Q31KL6	Uncharacterized protein	Synpcc7942_2373	Semi-conserved	72.6027	non-essential	no	No
D7E3Y2	Q31S17	Cytosine/adenosine deaminases-like	Synpcc7942_0120	Semi-conserved	67.1233	non-essential	no	No
D7E4A6	Q8KPQ0	6-pyruvoyl-tetrahydropterin synthase-like protein	SEF0045 Synpcc7942_1184	Semi-conserved	90.411	beneficial	no	No
D7E4B8	Q31RZ2	Uncharacterized protein	Synpcc7942_0145	Semi-conserved	90.411	ambiguous	no	No
D7E4D0	Q31NQ0	Putative modulator of DNA gyrase	Synpcc7942_1289	Semi-conserved	78.0822	non-essential	no	No
D7E4D1	Q31P62	Uncharacterized protein	Synpcc7942_1127	Semi-conserved	76.7123	non-essential	no	No
D7E4D2	Q31M78	Diguanylate cyclase (GGDEF domain) with PAS/PAC sensor	Synpcc7942_1811	Semi-conserved	64.3836	non-essential	no	No
D7E4D8	Q31PN2	Cob(I)yrinic acid a,c-diamide adenosyltransferase (EC 2.5.1.17)	Synpcc7942_0957	Conserved	97.2603	essential	yes	No
D7E4F8	Q31S99	Mutator MutT protein	Synpcc7942_0038	Semi-conserved	90.411	non-essential	no	No
D7E4H5	P35086	Uncharacterized protein Synpcc7942_2126 (ORF134)	Synpcc7942_2126	Semi-conserved	54.7945	non-essential	no	No
D7E4H9	Q31SB6	Precorrin-6A reductase (EC 1.3.1.54)	Synpcc7942_0021	Semi-conserved	46.5753	essential	no	No
D7E4I1	Q31KH9	Adenosine deaminase (EC 3.5.4.4)	Synpcc7942_2410	Semi-conserved	73.9726	non-essential	no	No
D7E4I7	Q31RU7	Cobalt-precorrin-5B C(1)-methyltransferase (EC 2.1.1.195) (Cobalt-precorrin-6A synthase)	cbiD Synpcc7942_0190	Conserved	97.2603	essential	yes	No
D7E4J2	Q31RC8	Uncharacterized protein	Synpcc7942_0359	Semi-conserved	76.7123	non-essential	no	No
D7E4P6	Q31L60	Uncharacterized protein	Synpcc7942_2179	Semi-conserved	63.0137	non-essential	no	No
D7E4P9	Q31QT7	Uncharacterized protein	Synpcc7942_0550	Semi-conserved	78.0822	non-essential	no	No
D7E4Q4	Q31RS6	Cobyric acid synthase	cobQ Synpcc7942_0211	Conserved	98.6301	essential	yes	No
D7E4S5	Q31S58	Uncharacterized protein	Synpcc7942_0079	Semi-conserved	71.2329	essential	no	No
D7E4Z4	Q31QH2	Uncharacterized protein	Synpcc7942_0665	Semi-conserved	80.8219	non-essential	no	No
D7E528	Q31KQ2	N-acetylmuramoyl-L-alanine amidase, family 2	Synpcc7942_2337	Semi-conserved	52.0548	non-essential	no	No
D7E545	Q31QS6	Uncharacterized protein	Synpcc7942_0561	Semi-conserved	90.411	non-essential	no	No
D7E573	Q31MI4	Photosystem II reaction center protein I (PSII-I) (PSII 4.4 kDa protein)	psbI Synpcc7942_1705	Semi-conserved	86.3014	beneficial	no	No
D7E579	Q31RT8	Uncharacterized protein	Synpcc7942_0199	Semi-conserved	65.7534	non-essential	no	No
D7E5B3	Q31QI7	Uncharacterized protein	Synpcc7942_0650	Semi-conserved	86.3014	non-essential	no	No
D7E5F9	Q31QL4	Thioredoxin reductase (EC 1.8.1.9)	Synpcc7942_0623	Semi-conserved	76.7123	non-essential	no	No
D7E5G6	Q54774	6-carboxy-5,6,7,8-tetrahydropterin synthase (EC 4.-.-.-)	Synpcc7942_1953	Semi-conserved	35.6164	beneficial	no	No
D7E5G8	Q8VPV9	NAD(P)H dehydrogenase, subunit NdhF3 family (EC 1.6.99.5) (NADPH dehydrogenase subunit 5)	ndhF3 Synpcc7942_2091	Conserved	100	beneficial	no	No
D7E5J3	P72557	ANL19 (Putative NarL homolog) (Response regulator receiver domain protein (CheY-like))	Synpcc7942_B2644 anL19	Semi-conserved	63.0137	non-essential	-	No
B5VU18	Q31PP1	Permease protein of sugar ABC transporter	Synpcc7942_0948	Semi-conserved	53.4247	non-essential	no	No
B5VU19	Q31PP0	Permease protein of sugar ABC transporter	Synpcc7942_0949	Semi-conserved	67.1233	non-essential	no	No
B5VU20	Q31PN9	Putative multiple sugar transport system substrate-binding protein	Synpcc7942_0950	Semi-conserved	53.4247	non-essential	no	No
B5VU34	Q31NL1	Uncharacterized protein	Synpcc7942_1328	Semi-conserved	30.137	non-essential	no	No
B5VU71	Q31R21	Cellulose synthase (UDP-forming) (EC 2.4.1.12)	Synpcc7942_0466	Semi-conserved	57.5342	non-essential	no	No
B5VU80	Q31P31	Diguanylate cyclase/phosphodiesterase with PAS/PAC and GAF sensor(S)	Synpcc7942_1158	Conserved	95.8904	non-essential	no	No
B5VU81	Q31P31	Diguanylate cyclase/phosphodiesterase with PAS/PAC and GAF sensor(S)	Synpcc7942_1158	Semi-conserved	90.411	non-essential	no	No
B5VU82	Q31P31	Diguanylate cyclase/phosphodiesterase with PAS/PAC and GAF sensor(S)	Synpcc7942_1158	Semi-conserved	94.5205	non-essential	no	No
B5VUW4	Q31KF4	Uncharacterized protein	Synpcc7942_2435	Semi-conserved	73.9726	non-essential	no	No
B5VV39	Q31RC2	Response regulator receiver domain protein (CheY-like)	Synpcc7942_0365	Unique	6.84932	non-essential	no	No
B5VV91	Q31QT9	Uncharacterized protein	Synpcc7942_0548	Semi-conserved	12.3288	non-essential	no	No
B5VVA0	Q31S23	Uncharacterized protein	Synpcc7942_0114	Semi-conserved	71.2329	non-essential	no	No
B5VVC5	Q31RP5	K+-dependent Na+/Ca+ exchanger related-protein	Synpcc7942_0242	Semi-conserved	20.5479	non-essential	no	No
B5VVD5	Q31M73	Histidine kinase (EC 2.7.13.3)	Synpcc7942_1816	Semi-conserved	87.6712	non-essential	no	No
B5VVE1	Q31NM8	Uncharacterized protein	Synpcc7942_1311	Semi-conserved	19.1781	non-essential	no	No
B5VVG8	P52691	Probable HTH-type transcriptional regulator LrrA	lrrA Synpcc7942_2418	Semi-conserved	34.2466	non-essential	no	No
B5VVG9	Q31KH0	Uncharacterized protein	Synpcc7942_2419	Semi-conserved	15.0685	non-essential	no	No
B5VVM6	Q31LM4	Uncharacterized protein	Synpcc7942_2015	Semi-conserved	53.4247	essential	no	No
B5VVQ3	Q8GJN4	Putative uncharacterized protein SEN0005 (Transposase, IS605 OrfB)	SEN0005 Synpcc7942_1842	Semi-conserved	67.1233	non-essential	no	No
B5VVW0	Q31P68	Serine/threonine protein kinase	Synpcc7942_1121	Semi-conserved	67.1233	non-essential	no	No
B5VW65	Q31PC4	DEAD/DEAH box helicase-like	Synpcc7942_1065	Semi-conserved	13.6986	non-essential	no	No
B5VW69	Q31PC9	Type I restriction-modification	Synpcc7942_1060	Semi-conserved	16.4384	non-essential	no	No
B5VW72	Q31N75	Probable porin	Synpcc7942_1464	Semi-conserved	68.4932	beneficial	no	No
B5VWN2	Q31KF2	Isoleucine--tRNA ligase (EC 6.1.1.5) (Isoleucyl-tRNA synthetase)	ileS Synpcc7942_2437	Conserved	98.6301	essential	yes	No
B5VWN3	Q31KF2	Isoleucine--tRNA ligase (EC 6.1.1.5) (Isoleucyl-tRNA synthetase)	ileS Synpcc7942_2437	Conserved	100	essential	yes	No
B5VWR5	Q31NS0	Magnesium transporter MgtE	Synpcc7942_1269	Semi-conserved	41.0959	essential	no	No
B5VWS5	Q31M73	Histidine kinase (EC 2.7.13.3)	Synpcc7942_1816	Semi-conserved	89.0411	non-essential	no	No
B5VWW9	Q8GJN4	Putative uncharacterized protein SEN0005 (Transposase, IS605 OrfB)	SEN0005 Synpcc7942_1842	Semi-conserved	56.1644	non-essential	no	No
B5VWY2	Q31RN7	Uncharacterized protein	Synpcc7942_0250	Semi-conserved	91.7808	non-essential	no	No
B5VWY9	Q31MR1	Uncharacterized protein	Synpcc7942_1628	Semi-conserved	61.6438	beneficial	no	No
B5VWZ3	Q31RJ9	Bifunctional protein GlmU [Includes: UDP-N-acetylglucosamine pyrophosphorylase (EC 2.7.7.23) (N-acetylglucosamine-1-phosphate uridyltransferase); Glucosamine-1-phosphate N-acetyltransferase (EC 2.3.1.157)]	glmU Synpcc7942_0288	Conserved	100	essential	yes	No
B5VX44	Q79PF1	Ribonuclease VapC (RNase VapC) (EC 3.1.-.-) (Toxin VapC)	SEF0014 vapC Synpcc7942_1213	Semi-conserved	36.9863	non-essential	no	No
B5VX46	Q31RL3	Uncharacterized protein	Synpcc7942_0274	Semi-conserved	69.863	essential	no	No
B5VX99	Q31P36	Uncharacterized protein	Synpcc7942_1153	Semi-conserved	78.0822	non-essential	no	No
B5VXF7	O33699	Creatininase (EC 3.5.2.10) (Creatinine amidohydrolase) (ORF271)	SEC0026 Synpcc7942_1592	Semi-conserved	72.6027	non-essential	no	No
B5VXI9	Q31KI9	Uncharacterized protein	Synpcc7942_2400	Semi-conserved	34.2466	essential	no	No
B5VXJ2	Q31KJ2	Uncharacterized protein	Synpcc7942_2397	Semi-conserved	83.5616	non-essential	yes	No
B5VXQ4	Q31QR1	Thiazole synthase (EC 2.8.1.10)	thiG Synpcc7942_0576	Conserved	100	essential	yes	No
B5VXX0	Q31P39	Uncharacterized protein	Synpcc7942_1150	Semi-conserved	56.1644	non-essential	no	No
B5VY39	Q31NI8	HAD-superfamily hydrolase subfamily IA, variant 3	Synpcc7942_1351	Unique	6.84932	essential	no	No
B5VYA2	Q31PM4	Ammonium transporter protein Amt1-like	Synpcc7942_0965	Semi-conserved	36.9863	non-essential	no	No
B5VYA4	Q31L56	Ribonuclease H (RNase H) (EC 3.1.26.4)	rnhA Synpcc7942_2183	Semi-conserved	91.7808	non-essential	no	No
B5VYE9	Q31S80	Putative C-3 methyl transferase	Synpcc7942_0057	Semi-conserved	38.3562	non-essential	no	No
B5VYF1	Q31KG3	Cytochrome b6-f complex subunit 7 (Cytochrome b6-f complex subunit PetM) (Cytochrome b6-f complex subunit VII)	petM Synpcc7942_2426	Semi-conserved	53.4247	ambiguous	no	No
B5VYF9	Q31PB0	ATP-dependent DNA helicase RecG (EC 3.6.4.12)	recG Synpcc7942_1079	Conserved	100	beneficial	yes	No
B5VYG6	Q8KPS3	Putative uncharacterized protein SEF0021 (Uncharacterized protein)	SEF0021 Synpcc7942_1206	Unique	6.84932	non-essential	no	No
B5VYL9	Q31N62	Uncharacterized protein	Synpcc7942_1477	Semi-conserved	12.3288	non-essential	no	No
B5VYN4	Q31QS0	Uncharacterized protein	Synpcc7942_0567	Semi-conserved	72.6027	non-essential	no	No
B5VYT4	Q31RC5	Uncharacterized protein	Synpcc7942_0362	Conserved	95.8904	beneficial	no	No
B5VYT5	Q31RC5	Uncharacterized protein	Synpcc7942_0362	Semi-conserved	94.5205	beneficial	no	No
B5VYT8	Q31RC4	Uncharacterized protein	Synpcc7942_0363	Semi-conserved	94.5205	non-essential	no	No
B5VYV3	Q31R66	Uncharacterized protein	Synpcc7942_0421	Semi-conserved	43.8356	non-essential	no	No
B5VYV5	Q31K55	Diguanylate cyclase with GAF sensor	Synpcc7942_2534	Semi-conserved	94.5205	non-essential	no	No
B5VYV6	Q31MG4	Transcriptional regulator, GntR family	Synpcc7942_1725	Semi-conserved	13.6986	non-essential	no	No
B5VYV7	Q31MG4	Transcriptional regulator, GntR family	Synpcc7942_1725	Semi-conserved	13.6986	non-essential	no	No
B5VYY7	Q31QL5	ATPase	Synpcc7942_0622	Semi-conserved	60.274	beneficial	no	No
B5VZ40	Q54704	Band 7 protein (Uncharacterized protein)	SEA0027 Synpcc7942_2498	Semi-conserved	30.137	non-essential	no	No
B5VZ42	Q31K89	Uncharacterized protein	Synpcc7942_2500	Semi-conserved	12.3288	non-essential	no	No
B5VZ75	Q31MD4	Uncharacterized protein	Synpcc7942_1755	Semi-conserved	35.6164	non-essential	no	No
B5VZG4	Q31QL9	Adenosylhomocysteinase (EC 3.3.1.1) (S-adenosyl-L-homocysteine hydrolase)	ahcY Synpcc7942_0618	Semi-conserved	94.5205	essential	yes	No
B5VZL5	Q31M73	Histidine kinase (EC 2.7.13.3)	Synpcc7942_1816	Conserved	97.2603	non-essential	no	No
B5VZT6	Q31K54	Diguanylate cyclase (GGDEF domain) with PAS/PAC and GAF sensors	Synpcc7942_2535	Conserved	95.8904	non-essential	no	No
B5VZT8	Q31K54	Diguanylate cyclase (GGDEF domain) with PAS/PAC and GAF sensors	Synpcc7942_2535	Semi-conserved	68.4932	non-essential	no	No
B5VZT9	Q31K55	Diguanylate cyclase with GAF sensor	Synpcc7942_2534	Semi-conserved	86.3014	non-essential	no	No
B5VZV0	Q31Q98	Uncharacterized protein	Synpcc7942_0739	Semi-conserved	42.4658	non-essential	no	No
B5W0B3	Q31Q30	Uncharacterized protein	Synpcc7942_0807	Semi-conserved	72.6027	non-essential	no	No
B5W0D6	Q31RJ0	ATP-dependent zinc metalloprotease FtsH (EC 3.4.24.-)	ftsH Synpcc7942_0297	Conserved	100	essential	no	No
B5W0E2	Q31PH5	CheA signal transduction histidine kinase	Synpcc7942_1014	Conserved	95.8904	non-essential	no	No
B5W0P9	Q31MP6	Diguanylate cyclase with GAF sensor	Synpcc7942_1643	Semi-conserved	93.1507	non-essential	no	No
B5W0Y1	Q31QY4	Uncharacterized protein	Synpcc7942_0503	Semi-conserved	57.5342	non-essential	no	No
B5W0Z7	Q31PY1	Methyl-accepting chemotaxis sensory transducer with phytochrome sensor	Synpcc7942_0858	Conserved	95.8904	non-essential	no	No
B5W100	Q31RV7	Uncharacterized protein	Synpcc7942_0180	Semi-conserved	15.0685	non-essential	no	No
B5W101	Q31RV6	ATPase	Synpcc7942_0181	Semi-conserved	19.1781	essential	no	No
B5W198	Q31QJ0	Uncharacterized protein	Synpcc7942_0647	Semi-conserved	83.5616	non-essential	no	No
B5W1A0	Q31PX1	Uncharacterized protein	Synpcc7942_0868	Semi-conserved	73.9726	non-essential	yes	No
B5W1C7	Q31M50	Uncharacterized protein	Synpcc7942_1839	Semi-conserved	50.6849	non-essential	no	No
B5W1D8	Q31QG0	Transcriptional regulator, PadR family	Synpcc7942_0677	Semi-conserved	57.5342	non-essential	no	No
B5W1G8	Q31P31	Diguanylate cyclase/phosphodiesterase with PAS/PAC and GAF sensor(S)	Synpcc7942_1158	Semi-conserved	20.5479	non-essential	no	No
B5W1G9	Q31PP8	ATPase	Synpcc7942_0941	Semi-conserved	16.4384	non-essential	no	No
B5W1H1	Q8GJN4	Putative uncharacterized protein SEN0005 (Transposase, IS605 OrfB)	SEN0005 Synpcc7942_1842	Semi-conserved	56.1644	non-essential	no	No
B5W1S2	Q8GIS6	Prolyl 4-hydroxylase, alpha subunit (Uncharacterized protein)	SEA0046 Synpcc7942_2480	Semi-conserved	35.6164	non-essential	no	No
B5W1W9	Q31RD2	Ribosome-binding factor A	rbfA Synpcc7942_0355	Conserved	98.6301	non-essential	yes	No
B5W1X0	Q31RD2	Ribosome-binding factor A	rbfA Synpcc7942_0355	Conserved	95.8904	non-essential	yes	No
B5W223	Q31P35	Uncharacterized protein	Synpcc7942_1154	Semi-conserved	78.0822	non-essential	no	No
B5W230	Q31S51	Glycogen operon protein GlgX homolog (EC 3.2.1.-)	Synpcc7942_0086	Semi-conserved	69.863	non-essential	no	No
B5W251	Q59943	Fructose-1,6-bisphosphatase class 1 (FBPase class 1) (EC 3.1.3.11) (D-fructose-1,6-bisphosphate 1-phosphohydrolase class 1) (Fructose-1,6-bisphosphatase F-II)	fbp Synpcc7942_2335	Conserved	95.8904	non-essential	no	No
B5W257	Q31KQ0	RfaE bifunctional protein, domain I	Synpcc7942_2339	Semi-conserved	32.8767	essential	no	No
B5W299	Q31QR9	Cytosine deaminase	Synpcc7942_0568	Semi-conserved	45.2055	non-essential	no	No
B5W2H1	Q31KI3	FAD dependent oxidoreductase	Synpcc7942_2406	Conserved	95.8904	essential	no	No
B5W2H3	Q31NS0	Magnesium transporter MgtE	Synpcc7942_1269	Semi-conserved	76.7123	essential	no	No
B5W2H4	Q31NS0	Magnesium transporter MgtE	Synpcc7942_1269	Semi-conserved	94.5205	essential	no	No
B5W2R3	Q31QT2	Zinc metalloprotease	Synpcc7942_0555	Unique	9.58904	non-essential	no	No
B5W2U9	Q31MM6	Uncharacterized protein	Synpcc7942_1663	Semi-conserved	30.137	non-essential	no	No
B5W2V7	Q8KPP6	NAD(P)H-quinone oxidoreductase subunit 3 (EC 1.6.5.-) (NAD(P)H dehydrogenase subunit 3) (NADH-plastoquinone oxidoreductase subunit 3) (NDH-1 subunit 3) (NDH-C)	ndhC Synpcc7942_1180	Conserved	97.2603	essential	yes	No
B5W305	Q31SA5	Uncharacterized protein	Synpcc7942_0032	Semi-conserved	60.274	non-essential	no	No
B5W378	Q31P63	ABC transporter permease protein	Synpcc7942_1126	Semi-conserved	47.9452	non-essential	no	No
B5W384	Q31JZ0	Uncharacterized protein	Synpcc7942_2599	Semi-conserved	73.9726	non-essential	no	No
B5W388	Q31LF0	Thioredoxin domain 2	Synpcc7942_2089	Conserved	98.6301	essential	yes	No
B5W3B1	P50021	Chaperone protein dnaK2 (HSP70-2) (Heat shock 70 kDa protein 2) (Heat shock protein 70-2)	dnaK2 Synpcc7942_2468	Conserved	100	essential	yes	No
B5W3G2	Q31RE1	Laccase domain protein	Synpcc7942_0346	Conserved	98.6301	beneficial	yes	No
B5W3G3	Q31RE1	Laccase domain protein	Synpcc7942_0346	Conserved	95.8904	beneficial	yes	No
B5W3G4	Q31QS9	Uncharacterized protein	Synpcc7942_0558	Conserved	95.8904	non-essential	yes	No
B5W3H4	Q31KM7	Trans-hexaprenyltranstransferase (EC 2.5.1.30)	Synpcc7942_2362	Conserved	100	essential	yes	No
B5W3H5	Q31KM7	Trans-hexaprenyltranstransferase (EC 2.5.1.30)	Synpcc7942_2362	Conserved	100	essential	yes	No
B5W3J0	Q31R80	Photosystem I reaction center subunit PsaK (Photosystem I subunit X)	psaK Synpcc7942_0407	Semi-conserved	83.5616	non-essential	no	No
B5W3J6	Q31KH5	Uncharacterized protein	Synpcc7942_2414	Semi-conserved	61.6438	non-essential	no	No
B5W3J9	Q31KH5	Uncharacterized protein	Synpcc7942_2414	Semi-conserved	61.6438	non-essential	no	No
B5W3L1	Q31N22	Histidine kinase (EC 2.7.3.-)	Synpcc7942_1517	Semi-conserved	56.1644	essential	yes	No
B5W3N6	Q31RU2	Uncharacterized protein	Synpcc7942_0195	Semi-conserved	90.411	non-essential	no	No
B5W3R2	Q31LD8	Glucose-1-phosphate thymidylyltransferase (EC 2.7.7.24)	Synpcc7942_2101	Semi-conserved	84.9315	non-essential	no	No
B5W3R3	Q31LE0	dTDP-4-dehydrorhamnose reductase (EC 1.1.1.133)	Synpcc7942_2099	Semi-conserved	80.8219	non-essential	no	No
B5W3R7	Q31LY4	Cyclic nucleotide-binding domain (CNMP-BD) protein	Synpcc7942_1905	Conserved	100	non-essential	no	No
B5W3Y8	Q31M73	Histidine kinase (EC 2.7.13.3)	Synpcc7942_1816	Semi-conserved	80.8219	non-essential	no	No
B5W403	Q31R07	GAF sensor signal transduction histidine kinase (EC 2.7.3.-)	Synpcc7942_0480	Conserved	98.6301	non-essential	no	No
B5W451	Q31L36	Peptide chain release factor 1 (RF-1)	prfA Synpcc7942_2203	Conserved	100	essential	no	No
B5W458	Q31L36	Peptide chain release factor 1 (RF-1)	prfA Synpcc7942_2203	Conserved	100	essential	no	No
B5W470	Q79PF1	Ribonuclease VapC (RNase VapC) (EC 3.1.-.-) (Toxin VapC)	SEF0014 vapC Synpcc7942_1213	Semi-conserved	32.8767	non-essential	no	No
B5W484	Q8GMR4	Uncharacterized protein	sek0027 Synpcc7942_0443	Semi-conserved	73.9726	non-essential	no	No
B5W4B2	Q31LJ4	Chromosome partition protein Smc	smc Synpcc7942_2045	Conserved	100	non-essential	yes	No
B5W4B5	Q31L50	Uncharacterized protein	Synpcc7942_2189	Unique	8.21918	non-essential	no	No
B5W4C4	Q31RI2	Uncharacterized protein	Synpcc7942_0305	Semi-conserved	34.2466	non-essential	no	No
B5W4D2	Q79PF1	Ribonuclease VapC (RNase VapC) (EC 3.1.-.-) (Toxin VapC)	SEF0014 vapC Synpcc7942_1213	Semi-conserved	43.8356	non-essential	no	No
B5W4K0	Q8KPS4	Addiction module toxin, Txe/YoeB (Putative uncharacterized protein SEE0020)	SEE0020 Synpcc7942_1207	Semi-conserved	63.0137	non-essential	no	No
B5W4K1	Q31NY1	Antitoxin	Synpcc7942_1208	Semi-conserved	60.274	ambiguous	no	No
B5W4M0	Q31JX9	Uroporphyrinogen-III C-methyltransferase (EC 2.1.1.107)	Synpcc7942_2610	Conserved	100	essential	yes	No
B5W4M1	Q31JX9	Uroporphyrinogen-III C-methyltransferase (EC 2.1.1.107)	Synpcc7942_2610	Conserved	100	essential	yes	No
B5W4M3	Q31R22	Uncharacterized protein	Synpcc7942_0465	Semi-conserved	69.863	non-essential	no	Structural Gene
B5W4U1	Q31PW8	Uncharacterized protein	Synpcc7942_0871	Semi-conserved	58.9041	essential	no	No
B5W4U7	Q31P82	TPR repeat	Synpcc7942_1107	Conserved	97.2603	non-essential	no	No
B5W504	Q31L92	Uncharacterized protein	Synpcc7942_2147	Semi-conserved	23.2877	non-essential	no	No
B5W509	P38043	Nitrate transport protein NrtA	nrtA Synpcc7942_1239	Semi-conserved	72.6027	beneficial	no	No
B5W531	Q31SA5	Uncharacterized protein	Synpcc7942_0032	Semi-conserved	47.9452	non-essential	no	No
B5W5F7	Q31QU4	Uncharacterized protein	Synpcc7942_0543	Semi-conserved	24.6575	non-essential	no	No
B5W5G0	Q31MR4	Probable glycosyltransferase	Synpcc7942_1625	Semi-conserved	53.4247	non-essential	no	No
B5W5P1	Q31RB5	Uncharacterized protein	Synpcc7942_0372	Unique	4.10959	non-essential	no	No
B5W5P2	Q31RB4	Uncharacterized protein	Synpcc7942_0373	Semi-conserved	12.3288	non-essential	no	No
B5W5P6	Q31RW2	Uncharacterized protein	Synpcc7942_0175	Semi-conserved	79.4521	essential	no	No
B5W5Q8	Q31L56	Ribonuclease H (RNase H) (EC 3.1.26.4)	rnhA Synpcc7942_2183	Semi-conserved	78.0822	non-essential	no	No
B5W5U1	Q31PY1	Methyl-accepting chemotaxis sensory transducer with phytochrome sensor	Synpcc7942_0858	Conserved	97.2603	non-essential	no	No
B5W5Y8	Q31RM7	ATPase	Synpcc7942_0260	Conserved	100	essential	yes	No
B5W613	Q31L46	Metal dependent phosphohydrolase	Synpcc7942_2193	Semi-conserved	23.2877	non-essential	no	No
B5W658	Q31RI7	Rod shape-determining protein MreB	Synpcc7942_0300	Semi-conserved	94.5205	essential	no	No
B5W675	Q31NZ6	Phospholipid/glycerol acyltransferase	Synpcc7942_1193	Semi-conserved	84.9315	ambiguous	no	No
B5W698	Q31MI8	Uncharacterized protein	Synpcc7942_1701	Semi-conserved	64.3836	ambiguous	no	No
B5W6B0	Q31MX2	Possible ribosomal protein L36	Synpcc7942_1567	Semi-conserved	12.3288	non-essential	no	No
B5W6L6	Q31Q07	Asparagine--tRNA ligase (EC 6.1.1.22) (Asparaginyl-tRNA synthetase)	asnS Synpcc7942_0830	Semi-conserved	94.5205	non-essential	no	No
B5W6L7	Q31Q07	Asparagine--tRNA ligase (EC 6.1.1.22) (Asparaginyl-tRNA synthetase)	asnS Synpcc7942_0830	Semi-conserved	94.5205	non-essential	no	No
B5W6M4	Q31QH3	Cyclic nucleotide-binding	Synpcc7942_0664	Semi-conserved	47.9452	non-essential	no	No
B5W6M7	Q31NC6	UPF0721 transmembrane protein	Synpcc7942_1413	Semi-conserved	49.3151	non-essential	no	No
B5W6U5	Q31LP4	Histidine biosynthesis bifunctional protein HisIE	hisI hisIE Synpcc7942_1995	Conserved	100	essential	yes	No
B5W6V1	Q31NK1	Uncharacterized protein	Synpcc7942_1338	Semi-conserved	54.7945	non-essential	no	No
B5W6Z6	Q31ND8	Uncharacterized protein	Synpcc7942_1401	Semi-conserved	24.6575	essential	no	No
B5W793	Q31S91	Methylase involved in ubiquinone/menaquinone biosynthesis-like	Synpcc7942_0046	Semi-conserved	47.9452	non-essential	no	No
B5W7B8	Q31S09	Uncharacterized protein	Synpcc7942_0128	Conserved	97.2603	beneficial	yes	No
B5W7D0	Q31QV5	Uncharacterized protein	Synpcc7942_0532	Semi-conserved	23.2877	non-essential	no	No
B5W7F5	Q31RP3	Alpha-1,4 glucan phosphorylase (EC 2.4.1.1)	Synpcc7942_0244	Semi-conserved	69.863	non-essential	no	No
B5W7F6	Q31RP3	Alpha-1,4 glucan phosphorylase (EC 2.4.1.1)	Synpcc7942_0244	Semi-conserved	69.863	non-essential	no	No
B5W7J3	Q31LE3	Diguanylate cyclase with GAF sensor	Synpcc7942_2096	Semi-conserved	79.4521	non-essential	no	No
B5W7J6	Q31K54	Diguanylate cyclase (GGDEF domain) with PAS/PAC and GAF sensors	Synpcc7942_2535	Semi-conserved	53.4247	non-essential	no	No
B5W7S3	Q31RF9	Phycobilisome core-membrane linker polypeptide	Synpcc7942_0328	Semi-conserved	94.5205	essential	no	No
B5W832	P42079	DNA-directed RNA polymerase subunit gamma (RNAP subunit gamma) (EC 2.7.7.6) (RNA polymerase subunit gamma) (Transcriptase subunit gamma)	rpoC1 Synpcc7942_1523	Conserved	98.6301	essential	no	No
B5W839	Q31SB3	Uncharacterized protein	Synpcc7942_0024	Semi-conserved	83.5616	non-essential	no	Structural Gene
B5W850	Q31K61	Uncharacterized protein	Synpcc7942_2528	Semi-conserved	41.0959	non-essential	no	No
B5W854	Q31LZ3	Arginine biosynthesis bifunctional protein ArgJ	argJ Synpcc7942_1896	Conserved	100	essential	yes	No
B5W855	Q31RP3	Alpha-1,4 glucan phosphorylase (EC 2.4.1.1)	Synpcc7942_0244	Semi-conserved	69.863	non-essential	no	No
B5W867	Q55032	Protein SrpI	srpI Synpcc7942_B2662 pANL38	Semi-conserved	15.0685	non-essential	-	No
B5W871	Q31K03	Uncharacterized protein	Synpcc7942_2586	Semi-conserved	38.3562	non-essential	no	No
B5W876	P27367	Sulfate transport system permease protein CysT	cysT Synpcc7942_1682	Semi-conserved	84.9315	beneficial	no	No
B5W879	Q31RP0	ABC-type permease for basic amino acids and glutamine	Synpcc7942_0247	Semi-conserved	76.7123	non-essential	no	No
B5W896	Q31KC9	Cytosine-specific methyltransferase (EC 2.1.1.37)	Synpcc7942_2460	Semi-conserved	32.8767	essential	no	No
B5W8A7	Q31QK5	50S ribosomal protein L10	rplJ rpl10 Synpcc7942_0632	Conserved	98.6301	essential	yes	No
B5W8J8	Q31RV2	Gamma-glutamyltransferase. Threonine peptidase. MEROPS family T03	Synpcc7942_0185	Semi-conserved	34.2466	non-essential	no	No
B5W8K1	Q31PH0	4-alpha-glucanotransferase (EC 2.4.1.25) (Amylomaltase) (Disproportionating enzyme)	Synpcc7942_1019	Semi-conserved	94.5205	non-essential	yes	No
B5W8T1	Q31R45	Ammonium transporter	Synpcc7942_0442	Semi-conserved	26.0274	non-essential	no	No
B5W8T2	Q31R45	Ammonium transporter	Synpcc7942_0442	Semi-conserved	93.1507	non-essential	no	No
B5W928	Q31QP3	Uncharacterized protein	Synpcc7942_0594	Semi-conserved	63.0137	non-essential	no	No
B5W946	Q31KR1	TPR repeat	Synpcc7942_2328	Semi-conserved	94.5205	non-essential	no	No
B5W993	Q31Q51	Uncharacterized protein	Synpcc7942_0786	Semi-conserved	26.0274	non-essential	no	No
B5W998	Q31JV0	ANL56.5 (Uncharacterized protein)	Synpcc7942_B2652 anL56.5	Semi-conserved	38.3562	essential	-	No
B5W9A0	Q31QW2	3-dehydroquinate synthase (EC 4.2.3.4)	aroB Synpcc7942_0525	Conserved	100	essential	yes	No
B5W9A3	Q31RP0	ABC-type permease for basic amino acids and glutamine	Synpcc7942_0247	Semi-conserved	87.6712	non-essential	no	No
B5W9A4	Q31S57	Probable ABC transporter permease protein	Synpcc7942_0080	Conserved	97.2603	non-essential	no	No
B5W9B5	Q31P47	Methionine--tRNA ligase (EC 6.1.1.10) (Methionyl-tRNA synthetase)	metG Synpcc7942_1142	Conserved	97.2603	essential	yes	No
B5W9B6	P29686	Glucose-6-phosphate 1-dehydrogenase (G6PD) (EC 1.1.1.49)	zwf Synpcc7942_2334	Conserved	100	non-essential	yes	No
B5W9B7	P29686	Glucose-6-phosphate 1-dehydrogenase (G6PD) (EC 1.1.1.49)	zwf Synpcc7942_2334	Conserved	100	non-essential	yes	No
B5W9C1	Q31LX1	UDP-glucose:tetrahydrobiopterin glucosyltransferase	Synpcc7942_1918	Semi-conserved	76.7123	non-essential	no	No
B5W9D4	Q31LY4	Cyclic nucleotide-binding domain (CNMP-BD) protein	Synpcc7942_1905	Semi-conserved	93.1507	non-essential	no	No
B5W9G3	Q31S57	Probable ABC transporter permease protein	Synpcc7942_0080	Semi-conserved	94.5205	non-essential	no	No
B5W9I5	Q79PF9	CheY (Response regulator receiver domain protein (CheY-like))	cheY Synpcc7942_1221	Semi-conserved	79.4521	non-essential	no	No
B5W9L7	Q8KPV1	Glycogen debranching enzyme (MalQ) (EC 2.4.1.25)	SEC0007 Synpcc7942_1575	Semi-conserved	61.6438	non-essential	no	No
B5W9Q9	Q31NM6	Aspartate--tRNA(Asp/Asn) ligase (EC 6.1.1.23) (Aspartyl-tRNA synthetase) (AspRS) (Non-discriminating aspartyl-tRNA synthetase) (ND-AspRS)	aspS Synpcc7942_1313	Conserved	98.6301	essential	yes	No
B5W9U2	Q31MC9	Alanine dehydrogenase (EC 1.4.1.1)	Synpcc7942_1760	Conserved	97.2603	non-essential	no	No
B5W9X5	Q31NC9	2-isopropylmalate synthase (EC 2.3.3.13) (Alpha-IPM synthase) (Alpha-isopropylmalate synthase)	leuA Synpcc7942_1410	Conserved	98.6301	ambiguous	yes	No
B5W9X6	Q31NC9	2-isopropylmalate synthase (EC 2.3.3.13) (Alpha-IPM synthase) (Alpha-isopropylmalate synthase)	leuA Synpcc7942_1410	Conserved	98.6301	ambiguous	yes	No
B5W9Y0	Q31S51	Glycogen operon protein GlgX homolog (EC 3.2.1.-)	Synpcc7942_0086	Semi-conserved	52.0548	non-essential	no	No
B5WA59	Q31PU7	FO synthase subunit 1 (EC 2.5.1.77) (7,8-didemethyl-8-hydroxy-5-deazariboflavin synthase subunit 1)	cofG Synpcc7942_0892	Semi-conserved	89.0411	non-essential	no	No
A2BNW8	Q31ME5	1,4-dihydroxy-2-naphthoyl-CoA hydrolase (DHNA-CoA hydrolase) (EC 3.1.2.28) (DHNA-CoA thioesterase)	Synpcc7942_1744	Semi-conserved	45.2055	essential	no	No
A2BQN3	Q31R85	Endoribonuclease YbeY (EC 3.1.-.-)	ybeY Synpcc7942_0402	Semi-conserved	91.7808	essential	yes	No
A2BS52	Q8KPS9	Phycocyanobilin:ferredoxin oxidoreductase (EC 1.3.7.5)	pcyA Synpcc7942_1225 see0002	Unique	1.36986	essential	yes	No
A2BSS6	Q06904	Adaptive-response sensory-kinase SasA (EC 2.7.13.3) (Synechococcus adaptive sensor protein A)	sasA sarS Synpcc7942_2114	Semi-conserved	28.7671	non-essential	no	No
A2BRU6	Q31LS7	Photosystem II protein Y	psbY Synpcc7942_1962	Unique	1.36986	non-essential	no	No
A2BT67	Q31KG3	Cytochrome b6-f complex subunit 7 (Cytochrome b6-f complex subunit PetM) (Cytochrome b6-f complex subunit VII)	petM Synpcc7942_2426	Semi-conserved	63.0137	ambiguous	no	No
A2BRQ6	Q31N39	Ribosomal protein L11 methyltransferase (L11 Mtase) (EC 2.1.1.-)	prmA Synpcc7942_1500	Semi-conserved	84.9315	non-essential	yes	No
A2BNX7	Q31LL6	Ribosome maturation factor RimP	rimP Synpcc7942_2023	Semi-conserved	43.8356	beneficial	yes	No
A2BQZ7	Q31QV6	TPR repeat	Synpcc7942_0531	Semi-conserved	23.2877	beneficial	yes	No
A2BR19	Q8GIR7	N utilization substance protein B homolog (Protein NusB)	nusB Synpcc7942_2471 seb0055	Semi-conserved	72.6027	essential	yes	No
A2BRK6	Q31RR5	Uncharacterized protein	Synpcc7942_0222	Semi-conserved	71.2329	essential	no	No
A2BT45	Q31NG4	Uncharacterized protein	Synpcc7942_1375	Unique	4.10959	non-essential	no	No
A2BQR1	Q31RY1	Phosphoglucomutase	Synpcc7942_0156	Semi-conserved	60.274	beneficial	no	No
A2BND2	P42452	Uroporphyrinogen-III synthase (UROS) (EC 4.2.1.75) (Hydroxymethylbilane hydrolyase [cyclizing]) (Uroporphyrinogen-III cosynthase)	hemD Synpcc7942_0272	Unique	9.58904	essential	no	No
A2BND5	Q31N72	Heat shock protein DnaJ-like	Synpcc7942_1467	Semi-conserved	21.9178	non-essential	no	No
A2BSE0	Q31Q47	RNA-binding region RNP-1	Synpcc7942_0790	Semi-conserved	89.0411	non-essential	no	No
A2BNZ5	Q31JZ2	Adenylate cyclase	Synpcc7942_2597	Semi-conserved	36.9863	non-essential	no	No
A2BSQ5	Q31QM2	Rhodanese-like	Synpcc7942_0615	Semi-conserved	26.0274	non-essential	no	No
A2BQZ6	Q31L97	Translation initiation factor 1 (EIF-1/SUI1)	Synpcc7942_2142	Semi-conserved	15.0685	non-essential	no	No
A2BT42	Q31NH3	2-carboxy-1,4-naphthoquinone phytyltransferase (EC 2.5.1.130) (1,4-dihydroxy-2-naphthoate phytyltransferase)	menA Synpcc7942_1366	Semi-conserved	10.9589	essential	yes	No
A2BNL6	Q31R88	Uncharacterized protein	Synpcc7942_0399	Semi-conserved	54.7945	beneficial	yes	No
A2BNW0	Q31L56	Ribonuclease H (RNase H) (EC 3.1.26.4)	rnhA Synpcc7942_2183	Semi-conserved	75.3425	non-essential	no	No
A2BTI5	P11472	Photosystem II manganese-stabilizing polypeptide (MSP)	psbO woxA Synpcc7942_0294	Semi-conserved	39.726	beneficial	yes	No
A2BPW0	Q31QG8	Putative 3-methyladenine DNA glycosylase (EC 3.2.2.-)	Synpcc7942_0669	Semi-conserved	82.1918	non-essential	no	No
A2BR97	P35088	Thiol:disulfide interchange protein TxlA	txlA Synpcc7942_2128	Semi-conserved	76.7123	ambiguous	yes	No
A2BQE1	Q31S08	Putative pre-16S rRNA nuclease (EC 3.1.-.-)	Synpcc7942_0129	Semi-conserved	49.3151	beneficial	yes	No
A2BPZ1	Q31LJ8	Putative lipid II flippase MurJ	Synpcc7942_2041	Semi-conserved	19.1781	essential	yes	No
A2BQ97	Q31P95	Putative transcriptional activator, TenA family	Synpcc7942_1094	Semi-conserved	32.8767	non-essential	no	No
A2BR25	Q31LZ0	Uncharacterized protein	Synpcc7942_1899	Conserved	97.2603	non-essential	no	No
A2BNV0	Q31KR3	Uncharacterized protein	Synpcc7942_2326	Semi-conserved	61.6438	non-essential	no	No
A2BQ72	Q7X386	PipX (Uncharacterized protein)	Synpcc7942_2061	Semi-conserved	21.9178	non-essential	yes	No
A2BQC3	Q31PX8	Uncharacterized protein	Synpcc7942_0861	Semi-conserved	21.9178	ambiguous	no	No
A2BNR7	Q31NF4	Uncharacterized protein	Synpcc7942_1385	Semi-conserved	45.2055	non-essential	no	No
A2BPH5	Q31N42	Uncharacterized protein	Synpcc7942_1497	Semi-conserved	13.6986	essential	no	No
A2BNQ8	Q31KT7	Uncharacterized protein	Synpcc7942_2302	Conserved	97.2603	non-essential	no	No
A2BT46	Q31S01	Phage integrase	Synpcc7942_0136	Semi-conserved	12.3288	non-essential	no	No
A2BTN9	Q31S97	7,8-dihydroneopterin aldolase (EC 4.1.2.25)	Synpcc7942_0040	Conserved	98.6301	essential	yes	No
A2BPK2	Q31KM9	N-acetylmuramoyl-L-alanine amidase (EC 3.5.1.28)	Synpcc7942_2360	Unique	2.73973	non-essential	no	No
A2BT94	Q55276	Lycopene beta cyclase (EC 5.5.1.19)	crtL lcy Synpcc7942_2062	Semi-conserved	75.3425	essential	no	No
A2BTR0	Q31RB7	O-acetylhomoserine/O-acetylserine sulfhydrylase (EC 2.5.1.49)	Synpcc7942_0370	Unique	2.73973	non-essential	no	No
A2BT17	Q31MT0	Protein splicing (Intein) site	Synpcc7942_1609	Semi-conserved	30.137	essential	no	No
A2BSS4	Q31MH4	Uracil phosphoribosyltransferase (EC 2.4.2.9) (UMP pyrophosphorylase) (UPRTase)	upp Synpcc7942_1715	Semi-conserved	13.6986	essential	yes	No
A2BNT6	Q31MY9	DNA-directed DNA polymerase (EC 2.7.7.7)	Synpcc7942_1550	Semi-conserved	12.3288	non-essential	no	No
A2BR23	Q31MZ0	UmuD protein. Serine peptidase. MEROPS family S24	Synpcc7942_1549	Semi-conserved	13.6986	non-essential	no	No
A2BRU3	Q31MG3	Lipoprotein signal peptidase (EC 3.4.23.36) (Prolipoprotein signal peptidase) (Signal peptidase II)	lspA Synpcc7942_1726	Unique	5.47945	essential	yes	No
A2BP60	Q31S38	Uncharacterized protein	Synpcc7942_0099	Semi-conserved	27.3973	non-essential	no	No
A2BP26	Q8GMQ3	Segregation and condensation protein B	sek0044 Synpcc7942_0426	Semi-conserved	61.6438	non-essential	yes	No
A2BQB4	P29820	Peptidyl-prolyl cis-trans isomerase (PPIase) (EC 5.2.1.8) (Rotamase)	rot Synpcc7942_1431	Unique	9.58904	non-essential	no	No
A2BNG9	Q31ML6	Uncharacterized protein	Synpcc7942_1673	Unique	5.47945	essential	yes	No
A2BRL7	Q31LY1	Uncharacterized protein	Synpcc7942_1908	Semi-conserved	12.3288	non-essential	no	No
A2BNV8	Q31NF8	ATPase	Synpcc7942_1381	Semi-conserved	39.726	non-essential	no	No
A2BR40	Q31PF5	Transglutaminase-like	Synpcc7942_1034	Semi-conserved	42.4658	beneficial	no	No
A2BR70	Q31NH6	Uncharacterized protein	Synpcc7942_1363	Unique	6.84932	non-essential	no	No
A2BS25	Q55276	Lycopene beta cyclase (EC 5.5.1.19)	crtL lcy Synpcc7942_2062	Unique	5.47945	essential	no	No
A2BPY2	Q31NV5	Uncharacterized protein	Synpcc7942_1234	Semi-conserved	13.6986	non-essential	no	No
A2BSR2	Q31NU1	Uncharacterized protein	Synpcc7942_1248	Semi-conserved	87.6712	non-essential	no	No
A2BPC4	Q31N03	Probable amidotransferase	Synpcc7942_1536	Semi-conserved	20.5479	non-essential	no	No
A2BSJ3	Q31N58	Imidazole glycerol phosphate synthase subunit HisH (EC 2.4.2.-) (IGP synthase glutamine amidotransferase subunit) (IGP synthase subunit HisH) (ImGP synthase subunit HisH) (IGPS subunit HisH)	hisH Synpcc7942_1481	Unique	2.73973	essential	yes	No
A2BPS0	Q31RG7	UDP-galactose 4-epimerase (EC 5.1.3.2)	Synpcc7942_0320	Semi-conserved	47.9452	essential	no	No
A2BRM8	Q31RD8	Uncharacterized protein	Synpcc7942_0349	Unique	1.36986	non-essential	no	No
A2BPH1	Q31PW7	Uncharacterized protein	Synpcc7942_0872	Semi-conserved	47.9452	non-essential	no	No
A2BP41	Q31KF3	Peptide methionine sulfoxide reductase MsrA (Protein-methionine-S-oxide reductase) (EC 1.8.4.11) (Peptide-methionine (S)-S-oxide reductase)	msrA Synpcc7942_2436	Semi-conserved	82.1918	non-essential	no	No
A2BTK3	Q31PR2	Phosphoribosylaminoimidazole-succinocarboxamide synthase (EC 6.3.2.6) (SAICAR synthetase)	purC Synpcc7942_0927	Unique	9.58904	essential	yes	No
A2BPM1	Q31PR2	Phosphoribosylaminoimidazole-succinocarboxamide synthase (EC 6.3.2.6) (SAICAR synthetase)	purC Synpcc7942_0927	Semi-conserved	94.5205	essential	yes	No
A2BNF5	Q31P87	Uncharacterized protein	Synpcc7942_1102	Unique	6.84932	non-essential	no	No
A2BNY0	Q31MN1	Uncharacterized protein	Synpcc7942_1658	Semi-conserved	93.1507	non-essential	no	No
A2BPW4	Q55019	High light-inducible protein (HliA)	hliA Synpcc7942_1997	Unique	2.73973	non-essential	no	No
A2BSF0	Q31RV0	Uncharacterized protein	Synpcc7942_0187	Semi-conserved	71.2329	beneficial	no	No
A2BRT3	Q31SB0	8-amino-7-oxononanoate synthase (EC 2.3.1.47)	Synpcc7942_0027	Unique	9.58904	essential	no	No
A2BP32	Q31SA7	ATP-dependent dethiobiotin synthetase BioD (EC 6.3.3.3) (DTB synthetase) (Dethiobiotin synthase)	bioD Synpcc7942_0030	Semi-conserved	39.726	essential	no	No
A2BP47	Q31SA6	Aminotransferase (EC 2.6.1.-)	Synpcc7942_0031	Semi-conserved	10.9589	essential	no	No
A2BSR1	Q31Q12	Uncharacterized protein	Synpcc7942_0825	Conserved	97.2603	beneficial	no	No
A2BSQ3	Q31MP4	Ribonuclease 3 (EC 3.1.26.3) (Ribonuclease III)	rnc Synpcc7942_1645	Semi-conserved	17.8082	non-essential	no	No
A2BSU3	Q31MV9	Uncharacterized protein	Synpcc7942_1580	Semi-conserved	17.8082	non-essential	no	No
A2BQ05	Q31PI6	Anthranilate synthase, component I (EC 4.1.3.27)	Synpcc7942_1003	Semi-conserved	15.0685	essential	yes	No
Q3MGJ7	Q31R15	Exodeoxyribonuclease 7 small subunit (EC 3.1.11.6) (Exodeoxyribonuclease VII small subunit) (Exonuclease VII small subunit)	xseB Synpcc7942_0472	Semi-conserved	63.0137	non-essential	no	No
Q3M129	Q31Q74	Transcriptional regulator, XRE family	Synpcc7942_0763	Semi-conserved	57.5342	non-essential	no	No
Q3M148	Q31RE3	Probable peptidase	Synpcc7942_0344	Semi-conserved	65.7534	non-essential	no	No
Q3M1X7	Q31NN6	Uncharacterized protein	Synpcc7942_1303	Unique	4.10959	non-essential	no	No
Q3M1X8	Q31NN5	Uncharacterized protein	Synpcc7942_1304	Unique	4.10959	non-essential	no	No
Q3M254	Q31K16	Manganese transport system membrane protein MntB	Synpcc7942_2573	Semi-conserved	63.0137	non-essential	no	No
Q3M272	Q31NP5	Serine/threonine protein kinase	Synpcc7942_1294	Semi-conserved	94.5205	non-essential	no	No
Q3M2G7	Q31K39	Uncharacterized protein	Synpcc7942_2550	Semi-conserved	30.137	non-essential	no	No
Q3M2I3	Q31MJ7	Mrr restriction system protein	Synpcc7942_1692	Semi-conserved	13.6986	non-essential	no	No
Q3M4X1	Q31MU1	Phenazine biosynthesis PhzC/PhzF protein	Synpcc7942_1598	Semi-conserved	46.5753	non-essential	no	No
Q3M4Y2	Q31MB6	Uncharacterized protein	Synpcc7942_1773	Conserved	95.8904	non-essential	no	No
Q3M506	Q8KUV7	ANL18 (ThiJ family protein)	Synpcc7942_B2643 anL18	Semi-conserved	26.0274	non-essential	-	No
Q3M517	Q8GJL0	Putative uncharacterized protein SEN0031 (Uncharacterized protein)	SEN0031 Synpcc7942_1819	Semi-conserved	21.9178	non-essential	no	No
Q3M5P6	Q8KPT8	Periplasmic sensor signal transduction histidine kinase (Two-component sensor histidine kinase-like protein)	SEC0020 Synpcc7942_1586	Semi-conserved	79.4521	essential	no	No
Q3M5Q3	P27477	Putative thiosulfate sulfurtransferase (EC 2.8.1.1) (Rhodanese-like protein)	rhdA Synpcc7942_1689	Semi-conserved	13.6986	non-essential	no	No
Q3M5Q4	Q31MJ8	Uncharacterized protein	Synpcc7942_1691	Semi-conserved	10.9589	non-essential	no	No
Q3M5T1	Q31N09	Molybdenum-pterin binding domain	Synpcc7942_1530	Semi-conserved	35.6164	non-essential	no	No
Q3M639	Q31N09	Molybdenum-pterin binding domain	Synpcc7942_1530	Semi-conserved	50.6849	non-essential	no	No
Q3M688	Q31LA0	Probable glutathione S-transferase	Synpcc7942_2139	Semi-conserved	50.6849	non-essential	no	No
Q3M6C2	P37279	Probable copper-transporting ATPase PacS (EC 3.6.3.54)	pacS Synpcc7942_1570 sed0002	Semi-conserved	76.7123	non-essential	no	No
Q3M6N0	Q31QT7	Uncharacterized protein	Synpcc7942_0550	Semi-conserved	64.3836	non-essential	no	No
Q3M6R7	Q31LU9	Putative membrane transporter	Synpcc7942_1940	Semi-conserved	30.137	non-essential	no	No
Q3M6W1	Q31P31	Diguanylate cyclase/phosphodiesterase with PAS/PAC and GAF sensor(S)	Synpcc7942_1158	Semi-conserved	73.9726	non-essential	no	No
Q3M6Y6	Q31MJ4	Uncharacterized protein	Synpcc7942_1695	Semi-conserved	20.5479	non-essential	no	No
Q3M800	Q31RQ6	Putative acetyltransferase	Synpcc7942_0231	Semi-conserved	15.0685	non-essential	no	No
Q3M802	Q31LY3	Peptidylprolyl isomerase (EC 5.2.1.8)	Synpcc7942_1906	Semi-conserved	93.1507	non-essential	no	No
Q3M846	Q31R14	NADH:flavin oxidoreductases Old Yellow Enzyme family-like	Synpcc7942_0473	Semi-conserved	75.3425	non-essential	no	No
Q3M879	Q31Q13	Uncharacterized protein	Synpcc7942_0824	Semi-conserved	23.2877	non-essential	no	No
Q3M954	Q8KPV3	3-oxoacyl-(Acyl-carrier protein) reductase (Dhg2) (EC 1.1.1.47)	dhg2 Synpcc7942_1573	Semi-conserved	69.863	non-essential	no	No
Q3M9F5	Q31MW5	Probable glucosidase	Synpcc7942_1574	Semi-conserved	50.6849	non-essential	no	No
Q3M9X2	Q31NF8	ATPase	Synpcc7942_1381	Semi-conserved	68.4932	non-essential	no	No
Q3MA30	Q31NE7	Alkaline phosphatase	Synpcc7942_1392	Semi-conserved	52.0548	non-essential	no	No
Q3MAE5	Q31N08	Molybdenum ABC transporter, periplasmic molybdate-binding protein	Synpcc7942_1531	Semi-conserved	80.8219	non-essential	no	No
Q3MAE6	Q31N09	Molybdenum-pterin binding domain	Synpcc7942_1530	Semi-conserved	31.5068	non-essential	no	No
Q3MAG1	Q8KUV1	ANL29 (Transcriptional modulator of MazE/toxin, MazF)	sepT1 Synpcc7942_B2653 anL29	Semi-conserved	30.137	non-essential	-	No
Q3MAM3	Q31P70	Uncharacterized protein	Synpcc7942_1119	Semi-conserved	72.6027	non-essential	no	No
Q3MAX2	Q31KJ9	5-oxoprolinase (ATP-hydrolyzing) (EC 3.5.2.9)	Synpcc7942_2390	Semi-conserved	90.411	non-essential	no	No
Q3MAX3	Q31KJ9	5-oxoprolinase (ATP-hydrolyzing) (EC 3.5.2.9)	Synpcc7942_2390	Conserved	95.8904	non-essential	no	No
Q3MB39	Q31LG1	Phosphoglycerate mutase	Synpcc7942_2078	Semi-conserved	68.4932	non-essential	no	No
Q3MB56	Q31MV0	Putative modulator of DNA gyrase	Synpcc7942_1589	Semi-conserved	90.411	non-essential	no	No
Q3MBA2	Q31LW2	Diaminopimelate epimerase (DAP epimerase) (EC 5.1.1.7)	dapF Synpcc7942_1927	Semi-conserved	83.5616	essential	yes	No
Q3MBF9	Q31S48	Carboxymethylenebutenolidase (EC 3.1.1.45)	Synpcc7942_0089	Semi-conserved	54.7945	non-essential	no	No
Q3MBR7	Q31JY3	Threonine--tRNA ligase (EC 6.1.1.3) (Threonyl-tRNA synthetase) (ThrRS)	thrS Synpcc7942_2606	Conserved	98.6301	essential	no	No
Q3MBS7	Q31LA1	Uncharacterized protein	Synpcc7942_2138	Semi-conserved	19.1781	non-essential	no	No
Q3MBW5	Q31P94	Uncharacterized protein	Synpcc7942_1095	Semi-conserved	57.5342	non-essential	no	No
Q3MC90	Q31MT8	Uncharacterized protein	Synpcc7942_1601	Semi-conserved	64.3836	non-essential	no	No
Q3MCT4	Q31L39	Uncharacterized protein	Synpcc7942_2200	Semi-conserved	67.1233	non-essential	no	No
Q3MCV3	Q31NI3	Response regulator receiver domain protein (CheY-like)	Synpcc7942_1356	Semi-conserved	90.411	non-essential	no	No
Q3MCV4	Q31M78	Diguanylate cyclase (GGDEF domain) with PAS/PAC sensor	Synpcc7942_1811	Semi-conserved	79.4521	non-essential	no	No
Q3MD93	Q31RC0	Na+-dependent transporter-like	Synpcc7942_0367	Semi-conserved	32.8767	non-essential	no	No
Q3MDB7	Q31K89	Uncharacterized protein	Synpcc7942_2500	Semi-conserved	30.137	non-essential	no	No
Q3MDP4	Q31RY4	Uncharacterized protein	Synpcc7942_0153	Semi-conserved	84.9315	essential	no	No
Q3MDR8	Q31QP2	Uncharacterized protein	Synpcc7942_0595	Semi-conserved	68.4932	non-essential	no	No
Q3MDX8	Q31Q74	Transcriptional regulator, XRE family	Synpcc7942_0763	Semi-conserved	21.9178	non-essential	no	No
Q3MDZ2	Q31Q50	Putative purple acid phosphatase	Synpcc7942_0787	Semi-conserved	57.5342	non-essential	no	No
Q3MEE2	Q79PF6	Circadian clock protein KaiA	kaiA Synpcc7942_1218 see0009	Semi-conserved	94.5205	non-essential	no	No
Q3MEM2	Q31M22	Deoxyribodipyrimidine photo-lyase family protein	Synpcc7942_1867	Semi-conserved	35.6164	non-essential	no	No
Q3MEM3	Q31M21	Uncharacterized protein	Synpcc7942_1868	Semi-conserved	36.9863	non-essential	no	No
Q3MET4	Q31S96	Probable transport protein	Synpcc7942_0041	Semi-conserved	52.0548	non-essential	no	No
Q3MGZ7	Q31S52	HAD-superfamily hydrolase subfamily IA, variant 3	Synpcc7942_0085	Unique	9.58904	non-essential	no	No
B7JUU4	Q9KHI5	Circadian input kinase (GAF sensor hybrid histidine kinase) (EC 2.7.3.-)	cikA Synpcc7942_0644	Semi-conserved	69.863	non-essential	no	No
B7JVP4	Q31M78	Diguanylate cyclase (GGDEF domain) with PAS/PAC sensor	Synpcc7942_1811	Semi-conserved	19.1781	non-essential	no	No
B7JVW3	P46204	Uncharacterized protein Synpcc7942_1424 (ORF I)	Synpcc7942_1424	Semi-conserved	26.0274	essential	no	No
B7JVX9	Q31KJ8	Oxidoreductase-like	Synpcc7942_2391	Semi-conserved	20.5479	non-essential	no	No
B7JW22	Q31PW9	Uncharacterized protein	Synpcc7942_0870	Semi-conserved	38.3562	ambiguous	no	No
B7JWA0	Q31P37	Rare lipoprotein A	Synpcc7942_1152	Conserved	97.2603	non-essential	no	No
B7JWL2	Q31MR4	Probable glycosyltransferase	Synpcc7942_1625	Semi-conserved	54.7945	non-essential	no	No
B7JWR4	Q31M73	Histidine kinase (EC 2.7.13.3)	Synpcc7942_1816	Conserved	98.6301	non-essential	no	No
B7JWV6	P14788	Sulfate/thiosulfate import ATP-binding protein CysA (EC 3.6.3.25) (Sulfate-transporting ATPase)	cysA Synpcc7942_1680	Semi-conserved	42.4658	beneficial	no	No
B7JX50	Q8KPU3	Peptidase M14, carboxypeptidase A (Putative uncharacterized protein SEC0015)	SEC0015 Synpcc7942_1581	Semi-conserved	13.6986	non-essential	no	No
B7JX59	O50208	ORF310 protein (Uncharacterized protein)	ORF310 Synpcc7942_2159	Semi-conserved	58.9041	non-essential	no	No
B7JX93	Q31M36	Cobalt-factor II C20-methyltransferase / precorrin-2 C20-methyltransferase (EC 2.1.1.130) (EC 2.1.1.151)	Synpcc7942_1853	Semi-conserved	67.1233	essential	yes	No
B7JXC6	Q31RU2	Uncharacterized protein	Synpcc7942_0195	Semi-conserved	94.5205	non-essential	no	No
B7JXD9	Q31NY1	Antitoxin	Synpcc7942_1208	Semi-conserved	54.7945	ambiguous	no	No
B7JXG4	Q31QN9	Peptidoglycan-binding LysM	Synpcc7942_0598	Conserved	100	essential	no	No
B7JXL8	Q31LK5	Uncharacterized protein	Synpcc7942_2034	Semi-conserved	24.6575	non-essential	no	No
B7JXR6	Q31S06	Cyclic nucleotide-binding domain (CNMP-BD) protein	Synpcc7942_0131	Semi-conserved	42.4658	non-essential	no	No
B7JXV5	Q8KUV1	ANL29 (Transcriptional modulator of MazE/toxin, MazF)	sepT1 Synpcc7942_B2653 anL29	Semi-conserved	19.1781	non-essential	-	No
B7JY40	Q31LY4	Cyclic nucleotide-binding domain (CNMP-BD) protein	Synpcc7942_1905	Conserved	98.6301	non-essential	no	No
B7JYC1	Q93AK0	Cell division protein Ftn2 (Cell division protein Ftn2-like)	Synpcc7942_1943	Semi-conserved	75.3425	beneficial	yes	No
B7JYX1	Q31NH4	UPF0056 inner membrane protein	Synpcc7942_1365	Unique	4.10959	non-essential	no	No
B7JYX4	Q31MU0	Uncharacterized protein	Synpcc7942_1599	Semi-conserved	38.3562	non-essential	no	No
B7JZ93	Q31S76	CDP-glucose 4,6-dehydratase	Synpcc7942_0061	Semi-conserved	26.0274	non-essential	no	No
B7JZW7	Q31KI7	Uncharacterized protein	Synpcc7942_2402	Unique	8.21918	beneficial	no	No
B7JZW8	Q31L94	Uncharacterized protein	Synpcc7942_2145	Semi-conserved	13.6986	beneficial	no	No
B7K023	Q31MA2	SUF system FeS assembly protein	Synpcc7942_1787	Semi-conserved	26.0274	essential	no	No
B7K051	Q31NP3	Uncharacterized protein	Synpcc7942_1296	Unique	8.21918	non-essential	no	No
B7K0Y3	Q31RE0	Uncharacterized protein	Synpcc7942_0347	Semi-conserved	50.6849	non-essential	no	No
B7K133	Q31MP2	Uncharacterized protein	Synpcc7942_1647	Semi-conserved	36.9863	non-essential	no	No
B7K1G9	Q31PI5	Uncharacterized protein	Synpcc7942_1004	Semi-conserved	28.7671	non-essential	no	No
B7K1X2	Q31PW9	Uncharacterized protein	Synpcc7942_0870	Semi-conserved	61.6438	ambiguous	no	No
B7K2K4	Q31QG1	Uncharacterized protein	Synpcc7942_0676	Semi-conserved	39.726	essential	no	Structural Gene
[truncated: 550 more rows]
