# Supplementary material for: Gene essentiality, conservation index and co-evolution of genes in cyanobacteria
Source: PLoS One. 2017 Jun 8;12(6):e0178565. doi: 10.1371/journal.pone.0178565 (PMC5464585; doi:10.1371/journal.pone.0178565)
Supplement: S9 Table — (XLSX) [file pone.0178565.s010.xlsx]

## Sheet: pathways
Table S9. Conservation level of enzymes in main metabolic pathways based on reduced dataset and compared with experimental results on gene essentiality by Rubin et al, 2015, database of core proteins by Shi and Falkowski, 2007 and structural genes by Martin et al., 2003.
Pathway	Gene Name	Protein Name	Conservation Level	Essentiality (Rubin et al., 2015)	Core Set (Shi and Falkowski. 2007)	Structural Gene (Martin et al., 2003)
Pentose Phosphate Pathway
	zwf	Glucose-6-phosphate 1-dehydrogenase	Conserved	Not Essential	Yes	No
	pgl	6-phosphogluconolactonase	Conserved	Not Essential	Yes	No
	gnd	6-phosphogluconate dehydrogenase (Decarboxylating)	Conserved	Not Essential	Yes	No
	rpe	Ribulose-phosphate 3-epimerase	Conserved	Essential	Yes	No
	rpiA	Ribose-5-phosphate isomerase A	Conserved	Essential	Yes	No
	tkt	transketolase	Conserved	Essential	Yes	No
	tal	transaldolase	Semi-conserved	Not Essential	Yes	No
Calvin Cycle
	prk	phosphoribulokinase	Conserved	Essential	No	No
	cbbS	Ribulose bisphosphate carboxylase small chain	Conserved	Essential	Yes	No
	cbbL	Ribulose bisphosphate carboxylase large chain	Conserved	Essential	Yes	No
	pgk	phosphoglycerate kinase	Conserved	Essential	Yes	No
	fba	Fructose-bisphosphate aldolase, class II, Calvin cycle subtype	Conserved	Essential	Yes	No
	glpX	fructose 1,6-bisphosphatase class 2/sedoheptulose 1,7-bisphosphatase	Conserved	Essential	Yes	No
	fbp	Fructose-1,6-bisphosphatase class 1	Conserved	Not Essential	No	No
	gap	glyceraldehyde-3-phosphate dehydrogenase	Conserved	Not Essential	No	No
	rpiA	Ribose-5-phosphate isomerase A	Conserved	Essential	Yes	No
	tkt	transketolase	Conserved	Essential	Yes	No
Entner–Doudoroff Pathway
	gk	gluconokinase	Semi-conserved	-	-	-
	eda	2-dehydro-3-deoxyphosphogluconate aldolase/4-hydroxy-2-oxoglutarate aldolase	Semi-conserved	Benificial	No	No
Photosystem II
	psbA	Photosystem II protein D1 3	Conserved	Not Analyzed	No	-
	psbD	Photosystem II D2 protein	Conserved	Not Analyzed	No	No
	psbC	Photosystem II CP43 reaction center protein	Conserved	Essential	Yes	Yes
	psbB	Photosystem II CP47 reaction center protein	Conserved	Essential	Yes	Yes
	psbE	Cytochrome b559 subunit alpha	Conserved	Essential	Yes	Yes
	psbF	Cytochrome b559 subunit beta	Semi-conserved	Essential	Yes	Yes
	psbL	Photosystem II reaction center protein L	Semi-conserved	Essential	Yes	No
	psbJ	Photosystem II reaction center protein J	Semi-conserved	Ambiguous	Yes	No
	psbK	Photosystem II reaction center protein k	Conserved	Ambiguous	Yes	No
	psbM	Photosystem II reaction center protein M	Semi-conserved	Essential	Yes	No
	psbH	Photosystem II reaction center protein H	Conserved	Essential	Yes	Yes
	psbI	Photosystem II reaction center protein I	Semi-conserved	Benificial	No	No
	psbO	Photosystem II manganese stabilizing protein	Conserved	Benificial	Yes	No
	psbP	photosystem II oxygen-evolving enhancer protein 2	Semi-conserved	Not Essential	No	No
	psbT	Photosystem II reaction center protein T	Semi-conserved	Ambiguous	No	No
	psbU	Photosystem II 12 kDa extrinsic protein	Semi-conserved	Not Essential	No	Yes
	psbV	Cytochrome c-550	Conserved	Essential	No	Yes
	psbX	Photosystem II reaction center X protein	Semi-conserved	Not Essential	No	No
	psbY	Photosystem II reaction center Y protein	Semi-conserved	Not Essential	No	No
	psbZ	Photosystem II reaction center protein Z	Semi-conserved	Benificial	No	No
	psb27	Photosystem II lipoprotein Psb27	Semi-conserved	Benificial	No	Yes
	psb28	Photosystem II reaction center Psb28 protein	Conserved	Not Essential	No	No
	psbW2	photosystem II Psb28-2 protein	Semi-conserved	Not Essential	No	No
