# Supplementary material for: Gene essentiality, conservation index and co-evolution of genes in cyanobacteria
Source: PLoS One. 2017 Jun 8;12(6):e0178565. doi: 10.1371/journal.pone.0178565 (PMC5464585; doi:10.1371/journal.pone.0178565)
Supplement: S10 Table — Column A to C describes various identifiers and attributes of the genes used. Column D describes the Gene Conservation Index (GCI). All the genes are color coded according to the Fig 6. (XLSX) [file pone.0178565.s011.xlsx]

## Sheet: Sheet1
Table S10. List of genes used for PCA plot and heatmap generation to check the group of co-evolving genes. Column A to C describes various identifiers and attributes of the genes used. Column D describes the Gene Conservation Index (GCI). All the genes are color coded according to the Fig 6.
UniProt IDs	Protein Name	Gene Name	% Conservation
D8FUL0	Putative uncharacterized protein OS=[Oscillatoria] sp. PCC 6506 GN=OSCI_520004	OSCI_520004	17.8082
K9PKC1	CRISPR-associated helicase, Cas3 family OS=Calothrix sp. PCC 7507 GN=Cal7507_2972	Cal7507_2972	15.0685
K9PKV0	CRISPR-associated protein Csc3 OS=Calothrix sp. PCC 7507 GN=Cal7507_2975	Cal7507_2975	15.0685
K9PLJ5	CRISPR-associated protein Csc1 OS=Calothrix sp. PCC 7507 GN=Cal7507_2973	Cal7507_2973	15.0685
B5W6M5	Acetamidase/formamidase OS=Arthrospira maxima CS-328 GN=AmaxDRAFT_4424	AmaxDRAFT_4424	31.5068
Q3M7F4	Uncharacterized protein OS=Anabaena variabilis (strain ATCC 29413 / PCC 7937) GN=Ava_3475	Ava_3475	32.8767
B5W6M6	Acetamidase/formamidase OS=Arthrospira maxima CS-328 GN=AmaxDRAFT_4425	AmaxDRAFT_4425	34.2466
B0JQ34	Transposase OS=Microcystis aeruginosa (strain NIES-843) GN=MAE_39360	MAE_39360	23.2877
G6FQ67	Transposase IS4 family protein OS=Fischerella sp. JSC-11 GN=FJSC11DRAFT_1014	FJSC11DRAFT_1014	17.8082
G6FQ84	Transposase, IS4 family protein OS=Fischerella sp. JSC-11 GN=FJSC11DRAFT_1031	FJSC11DRAFT_1031	17.8082
B0JFJ5	Putative uncharacterized protein OS=Microcystis aeruginosa (strain NIES-843) GN=MAE_00600	MAE_00600	17.8082
B0JNZ2	Transposase OS=Microcystis aeruginosa (strain NIES-843) GN=MAE_04810	MAE_04810	16.4384
D7DZP6	Transcriptional regulator, XRE family OS=Nostoc azollae (strain 0708) GN=Aazo_2644	Aazo_2644	61.6438
D7E3U2	Nitrogenase iron protein OS=Nostoc azollae (strain 0708) GN=nifH	nifH Aazo_1354	58.9041
D7E3T2	UBA/THIF-type NAD/FAD binding protein OS=Nostoc azollae (strain 0708) GN=Aazo_1344	Aazo_1344	57.5342
D7E3T5	Nitrogen fixation protein OS=Nostoc azollae (strain 0708) GN=Aazo_1347	Aazo_1347	57.5342
D7E3T6	Nitrogen fixation protein NifX OS=Nostoc azollae (strain 0708) GN=Aazo_1348	Aazo_1348	57.5342
D7E3T7	Nitrogenase molybdenum-iron cofactor biosynthesis protein NifN OS=Nostoc azollae (strain 0708) GN=Aazo_1349	Aazo_1349	57.5342
D7E3T8	Nitrogenase MoFe cofactor biosynthesis protein NifE OS=Nostoc azollae (strain 0708) GN=Aazo_1350	Aazo_1350	57.5342
D7E3U3	Nitrogen fixation protein NifU OS=Nostoc azollae (strain 0708) GN=Aazo_1355	Aazo_1355	57.5342
D7E3U6	Nitrogenase cofactor biosynthesis protein NifB OS=Nostoc azollae (strain 0708) GN=Aazo_1358	Aazo_1358	57.5342
D7E3V5	Nitrogen fixation protein FixT OS=Nostoc azollae (strain 0708) GN=Aazo_1370	Aazo_1370	57.5342
D7E3V6	NifZ family protein OS=Nostoc azollae (strain 0708) GN=Aazo_1371	Aazo_1371	57.5342
D7E3V7	Homocitrate synthase OS=Nostoc azollae (strain 0708) GN=Aazo_1372	Aazo_1372	57.5342
K9T9B5	Uncharacterized protein OS=Pleurocapsa sp. PCC 7327 GN=Ple7327_3992	Ple7327_3992	57.5342
D7E3T3	Nitrogenase-stabilizing/protective protein NifW OS=Nostoc azollae (strain 0708) GN=nifW	nifW Aazo_1345	56.1644
D7E3T4	Uncharacterized protein OS=Nostoc azollae (strain 0708) GN=Aazo_1346	Aazo_1346	56.1644
D7E3U0	Nitrogenase molybdenum-iron protein beta chain OS=Nostoc azollae (strain 0708) GN=Aazo_1352	Aazo_1352	56.1644
D7DZP5	Ferredoxin III, nif-specific OS=Nostoc azollae (strain 0708) GN=Aazo_2643	Aazo_2643	53.4247
D7E3U1	Nitrogenase protein alpha chain OS=Nostoc azollae (strain 0708) GN=Aazo_1353	Aazo_1353	52.0548
D7E3U5	4Fe-4S ferredoxin iron-sulfur binding domain protein OS=Nostoc azollae (strain 0708) GN=Aazo_1357	Aazo_1357	46.5753
K9SDL8	SH3 type 3 domain-containing protein OS=Geitlerinema sp. PCC 7407 GN=GEI7407_3397	GEI7407_3397	73.9726
D7E111	Uncharacterized protein OS=Nostoc azollae (strain 0708) GN=Aazo_0672	Aazo_0672	69.863
D7E130	SH3 domain protein OS=Nostoc azollae (strain 0708) GN=Aazo_0694	Aazo_0694	65.7534
B5W0B2	TPR repeat-containing protein OS=Arthrospira maxima CS-328 GN=AmaxDRAFT_2206	AmaxDRAFT_2206	50.6849
B5VVZ7	TPR repeat-containing protein OS=Arthrospira maxima CS-328 GN=AmaxDRAFT_0689	AmaxDRAFT_0689	47.9452
B5W052	Gas vesicle K OS=Arthrospira maxima CS-328 GN=AmaxDRAFT_2144	AmaxDRAFT_2144	30.137
B5W9E3	Gas vesicle structural protein OS=Arthrospira maxima CS-328 GN=AmaxDRAFT_5393	AmaxDRAFT_5393	30.137
B5W9E4	Gas vesicle protein GvpN OS=Arthrospira maxima CS-328 GN=AmaxDRAFT_5394	AmaxDRAFT_5394	30.137
B5W9E6	Gas vesicle structural protein OS=Arthrospira maxima CS-328 GN=gvpA	gvpA AmaxDRAFT_5396	30.137
Q3MH37	Gas vesicle synthesis GvpLGvpF OS=Anabaena variabilis (strain ATCC 29413 / PCC 7937) GN=Ava_0073	Ava_0073	28.7671
B5W7R2	Arsenite-activated ATPase ArsA OS=Arthrospira maxima CS-328 GN=AmaxDRAFT_4812	AmaxDRAFT_4812	24.6575
D8FZU6	Gas vesicle G OS=[Oscillatoria] sp. PCC 6506 GN=OSCI_2530009	OSCI_2530009	19.1781
D4TEP1	Gas vesicle G OS=Cylindrospermopsis raciborskii CS-505 GN=CRC_00843	CRC_00843	19.1781
K9SD72	Gas vesicle protein OS=Geitlerinema sp. PCC 7407 GN=GEI7407_3256	GEI7407_3256	19.1781
Q3MH39	Uncharacterized protein OS=Anabaena variabilis (strain ATCC 29413 / PCC 7937) GN=Ava_0071	Ava_0071	17.8082
D4TEP3	Uncharacterized protein OS=Cylindrospermopsis raciborskii CS-505 GN=CRC_00845	CRC_00845	16.4384
B1XRK3	ATP synthase subunit a 2 OS=Synechococcus sp. (strain ATCC 27264 / PCC 7002 / PR-6) GN=atpB2	atpB2 atpI2 SYNPCC7002_G0148	17.8082
B1XRK0	ATP synthase epsilon subunit OS=Synechococcus sp. (strain ATCC 27264 / PCC 7002 / PR-6) GN=atpC-II	atpC-II SYNPCC7002_G0145	16.4384
B1XRK1	F0F1-ATPase subunit, putative OS=Synechococcus sp. (strain ATCC 27264 / PCC 7002 / PR-6) GN=SYNPCC7002_G0146	SYNPCC7002_G0146	16.4384
B1XRK7	ATP synthase F1, gamma subunit OS=Synechococcus sp. (strain ATCC 27264 / PCC 7002 / PR-6) GN=atpG-II	atpG-II SYNPCC7002_G0152	15.0685
D4TGG2	Sodium symporter OS=Cylindrospermopsis raciborskii CS-505 GN=CRC_01417	CRC_01417	38.3562
Q3MD93	Sodium symporter OS=Anabaena variabilis (strain ATCC 29413 / PCC 7937) GN=Ava_1420	Ava_1420	32.8767
B1XJ99	Phosphate ABC transporter, permease protein OS=Synechococcus sp. (strain ATCC 27264 / PCC 7002 / PR-6) GN=pstA	pstA SYNPCC7002_A2286	63.0137
B1XJ98	Phosphate ABC transporter, permease protein OS=Synechococcus sp. (strain ATCC 27264 / PCC 7002 / PR-6) GN=pstC	pstC SYNPCC7002_A2285	61.6438
B1XNW5	ABC transporter, branched-chain amino acid transport, periplasmic binding protein OS=Synechococcus sp. (strain ATCC 27264 / PCC 7002 / PR-6) GN=livK	livK SYNPCC7002_A0398	79.4521
B5IIE0	Negative aliphatic amidase regulator OS=Cyanobium sp. PCC 7001 GN=amiC	amiC CPCC7001_217	76.7123
B1XNW4	ABC transporter, branched-chain amino acid transport system, permease component OS=Synechococcus sp. (strain ATCC 27264 / PCC 7002 / PR-6) GN=SYNPCC7002_A0397	SYNPCC7002_A0397	73.9726
B1XNW3	ABC transporter, Branched-chain amino acid transport, permease protein OS=Synechococcus sp. (strain ATCC 27264 / PCC 7002 / PR-6) GN=SYNPCC7002_A0396	SYNPCC7002_A0396	67.1233
Q8KX23	Hydrogenase maturation protease OS=Synechococcus sp. (strain ATCC 27264 / PCC 7002 / PR-6) GN=hoxW	hoxW SYNPCC7002_A0201	58.9041
D7DW60	Hydrogenase maturation protease OS=Nostoc azollae (strain 0708) GN=Aazo_4247	Aazo_4247	58.9041
Q8KX26	Hydrogenase small subunit Y OS=Synechococcus sp. (strain ATCC 27264 / PCC 7002 / PR-6) GN=hoxY	hoxY SYNPCC7002_A0198	57.5342
Q8KX27	Hydrogenase small diaphorase subunit U OS=Synechococcus sp. (strain ATCC 27264 / PCC 7002 / PR-6) GN=hoxU	hoxU SYNPCC7002_A0197	56.1644
B1XM61	Hydrogenase subunit E ([NiFe] hydrogenase subunit) OS=Synechococcus sp. (strain ATCC 27264 / PCC 7002 / PR-6) GN=hoxE	hoxE SYNPCC7002_A0195	54.7945
Q8KX24	Hydrogenase large subunit H OS=Synechococcus sp. (strain ATCC 27264 / PCC 7002 / PR-6) GN=hoxH	hoxH SYNPCC7002_A0200	54.7945
Q8KX28	Hydrogenase large diaphorase subunit F OS=Synechococcus sp. (strain ATCC 27264 / PCC 7002 / PR-6) GN=hoxF	hoxF SYNPCC7002_A0196	54.7945
B1XME7	Dihydroorotate dehydrogenase OS=Synechococcus sp. (strain ATCC 27264 / PCC 7002 / PR-6) GN=SYNPCC7002_A1442	SYNPCC7002_A1442	52.0548
