# Supplementary material for: Gene essentiality, conservation index and co-evolution of genes in cyanobacteria
Source: PLoS One. 2017 Jun 8;12(6):e0178565. doi: 10.1371/journal.pone.0178565 (PMC5464585; doi:10.1371/journal.pone.0178565)
Supplement: S11 Table — Column A describes the cluster number. Column B to D describes various identifiers and attributes of the genes used. Column E denotes the GCI. (XLSX) [file pone.0178565.s012.xlsx]

## Sheet: Sheet1
Table S11. List of co-evolving genes. Column A describes the cluster number. Column B to D describes various identifiers and attributes of the genes used. Column E denotes the GCI.
Clusters	Prot Uniprot IDs	Protein Names	Gene Name	Percentage Conservation
1	B1XQA7	Uncharacterized protein OS=Synechococcus sp. (strain ATCC 27264 / PCC 7002 / PR-6) GN=SYNPCC7002_A0644	SYNPCC7002_A0644	84.9315
1	B1XK17	Methylenetetrahydrofolate--tRNA-(uracil-5-)-methyltransferase TrmFO OS=Synechococcus sp. (strain ATCC 27264 / PCC 7002 / PR-6) GN=trmFO	trmFO SYNPCC7002_A2394	86.3014
2	K9PUN5	Uncharacterized protein OS=Leptolyngbya sp. PCC 7376 GN=Lepto7376_0039	Lepto7376_0039	16.4384
3	B1XQE6	Carbohydrate esterase, family 1 protein OS=Synechococcus sp. (strain ATCC 27264 / PCC 7002 / PR-6) GN=SYNPCC7002_A0683	SYNPCC7002_A0683	10.9589
3	B7JW89	Sodium/hydrogen exchanger OS=Cyanothece sp. (strain PCC 8801) GN=PCC8801_2938	PCC8801_2938	10.9589
3	K9SHX2	Uncharacterized protein OS=Pseudanabaena sp. PCC 7367 GN=Pse7367_1942	Pse7367_1942	12.3288
3	B1XM50	Uncharacterized protein OS=Synechococcus sp. (strain ATCC 27264 / PCC 7002 / PR-6) GN=SYNPCC7002_A0184	SYNPCC7002_A0184	12.3288
3	B7JXR5	SCP-like extracellular OS=Cyanothece sp. (strain PCC 8801) GN=PCC8801_0738	PCC8801_0738	13.6986
3	B1XKY6	Uncharacterized protein OS=Synechococcus sp. (strain ATCC 27264 / PCC 7002 / PR-6) GN=SYNPCC7002_A1243	SYNPCC7002_A1243	17.8082
4	B1XKS4	Phosphomethylpyrimidine kinase OS=Synechococcus sp. (strain ATCC 27264 / PCC 7002 / PR-6) GN=thiD	thiD SYNPCC7002_A0025	86.3014
5	B1XJF2	Photosystem I reaction center subunit IX OS=Synechococcus sp. (strain ATCC 27264 / PCC 7002 / PR-6) GN=psaJ	psaJ SYNPCC7002_A1009	87.6712
6	A2BRQ6	Adaptive-response sensory-kinase SasA OS=Prochlorococcus marinus (strain AS9601) GN=sasA	sasA A9601_11831	84.9315
7	D4TKX2	Uncharacterized protein OS=Cylindrospermopsis raciborskii CS-505 GN=CRC_03279	CRC_03279	86.3014
8	D7DYQ3	Multi-sensor signal transduction histidine kinase OS=Nostoc azollae (strain 0708) GN=Aazo_0288	Aazo_0288	80.8219
9	B1XN74	Two-component response regulator/ GGDEF domain protein OS=Synechococcus sp. (strain ATCC 27264 / PCC 7002 / PR-6) GN=SYNPCC7002_A2815	SYNPCC7002_A2815	82.1918
10	B1XM15	Two-component hybrid sensor and regulator PAS domain S-box protein OS=Synechococcus sp. (strain ATCC 27264 / PCC 7002 / PR-6) GN=SYNPCC7002_A0148	SYNPCC7002_A0148	79.4521
11	D7DXY1	Aldehyde dehydrogenase OS=Nostoc azollae (strain 0708) GN=Aazo_2358	Aazo_2358	79.4521
12	D7E122	Uncharacterized protein OS=Nostoc azollae (strain 0708) GN=Aazo_0683	Aazo_0683	83.5616
13	B1XKX2	Transcriptional regulator, TetR family domain protein OS=Synechococcus sp. (strain ATCC 27264 / PCC 7002 / PR-6) GN=SYNPCC7002_A1229	SYNPCC7002_A1229	82.1918
14	B7K1A9	Serine/threonine protein kinase OS=Cyanothece sp. (strain PCC 8801) GN=PCC8801_2285	PCC8801_2285	78.0822
15	B1XIK9	O-Antigen Polymerase family protein OS=Synechococcus sp. (strain ATCC 27264 / PCC 7002 / PR-6) GN=SYNPCC7002_A0876	SYNPCC7002_A0876	67.1233
15	B1XK70	Uncharacterized protein OS=Synechococcus sp. (strain ATCC 27264 / PCC 7002 / PR-6) GN=SYNPCC7002_A2447	SYNPCC7002_A2447	69.863
16	D7DWG9	Uncharacterized protein OS=Nostoc azollae (strain 0708) GN=Aazo_2027	Aazo_2027	79.4521
17	B1XQI8	FHA domain containing protein OS=Synechococcus sp. (strain ATCC 27264 / PCC 7002 / PR-6) GN=SYNPCC7002_A1896	SYNPCC7002_A1896	79.4521
18	B1XLZ2	Universal stress protein OS=Synechococcus sp. (strain ATCC 27264 / PCC 7002 / PR-6) GN=SYNPCC7002_A2690	SYNPCC7002_A2690	84.9315
19	B1XL66	Uncharacterized protein OS=Synechococcus sp. (strain ATCC 27264 / PCC 7002 / PR-6) GN=SYNPCC7002_A2576	SYNPCC7002_A2576	82.1918
20	B5W496	Outer membrane efflux protein OS=Arthrospira maxima CS-328 GN=AmaxDRAFT_3603	AmaxDRAFT_3603	84.9315
21	B1XN82	High-affinity branched-chain amino acid transport OS=Synechococcus sp. (strain ATCC 27264 / PCC 7002 / PR-6) GN=livF	livF SYNPCC7002_A2823	82.1918
22	Q55231	Delta 12 desaturase OS=Synechococcus sp. (strain ATCC 27264 / PCC 7002 / PR-6) GN=desA	desA SYNPCC7002_A2756	82.1918
23	B5W3J0	Photosystem I PsaG/PsaK protein (Fragment) OS=Arthrospira maxima CS-328 GN=AmaxDRAFT_3338	AmaxDRAFT_3338	83.5616
24	B5W6U3	Uncharacterized protein OS=Arthrospira maxima CS-328 GN=AmaxDRAFT_4492	AmaxDRAFT_4492	73.9726
24	D4TGH2	Uncharacterized protein OS=Cylindrospermopsis raciborskii CS-505 GN=CRC_01427	CRC_01427	73.9726
24	D4TGH3	Uncharacterized protein OS=Cylindrospermopsis raciborskii CS-505 GN=CRC_01428	CRC_01428	75.3425
25	D7E207	Uncharacterized protein OS=Nostoc azollae (strain 0708) GN=Aazo_0870	Aazo_0870	79.4521
26	D7DZU1	Aspartate 1-decarboxylase OS=Nostoc azollae (strain 0708) GN=panD	panD Aazo_2699	76.7123
27	D7E3U8	Metallophosphoesterase OS=Nostoc azollae (strain 0708) GN=Aazo_1360	Aazo_1360	73.9726
28	Q4BUG8	Threonyl-tRNA synthetase OS=Crocosphaera watsonii WH 8501 GN=CwatDRAFT_0093	CwatDRAFT_0093	76.7123
29	B1XPP3	FAD dependent oxidoreductase OS=Synechococcus sp. (strain ATCC 27264 / PCC 7002 / PR-6) GN=SYNPCC7002_A1768	SYNPCC7002_A1768	75.3425
30	D7E150	ABC transporter related protein OS=Nostoc azollae (strain 0708) GN=Aazo_2900	Aazo_2900	75.3425
31	B1XME3	Uncharacterized protein OS=Synechococcus sp. (strain ATCC 27264 / PCC 7002 / PR-6) GN=SYNPCC7002_A1438	SYNPCC7002_A1438	67.1233
32	B1XPE5	Uncharacterized protein OS=Synechococcus sp. (strain ATCC 27264 / PCC 7002 / PR-6) GN=SYNPCC7002_A0495	SYNPCC7002_A0495	71.2329
33	D7E3Z2	Uncharacterized protein OS=Nostoc azollae (strain 0708) GN=Aazo_1430	Aazo_1430	67.1233
34	D7DY54	Sucrose phosphatase OS=Nostoc azollae (strain 0708) GN=Aazo_2470	Aazo_2470	65.7534
35	D7DVU2	Uncharacterized protein OS=Nostoc azollae (strain 0708) GN=Aazo_1849	Aazo_1849	75.3425
36	Q4C8A5	Uncharacterized protein OS=Crocosphaera watsonii WH 8501 GN=CwatDRAFT_5824	CwatDRAFT_5824	58.9041
37	G6FPN2	Putative uncharacterized protein OS=Fischerella sp. JSC-11 GN=FJSC11DRAFT_0812	FJSC11DRAFT_0812	67.1233
38	B1XI22	Conserved hypothetical membrane protein OS=Synechococcus sp. (strain ATCC 27264 / PCC 7002 / PR-6) GN=SYNPCC7002_A0768	SYNPCC7002_A0768	68.4932
39	B1XK38	Uncharacterized protein OS=Synechococcus sp. (strain ATCC 27264 / PCC 7002 / PR-6) GN=SYNPCC7002_A2415	SYNPCC7002_A2415	65.7534
40	G6FPZ2	WD repeat-containing protein OS=Fischerella sp. JSC-11 GN=FJSC11DRAFT_0939	FJSC11DRAFT_0939	65.7534
41	Q3MBB2	Sodium/proton antiporter, CPA1 family OS=Anabaena variabilis (strain ATCC 29413 / PCC 7937) GN=Ava_2102	Ava_2102	46.5753
42	Q4C515	Uncharacterized protein OS=Crocosphaera watsonii WH 8501 GN=CwatDRAFT_4403	CwatDRAFT_4403	65.7534
43	K9PHK1	Uncharacterized protein OS=Calothrix sp. PCC 7507 GN=Cal7507_1547	Cal7507_1547	39.726
44	D7E572	Hexapaptide repeat-containing transferase OS=Nostoc azollae (strain 0708) GN=Aazo_1722	Aazo_1722	39.726
45	B5W0I6	Peptidoglycan-binding domain 1 protein OS=Arthrospira maxima CS-328 GN=AmaxDRAFT_2276	AmaxDRAFT_2276	52.0548
46	B5W5Z6	NUDIX hydrolase OS=Arthrospira maxima CS-328 GN=AmaxDRAFT_4195	AmaxDRAFT_4195	53.4247
47	Q3M9N5	Uncharacterized protein OS=Anabaena variabilis (strain ATCC 29413 / PCC 7937) GN=Ava_2688	Ava_2688	41.0959
48	L8LTX7	Uncharacterized protein (Fragment) OS=Gloeocapsa sp. PCC 73106 GN=GLO73106DRAFT_00041460	GLO73106DRAFT_00041460	38.3562
49	D4TD94	Peptidase C14, caspase catalytic subunit p20 OS=Cylindrospermopsis raciborskii CS-505 GN=CRC_00171	CRC_00171	50.6849
50	B5VVY7	Uncharacterized protein OS=Arthrospira maxima CS-328 GN=AmaxDRAFT_0679	AmaxDRAFT_0679	38.3562
51	K9S8R1	GAF domain protein OS=Geitlerinema sp. PCC 7407 GN=GEI7407_2542	GEI7407_2542	47.9452
52	Q4C7D9	D-alanine--D-alanine ligase OS=Crocosphaera watsonii WH 8501 GN=CwatDRAFT_5644	CwatDRAFT_5644	28.7671
53	D7DVH2	Uncharacterized protein OS=Nostoc azollae (strain 0708) GN=Aazo_0025	Aazo_0025	21.9178
54	L8LNM8	Uncharacterized protein OS=Gloeocapsa sp. PCC 73106 GN=GLO73106DRAFT_00014440	GLO73106DRAFT_00014440	17.8082
55	K9T6T8	FtsH-interacting integral membrane protein OS=Pleurocapsa sp. PCC 7327 GN=Ple7327_2525	Ple7327_2525	16.4384
56	D8FV11	Putative uncharacterized protein OS=[Oscillatoria] sp. PCC 6506 GN=OSCI_640013	OSCI_640013	15.0685
57	Q3M2L6	Uncharacterized protein OS=Anabaena variabilis (strain ATCC 29413 / PCC 7937) GN=Ava_B0056	Ava_B0056	15.0685
58	B5VUS0	Glycosyl transferase group 1 OS=Arthrospira maxima CS-328 GN=AmaxDRAFT_0051	AmaxDRAFT_0051	23.2877
59	G6FMK0	Putative uncharacterized protein OS=Fischerella sp. JSC-11 GN=FJSC11DRAFT_0097	FJSC11DRAFT_0097	35.6164
60	B7JXF5	Uncharacterized protein OS=Cyanothece sp. (strain PCC 8801) GN=PCC8801_0624	PCC8801_0624	34.2466
61	B5VZ75	Na+/solute symporter OS=Arthrospira maxima CS-328 GN=AmaxDRAFT_1817	AmaxDRAFT_1817	35.6164
62	B1XQP5	CbbY family protein OS=Synechococcus sp. (strain ATCC 27264 / PCC 7002 / PR-6) GN=SYNPCC7002_A1953	SYNPCC7002_A1953	46.5753
63	B5W3V3	Uncharacterized protein OS=Arthrospira maxima CS-328 GN=AmaxDRAFT_3451	AmaxDRAFT_3451	21.9178
64	Q4BVB3	Uncharacterized protein OS=Crocosphaera watsonii WH 8501 GN=CwatDRAFT_0720	CwatDRAFT_0720	16.4384
65	L8LRR9	Choline dehydrogenase-like flavoprotein OS=Gloeocapsa sp. PCC 73106 GN=GLO73106DRAFT_00025940	GLO73106DRAFT_00025940	16.4384
66	K9PBQ4	Uncharacterized protein OS=Calothrix sp. PCC 7507 GN=Cal7507_0322	Cal7507_0322	10.9589
66	K9PEH9	Uncharacterized protein OS=Calothrix sp. PCC 7507 GN=Cal7507_1087	Cal7507_1087	12.3288
66	K9PDF6	Uncharacterized protein OS=Calothrix sp. PCC 7507 GN=Cal7507_0285	Cal7507_0285	19.1781
67	D7E211	Uncharacterized protein OS=Nostoc azollae (strain 0708) GN=Aazo_0882	Aazo_0882	10.9589
67	K9PUR8	Uncharacterized protein OS=Leptolyngbya sp. PCC 7376 GN=Lepto7376_0094	Lepto7376_0094	10.9589
68	K9SZW2	Fatty-acid desaturase OS=Pleurocapsa sp. PCC 7327 GN=Ple7327_0265	Ple7327_0265	12.3288
69	B7JUZ2	Uncharacterized protein OS=Cyanothece sp. (strain PCC 8801) GN=PCC8801_2845	PCC8801_2845	15.0685
70	K9PG68	CopG-like domain-containing protein DNA-binding OS=Calothrix sp. PCC 7507 GN=Cal7507_1946	Cal7507_1946	15.0685
71	B7K473	Uncharacterized protein OS=Cyanothece sp. (strain PCC 8801) GN=PCC8801_3829	PCC8801_3829	17.8082
72	Q4C9M2	Uncharacterized protein OS=Crocosphaera watsonii WH 8501 GN=CwatDRAFT_6475	CwatDRAFT_6475	13.6986
73	B1XQX6	Uncharacterized protein OS=Synechococcus sp. (strain ATCC 27264 / PCC 7002 / PR-6) GN=SYNPCC7002_E0015	SYNPCC7002_E0015	15.0685
74	B7K1R7	Transcriptional modulator of MazE/toxin, MazF OS=Cyanothece sp. (strain PCC 8801) GN=PCC8801_3647	PCC8801_3647	19.1781
75	K9T204	Putative integral membrane protein OS=Pleurocapsa sp. PCC 7327 GN=Ple7327_1092	Ple7327_1092	10.9589
75	Q3M2T2	Uncharacterized protein OS=Anabaena variabilis (strain ATCC 29413 / PCC 7937) GN=Ava_D0039	Ava_D0039	12.3288
76	D7E0R3	Uncharacterized protein OS=Nostoc azollae (strain 0708) GN=Aazo_2889	Aazo_2889	10.9589
76	G6FQ82	Two-component hybrid sensor and regulator OS=Fischerella sp. JSC-11 GN=FJSC11DRAFT_1029	FJSC11DRAFT_1029	13.6986
77	B5W2L1	Uncharacterized protein OS=Arthrospira maxima CS-328 GN=AmaxDRAFT_3009	AmaxDRAFT_3009	15.0685
78	Q3MFD1	Twin-arginine translocation pathway signal OS=Anabaena variabilis (strain ATCC 29413 / PCC 7937) GN=Ava_0681	Ava_0681	20.5479
79	B5IJR6	Putative uncharacterized protein OS=Cyanobium sp. PCC 7001 GN=CPCC7001_338	CPCC7001_338	15.0685
80	B7JXX8	N-acyl-D-glucosamine 2-epimerase OS=Cyanothece sp. (strain PCC 8801) GN=PCC8801_1904	PCC8801_1904	20.5479
81	B1XPR7	Transporter, major facilitator family subfamily OS=Synechococcus sp. (strain ATCC 27264 / PCC 7002 / PR-6) GN=SYNPCC7002_A1793	SYNPCC7002_A1793	10.9589
81	K9Z5H4	Major facilitator superfamily MFS_1 OS=Cyanobacterium aponinum (strain PCC 10605) GN=Cyan10605_2310	Cyan10605_2310	13.6986
82	A2BRL7	Transglutaminase-like superfamily OS=Prochlorococcus marinus (strain AS9601) GN=A9601_11441	A9601_11441	12.3288
83	D8G5M7	Putative uncharacterized protein OS=[Oscillatoria] sp. PCC 6506 GN=OSCI_3550005	OSCI_3550005	13.6986
84	B5VWK4	Uncharacterized protein OS=Arthrospira maxima CS-328 GN=AmaxDRAFT_0896	AmaxDRAFT_0896	10.9589
84	Q4C3J0	Uncharacterized protein OS=Crocosphaera watsonii WH 8501 GN=CwatDRAFT_3631	CwatDRAFT_3631	12.3288
85	Q3M3W3	Na-Ca exchanger/integrin-beta4 OS=Anabaena variabilis (strain ATCC 29413 / PCC 7937) GN=Ava_4726	Ava_4726	19.1781
86	B1XRN8	Esterase/lipase OS=Synechococcus sp. (strain ATCC 27264 / PCC 7002 / PR-6) GN=SYNPCC7002_G0018	SYNPCC7002_G0018	13.6986
87	B5W8M7	Uncharacterized protein OS=Arthrospira maxima CS-328 GN=AmaxDRAFT_5127	AmaxDRAFT_5127	10.9589
87	B5W8M8	Cobyrinic acid ac-diamide synthase OS=Arthrospira maxima CS-328 GN=AmaxDRAFT_5128	AmaxDRAFT_5128	16.4384
88	D8G1Z8	Putative uncharacterized protein OS=[Oscillatoria] sp. PCC 6506 GN=OSCI_3100011	OSCI_3100011	10.9589
88	K9SMX9	Methyltransferase FkbM family OS=Pseudanabaena sp. PCC 7367 GN=Pse7367_3333	Pse7367_3333	13.6986
89	A2BT42	Putative 8-amino-7-oxononanoate synthase OS=Prochlorococcus marinus (strain AS9601) GN=bioF	bioF A9601_16701	10.9589
89	A2BPY2	Uncharacterized protein OS=Prochlorococcus marinus (strain AS9601) GN=A9601_05571	A9601_05571	13.6986
90	K9ZA47	Nuclease (SNase domain-containing protein) OS=Cyanobacterium aponinum (strain PCC 10605) GN=Cyan10605_3559	Cyan10605_3559	16.4384
91	D7E5C0	Uncharacterized protein OS=Nostoc azollae (strain 0708) GN=Aazo_3994	Aazo_3994	17.8082
92	A2BPF1	Uncharacterized protein OS=Prochlorococcus marinus (strain AS9601) GN=A9601_03741	A9601_03741	12.3288
93	Q4C2N0	Uncharacterized protein OS=Crocosphaera watsonii WH 8501 GN=CwatDRAFT_3265	CwatDRAFT_3265	16.4384
94	B7JZF8	Glycosyl transferase family 2 OS=Cyanothece sp. (strain PCC 8801) GN=PCC8801_0011	PCC8801_0011	19.1781
95	D8G318	Putative uncharacterized protein OS=[Oscillatoria] sp. PCC 6506 GN=OSCI_3280018	OSCI_3280018	10.9589
95	K9PQK1	PilT protein domain protein OS=Calothrix sp. PCC 7507 GN=Cal7507_4715	Cal7507_4715	13.6986
96	D8FXP8	Putative sugar dehydratase/epimerase yfnG OS=[Oscillatoria] sp. PCC 6506 GN=yfnG	yfnG OSCI_1490024	13.6986
97	B1XKN0	Uncharacterized protein OS=Synechococcus sp. (strain ATCC 27264 / PCC 7002 / PR-6) GN=SYNPCC7002_A2528	SYNPCC7002_A2528	10.9589
98	K9PH13	Methyltransferase type 12 OS=Calothrix sp. PCC 7507 GN=Cal7507_1616	Cal7507_1616	13.6986
99	K9SH21	Transcriptional regulator, XRE family OS=Pseudanabaena sp. PCC 7367 GN=Pse7367_1206	Pse7367_1206	19.1781
100	K9S8C6	Uncharacterized protein OS=Geitlerinema sp. PCC 7407 GN=GEI7407_1918	GEI7407_1918	16.4384
101	B0JHD7	Putative uncharacterized protein OS=Microcystis aeruginosa (strain NIES-843) GN=MAE_24670	MAE_24670	17.8082
102	D7E1H2	Uncharacterized protein OS=Nostoc azollae (strain 0708) GN=Aazo_0756	Aazo_0756	13.6986
103	L8LML8	Helicase family protein with metal-binding cysteine cluster OS=Gloeocapsa sp. PCC 73106 GN=GLO73106DRAFT_00012150	GLO73106DRAFT_00012150	10.9589
103	L8LN24	Uncharacterized protein OS=Gloeocapsa sp. PCC 73106 GN=GLO73106DRAFT_00012160	GLO73106DRAFT_00012160	13.6986
103	B5VW12	SNF2-related protein OS=Arthrospira maxima CS-328 GN=AmaxDRAFT_0704	AmaxDRAFT_0704	15.0685
104	B5VVM2	Peptidase domain protein OS=Arthrospira maxima CS-328 GN=AmaxDRAFT_0563	AmaxDRAFT_0563	13.6986
105	Q3M7S8	Glycosyl transferase, family 2 OS=Anabaena variabilis (strain ATCC 29413 / PCC 7937) GN=Ava_3351	Ava_3351	10.9589
105	Q3M7S7	3-beta hydroxysteroid dehydrogenase/isomerase OS=Anabaena variabilis (strain ATCC 29413 / PCC 7937) GN=Ava_3352	Ava_3352	16.4384
106	B5W6A5	Uncharacterized protein OS=Arthrospira maxima CS-328 GN=AmaxDRAFT_4304	AmaxDRAFT_4304	10.9589
106	B5W1G1	Uncharacterized protein OS=Arthrospira maxima CS-328 GN=AmaxDRAFT_2607	AmaxDRAFT_2607	12.3288
106	D8FYY4	Putative uncharacterized protein OS=[Oscillatoria] sp. PCC 6506 GN=OSCI_2110010	OSCI_2110010	13.6986
107	B7K3S3	Putative manganese efflux pump MntP OS=Cyanothece sp. (strain PCC 8801) GN=mntP	mntP PCC8801_2453	20.5479
108	L8LNQ3	Uncharacterized protein OS=Gloeocapsa sp. PCC 73106 GN=GLO73106DRAFT_00022800	GLO73106DRAFT_00022800	16.4384
109	A2BNL4	Uncharacterized protein conserved in bacteria OS=Prochlorococcus marinus (strain AS9601) GN=A9601_00871	A9601_00871	12.3288
110	K9S5I3	Type I phosphodiesterase/nucleotide pyrophosphatase OS=Geitlerinema sp. PCC 7407 GN=GEI7407_0970	GEI7407_0970	17.8082
111	D7DXY9	Protein-glutamate methylesterase OS=Nostoc azollae (strain 0708) GN=Aazo_2376	Aazo_2376	21.9178
112	B1XRQ7	Uncharacterized protein OS=Synechococcus sp. (strain ATCC 27264 / PCC 7002 / PR-6) GN=SYNPCC7002_G0037	SYNPCC7002_G0037	15.0685
113	K9T1J8	Phytoene dehydrogenase-like oxidoreductase OS=Pleurocapsa sp. PCC 7327 GN=Ple7327_0865	Ple7327_0865	10.9589
113	G6FSV0	Putative uncharacterized protein OS=Fischerella sp. JSC-11 GN=FJSC11DRAFT_1847	FJSC11DRAFT_1847	10.9589
114	K9SJH8	Ribosomal RNA small subunit methyltransferase E OS=Pseudanabaena sp. PCC 7367 GN=Pse7367_1997	Pse7367_1997	15.0685
115	D8G3Z9	Uncharacterized protein OS=[Oscillatoria] sp. PCC 6506 GN=OSCI_3400042	OSCI_3400042	15.0685
116	B1XPT1	Enolase-phosphatase E1 OS=Synechococcus sp. (strain ATCC 27264 / PCC 7002 / PR-6) GN=mtnC	mtnC SYNPCC7002_A0552	15.0685
117	K9PZI4	GCN5-related N-acetyltransferase OS=Leptolyngbya sp. PCC 7376 GN=Lepto7376_1562	Lepto7376_1562	19.1781
118	K9SE01	RfrA pentapeptide repeat-containing protein OS=Pseudanabaena sp. PCC 7367 GN=Pse7367_0061	Pse7367_0061	17.8082
119	B5W636	HNH endonuclease family protein OS=Arthrospira maxima CS-328 GN=AmaxDRAFT_4235	AmaxDRAFT_4235	15.0685
119	Q4BVH1	Similar to restriction endonuclease OS=Crocosphaera watsonii WH 8501 GN=CwatDRAFT_0593	CwatDRAFT_0593	21.9178
120	B5IHU2	Putative uncharacterized protein OS=Cyanobium sp. PCC 7001 GN=CPCC7001_834	CPCC7001_834	16.4384
121	B5VVG5	ISSoc4, transposase orfA OS=Arthrospira maxima CS-328 GN=AmaxDRAFT_0506	AmaxDRAFT_0506 AmaxDRAFT_3728	26.0274
122	L8LS17	Uncharacterized protein OS=Gloeocapsa sp. PCC 73106 GN=GLO73106DRAFT_00034740	GLO73106DRAFT_00034740	23.2877
123	Q3MFK1	Uncharacterized protein OS=Anabaena variabilis (strain ATCC 29413 / PCC 7937) GN=Ava_0611	Ava_0611	30.137
124	K9PPV0	Patatin OS=Calothrix sp. PCC 7507 GN=Cal7507_4615	Cal7507_4615	19.1781
125	G6FV85	Putative uncharacterized protein OS=Fischerella sp. JSC-11 GN=FJSC11DRAFT_2782	FJSC11DRAFT_2782	20.5479
126	B0JV86	Putative uncharacterized protein OS=Microcystis aeruginosa (strain NIES-843) GN=MAE_15980	MAE_15980	23.2877
127	D7DWW7	NUDIX hydrolase OS=Nostoc azollae (strain 0708) GN=Aazo_2100	Aazo_2100	26.0274
128	Q3MEJ3	Putative amino acid transporter OS=Anabaena variabilis (strain ATCC 29413 / PCC 7937) GN=Ava_0969	Ava_0969	23.2877
129	D8FW56	CDP-alcohol phosphatidyltransferase OS=[Oscillatoria] sp. PCC 6506 GN=OSCI_990014	OSCI_990014	19.1781
130	Q3MEI4	Glyoxalase/bleomycin resistance protein/dioxygenase OS=Anabaena variabilis (strain ATCC 29413 / PCC 7937) GN=Ava_0978	Ava_0978	24.6575
131	K9PWW6	Sulphatase-modifying factor protein OS=Leptolyngbya sp. PCC 7376 GN=Lepto7376_1010	Lepto7376_1010	17.8082
132	K9S2Y9	Uncharacterized protein OS=Geitlerinema sp. PCC 7407 GN=GEI7407_0029	GEI7407_0029	21.9178
133	K9PHU3	Tetratricopeptide TPR_1 repeat-containing protein OS=Calothrix sp. PCC 7507 GN=Cal7507_2293	Cal7507_2293	19.1781
134	B5W274	Group II intron maturase-specific domain protein OS=Arthrospira maxima CS-328 GN=AmaxDRAFT_2869	AmaxDRAFT_2869	20.5479
135	K9PYM8	Pleckstrin/ G-protein interacting-domain protein OS=Leptolyngbya sp. PCC 7376 GN=Lepto7376_1564	Lepto7376_1564	15.0685
135	B1XLI1	RNA methyltransferase, TrmH family OS=Synechococcus sp. (strain ATCC 27264 / PCC 7002 / PR-6) GN=SYNPCC7002_A0126	trmH SYNPCC7002_A0126	17.8082
136	D8G3H7	Nodulation efficiency protein D OS=[Oscillatoria] sp. PCC 6506 GN=OSCI_3340010	OSCI_3340010	20.5479
137	B5VZF2	Transcriptional regulator, PadR-like family OS=Arthrospira maxima CS-328 GN=AmaxDRAFT_1954	AmaxDRAFT_1954	17.8082
138	B1XMI0	Putative modulator of DNA gyrase superfamily OS=Synechococcus sp. (strain ATCC 27264 / PCC 7002 / PR-6) GN=SYNPCC7002_A2724	SYNPCC7002_A2724	17.8082
139	K9SFU4	Uncharacterized protein OS=Pseudanabaena sp. PCC 7367 GN=Pse7367_0713	Pse7367_0713	26.0274
140	B5VWV5	Uncharacterized protein OS=Arthrospira maxima CS-328 GN=AmaxDRAFT_0997	AmaxDRAFT_0997	31.5068
141	B1XI32	Uncharacterized protein OS=Synechococcus sp. (strain ATCC 27264 / PCC 7002 / PR-6) GN=SYNPCC7002_A0778	SYNPCC7002_A0778	17.8082
142	B1XRD7	Glyoxalase family protein family OS=Synechococcus sp. (strain ATCC 27264 / PCC 7002 / PR-6) GN=SYNPCC7002_G0082	SYNPCC7002_G0082	17.8082
143	B5W4S6	Uncharacterized protein OS=Arthrospira maxima CS-328 GN=AmaxDRAFT_3774	AmaxDRAFT_3774	16.4384
144	K9SHK2	Uncharacterized protein OS=Pseudanabaena sp. PCC 7367 GN=Pse7367_1149	Pse7367_1149	20.5479
145	K9SN18	Uncharacterized protein OS=Pseudanabaena sp. PCC 7367 GN=Pse7367_3772	Pse7367_3772	16.4384
146	B7JVP4	Diguanylate cyclase OS=Cyanothece sp. (strain PCC 8801) GN=PCC8801_0524	PCC8801_0524	19.1781
147	B5VUZ0	Adenylate/guanylate cyclase OS=Arthrospira maxima CS-328 GN=AmaxDRAFT_0324	AmaxDRAFT_0324	19.1781
148	Q3M7V8	Uncharacterized protein OS=Anabaena variabilis (strain ATCC 29413 / PCC 7937) GN=Ava_3321	Ava_3321	17.8082
149	L8LM57	Uncharacterized protein (Fragment) OS=Gloeocapsa sp. PCC 73106 GN=GLO73106DRAFT_00009000	GLO73106DRAFT_00009000 GLO73106DRAFT_00026820	16.4384
149	L8LHH4	Uncharacterized protein (Fragment) OS=Gloeocapsa sp. PCC 73106 GN=GLO73106DRAFT_00001070	GLO73106DRAFT_00001070 GLO73106DRAFT_00031600	17.8082
149	G6FYL0	Putative uncharacterized protein OS=Fischerella sp. JSC-11 GN=FJSC11DRAFT_3959	FJSC11DRAFT_3959	21.9178
150	L8LN97	Polyketide cyclase / dehydrase family protein OS=Gloeocapsa sp. PCC 73106 GN=GLO73106DRAFT_00012760	GLO73106DRAFT_00012760	16.4384
150	K9SM49	Cyclase/dehydrase OS=Pseudanabaena sp. PCC 7367 GN=Pse7367_2608	Pse7367_2608	20.5479
151	K9SPQ4	Sulfate transporter/antisigma-factor antagonist STAS OS=Pseudanabaena sp. PCC 7367 GN=Pse7367_3529	Pse7367_3529	20.5479
152	Q3MAT7	Uncharacterized protein OS=Anabaena variabilis (strain ATCC 29413 / PCC 7937) GN=Ava_2281	Ava_2281	20.5479
153	B7K4M4	Uncharacterized protein OS=Cyanothece sp. (strain PCC 8801) GN=PCC8801_1432	PCC8801_1432	26.0274
154	D8FWS5	Putative uncharacterized protein OS=[Oscillatoria] sp. PCC 6506 GN=OSCI_1090045	OSCI_1090045	23.2877
155	Q3MGK6	von Willebrand factor, type A OS=Anabaena variabilis (strain ATCC 29413 / PCC 7937) GN=Ava_0254	Ava_0254	17.8082
156	K9Z4D3	Uncharacterized protein OS=Cyanobacterium aponinum (strain PCC 10605) GN=Cyan10605_1491	Cyan10605_1491	32.8767
157	K9PUZ5	Putative signal transduction protein with Nacht domain OS=Leptolyngbya sp. PCC 7376 GN=Lepto7376_0189	Lepto7376_0189	28.7671
158	B1XRD0	Sulfide quinone reductase OS=Synechococcus sp. (strain ATCC 27264 / PCC 7002 / PR-6) GN=sqr	sqr SYNPCC7002_G0075	26.0274
159	Q3M198	Uncharacterized protein OS=Anabaena variabilis (strain ATCC 29413 / PCC 7937) GN=Ava_C0159	Ava_C0159	20.5479
159	Q3M1S8	Uncharacterized protein OS=Anabaena variabilis (strain ATCC 29413 / PCC 7937) GN=Ava_B0350	Ava_B0350	24.6575
160	Q3M3M0	Uncharacterized protein OS=Anabaena variabilis (strain ATCC 29413 / PCC 7937) GN=Ava_4819	Ava_4819	23.2877
161	D7E4R5	Rieske (2Fe-2S) iron-sulfur domain protein OS=Nostoc azollae (strain 0708) GN=Aazo_3870	Aazo_3870	20.5479
162	K9S7J8	Uncharacterized protein OS=Geitlerinema sp. PCC 7407 GN=GEI7407_1639	GEI7407_1639	20.5479
163	G6FSI4	Putative uncharacterized protein OS=Fischerella sp. JSC-11 GN=FJSC11DRAFT_1731	FJSC11DRAFT_1731	27.3973
164	B7K460	Uncharacterized protein OS=Cyanothece sp. (strain PCC 8801) GN=PCC8801_3816	PCC8801_3816	26.0274
165	B1XMV7	HPP family protein OS=Synechococcus sp. (strain ATCC 27264 / PCC 7002 / PR-6) GN=SYNPCC7002_A0284	SYNPCC7002_A0284	26.0274
166	B5VV12	ATPase BadF/BadG/BcrA/BcrD type OS=Arthrospira maxima CS-328 GN=AmaxDRAFT_0344	AmaxDRAFT_0344	30.137
167	D8G349	Putative uncharacterized protein OS=[Oscillatoria] sp. PCC 6506 GN=OSCI_3280049	OSCI_3280049	24.6575
168	K9SN17	ABC exporter membrane fusion protein, DevB family OS=Pseudanabaena sp. PCC 7367 GN=Pse7367_3295	Pse7367_3295	19.1781
169	D7DYN8	Uncharacterized protein OS=Nostoc azollae (strain 0708) GN=Aazo_0262	Aazo_0262	31.5068
170	B1XPR0	Uncharacterized protein OS=Synechococcus sp. (strain ATCC 27264 / PCC 7002 / PR-6) GN=SYNPCC7002_A1786	SYNPCC7002_A1786	24.6575
171	K9Q0Z9	Alkyl hydroperoxide reductase/ Thiol specific antioxidant/ Mal allergen OS=Leptolyngbya sp. PCC 7376 GN=Lepto7376_2811	Lepto7376_2811	23.2877
172	K9S8Q5	Uncharacterized protein OS=Geitlerinema sp. PCC 7407 GN=GEI7407_1837	GEI7407_1837	30.137
173	B5W3Q4	Uncharacterized protein OS=Arthrospira maxima CS-328 GN=AmaxDRAFT_3402	AmaxDRAFT_3402	45.2055
174	Q3M8V2	Uncharacterized protein OS=Anabaena variabilis (strain ATCC 29413 / PCC 7937) GN=Ava_2973	Ava_2973	30.137
175	D7E0S0	Glycosyl transferase group 1 OS=Nostoc azollae (strain 0708) GN=Aazo_5201	Aazo_5201	35.6164
176	B5W5Q3	Uncharacterized protein OS=Arthrospira maxima CS-328 GN=AmaxDRAFT_4102	AmaxDRAFT_4102	21.9178
177	B5VV18	Tetratricopeptide TPR_2 repeat protein OS=Arthrospira maxima CS-328 GN=AmaxDRAFT_0352	AmaxDRAFT_0352	38.3562
178	B7JZR1	CheC, inhibitor of MCP methylation OS=Cyanothece sp. (strain PCC 8801) GN=PCC8801_0927	PCC8801_0927	20.5479
179	D7E3J9	Serine/threonine kinase OS=Nostoc azollae (strain 0708) GN=Aazo_3577	Aazo_3577	21.9178
180	K9PIU0	Regulatory protein TetR OS=Calothrix sp. PCC 7507 GN=Cal7507_2284	Cal7507_2284	24.6575
181	Q93CJ1	Major facilitator superfamily MFS_1 OS=Anabaena variabilis (strain ATCC 29413 / PCC 7937) GN=Ava_0244	Ava_0244	21.9178
182	Q3M3U5	Short-chain dehydrogenase/reductase SDR OS=Anabaena variabilis (strain ATCC 29413 / PCC 7937) GN=Ava_4744	Ava_4744	39.726
183	B7K106	Uncharacterized protein OS=Cyanothece sp. (strain PCC 8801) GN=PCC8801_1073	PCC8801_1073	36.9863
184	D7E4L5	Uncharacterized protein OS=Nostoc azollae (strain 0708) GN=Aazo_1594	Aazo_1594	45.2055
185	B5W470	Uncharacterized protein OS=Arthrospira maxima CS-328 GN=AmaxDRAFT_3577	AmaxDRAFT_3577	32.8767
186	G6FST0	Putative uncharacterized protein OS=Fischerella sp. JSC-11 GN=FJSC11DRAFT_1827	FJSC11DRAFT_1827	35.6164
187	K9PRJ3	Methyltransferase type 11 OS=Calothrix sp. PCC 7507 GN=Cal7507_4828	Cal7507_4828	26.0274
188	B0JW37	P-loop containing nucleoside triphosphate hydrolase superfamily OS=Microcystis aeruginosa (strain NIES-843) GN=MAE_49580	MAE_49580	39.726
189	B7K390	Uncharacterized protein OS=Cyanothece sp. (strain PCC 8801) GN=PCC8801_0310	PCC8801_0310	39.726
190	B7JXF0	GUN4 domain protein OS=Cyanothece sp. (strain PCC 8801) GN=PCC8801_3159	PCC8801_3159	60.274
191	B5W3C8	Glycosyl transferase group 1 OS=Arthrospira maxima CS-328 GN=AmaxDRAFT_3306	AmaxDRAFT_3306	30.137
192	B1XND5	Uncharacterized protein OS=Synechococcus sp. (strain ATCC 27264 / PCC 7002 / PR-6) GN=SYNPCC7002_A0303	SYNPCC7002_A0303	53.4247
193	D7DXP4	Glyoxalase/bleomycin resistance protein/dioxygenase OS=Nostoc azollae (strain 0708) GN=Aazo_4646	Aazo_4646	73.9726
194	G6FMT9	Glycosyl transferase family 2 OS=Fischerella sp. JSC-11 GN=FJSC11DRAFT_0186	FJSC11DRAFT_0186	41.0959
195	B0JU40	Putative uncharacterized protein OS=Microcystis aeruginosa (strain NIES-843) GN=MAE_14060	MAE_14060	43.8356
196	Q4BVU7	Uncharacterized protein OS=Crocosphaera watsonii WH 8501 GN=CwatDRAFT_0749	CwatDRAFT_0749	36.9863
197	B7K4Q4	Uncharacterized protein OS=Cyanothece sp. (strain PCC 8801) GN=PCC8801_1462	PCC8801_1462	45.2055
198	Q3M5G1	CRISPR-associated endonuclease Cas1 OS=Anabaena variabilis (strain ATCC 29413 / PCC 7937) GN=cas1	cas1 Ava_4176	61.6438
199	D8FZ03	Putative uncharacterized protein OS=[Oscillatoria] sp. PCC 6506 GN=OSCI_2140008	OSCI_2140008	43.8356
200	B1XL32	Uncharacterized protein OS=Synechococcus sp. (strain ATCC 27264 / PCC 7002 / PR-6) GN=SYNPCC7002_A1290	SYNPCC7002_A1290	72.6027
201	B5W6M9	Transposase, IS605 OrfB family OS=Arthrospira maxima CS-328 GN=AmaxDRAFT_4428	AmaxDRAFT_4428	42.4658
202	D7E114	Uncharacterized protein OS=Nostoc azollae (strain 0708) GN=Aazo_0675	Aazo_0675	46.5753
203	G6FN07	Putative transposase OS=Fischerella sp. JSC-11 GN=FJSC11DRAFT_0254	FJSC11DRAFT_0254	50.6849
203	Q3M189	Putative transposase OS=Anabaena variabilis (strain ATCC 29413 / PCC 7937) GN=Ava_C0168	Ava_C0168	53.4247
204	B5IKC4	Phycocyanobilin:ferredoxin oxidoreductase OS=Cyanobium sp. PCC 7001 GN=CPCC7001_1867	CPCC7001_1867	90.411
204	B1XKF6	LL-diaminopimelate aminotransferase OS=Synechococcus sp. (strain ATCC 27264 / PCC 7002 / PR-6) GN=dapL	dapL SYNPCC7002_A1203	91.7808
205	Q3MFH5	Uncharacterized protein OS=Anabaena variabilis (strain ATCC 29413 / PCC 7937) GN=Ava_0637	Ava_0637	10.9589
205	G6FRR8	Putative uncharacterized protein OS=Fischerella sp. JSC-11 GN=FJSC11DRAFT_1565	FJSC11DRAFT_1565	10.9589
205	D7E403	Uncharacterized protein OS=Nostoc azollae (strain 0708) GN=Aazo_1444	Aazo_1444	10.9589
205	Q3M8H6	Uncharacterized protein OS=Anabaena variabilis (strain ATCC 29413 / PCC 7937) GN=Ava_3101	Ava_3101	10.9589
205	Q3M4G2	Uncharacterized protein OS=Anabaena variabilis (strain ATCC 29413 / PCC 7937) GN=Ava_4526	Ava_4526	10.9589
205	B7K499	Amidohydrolase 3 OS=Cyanothece sp. (strain PCC 8801) GN=PCC8801_3856	PCC8801_3856	12.3288
205	G6FNP2	Putative uncharacterized protein OS=Fischerella sp. JSC-11 GN=FJSC11DRAFT_0489	FJSC11DRAFT_0489	15.0685
205	K9PC42	Transcriptional regulator, AraC family OS=Calothrix sp. PCC 7507 GN=Cal7507_0211	Cal7507_0211	16.4384
205	D7E059	Cytochrome b6-f complex subunit PetL OS=Nostoc azollae (strain 0708) GN=Aazo_5180	Aazo_5180	17.8082
205	G6FZC9	Putative uncharacterized protein OS=Fischerella sp. JSC-11 GN=FJSC11DRAFT_4228	FJSC11DRAFT_4228	19.1781
206	Q3M114	Uncharacterized protein OS=Anabaena variabilis (strain ATCC 29413 / PCC 7937) GN=Ava_C0244	Ava_C0244	19.1781
206	K9PN36	Uncharacterized protein OS=Calothrix sp. PCC 7507 GN=Cal7507_4179	Cal7507_4179	21.9178
207	D8G2N1	Putative Amino acid or sugar ABC transport system, permease protein OS=[Oscillatoria] sp. PCC 6506 GN=OSCI_3210011	OSCI_3210011	19.1781
207	D8G2N2	Basic membrane protein OS=[Oscillatoria] sp. PCC 6506 GN=OSCI_3210012	OSCI_3210012	19.1781
207	D8G2M6	Putative uncharacterized protein OS=[Oscillatoria] sp. PCC 6506 GN=OSCI_3210006	OSCI_3210006	20.5479
207	D8G2M7	Isochorismatase family protein OS=[Oscillatoria] sp. PCC 6506 GN=OSCI_3210007	OSCI_3210007	20.5479
207	D8G2N0	Putative Amino acid or sugar ABC transport system, permease protein OS=[Oscillatoria] sp. PCC 6506 GN=OSCI_3210010	OSCI_3210010	24.6575
208	K9SER8	Transcriptional regulator PadR family protein OS=Pseudanabaena sp. PCC 7367 GN=Pse7367_0149	Pse7367_0149	16.4384
208	K9Q5H2	Transcriptional regulator PadR family protein OS=Leptolyngbya sp. PCC 7376 GN=Lepto7376_4525	Lepto7376_4525	16.4384
209	B5W6M5	Acetamidase/formamidase OS=Arthrospira maxima CS-328 GN=AmaxDRAFT_4424	AmaxDRAFT_4424	31.5068
209	Q3M7F4	Uncharacterized protein OS=Anabaena variabilis (strain ATCC 29413 / PCC 7937) GN=Ava_3475	Ava_3475	32.8767
209	B5W6M6	Acetamidase/formamidase OS=Arthrospira maxima CS-328 GN=AmaxDRAFT_4425	AmaxDRAFT_4425	34.2466
210	K9Q427	Uncharacterized protein OS=Leptolyngbya sp. PCC 7376 GN=Lepto7376_4367	Lepto7376_4367	10.9589
210	D8FZV9	ADP-ribosylglycohydrolase OS=[Oscillatoria] sp. PCC 6506 GN=OSCI_2530022	OSCI_2530022	10.9589
210	B5IJ30	ABC-transporter membrane fusion protein OS=Cyanobium sp. PCC 7001 GN=CPCC7001_2657	CPCC7001_2657	15.0685
211	K9T4U6	Glycosyltransferase OS=Pleurocapsa sp. PCC 7327 GN=Ple7327_2213	Ple7327_2213	10.9589
211	Q3M2M2	Uncharacterized protein OS=Anabaena variabilis (strain ATCC 29413 / PCC 7937) GN=Ava_B0050	Ava_B0050	10.9589
212	G6FPA3	Putative uncharacterized protein OS=Fischerella sp. JSC-11 GN=FJSC11DRAFT_0683	FJSC11DRAFT_0683	21.9178
213	D8G6Q7	Putative uncharacterized protein OS=[Oscillatoria] sp. PCC 6506 GN=OSCI_3720016	OSCI_3720016	79.4521
213	B1XMN6	Uncharacterized protein OS=Synechococcus sp. (strain ATCC 27264 / PCC 7002 / PR-6) GN=SYNPCC7002_A2781	SYNPCC7002_A2781	82.1918
213	B1XKM3	Conserved hypothetical membrane protein OS=Synechococcus sp. (strain ATCC 27264 / PCC 7002 / PR-6) GN=SYNPCC7002_A2520	SYNPCC7002_A2520	83.5616
213	B1XKG3	Uncharacterized protein OS=Synechococcus sp. (strain ATCC 27264 / PCC 7002 / PR-6) GN=SYNPCC7002_A1211	SYNPCC7002_A1211	83.5616
214	B7K107	Uncharacterized protein OS=Cyanothece sp. (strain PCC 8801) GN=PCC8801_1074	PCC8801_1074	10.9589
214	B0JYB2	Transposase like OS=Microcystis aeruginosa (strain NIES-843) GN=MAE_53280	MAE_53280	10.9589
214	K9PS12	Uncharacterized protein OS=Calothrix sp. PCC 7507 GN=Cal7507_4981	Cal7507_4981	10.9589
214	B0JKZ5	Putative uncharacterized protein OS=Microcystis aeruginosa (strain NIES-843) GN=MAE_31120	MAE_31120	12.3288
214	G6FRH6	Bromodomain-containing protein OS=Fischerella sp. JSC-11 GN=FJSC11DRAFT_1473	FJSC11DRAFT_1473	10.9589
214	Q4C369	Poxvirus D5 protein OS=Crocosphaera watsonii WH 8501 GN=CwatDRAFT_3557	CwatDRAFT_3557	12.3288
214	Q4BVB9	Similar to Transposase OS=Crocosphaera watsonii WH 8501 GN=CwatDRAFT_0450	CwatDRAFT_0450	13.6986
214	B0JMF1	Transposase OS=Microcystis aeruginosa (strain NIES-843) GN=MAE_34140	MAE_34140	13.6986
214	B0JQL2	Putative transposase 2 OS=Microcystis aeruginosa (strain NIES-843) GN=MAE_08490	MAE_08490 MAE_10730 MAE_45140 MAE_48060 MAE_48410 MAE_52620	16.4384
214	Q4BXF9	Uncharacterized protein OS=Crocosphaera watsonii WH 8501 GN=CwatDRAFT_1048	CwatDRAFT_1048	15.0685
214	B0JMF0	Transposase OS=Microcystis aeruginosa (strain NIES-843) GN=MAE_34130	MAE_34130	15.0685
215	B7JY37	Uncharacterized protein OS=Cyanothece sp. (strain PCC 8801) GN=PCC8801_1963	PCC8801_1963	10.9589
215	B7JYF5	Uncharacterized protein OS=Cyanothece sp. (strain PCC 8801) GN=PCC8801_0007	PCC8801_0007	12.3288
215	B7K572	Uncharacterized protein OS=Cyanothece sp. (strain PCC 8801) GN=PCC8801_3956	PCC8801_3956	13.6986
215	D8FVF3	Putative uncharacterized protein OS=[Oscillatoria] sp. PCC 6506 GN=OSCI_830001	OSCI_830001	13.6986
216	K9Q136	Cna B domain protein OS=Leptolyngbya sp. PCC 7376 GN=Lepto7376_2172	Lepto7376_2172	10.9589
216	K9PY34	Uncharacterized protein OS=Leptolyngbya sp. PCC 7376 GN=Lepto7376_2065	Lepto7376_2065	10.9589
216	B0JLV7	Putative uncharacterized protein OS=Microcystis aeruginosa (strain NIES-843) GN=MAE_33090	MAE_33090	10.9589
216	Q3M8Q3	Uncharacterized protein OS=Anabaena variabilis (strain ATCC 29413 / PCC 7937) GN=Ava_3023	Ava_3023	10.9589
216	B5W6J3	Serine/threonine protein kinase and signal transduction histidine kinase OS=Arthrospira maxima CS-328 GN=AmaxDRAFT_4392	AmaxDRAFT_4392	12.3288
216	B1XKG0	Uncharacterized protein OS=Synechococcus sp. (strain ATCC 27264 / PCC 7002 / PR-6) GN=SYNPCC7002_A1207	SYNPCC7002_A1207	13.6986
217	B5VUP4	Alkyl hydroperoxide reductase/ Thiol specific antioxidant/ Mal allergen OS=Arthrospira maxima CS-328 GN=AmaxDRAFT_0025	AmaxDRAFT_0025	16.4384
217	B5W0F3	Peptidase M23 OS=Arthrospira maxima CS-328 GN=AmaxDRAFT_2247	AmaxDRAFT_2247	19.1781
217	B5VU12	TPR repeat-containing protein OS=Arthrospira maxima CS-328 GN=AmaxDRAFT_0056	AmaxDRAFT_0056	20.5479
218	K9S6L8	Uncharacterized protein OS=Geitlerinema sp. PCC 7407 GN=GEI7407_0911	GEI7407_0911	26.0274
219	D8G3N4	Ferritin OS=[Oscillatoria] sp. PCC 6506 GN=ftnA	ftnA OSCI_3360013	13.6986
220	B5W8H3	Uncharacterized protein OS=Arthrospira maxima CS-328 GN=AmaxDRAFT_5073	AmaxDRAFT_5073	16.4384
220	K9Z496	Uncharacterized protein OS=Cyanobacterium aponinum (strain PCC 10605) GN=Cyan10605_1920	Cyan10605_1920	17.8082
220	G6FUS7	Type 1 secretion target domain protein OS=Fischerella sp. JSC-11 GN=FJSC11DRAFT_2624	FJSC11DRAFT_2624	20.5479
221	B5VVH0	Uncharacterized protein OS=Arthrospira maxima CS-328 GN=AmaxDRAFT_0511	AmaxDRAFT_0511	28.7671
221	B5VUR6	Glycosyl transferase family 2 OS=Arthrospira maxima CS-328 GN=AmaxDRAFT_0047	AmaxDRAFT_0047	30.137
221	B5VUR7	Uncharacterized protein OS=Arthrospira maxima CS-328 GN=AmaxDRAFT_0048	AmaxDRAFT_0048	30.137
222	K9S812	Short-chain dehydrogenase/reductase SDR OS=Geitlerinema sp. PCC 7407 GN=GEI7407_1791	GEI7407_1791	50.6849
222	K9S4V0	1,4-alpha-glucan branching enzyme OS=Geitlerinema sp. PCC 7407 GN=GEI7407_0702	GEI7407_0702	56.1644
223	G6FYK0	Secretion protein HlyD family protein OS=Fischerella sp. JSC-11 GN=FJSC11DRAFT_3949	FJSC11DRAFT_3949	83.5616
223	Q4BVT5	Uncharacterized protein OS=Crocosphaera watsonii WH 8501 GN=CwatDRAFT_0811	CwatDRAFT_0811	84.9315
224	Q4BY20	Uncharacterized protein OS=Crocosphaera watsonii WH 8501 GN=CwatDRAFT_1615	CwatDRAFT_1615	12.3288
224	Q4CA44	Type II site-specific deoxyribonuclease OS=Crocosphaera watsonii WH 8501 GN=CwatDRAFT_6563	CwatDRAFT_6563	12.3288
225	B5II19	Membrane protein, TerC family protein OS=Cyanobium sp. PCC 7001 GN=CPCC7001_1875	CPCC7001_1875	87.6712
225	A2BSE0	Uncharacterized protein OS=Prochlorococcus marinus (strain AS9601) GN=A9601_14171	A9601_14171	89.0411
225	Q4C8Q1	Aldo/keto reductase OS=Crocosphaera watsonii WH 8501 GN=CwatDRAFT_5348	CwatDRAFT_5348	89.0411
226	B0JIX1	PilT protein-like protein OS=Microcystis aeruginosa (strain NIES-843) GN=MAE_58570	MAE_58570	10.9589
226	B5W6H2	Nucleic acid-binding protein OS=Arthrospira maxima CS-328 GN=AmaxDRAFT_4371	AmaxDRAFT_4371	12.3288
227	B5W2R9	Transcriptional regulator-like protein OS=Arthrospira maxima CS-328 GN=AmaxDRAFT_3067	AmaxDRAFT_3067	16.4384
227	B5W2R8	Uncharacterized protein OS=Arthrospira maxima CS-328 GN=AmaxDRAFT_3066	AmaxDRAFT_3066	17.8082
228	Q4C573	Uncharacterized protein OS=Crocosphaera watsonii WH 8501 GN=CwatDRAFT_4324	CwatDRAFT_4324	10.9589
228	B7JZQ2	Uncharacterized protein OS=Cyanothece sp. (strain PCC 8801) GN=PCC8801_0918	PCC8801_0918	13.6986
228	B7JZQ3	Uncharacterized protein OS=Cyanothece sp. (strain PCC 8801) GN=PCC8801_0919	PCC8801_0919	19.1781
229	B1XL76	Nodulation efficiency protein D (NfeD) OS=Synechococcus sp. (strain ATCC 27264 / PCC 7002 / PR-6) GN=SYNPCC7002_A2586	SYNPCC7002_A2586	78.0822
229	B1XN38	Conserved hypothetical membrane protein OS=Synechococcus sp. (strain ATCC 27264 / PCC 7002 / PR-6) GN=SYNPCC7002_A1527	SYNPCC7002_A1527	83.5616
229	D7E061	WD40 repeat, subgroup OS=Nostoc azollae (strain 0708) GN=Aazo_5186	Aazo_5186	84.9315
229	B1XQH4	Uncharacterized protein OS=Synechococcus sp. (strain ATCC 27264 / PCC 7002 / PR-6) GN=SYNPCC7002_A0711	SYNPCC7002_A0711	84.9315
229	B1XIC3	Uncharacterized protein OS=Synechococcus sp. (strain ATCC 27264 / PCC 7002 / PR-6) GN=SYNPCC7002_A2126	SYNPCC7002_A2126	84.9315
229	B1XQ31	Phospho-2-dehydro-3-deoxyheptonate aldolase OS=Synechococcus sp. (strain ATCC 27264 / PCC 7002 / PR-6) GN=aroF	aroF SYNPCC7002_A1825	89.0411
230	B0JGV6	Transposase OS=Microcystis aeruginosa (strain NIES-843) GN=MAE_21060	MAE_21060 MAE_55500	10.9589
230	K9SJN8	OsmC family protein OS=Pseudanabaena sp. PCC 7367 GN=Pse7367_1738	Pse7367_1738	10.9589
230	B1XLH9	Uncharacterized protein OS=Synechococcus sp. (strain ATCC 27264 / PCC 7002 / PR-6) GN=SYNPCC7002_A0124	SYNPCC7002_A0124	10.9589
230	K9SK57	Formamidase OS=Pseudanabaena sp. PCC 7367 GN=amiF	amiF Pse7367_1908	10.9589
230	K9SMT8	IstB domain protein ATP-binding protein OS=Pseudanabaena sp. PCC 7367 GN=Pse7367_1389	Pse7367_1389 Pse7367_1690 Pse7367_1944 Pse7367_2010 Pse7367_2306 Pse7367_3196 Pse7367_3685 Pse7367_3699 Pse7367_3719 Pse7367_3822	12.3288
230	B0JTD9	Transposase OS=Microcystis aeruginosa (strain NIES-843) GN=MAE_44200	MAE_44200	10.9589
231	Q4CAZ6	Uncharacterized protein OS=Crocosphaera watsonii WH 8501 GN=CwatDRAFT_6719	CwatDRAFT_6719	10.9589
231	D8FY80	Putative uncharacterized protein OS=[Oscillatoria] sp. PCC 6506 GN=OSCI_1630033	OSCI_1630033	10.9589
231	D7E5E9	Uncharacterized protein OS=Nostoc azollae (strain 0708) GN=Aazo_4046	Aazo_4046	13.6986
231	D8FY79	Putative uncharacterized protein OS=[Oscillatoria] sp. PCC 6506 GN=OSCI_1630032	OSCI_1630032	13.6986
232	K9S4A2	Uncharacterized protein OS=Geitlerinema sp. PCC 7407 GN=GEI7407_0495	GEI7407_0495	10.9589
232	K9S402	Uncharacterized protein OS=Geitlerinema sp. PCC 7407 GN=GEI7407_0427	GEI7407_0427	12.3288
233	D8FYJ2	Putative uncharacterized protein OS=[Oscillatoria] sp. PCC 6506 GN=OSCI_1900010	OSCI_1900010	10.9589
233	K9SKR7	Uncharacterized protein OS=Pseudanabaena sp. PCC 7367 GN=Pse7367_2528	Pse7367_2528	15.0685
233	K9PRP7	Uncharacterized protein OS=Calothrix sp. PCC 7507 GN=Cal7507_4879	Cal7507_4879	16.4384
234	D8FU24	InsA protein OS=[Oscillatoria] sp. PCC 6506 GN=OSCI_320010	OSCI_320010	34.2466
235	D7E240	Uncharacterized protein OS=Nostoc azollae (strain 0708) GN=Aazo_0916	Aazo_0916	75.3425
236	B0JU38	Putative uncharacterized protein OS=Microcystis aeruginosa (strain NIES-843) GN=MAE_14040	MAE_14040	79.4521
236	D7E0J9	Uncharacterized protein OS=Nostoc azollae (strain 0708) GN=Aazo_2808	Aazo_2808	83.5616
236	D4TLF7	Uncharacterized protein OS=Cylindrospermopsis raciborskii CS-505 GN=CRC_03234	CRC_03234	84.9315
237	B1XHU9	Glycosyl transferase family protein myxoxanthophyll biosynthesis OS=Synechococcus sp. (strain ATCC 27264 / PCC 7002 / PR-6) GN=cruG	cruG SYNPCC7002_A2031	83.5616
237	B1XHV0	Gamma-carotene 1' hydroxylase myxoxanthophyll biosynthesis protein OS=Synechococcus sp. (strain ATCC 27264 / PCC 7002 / PR-6) GN=cruF	cruF SYNPCC7002_A2032	83.5616
237	B1XJD2	Ribonuclease P protein component OS=Synechococcus sp. (strain ATCC 27264 / PCC 7002 / PR-6) GN=rnpA	rnpA SYNPCC7002_A0989	87.6712
237	D7DY68	Orange carotenoid protein OS=Nostoc azollae (strain 0708) GN=Aazo_4768	Aazo_4768	87.6712
237	D7E0M3	Nuclear transport factor 2 OS=Nostoc azollae (strain 0708) GN=Aazo_2835	Aazo_2835	87.6712
237	B5IN18	Carotenoid binding protein OS=Cyanobium sp. PCC 7001 GN=CPCC7001_1352	CPCC7001_1352	87.6712
237	B0JVE6	Nitrogen regulation protein NifR3 homolog OS=Microcystis aeruginosa (strain NIES-843) GN=MAE_16580	MAE_16580	89.0411
238	B7K4L6	Transferase hexapeptide repeat containing protein OS=Cyanothece sp. (strain PCC 8801) GN=PCC8801_1424	PCC8801_1424	80.8219
238	B1XN31	Putative acetyltransferase OS=Synechococcus sp. (strain ATCC 27264 / PCC 7002 / PR-6) GN=SYNPCC7002_A1520	SYNPCC7002_A1520	82.1918
238	Q4BWP7	Glycosyl transferase, group 1 OS=Crocosphaera watsonii WH 8501 GN=CwatDRAFT_0893	CwatDRAFT_0893	86.3014
238	Q4C8Q5	Putative acetyl transferase OS=Crocosphaera watsonii WH 8501 GN=CwatDRAFT_5344	CwatDRAFT_5344	87.6712
239	Q6YRU4	Sll6060 protein OS=Synechocystis sp. (strain PCC 6803 / Kazusa) GN=sll6060	sll6060	19.1781
240	D7E0A2	Uncharacterized protein OS=Nostoc azollae (strain 0708) GN=Aazo_0485	Aazo_0485	10.9589
240	G6G028	Putative uncharacterized protein OS=Fischerella sp. JSC-11 GN=FJSC11DRAFT_4477	FJSC11DRAFT_4477	13.6986
240	A2BSD5	Uncharacterized protein OS=Prochlorococcus marinus (strain AS9601) GN=A9601_14121	A9601_14121	13.6986
240	G6FXE4	Oxidoreductase domain protein OS=Fischerella sp. JSC-11 GN=FJSC11DRAFT_3543	FJSC11DRAFT_3543	13.6986
240	G6FXE9	Ig domain protein group 1 domain protein OS=Fischerella sp. JSC-11 GN=FJSC11DRAFT_3548	FJSC11DRAFT_3548	15.0685
240	B7JZP1	NAD-dependent epimerase/dehydratase OS=Cyanothece sp. (strain PCC 8801) GN=PCC8801_0907	PCC8801_0907	19.1781
241	D7E039	Uncharacterized protein OS=Nostoc azollae (strain 0708) GN=Aazo_5147	Aazo_5147	26.0274
241	G6FNX9	Putative uncharacterized protein OS=Fischerella sp. JSC-11 GN=FJSC11DRAFT_0559	FJSC11DRAFT_0559	30.137
241	D7DY75	Uncharacterized protein OS=Nostoc azollae (strain 0708) GN=Aazo_4775	Aazo_4775	38.3562
242	K9SEK5	Uncharacterized protein OS=Pseudanabaena sp. PCC 7367 GN=Pse7367_0276	Pse7367_0276	16.4384
242	D8FUM0	Peptidase M48, Ste24p OS=[Oscillatoria] sp. PCC 6506 GN=OSCI_520014	OSCI_520014	19.1781
243	D8G0M7	Putative uncharacterized protein OS=[Oscillatoria] sp. PCC 6506 GN=OSCI_2850003	OSCI_2850003	15.0685
243	Q3M7M0	Uncharacterized protein OS=Anabaena variabilis (strain ATCC 29413 / PCC 7937) GN=Ava_3409	Ava_3409	17.8082
243	Q3M9D3	Dicarboxylate symporter OS=Anabaena variabilis (strain ATCC 29413 / PCC 7937) GN=Ava_2790	Ava_2790	20.5479
244	D7E3F9	Uncharacterized protein OS=Nostoc azollae (strain 0708) GN=Aazo_3520	Aazo_3520	83.5616
244	B1XQ56	Uncharacterized protein OS=Synechococcus sp. (strain ATCC 27264 / PCC 7002 / PR-6) GN=SYNPCC7002_A1850	SYNPCC7002_A1850	86.3014
244	B1XNV3	Uncharacterized protein OS=Synechococcus sp. (strain ATCC 27264 / PCC 7002 / PR-6) GN=SYNPCC7002_A0386	SYNPCC7002_A0386	87.6712
244	B1XKT0	DNA-binding stress protein, Dps family OS=Synechococcus sp. (strain ATCC 27264 / PCC 7002 / PR-6) GN=SYNPCC7002_A0031	SYNPCC7002_A0031	87.6712
244	B1XKW7	Response regulator receiver domain protein OS=Synechococcus sp. (strain ATCC 27264 / PCC 7002 / PR-6) GN=SYNPCC7002_A1224	SYNPCC7002_A1224	89.0411
244	B1XQP1	Ubiquinone biosynthesis hydroxylase, UbiH/UbiF/VisC/COQ6 family OS=Synechococcus sp. (strain ATCC 27264 / PCC 7002 / PR-6) GN=ubiH	ubiH SYNPCC7002_A1949	89.0411
244	B1XP48	Uncharacterized protein OS=Synechococcus sp. (strain ATCC 27264 / PCC 7002 / PR-6) GN=SYNPCC7002_A1651	SYNPCC7002_A1651	90.411
244	B1XIV6	Radical SAM domain protein Fe-S oxidoreductase family 2 OS=Synechococcus sp. (strain ATCC 27264 / PCC 7002 / PR-6) GN=SYNPCC7002_A0894	SYNPCC7002_A0894	91.7808
244	B1XJY5	3-octaprenyl-4-hydroxybenzoate carboxy-lyase OS=Synechococcus sp. (strain ATCC 27264 / PCC 7002 / PR-6) GN=ubiD	ubiD SYNPCC7002_A1113	91.7808
244	B1XMB6	3-octaprenyl-4-hydroxybenzoate decarboxylase OS=Synechococcus sp. (strain ATCC 27264 / PCC 7002 / PR-6) GN=ubiX	ubiX SYNPCC7002_A1411	91.7808
245	D4TCS1	Uncharacterized protein OS=Cylindrospermopsis raciborskii CS-505 GN=CRC_00685	CRC_00685	68.4932
246	D7E4P9	Uncharacterized protein OS=Nostoc azollae (strain 0708) GN=Aazo_3852	Aazo_3852	78.0822
247	Q3M8I1	Tyrosine recombinase XerD subunit OS=Anabaena variabilis (strain ATCC 29413 / PCC 7937) GN=Ava_3096	Ava_3096	12.3288
247	D4TLM1	Phage integrase OS=Cylindrospermopsis raciborskii CS-505 GN=CRC_03331	CRC_03331	13.6986
247	B1XQW1	Integrase/recombinase OS=Synechococcus sp. (strain ATCC 27264 / PCC 7002 / PR-6) GN=SYNPCC7002_D0030	SYNPCC7002_D0030 SYNPCC7002_G0051	19.1781
248	K9PKM9	Uncharacterized protein OS=Calothrix sp. PCC 7507 GN=Cal7507_3308	Cal7507_3308	17.8082
249	G6FYL2	3-Oxoacyl-(Acyl-carrier-protein (ACP)) synthase III domain-containing protein OS=Fischerella sp. JSC-11 GN=FJSC11DRAFT_3961	FJSC11DRAFT_3961	15.0685
250	K9SIJ3	UPF0056 membrane protein OS=Pseudanabaena sp. PCC 7367 GN=Pse7367_2163	Pse7367_2163	13.6986
251	L8LH33	Putative conserved small protein OS=Gloeocapsa sp. PCC 73106 GN=GLO73106DRAFT_00006520	GLO73106DRAFT_00006520	16.4384
252	B7K6G2	Uncharacterized protein OS=Cyanothece sp. (strain PCC 8801) GN=PCC8801_4465	PCC8801_4465	17.8082
253	K9PI07	Amino acid adenylation domain protein OS=Calothrix sp. PCC 7507 GN=Cal7507_2639	Cal7507_2639	15.0685
254	K9Z3C8	Uncharacterized protein OS=Cyanobacterium aponinum (strain PCC 10605) GN=Cyan10605_1105	Cyan10605_1105	13.6986
255	B0JRY7	Type I site-specific deoxyribonuclease OS=Microcystis aeruginosa (strain NIES-843) GN=MAE_10650	MAE_10650	13.6986
255	B0JP17	Type I site-specific deoxyribonuclease OS=Microcystis aeruginosa (strain NIES-843) GN=MAE_05060	MAE_05060	15.0685
255	B0JP11	Type I restriction-modification system DNA methylase OS=Microcystis aeruginosa (strain NIES-843) GN=MAE_05000	MAE_05000	17.8082
256	B5VUJ3	Asparagine synthase (Glutamine-hydrolyzing) OS=Arthrospira maxima CS-328 GN=AmaxDRAFT_0238	AmaxDRAFT_0238	13.6986
257	B1XMG6	Membrane-fusion protein OS=Synechococcus sp. (strain ATCC 27264 / PCC 7002 / PR-6) GN=SYNPCC7002_A1461	SYNPCC7002_A1461	17.8082
258	G6FS32	Putative uncharacterized protein OS=Fischerella sp. JSC-11 GN=FJSC11DRAFT_1679	FJSC11DRAFT_1679	28.7671
258	D7DYM5	Uncharacterized protein OS=Nostoc azollae (strain 0708) GN=Aazo_0234	Aazo_0234	28.7671
259	B5W9H5	Uncharacterized protein OS=Arthrospira maxima CS-328 GN=AmaxDRAFT_5425	AmaxDRAFT_5425	10.9589
259	B5W9H6	Uncharacterized protein OS=Arthrospira maxima CS-328 GN=AmaxDRAFT_5426	AmaxDRAFT_5426	10.9589
259	B5VWI7	Uncharacterized protein OS=Arthrospira maxima CS-328 GN=AmaxDRAFT_0879	AmaxDRAFT_0879	10.9589
259	K9PNJ3	Glycosyl transferase group 1 OS=Calothrix sp. PCC 7507 GN=Cal7507_3716	Cal7507_3716	12.3288
260	K9T8B5	Acyl-CoA synthetase/AMP-acid ligase OS=Pleurocapsa sp. PCC 7327 GN=Ple7327_3116	Ple7327_3116	15.0685
260	K9T093	Uncharacterized protein OS=Pleurocapsa sp. PCC 7327 GN=Ple7327_0423	Ple7327_0423	16.4384
260	K9T157	Homogentisate 1,2-dioxygenase OS=Pleurocapsa sp. PCC 7327 GN=Ple7327_0419	Ple7327_0419	16.4384
260	K9T160	Fumarylacetoacetate hydrolase OS=Pleurocapsa sp. PCC 7327 GN=Ple7327_0424	Ple7327_0424	16.4384
260	K9Q1T1	Long-chain-fatty-acid--CoA ligase OS=Leptolyngbya sp. PCC 7376 GN=Lepto7376_3472	Lepto7376_3472	19.1781
260	K9Q2S9	Butyryl-CoA dehydrogenase OS=Leptolyngbya sp. PCC 7376 GN=Lepto7376_3475	Lepto7376_3475	19.1781
260	K9Q3F2	3-hydroxyacyl-CoA dehydrogenase OS=Leptolyngbya sp. PCC 7376 GN=Lepto7376_3473	Lepto7376_3473	19.1781
260	K9Q4I6	Acetyl-CoA acetyltransferase OS=Leptolyngbya sp. PCC 7376 GN=Lepto7376_3474	Lepto7376_3474	19.1781
261	B1XHU1	Putative hydrolase, HAD superfamily protein OS=Synechococcus sp. (strain ATCC 27264 / PCC 7002 / PR-6) GN=SYNPCC7002_A2023	SYNPCC7002_A2023	19.1781
261	B1XHT9	Uncharacterized protein OS=Synechococcus sp. (strain ATCC 27264 / PCC 7002 / PR-6) GN=SYNPCC7002_A2021	SYNPCC7002_A2021	21.9178
261	B1XHU0	Putative sucrose phosphorylase OS=Synechococcus sp. (strain ATCC 27264 / PCC 7002 / PR-6) GN=SYNPCC7002_A2022	SYNPCC7002_A2022	23.2877
262	Q3M1Y7	Excalibur OS=Anabaena variabilis (strain ATCC 29413 / PCC 7937) GN=Ava_B0288	Ava_B0288	10.9589
262	Q3MGE9	Short-chain dehydrogenase/reductase SDR OS=Anabaena variabilis (strain ATCC 29413 / PCC 7937) GN=Ava_0311	Ava_0311	12.3288
262	Q3M3T1	Short-chain dehydrogenase/reductase SDR OS=Anabaena variabilis (strain ATCC 29413 / PCC 7937) GN=Ava_4758	Ava_4758	12.3288
263	B1XIZ2	Uncharacterized protein OS=Synechococcus sp. (strain ATCC 27264 / PCC 7002 / PR-6) GN=SYNPCC7002_A0930	SYNPCC7002_A0930	86.3014
263	B1XPJ3	Uncharacterized protein OS=Synechococcus sp. (strain ATCC 27264 / PCC 7002 / PR-6) GN=SYNPCC7002_A0543	SYNPCC7002_A0543	90.411
263	D4TDM7	Uncharacterized protein OS=Cylindrospermopsis raciborskii CS-505 GN=CRC_00296	CRC_00296	90.411
264	B5VW31	Peptidase S8 and S53 subtilisin kexin sedolisin OS=Arthrospira maxima CS-328 GN=AmaxDRAFT_0723	AmaxDRAFT_0723	46.5753
264	Q3ME89	WD-40 repeat-containing protein OS=Anabaena variabilis (strain ATCC 29413 / PCC 7937) GN=Ava_1073	Ava_1073	47.9452
264	D7DZQ2	Uncharacterized protein OS=Nostoc azollae (strain 0708) GN=Aazo_2653	Aazo_2653	54.7945
264	D7DXF4	Uncharacterized protein OS=Nostoc azollae (strain 0708) GN=Aazo_2243	Aazo_2243	54.7945
265	G6FSM4	Putative uncharacterized protein OS=Fischerella sp. JSC-11 GN=FJSC11DRAFT_1771	FJSC11DRAFT_1771	15.0685
266	B5W2L6	Sulfotransferase OS=Arthrospira maxima CS-328 GN=AmaxDRAFT_3014	AmaxDRAFT_3014	27.3973
267	K9PHV1	PpiC-type peptidyl-prolyl cis-trans isomerase OS=Calothrix sp. PCC 7507 GN=Cal7507_1654	Cal7507_1654	16.4384
268	B5IMT4	Phosphoglycerate mutase 2 OS=Cyanobium sp. PCC 7001 GN=gpmB_2	gpmB_2 CPCC7001_2767	10.9589
268	Q3M9F4	DoxX OS=Anabaena variabilis (strain ATCC 29413 / PCC 7937) GN=Ava_2769	Ava_2769	10.9589
268	Q3M7U1	Short-chain dehydrogenase/reductase SDR OS=Anabaena variabilis (strain ATCC 29413 / PCC 7937) GN=Ava_3338	Ava_3338	10.9589
268	Q3MCY6	Glycosyl transferase, group 1 OS=Anabaena variabilis (strain ATCC 29413 / PCC 7937) GN=Ava_1527	Ava_1527	10.9589
268	Q3MCY7	Glycosyl transferase, group 1 OS=Anabaena variabilis (strain ATCC 29413 / PCC 7937) GN=Ava_1526	Ava_1526	10.9589
268	Q3M9I6	Uncharacterized protein OS=Anabaena variabilis (strain ATCC 29413 / PCC 7937) GN=Ava_2737	Ava_2737	10.9589
268	Q3MFF7	Uncharacterized protein OS=Anabaena variabilis (strain ATCC 29413 / PCC 7937) GN=Ava_0655	Ava_0655	10.9589
268	Q3M6I3	Phosphate transporter OS=Anabaena variabilis (strain ATCC 29413 / PCC 7937) GN=Ava_3798	Ava_3798	10.9589
268	Q3M3G4	Uncharacterized protein OS=Anabaena variabilis (strain ATCC 29413 / PCC 7937) GN=Ava_4875	Ava_4875	10.9589
268	Q3MG99	Uncharacterized protein OS=Anabaena variabilis (strain ATCC 29413 / PCC 7937) GN=Ava_0361	Ava_0361	10.9589
268	Q3M949	Uncharacterized protein OS=Anabaena variabilis (strain ATCC 29413 / PCC 7937) GN=Ava_2876	Ava_2876	10.9589
268	Q3M6P3	Uncharacterized protein OS=Anabaena variabilis (strain ATCC 29413 / PCC 7937) GN=Ava_3738	Ava_3738	12.3288
268	Q3MCZ1	Uncharacterized protein OS=Anabaena variabilis (strain ATCC 29413 / PCC 7937) GN=Ava_1522	Ava_1522	12.3288
268	Q3M357	Uncharacterized protein OS=Anabaena variabilis (strain ATCC 29413 / PCC 7937) GN=Ava_4982	Ava_4982	12.3288
268	Q3M786	Uncharacterized protein OS=Anabaena variabilis (strain ATCC 29413 / PCC 7937) GN=Ava_3543	Ava_3543	12.3288
268	Q3M3D5	Uncharacterized protein OS=Anabaena variabilis (strain ATCC 29413 / PCC 7937) GN=Ava_4904	Ava_4904	12.3288
268	Q3M948	Uncharacterized protein OS=Anabaena variabilis (strain ATCC 29413 / PCC 7937) GN=Ava_2877	Ava_2877	12.3288
268	Q3MFF8	Major facilitator superfamily MFS_1 OS=Anabaena variabilis (strain ATCC 29413 / PCC 7937) GN=Ava_0654	Ava_0654	13.6986
268	Q3M7U4	Uncharacterized protein OS=Anabaena variabilis (strain ATCC 29413 / PCC 7937) GN=Ava_3335	Ava_3335	13.6986
268	Q3MCZ0	Forkhead-associated OS=Anabaena variabilis (strain ATCC 29413 / PCC 7937) GN=Ava_1523	Ava_1523	13.6986
268	Q3M463	Uncharacterized protein OS=Anabaena variabilis (strain ATCC 29413 / PCC 7937) GN=Ava_4626	Ava_4626	13.6986
268	Q3M9C1	Transcriptional regulator, LysR family OS=Anabaena variabilis (strain ATCC 29413 / PCC 7937) GN=Ava_2802	Ava_2802	15.0685
268	K9PHD3	Uncharacterized protein OS=Calothrix sp. PCC 7507 GN=Cal7507_1752	Cal7507_1752	13.6986
268	Q3M7L7	Uncharacterized protein OS=Anabaena variabilis (strain ATCC 29413 / PCC 7937) GN=Ava_3412	Ava_3412	13.6986
268	Q3MDP7	Uncharacterized protein OS=Anabaena variabilis (strain ATCC 29413 / PCC 7937) GN=Ava_1265	Ava_1265	15.0685
268	Q3MGS4	Uncharacterized protein OS=Anabaena variabilis (strain ATCC 29413 / PCC 7937) GN=Ava_0186	Ava_0186	15.0685
268	D7E3F8	Pyridoxamine 5'-phosphate oxidase-related FMN-binding protein OS=Nostoc azollae (strain 0708) GN=Aazo_1306	Aazo_1306	16.4384
268	G6FUI3	Putative uncharacterized protein OS=Fischerella sp. JSC-11 GN=FJSC11DRAFT_2530	FJSC11DRAFT_2530	17.8082
269	D7E5F4	Uncharacterized protein OS=Nostoc azollae (strain 0708) GN=Aazo_4055	Aazo_4055	42.4658
269	B5W038	Glycosyl transferase family 2 OS=Arthrospira maxima CS-328 GN=AmaxDRAFT_2130	AmaxDRAFT_2130	45.2055
269	B5W6M2	Uncharacterized protein OS=Arthrospira maxima CS-328 GN=AmaxDRAFT_4421	AmaxDRAFT_4421	49.3151
269	D7E359	Uncharacterized protein OS=Nostoc azollae (strain 0708) GN=Aazo_3519	Aazo_3519	52.0548
269	B5VVA3	Zn-dependent protease with chaperone function-like protein OS=Arthrospira maxima CS-328 GN=AmaxDRAFT_0435	AmaxDRAFT_0435	56.1644
270	B1XQR7	Type I N6 DNA Methyltransferase OS=Synechococcus sp. (strain ATCC 27264 / PCC 7002 / PR-6) GN=SYNPCC7002_C0003	SYNPCC7002_C0003	13.6986
271	Q4C926	Uncharacterized protein OS=Crocosphaera watsonii WH 8501 GN=CwatDRAFT_5955	CwatDRAFT_5955	10.9589
271	B7JYX5	Uncharacterized protein OS=Cyanothece sp. (strain PCC 8801) GN=PCC8801_2015	PCC8801_2015	10.9589
271	B7K520	2-keto-4-pentenoate hydratase-like protein OS=Cyanothece sp. (strain PCC 8801) GN=PCC8801_3897	PCC8801_3897	10.9589
271	B5W9Y4	Na+/Picotransporter OS=Arthrospira maxima CS-328 GN=AmaxDRAFT_5584	AmaxDRAFT_5584	12.3288
271	Q4BWY4	Uncharacterized protein OS=Crocosphaera watsonii WH 8501 GN=CwatDRAFT_1407	CwatDRAFT_1407	12.3288
271	B7K4B9	Uncharacterized protein OS=Cyanothece sp. (strain PCC 8801) GN=PCC8801_3876	PCC8801_3876	13.6986
272	D7E1M3	Polysaccharide export protein OS=Nostoc azollae (strain 0708) GN=Aazo_0827	Aazo_0827	50.6849
272	D7E1M2	Uncharacterized protein OS=Nostoc azollae (strain 0708) GN=Aazo_0826	Aazo_0826	50.6849
272	D7E1I1	1,2-dihydroxy-3-keto-5-methylthiopentene dioxygenase OS=Nostoc azollae (strain 0708) GN=Aazo_0775	Aazo_0775	52.0548
273	B5VXP4	Putative thiol-disulphide oxidoreductase DCC OS=Arthrospira maxima CS-328 GN=AmaxDRAFT_1286	AmaxDRAFT_1286	83.5616
273	G6FVB4	Phospholipase/carboxylesterase OS=Fischerella sp. JSC-11 GN=FJSC11DRAFT_2811	FJSC11DRAFT_2811	84.9315
273	B1XME2	Acid phosphatase SurE OS=Synechococcus sp. (strain ATCC 27264 / PCC 7002 / PR-6) GN=surE	surE SYNPCC7002_A1437	86.3014
274	Q4BWT7	Anti-sigma factor antagonist OS=Crocosphaera watsonii WH 8501 GN=CwatDRAFT_0959 PE=3	CwatDRAFT_0959	73.9726
275	D8G9E9	Putative uncharacterized protein OS=[Oscillatoria] sp. PCC 6506 GN=OSCI_4090007	OSCI_4090007	71.2329
275	B5W509	ABC-type nitrate/nitrite transport system substrate-binding protein OS=Arthrospira maxima CS-328 GN=AmaxDRAFT_3857	AmaxDRAFT_3857	72.6027
276	D7E2S6	Pyridine nucleotide-disulfide oxidoreductase family protein OS=Nostoc azollae (strain 0708) GN=Aazo_1103	Aazo_1103	79.4521
277	L8LLD2	Uncharacterized protein (Fragment) OS=Gloeocapsa sp. PCC 73106 GN=GLO73106DRAFT_00007260	GLO73106DRAFT_00007260	78.0822
278	B5W7J3	Response regulator receiver protein OS=Arthrospira maxima CS-328 GN=AmaxDRAFT_4743	AmaxDRAFT_4743	79.4521
279	D7DYD6	Glycosyl transferase family 39 OS=Nostoc azollae (strain 0708) GN=Aazo_4868	Aazo_4868	71.2329
280	D7E2B9	CsbD family protein OS=Nostoc azollae (strain 0708) GN=Aazo_3234	Aazo_3234	75.3425
281	Q3MF10	Histidine kinase, HAMP region OS=Anabaena variabilis (strain ATCC 29413 / PCC 7937) GN=Ava_0802	Ava_0802	56.1644
282	Q3M443	Uncharacterized protein OS=Anabaena variabilis (strain ATCC 29413 / PCC 7937) GN=Ava_4646	Ava_4646	24.6575
283	B1XM31	Uncharacterized protein OS=Synechococcus sp. (strain ATCC 27264 / PCC 7002 / PR-6) GN=SYNPCC7002_A0164	SYNPCC7002_A0164	65.7534
283	B1XMX2	Uncharacterized protein OS=Synechococcus sp. (strain ATCC 27264 / PCC 7002 / PR-6) GN=SYNPCC7002_A0299	SYNPCC7002_A0299	67.1233
284	K9SCE0	Uncharacterized protein OS=Geitlerinema sp. PCC 7407 GN=GEI7407_2989	GEI7407_2989	12.3288
284	B5VUQ7	C-methyltransferase OS=Arthrospira maxima CS-328 GN=AmaxDRAFT_0038	AmaxDRAFT_0038	13.6986
285	K9T2Z1	CheY-like receiver domain-containing protein OS=Pleurocapsa sp. PCC 7327 GN=Ple7327_0978	Ple7327_0978	34.2466
286	D8FUV7	Putative uncharacterized protein OS=[Oscillatoria] sp. PCC 6506 GN=OSCI_590022	OSCI_590022	15.0685
286	D8FZ27	Putative uncharacterized protein OS=[Oscillatoria] sp. PCC 6506 GN=OSCI_2180013	OSCI_2180013	15.0685
286	D8FUV8	Putative uncharacterized protein OS=[Oscillatoria] sp. PCC 6506 GN=OSCI_590023	OSCI_590023	16.4384
287	L8LNJ6	Growth inhibitor OS=Gloeocapsa sp. PCC 73106 GN=GLO73106DRAFT_00014010	GLO73106DRAFT_00014010	12.3288
288	L8LPC1	Uncharacterized protein OS=Gloeocapsa sp. PCC 73106 GN=GLO73106DRAFT_00025500	GLO73106DRAFT_00025500	13.6986
288	K9PPS8	Hopanoid biosynthesis associated protein HpnK OS=Calothrix sp. PCC 7507 GN=Cal7507_4173	Cal7507_4173	13.6986
289	B1XM07	Uncharacterized protein OS=Synechococcus sp. (strain ATCC 27264 / PCC 7002 / PR-6) GN=SYNPCC7002_A2705	SYNPCC7002_A2705	17.8082
290	K9T111	Uncharacterized protein OS=Pleurocapsa sp. PCC 7327 GN=Ple7327_0355	Ple7327_0355	13.6986
291	Q3M1I7	Uncharacterized protein OS=Anabaena variabilis (strain ATCC 29413 / PCC 7937) GN=Ava_C0067	Ava_C0067	15.0685
291	D7E5N2	Uncharacterized protein OS=Nostoc azollae (strain 0708) GN=Aazo_5296	Aazo_5296	17.8082
291	D8FT90	Putative uncharacterized protein OS=[Oscillatoria] sp. PCC 6506 GN=OSCI_10047	OSCI_10047	19.1781
291	Q3M1I5	UBA/THIF-type NAD/FAD binding fold protein OS=Anabaena variabilis (strain ATCC 29413 / PCC 7937) GN=Ava_C0069	Ava_C0069	23.2877
292	K9SCL0	Uncharacterized protein OS=Geitlerinema sp. PCC 7407 GN=GEI7407_3418	GEI7407_3418	16.4384
293	Q4C0Y6	Similar to nucleic acid-binding protein contains PIN domain OS=Crocosphaera watsonii WH 8501 GN=CwatDRAFT_2670	CwatDRAFT_2670	13.6986
294	Q3MDS3	GCN5-related N-acetyltransferase OS=Anabaena variabilis (strain ATCC 29413 / PCC 7937) GN=Ava_1239	Ava_1239	13.6986
294	D8G7V7	Putative uncharacterized protein OS=[Oscillatoria] sp. PCC 6506 GN=OSCI_3860049	OSCI_3860049	13.6986
295	B1XRK7	ATP synthase F1, gamma subunit OS=Synechococcus sp. (strain ATCC 27264 / PCC 7002 / PR-6) GN=atpG-II	atpG-II SYNPCC7002_G0152	15.0685
295	B1XRK0	ATP synthase epsilon subunit OS=Synechococcus sp. (strain ATCC 27264 / PCC 7002 / PR-6) GN=atpC-II	atpC-II SYNPCC7002_G0145	16.4384
295	B1XRK1	F0F1-ATPase subunit, putative OS=Synechococcus sp. (strain ATCC 27264 / PCC 7002 / PR-6) GN=SYNPCC7002_G0146	SYNPCC7002_G0146	16.4384
295	B1XRK3	ATP synthase subunit a 2 OS=Synechococcus sp. (strain ATCC 27264 / PCC 7002 / PR-6) GN=atpB2	atpB2 atpI2 SYNPCC7002_G0148	17.8082
296	K9PTT2	Uncharacterized protein OS=Calothrix sp. PCC 7507 GN=Cal7507_5911	Cal7507_5911	16.4384
297	K9SHH3	Methyltransferase type 12 OS=Pseudanabaena sp. PCC 7367 GN=Pse7367_1114	Pse7367_1114	16.4384
298	K9PN65	LemA family protein OS=Calothrix sp. PCC 7507 GN=Cal7507_4470	Cal7507_4470	12.3288
299	D7E4E8	SNARE associated Golgi protein-related protein OS=Nostoc azollae (strain 0708) GN=Aazo_1497	Aazo_1497	17.8082
300	Q3MEM2	Deoxyribodipyrimidine photo-lyase family protein (Cryptochrome) OS=Anabaena variabilis (strain ATCC 29413 / PCC 7937) GN=Ava_0940	Ava_0940	35.6164
300	Q3MEM3	Uncharacterized protein OS=Anabaena variabilis (strain ATCC 29413 / PCC 7937) GN=Ava_0939	Ava_0939	36.9863
300	D7E024	Uncharacterized protein OS=Nostoc azollae (strain 0708) GN=Aazo_5121	Aazo_5121	38.3562
301	D7E1T2	Glycosyl transferase group 1 OS=Nostoc azollae (strain 0708) GN=Aazo_3115	Aazo_3115	35.6164
302	D8G405	Cytosine-specific methyltransferase OS=[Oscillatoria] sp. PCC 6506 GN=OSCI_3400048	OSCI_3400048	13.6986
303	K9T0M5	Uncharacterized protein OS=Pleurocapsa sp. PCC 7327 GN=Ple7327_0237	Ple7327_0237	16.4384
304	K9Z0B6	GAF domain protein OS=Cyanobacterium aponinum (strain PCC 10605) GN=Cyan10605_0006	Cyan10605_0006	17.8082
305	K9PJ46	Major facilitator superfamily MFS_1 OS=Calothrix sp. PCC 7507 GN=Cal7507_2528	Cal7507_2528	17.8082
306	B0JQ64	Putative uncharacterized protein OS=Microcystis aeruginosa (strain NIES-843) GN=MAE_07010	MAE_07010	17.8082
307	K9ZAH5	Penicillin amidase OS=Cyanobacterium aponinum (strain PCC 10605) GN=Cyan10605_3351	Cyan10605_3351	17.8082
308	K9PTT3	N-acetylneuraminate synthase OS=Leptolyngbya sp. PCC 7376 GN=Lepto7376_0064	Lepto7376_0064	10.9589
308	K9PSZ5	UDP-N-acetylglucosamine 4,6-dehydratase OS=Leptolyngbya sp. PCC 7376 GN=Lepto7376_0085	Lepto7376_0085	12.3288
308	D4TLS5	Uncharacterized protein OS=Cylindrospermopsis raciborskii CS-505 GN=CRC_03385	CRC_03385	15.0685
308	K9PTU2	UDP-4-keto-6-deoxy-N-acetylglucosamine4-aminotra nsferase OS=Leptolyngbya sp. PCC 7376 GN=Lepto7376_0083	Lepto7376_0083	16.4384
309	Q3MA26	ATPase-like protein OS=Anabaena variabilis (strain ATCC 29413 / PCC 7937) GN=Ava_2545	Ava_2545	13.6986
309	Q3M533	Phosphonate-binding periplasmic protein OS=Anabaena variabilis (strain ATCC 29413 / PCC 7937) GN=Ava_4304	Ava_4304	13.6986
309	Q3MGZ1	Patatin OS=Anabaena variabilis (strain ATCC 29413 / PCC 7937) GN=Ava_0119	Ava_0119	15.0685
310	D8FU60	Transporter, MscS family OS=[Oscillatoria] sp. PCC 6506 GN=OSCI_340022	OSCI_340022	15.0685
310	D8FZ14	Putative uncharacterized protein OS=[Oscillatoria] sp. PCC 6506 GN=OSCI_2170001	OSCI_2170001	16.4384
311	B1XR64	Uncharacterized protein OS=Synechococcus sp. (strain ATCC 27264 / PCC 7002 / PR-6) GN=SYNPCC7002_F0064	SYNPCC7002_F0064	35.6164
311	B1XR63	Acetyltransferase, GNAT family OS=Synechococcus sp. (strain ATCC 27264 / PCC 7002 / PR-6) GN=SYNPCC7002_F0063	SYNPCC7002_F0063	38.3562
312	B7JXH0	Methyltransferase type 12 OS=Cyanothece sp. (strain PCC 8801) GN=PCC8801_0639	PCC8801_0639	16.4384
312	B5IQK6	SAM-dependent O-methyltransferase OS=Cyanobium sp. PCC 7001 GN=CPCC7001_105	CPCC7001_105	16.4384
313	B7K2C3	Resolvase domain protein OS=Cyanothece sp. (strain PCC 8801) GN=PCC8801_1191	PCC8801_1191	20.5479
314	K9T0C1	Uncharacterized protein OS=Pleurocapsa sp. PCC 7327 GN=Ple7327_0427	Ple7327_0427	21.9178
314	D7DWI5	Uncharacterized protein OS=Nostoc azollae (strain 0708) GN=Aazo_2047	Aazo_2047	21.9178
315	D7DVH0	Uncharacterized protein OS=Nostoc azollae (strain 0708) GN=Aazo_0154	Aazo_0154	41.0959
316	K9PTI4	Uncharacterized protein OS=Calothrix sp. PCC 7507 GN=Cal7507_5939	Cal7507_5939	19.1781
316	D8FZT6	Putative uncharacterized protein OS=[Oscillatoria] sp. PCC 6506 GN=OSCI_2520003	OSCI_2520003	23.2877
317	G6FY87	Methylmalonate-semialdehyde dehydrogenase OS=Fischerella sp. JSC-11 GN=FJSC11DRAFT_3836	FJSC11DRAFT_3836	31.5068
318	B5VZR1	Uncharacterized protein OS=Arthrospira maxima CS-328 GN=AmaxDRAFT_1887	AmaxDRAFT_1887	24.6575
318	B5VZH9	Uncharacterized protein OS=Arthrospira maxima CS-328 GN=AmaxDRAFT_1981	AmaxDRAFT_1981	31.5068
319	Q3M359	Peptidoglycan-binding domain 1 OS=Anabaena variabilis (strain ATCC 29413 / PCC 7937) GN=Ava_4980	Ava_4980	47.9452
320	D7DY11	Uncharacterized protein OS=Nostoc azollae (strain 0708) GN=Aazo_2406	Aazo_2406	39.726
321	B1XMS0	Glutamine synthetase type III OS=Synechococcus sp. (strain ATCC 27264 / PCC 7002 / PR-6) GN=glnN	glnN SYNPCC7002_A0246	31.5068
322	B0JUQ0	Putative uncharacterized protein OS=Microcystis aeruginosa (strain NIES-843) GN=MAE_46760	MAE_46760	43.8356
322	B5VW19	Uncharacterized protein OS=Arthrospira maxima CS-328 GN=AmaxDRAFT_0711	AmaxDRAFT_0711	47.9452
323	D8G8E0	Putative uncharacterized protein OS=[Oscillatoria] sp. PCC 6506 GN=OSCI_3910024	OSCI_3910024	45.2055
324	B5VU67	Uncharacterized protein OS=Arthrospira maxima CS-328 GN=AmaxDRAFT_0108	AmaxDRAFT_0108	17.8082
324	B5VU66	Uncharacterized protein OS=Arthrospira maxima CS-328 GN=AmaxDRAFT_0107	AmaxDRAFT_0107	21.9178
325	B1XIH1	Isocitrate dehydrogenase, NADP-dependent OS=Synechococcus sp. (strain ATCC 27264 / PCC 7002 / PR-6) GN=icd	icd SYNPCC7002_A0838	10.9589
325	B1XLX4	Uncharacterized protein OS=Synechococcus sp. (strain ATCC 27264 / PCC 7002 / PR-6) GN=SYNPCC7002_A2672	SYNPCC7002_A2672	12.3288
325	K9Q5N7	Uncharacterized protein OS=Leptolyngbya sp. PCC 7376 GN=Lepto7376_4598	Lepto7376_4598	13.6986
326	G6FMH4	Putative uncharacterized protein OS=Fischerella sp. JSC-11 GN=FJSC11DRAFT_0071	FJSC11DRAFT_0071	10.9589
326	B5IQ34	Putative uncharacterized protein OS=Cyanobium sp. PCC 7001 GN=CPCC7001_2264	CPCC7001_2264	12.3288
326	G6FMH5	Putative uncharacterized protein OS=Fischerella sp. JSC-11 GN=FJSC11DRAFT_0072	FJSC11DRAFT_0072	12.3288
326	B0JIS0	Putative uncharacterized protein OS=Microcystis aeruginosa (strain NIES-843) GN=MAE_58060	MAE_58060	13.6986
326	G6FTJ6	Glycosyl transferase family 2 OS=Fischerella sp. JSC-11 GN=FJSC11DRAFT_2193	FJSC11DRAFT_2193	13.6986
326	G6FXS8	RimK domain protein ATP-grasp OS=Fischerella sp. JSC-11 GN=FJSC11DRAFT_3677	FJSC11DRAFT_3677	13.6986
326	G6FWK1	Glycosyl transferase group 1 OS=Fischerella sp. JSC-11 GN=FJSC11DRAFT_3250	FJSC11DRAFT_3250	15.0685
327	Q3MDU8	NADPH-dependent FMN reductase OS=Anabaena variabilis (strain ATCC 29413 / PCC 7937) GN=Ava_1214	Ava_1214	17.8082
327	K9Q5N5	3-oxoacyl-(Acyl-carrier-protein) reductase OS=Leptolyngbya sp. PCC 7376 GN=Lepto7376_3941	Lepto7376_3941	17.8082
327	Q3M510	Short-chain dehydrogenase/reductase SDR OS=Anabaena variabilis (strain ATCC 29413 / PCC 7937) GN=Ava_4328	Ava_4328	20.5479
328	D7DYI4	Transcriptional regulator, XRE family OS=Nostoc azollae (strain 0708) GN=Aazo_0178	Aazo_0178	68.4932
329	Q4C8D8	Helix-turn-helix motif OS=Crocosphaera watsonii WH 8501 GN=CwatDRAFT_5838	CwatDRAFT_5838	10.9589
329	B0JGI7	Putative uncharacterized protein OS=Microcystis aeruginosa (strain NIES-843) GN=MAE_54310	MAE_54310	10.9589
329	B0JQS5	Putative uncharacterized protein OS=Microcystis aeruginosa (strain NIES-843) GN=MAE_39720	MAE_39720	15.0685
330	Q3MH38	Gas vesicle G OS=Anabaena variabilis (strain ATCC 29413 / PCC 7937) GN=Ava_0072	Ava_0072	10.9589
330	D8G9W3	Putative uncharacterized protein OS=[Oscillatoria] sp. PCC 6506 GN=OSCI_4130033	OSCI_4130033	13.6986
330	Q3MEC4	Glycosyl transferase, family 2 OS=Anabaena variabilis (strain ATCC 29413 / PCC 7937) GN=Ava_1038	Ava_1038	13.6986
331	D7DW28	Rhodopirellula transposase family protein OS=Nostoc azollae (strain 0708) GN=Aazo_4187	Aazo_4187	10.9589
331	K9PWD6	von Willebrand factor type A OS=Leptolyngbya sp. PCC 7376 GN=Lepto7376_0826	Lepto7376_0826	10.9589
331	D7E4X7	Uncharacterized protein OS=Nostoc azollae (strain 0708) GN=Aazo_3949	Aazo_3949	10.9589
331	D7E2C2	Uncharacterized protein OS=Nostoc azollae (strain 0708) GN=Aazo_3238	Aazo_3238	15.0685
332	K9T9T8	Outer membrane protein/peptidoglycan-associated (Lipo)protein OS=Pleurocapsa sp. PCC 7327 GN=Ple7327_4057	Ple7327_4057	12.3288
332	G6FXA0	GAF domain protein OS=Fischerella sp. JSC-11 GN=FJSC11DRAFT_3499	FJSC11DRAFT_3499	15.0685
332	G6FUL9	Putative uncharacterized protein OS=Fischerella sp. JSC-11 GN=FJSC11DRAFT_2566	FJSC11DRAFT_2566	15.0685
332	G6FUM0	Putative uncharacterized protein OS=Fischerella sp. JSC-11 GN=FJSC11DRAFT_2567	FJSC11DRAFT_2567	15.0685
332	G6FYG0	Putative uncharacterized protein OS=Fischerella sp. JSC-11 GN=FJSC11DRAFT_3909	FJSC11DRAFT_3909	16.4384
332	K9T5Q8	Phospholipase/lecithinase/hemolysin OS=Pleurocapsa sp. PCC 7327 GN=Ple7327_2147	Ple7327_2147	17.8082
333	L8LNZ1	Putative calcium-binding protein OS=Gloeocapsa sp. PCC 73106 GN=GLO73106DRAFT_00023960	GLO73106DRAFT_00023960	12.3288
333	Q4BVB7	TPR repeat OS=Crocosphaera watsonii WH 8501 GN=CwatDRAFT_0453	CwatDRAFT_0453	12.3288
334	B5W6U2	Uncharacterized protein OS=Arthrospira maxima CS-328 GN=AmaxDRAFT_4491	AmaxDRAFT_4491	10.9589
334	B5W5P2	Cupin 4 family protein OS=Arthrospira maxima CS-328 GN=AmaxDRAFT_4091	AmaxDRAFT_4091	12.3288
334	B5VX13	Uncharacterized protein OS=Arthrospira maxima CS-328 GN=AmaxDRAFT_1055	AmaxDRAFT_1055	19.1781
335	B5IPB9	Putative uncharacterized protein OS=Cyanobium sp. PCC 7001 GN=CPCC7001_558	CPCC7001_558	12.3288
335	K9Q0B6	Uncharacterized protein OS=Leptolyngbya sp. PCC 7376 GN=Lepto7376_2203	Lepto7376_2203	12.3288
335	Q3MAC4	Uncharacterized protein OS=Anabaena variabilis (strain ATCC 29413 / PCC 7937) GN=Ava_2447	Ava_2447	12.3288
336	B1XKS8	Translocator protein, LysE family superfamily OS=Synechococcus sp. (strain ATCC 27264 / PCC 7002 / PR-6) GN=SYNPCC7002_A0029	SYNPCC7002_A0029	15.0685
336	K9Z350	Lysine exporter protein (LYSE/YGGA) OS=Cyanobacterium aponinum (strain PCC 10605) GN=Cyan10605_1527	Cyan10605_1527	16.4384
336	B1XLJ6	Uncharacterized protein OS=Synechococcus sp. (strain ATCC 27264 / PCC 7002 / PR-6) GN=SYNPCC7002_A0142	SYNPCC7002_A0142	16.4384
337	K9PSE0	Uncharacterized protein OS=Calothrix sp. PCC 7507 GN=Cal7507_5701	Cal7507_5701	10.9589
337	D8FY00	Putative uncharacterized protein OS=[Oscillatoria] sp. PCC 6506 GN=OSCI_1600040	OSCI_1600040	10.9589
337	D8G2T9	Putative glycosyl transferase OS=[Oscillatoria] sp. PCC 6506 GN=OSCI_3230030	OSCI_3230030	12.3288
337	K9PXW3	Surface antigen (D15) OS=Leptolyngbya sp. PCC 7376 GN=Lepto7376_1617	Lepto7376_1617	13.6986
337	D8FZG9	Putative uncharacterized protein OS=[Oscillatoria] sp. PCC 6506 GN=OSCI_2420014	OSCI_2420014	13.6986
338	B0JV31	Putative uncharacterized protein OS=Microcystis aeruginosa (strain NIES-843) GN=MAE_15430	MAE_15430	15.0685
339	L8LQ52	Uncharacterized protein (Fragment) OS=Gloeocapsa sp. PCC 73106 GN=GLO73106DRAFT_00019860	GLO73106DRAFT_00019860	12.3288
339	B1XJ78	Uncharacterized protein OS=Synechococcus sp. (strain ATCC 27264 / PCC 7002 / PR-6) GN=SYNPCC7002_A2265	SYNPCC7002_A2265	15.0685
339	Q4C941	MotA/TolQ/ExbB proton channel OS=Crocosphaera watsonii WH 8501 GN=CwatDRAFT_5961	CwatDRAFT_5961	17.8082
339	Q4C942	Uncharacterized protein OS=Crocosphaera watsonii WH 8501 GN=CwatDRAFT_5962	CwatDRAFT_5962	17.8082
339	Q4C943	Uncharacterized protein OS=Crocosphaera watsonii WH 8501 GN=CwatDRAFT_5963	CwatDRAFT_5963	19.1781
339	B1XKC6	Polyketide synthase OS=Synechococcus sp. (strain ATCC 27264 / PCC 7002 / PR-6) GN=SYNPCC7002_A1173 PE=1	SYNPCC7002_A1173	21.9178
340	D7E1B1	Multi-sensor hybrid histidine kinase OS=Nostoc azollae (strain 0708) GN=Aazo_2995	Aazo_2995	61.6438
341	D7E450	Phosphate transporter OS=Nostoc azollae (strain 0708) GN=Aazo_3724	Aazo_3724	50.6849
341	D8G7X6	Phosphate permease OS=[Oscillatoria] sp. PCC 6506 GN=OSCI_3860068	OSCI_3860068	53.4247
342	D7DYB8	Integral membrane sensor signal transduction histidine kinase OS=Nostoc azollae (strain 0708) GN=Aazo_4843	Aazo_4843	36.9863
343	Q3M5R2	Putative MerR-family transcriptional regulator OS=Anabaena variabilis (strain ATCC 29413 / PCC 7937) GN=Ava_4070	Ava_4070	13.6986
343	Q3M1B7	Aldo/keto reductase OS=Anabaena variabilis (strain ATCC 29413 / PCC 7937) GN=Ava_C0138	Ava_C0138	13.6986
343	Q3MF39	NUDIX hydrolase OS=Anabaena variabilis (strain ATCC 29413 / PCC 7937) GN=Ava_0773	Ava_0773	19.1781
344	B0JMD1	Putative uncharacterized protein OS=Microcystis aeruginosa (strain NIES-843) GN=MAE_33940	MAE_33940	12.3288
344	Q4BZ82	Uncharacterized protein OS=Crocosphaera watsonii WH 8501 GN=CwatDRAFT_1874	CwatDRAFT_1874	17.8082
345	B5VYJ1	Ribulose-5-phosphate 4-epimerase OS=Arthrospira maxima CS-328 GN=AmaxDRAFT_1582	AmaxDRAFT_1582	19.1781
346	D4TDH7	Uncharacterized protein OS=Cylindrospermopsis raciborskii CS-505 GN=CRC_00244	CRC_00244	24.6575
346	Q3M2X9	UPF0056 inner membrane protein OS=Anabaena variabilis (strain ATCC 29413 / PCC 7937) GN=Ava_5060	Ava_5060	24.6575
346	Q3M895	Lipolytic enzyme, G-D-S-L OS=Anabaena variabilis (strain ATCC 29413 / PCC 7937) GN=Ava_3183	Ava_3183	26.0274
347	G6FTN0	Stem cell self-renewal protein Piwi OS=Fischerella sp. JSC-11 GN=FJSC11DRAFT_2227	FJSC11DRAFT_2227	16.4384
348	B7K4I5	Uncharacterized protein OS=Cyanothece sp. (strain PCC 8801) GN=PCC8801_1390	PCC8801_1390	15.0685
349	A2BPA9	Uncharacterized conserved protein OS=Prochlorococcus marinus (strain AS9601) GN=A9601_03321	A9601_03321	16.4384
350	Q4C9B9	Uncharacterized protein OS=Crocosphaera watsonii WH 8501 GN=CwatDRAFT_6421	CwatDRAFT_6421	13.6986
350	Q4BVP2	Uncharacterized protein OS=Crocosphaera watsonii WH 8501 GN=CwatDRAFT_0623	CwatDRAFT_0623	13.6986
351	Q4C3V3	Uncharacterized protein OS=Crocosphaera watsonii WH 8501 GN=CwatDRAFT_3921	CwatDRAFT_3921	16.4384
352	K9S5I0	Uncharacterized protein OS=Geitlerinema sp. PCC 7407 GN=GEI7407_0965	GEI7407_0965	30.137
352	K9S6S1	Uncharacterized protein OS=Geitlerinema sp. PCC 7407 GN=GEI7407_0966	GEI7407_0966	31.5068
352	K9S678	Polysaccharide biosynthesis protein OS=Geitlerinema sp. PCC 7407 GN=GEI7407_0963	GEI7407_0963	32.8767
353	G6FQM0	Putative uncharacterized protein OS=Fischerella sp. JSC-11 GN=FJSC11DRAFT_1167	FJSC11DRAFT_1167	19.1781
354	B0JKA7	Putative uncharacterized protein OS=Microcystis aeruginosa (strain NIES-843) GN=MAE_61390	MAE_61390	23.2877
355	D7DZF1	Type IV pilus assembly protein PilO OS=Nostoc azollae (strain 0708) GN=Aazo_0320	Aazo_0320	43.8356
356	Q3MF20	Periplasmic Sensor Signal Transduction Histidine Kinase OS=Anabaena variabilis (strain ATCC 29413 / PCC 7937) GN=Ava_0792	Ava_0792	20.5479
356	D8G8R6	Putative uncharacterized protein OS=[Oscillatoria] sp. PCC 6506 GN=OSCI_3990008	OSCI_3990008	23.2877
357	Q3MDJ5	Uncharacterized protein OS=Anabaena variabilis (strain ATCC 29413 / PCC 7937) GN=Ava_1317	Ava_1317	43.8356
358	A2BQW4	Urease accessory protein UreE OS=Prochlorococcus marinus (strain AS9601) GN=ureE	ureE A9601_08911	61.6438
359	Q3M3N0	RDD OS=Anabaena variabilis (strain ATCC 29413 / PCC 7937) GN=Ava_4809	Ava_4809	45.2055
359	K9S3R1	Uncharacterized protein OS=Geitlerinema sp. PCC 7407 GN=GEI7407_0281	GEI7407_0281	46.5753
359	K9S4C3	Uncharacterized protein OS=Geitlerinema sp. PCC 7407 GN=GEI7407_0271	GEI7407_0271	47.9452
360	B5VU19	Binding-protein-dependent transport systems inner membrane component OS=Arthrospira maxima CS-328 GN=AmaxDRAFT_0063	AmaxDRAFT_0063	67.1233
361	B1XNH8	Uncharacterized protein OS=Synechococcus sp. (strain ATCC 27264 / PCC 7002 / PR-6) GN=SYNPCC7002_A0346	SYNPCC7002_A0346	67.1233
361	B1XMA9	SCP-like extracellular protein subfamily, putative OS=Synechococcus sp. (strain ATCC 27264 / PCC 7002 / PR-6) GN=SYNPCC7002_A1404	SYNPCC7002_A1404	68.4932
361	B1XIV3	Succinate-CoA ligase beta chain OS=Synechococcus sp. (strain ATCC 27264 / PCC 7002 / PR-6) GN=sucC	sucC SYNPCC7002_A0891	71.2329
361	D8G775	Succinyl-CoA synthetase (ADP-forming) beta subunit OS=[Oscillatoria] sp. PCC 6506 GN=OSCI_3790021	OSCI_3790021	71.2329
361	B1XIV2	Succinyl-CoA synthetase, alpha chain OS=Synechococcus sp. (strain ATCC 27264 / PCC 7002 / PR-6) GN=sucD	sucD SYNPCC7002_A0890	71.2329
361	B1XM03	Probable protein phosphatase OS=Synechococcus sp. (strain ATCC 27264 / PCC 7002 / PR-6) GN=SYNPCC7002_A2701	SYNPCC7002_A2701	72.6027
362	K9SGK3	Uncharacterized protein OS=Pseudanabaena sp. PCC 7367 GN=Pse7367_0960	Pse7367_0960	10.9589
362	K9T2C6	Response regulator with CheY-like receiver, AAA-type ATPase, and DNA-binding domains OS=Pleurocapsa sp. PCC 7327 GN=Ple7327_1192	Ple7327_1192	10.9589
362	K9SNQ2	Glycosyl transferase family 2 OS=Pseudanabaena sp. PCC 7367 GN=Pse7367_3589	Pse7367_3589	12.3288
362	K9T356	Chemotaxis signal transduction protein OS=Pleurocapsa sp. PCC 7327 GN=Ple7327_1190	Ple7327_1190	13.6986
362	K9SLE8	CheA signal transduction histidine kinase OS=Pseudanabaena sp. PCC 7367 GN=Pse7367_2368	Pse7367_2368	15.0685
362	Q4C6P3	Uncharacterized protein OS=Crocosphaera watsonii WH 8501 GN=CwatDRAFT_5113	CwatDRAFT_5113	15.0685
363	B5W5F1	Lysine exporter protein (LYSE/YGGA) OS=Arthrospira maxima CS-328 GN=AmaxDRAFT_4000	AmaxDRAFT_4000	10.9589
363	B5W1E4	Outer membrane efflux protein OS=Arthrospira maxima CS-328 GN=AmaxDRAFT_2586	AmaxDRAFT_2586	10.9589
363	B5W1E1	Efflux transporter, RND family, MFP subunit OS=Arthrospira maxima CS-328 GN=AmaxDRAFT_2583	AmaxDRAFT_2583	10.9589
363	B5W3G5	Uncharacterized protein OS=Arthrospira maxima CS-328 GN=AmaxDRAFT_3272	AmaxDRAFT_3272	12.3288
363	B5W1V0	Phytoene desaturase OS=Arthrospira maxima CS-328 GN=AmaxDRAFT_2748	AmaxDRAFT_2748	13.6986
363	D8G2J9	Macrolide specific ABC-type transporter,ATP-binding protein OS=[Oscillatoria] sp. PCC 6506 GN=OSCI_3200010	OSCI_3200010	16.4384
363	B5W1E2	Uncharacterized protein OS=Arthrospira maxima CS-328 GN=AmaxDRAFT_2584	AmaxDRAFT_2584	17.8082
363	B5W7Y3	Tetratricopeptide TPR_2 repeat protein (Fragment) OS=Arthrospira maxima CS-328 GN=AmaxDRAFT_4883	AmaxDRAFT_4883	20.5479
364	D8FYA7	Putative uncharacterized protein OS=[Oscillatoria] sp. PCC 6506 GN=OSCI_1690001	OSCI_1690001	27.3973
365	B5VYX5	Phosphate acetyltransferase OS=Arthrospira maxima CS-328 GN=AmaxDRAFT_1717	AmaxDRAFT_1717	15.0685
365	Q4BXW5	Probable phosphate acetyltransferase OS=Crocosphaera watsonii WH 8501 GN=CwatDRAFT_1370	CwatDRAFT_1370	15.0685
365	Q4BXW7	Similar to BioD-like N-terminal domain of phosphotransacetylase OS=Crocosphaera watsonii WH 8501 GN=CwatDRAFT_1368	CwatDRAFT_1368	15.0685
365	B5VV33	Uncharacterized protein OS=Arthrospira maxima CS-328 GN=AmaxDRAFT_0367	AmaxDRAFT_0367	16.4384
365	Q4C010	Uncharacterized protein OS=Crocosphaera watsonii WH 8501 GN=CwatDRAFT_2317	CwatDRAFT_2317	19.1781
366	K9SED0	Uncharacterized protein OS=Pseudanabaena sp. PCC 7367 GN=Pse7367_0669	Pse7367_0669	10.9589
366	K9SFY8	Uncharacterized protein OS=Pseudanabaena sp. PCC 7367 GN=Pse7367_0759	Pse7367_0759	10.9589
366	Q6ZE90	Sll8002 protein OS=Synechocystis sp. (strain PCC 6803 / Kazusa) GN=sll8002	sll8002	10.9589
366	K9SF32	GTP-binding protein HSR1-related protein OS=Pseudanabaena sp. PCC 7367 GN=Pse7367_0468	Pse7367_0468	10.9589
366	K9SHB6	Glycosyl transferase family 39 OS=Pseudanabaena sp. PCC 7367 GN=Pse7367_1048	Pse7367_1048	10.9589
366	K9T2T2	Putative thiol oxidoreductase OS=Pleurocapsa sp. PCC 7327 GN=Ple7327_1855	Ple7327_1855	12.3288
366	K9PMC8	Uncharacterized protein OS=Calothrix sp. PCC 7507 GN=Cal7507_4186	Cal7507_4186	15.0685
367	K9PUP7	Filamentous hemagglutinin family outer membrane protein OS=Leptolyngbya sp. PCC 7376 GN=Lepto7376_0054	Lepto7376_0054	17.8082
367	Q3M9B2	Filamentous hemagglutinin-like protein OS=Anabaena variabilis (strain ATCC 29413 / PCC 7937) GN=Ava_2811	Ava_2811	17.8082
367	B0JR58	Filamentous haemagglutinin-like OS=Microcystis aeruginosa (strain NIES-843) GN=MAE_41050	MAE_41050	17.8082
367	K9Q4W1	Filamentous hemagglutinin family outer membrane protein OS=Leptolyngbya sp. PCC 7376 GN=Lepto7376_3622	Lepto7376_3622	20.5479
367	Q3M6P4	Filamentous hemagglutinin-like protein OS=Anabaena variabilis (strain ATCC 29413 / PCC 7937) GN=Ava_3737	Ava_3737	26.0274
367	Q3M2R6	Filamentous hemagglutinin-like protein OS=Anabaena variabilis (strain ATCC 29413 / PCC 7937) GN=Ava_B0006	Ava_B0006	26.0274
367	Q3MDC3	Filamentous hemagglutinin-like protein OS=Anabaena variabilis (strain ATCC 29413 / PCC 7937) GN=Ava_1390	Ava_1390	26.0274
368	Q4C434	Uncharacterized protein OS=Crocosphaera watsonii WH 8501 GN=CwatDRAFT_3727	CwatDRAFT_3727	17.8082
368	B7K654	Uncharacterized protein OS=Cyanothece sp. (strain PCC 8801) GN=PCC8801_4177	PCC8801_4177	17.8082
368	K9Z8P8	Mammalian cell entry related domain protein OS=Cyanobacterium aponinum (strain PCC 10605) GN=Cyan10605_2908	Cyan10605_2908	17.8082
368	B1XKR6	Uncharacterized protein OS=Synechococcus sp. (strain ATCC 27264 / PCC 7002 / PR-6) GN=SYNPCC7002_A0017	SYNPCC7002_A0017	20.5479
368	Q4C435	Uncharacterized protein OS=Crocosphaera watsonii WH 8501 GN=CwatDRAFT_3726	CwatDRAFT_3726	20.5479
368	B1XLM0	Thymidylate kinase OS=Synechococcus sp. (strain ATCC 27264 / PCC 7002 / PR-6) GN=tmk	tmk SYNPCC7002_A1316	21.9178
368	B1XQ93	Crossover junction endodeoxyribonuclease RuvC OS=Synechococcus sp. (strain ATCC 27264 / PCC 7002 / PR-6) GN=ruvC	ruvC SYNPCC7002_A0630	21.9178
368	B1XNL9	Conserved hypothetical membrane protein OS=Synechococcus sp. (strain ATCC 27264 / PCC 7002 / PR-6) GN=SYNPCC7002_A1553	SYNPCC7002_A1553	23.2877
368	A2BSP5	Putative GPH family sugar transporter OS=Prochlorococcus marinus (strain AS9601) GN=melB	melB A9601_15231	24.6575
368	B1XLQ3	Ribonucleoside-diphosphate reductase OS=Synechococcus sp. (strain ATCC 27264 / PCC 7002 / PR-6) GN=nrdA	nrdA SYNPCC7002_A1350	24.6575
368	Q9R6U7	Cytochrome b6-f complex subunit 7 OS=Synechococcus sp. (strain ATCC 27264 / PCC 7002 / PR-6) GN=petM	petM SYNPCC7002_A1311	24.6575
368	Q4BVV7	Similar to ABC-type amino acid transport/signal transduction systems periplasmic component/domain OS=Crocosphaera watsonii WH 8501 GN=CwatDRAFT_0707	CwatDRAFT_0707	24.6575
368	B1XKU2	Uncharacterized protein OS=Synechococcus sp. (strain ATCC 27264 / PCC 7002 / PR-6) GN=SYNPCC7002_A0044	SYNPCC7002_A0044	26.0274
368	B1XI53	Uncharacterized protein OS=Synechococcus sp. (strain ATCC 27264 / PCC 7002 / PR-6) GN=SYNPCC7002_A0800	SYNPCC7002_A0800	26.0274
368	D8FUC2	Putative uncharacterized protein OS=[Oscillatoria] sp. PCC 6506 GN=OSCI_410002	OSCI_410002	26.0274
368	A8HTN2	Phycocyanobilin lyase subunit CpcU OS=Synechococcus sp. (strain ATCC 27264 / PCC 7002 / PR-6) GN=cpcU PE=1	cpcU SYNPCC7002_A2053	26.0274
368	B1XNU9	Ribonucleoside-diphosphate reductase subunit beta OS=Synechococcus sp. (strain ATCC 27264 / PCC 7002 / PR-6) GN=nrdB	nrdB SYNPCC7002_A0382	27.3973
368	B5VWN9	Uncharacterized protein OS=Arthrospira maxima CS-328 GN=AmaxDRAFT_0931	AmaxDRAFT_0931	27.3973
368	B5VWP0	Ribonucleoside-diphosphate reductase beta chain OS=Arthrospira maxima CS-328 GN=AmaxDRAFT_0932	AmaxDRAFT_0932	28.7671
368	Q4C6J5	Uncharacterized protein OS=Crocosphaera watsonii WH 8501 GN=CwatDRAFT_5014	CwatDRAFT_5014	28.7671
368	B5VWP2	Ribonucleoside-diphosphate reductase beta chain OS=Arthrospira maxima CS-328 GN=AmaxDRAFT_0934	AmaxDRAFT_0934	30.137
368	Q4C0D0	Uncharacterized protein OS=Crocosphaera watsonii WH 8501 GN=CwatDRAFT_2430	CwatDRAFT_2430	30.137
369	B1XL63	Uncharacterized protein OS=Synechococcus sp. (strain ATCC 27264 / PCC 7002 / PR-6) GN=SYNPCC7002_A2572	SYNPCC7002_A2572	10.9589
369	D8FTL3	Transporter, MscS family OS=[Oscillatoria] sp. PCC 6506 GN=OSCI_150005	OSCI_150005	10.9589
369	Q4C198	Peroxidase OS=Crocosphaera watsonii WH 8501 GN=CwatDRAFT_2797	CwatDRAFT_2797	12.3288
369	Q4C4G7	MscS Mechanosensitive ion channel OS=Crocosphaera watsonii WH 8501 GN=CwatDRAFT_4074	CwatDRAFT_4074	12.3288
369	K9Q341	Uncharacterized protein OS=Leptolyngbya sp. PCC 7376 GN=Lepto7376_3339	Lepto7376_3339	12.3288
369	Q4C199	Animal haem peroxidase OS=Crocosphaera watsonii WH 8501 GN=CwatDRAFT_2798	CwatDRAFT_2798	13.6986
369	B1XHV4	ABC transporter, ATPase subunit OS=Synechococcus sp. (strain ATCC 27264 / PCC 7002 / PR-6) GN=SYNPCC7002_A2036	SYNPCC7002_A2036	15.0685
369	B1XHV5	ABC transporter, permease subunit OS=Synechococcus sp. (strain ATCC 27264 / PCC 7002 / PR-6) GN=SYNPCC7002_A2037	SYNPCC7002_A2037	15.0685
369	B1XKI6	Uncharacterized protein OS=Synechococcus sp. (strain ATCC 27264 / PCC 7002 / PR-6) GN=SYNPCC7002_A2483	SYNPCC7002_A2483	15.0685
369	B1XHV6	ABC transporter, periplasmic binding protein OS=Synechococcus sp. (strain ATCC 27264 / PCC 7002 / PR-6) GN=SYNPCC7002_A2038	SYNPCC7002_A2038	16.4384
370	A2BPM0	Possible cobalt transport protein OS=Prochlorococcus marinus (strain AS9601) GN=cbiQ	cbiQ A9601_04431	16.4384
371	B1XJX3	Uncharacterized protein OS=Synechococcus sp. (strain ATCC 27264 / PCC 7002 / PR-6) GN=SYNPCC7002_A1099	SYNPCC7002_A1099	10.9589
371	K9T7D4	Uncharacterized protein OS=Pleurocapsa sp. PCC 7327 GN=Ple7327_2773	Ple7327_2773	12.3288
372	K9PKV0	CRISPR-associated protein Csc3 OS=Calothrix sp. PCC 7507 GN=Cal7507_2975	Cal7507_2975	15.0685
372	K9PKC1	CRISPR-associated helicase, Cas3 family OS=Calothrix sp. PCC 7507 GN=Cal7507_2972	Cal7507_2972	15.0685
372	K9PLJ5	CRISPR-associated protein Csc1 OS=Calothrix sp. PCC 7507 GN=Cal7507_2973	Cal7507_2973	15.0685
372	D8FUL0	Putative uncharacterized protein OS=[Oscillatoria] sp. PCC 6506 GN=OSCI_520004	OSCI_520004	17.8082
373	D7DZ67	Uncharacterized protein OS=Nostoc azollae (strain 0708) GN=Aazo_4959	Aazo_4959	10.9589
373	D7E4Z9	Uncharacterized protein OS=Nostoc azollae (strain 0708) GN=Aazo_1624	Aazo_1624	17.8082
374	K9SEH6	Glycosyl transferase group 1 OS=Pseudanabaena sp. PCC 7367 GN=Pse7367_0720	Pse7367_0720	12.3288
374	K9PDR2	Uncharacterized protein OS=Calothrix sp. PCC 7507 GN=Cal7507_0363	Cal7507_0363	12.3288
374	K9PCJ4	Glycosyl transferase group 1 OS=Calothrix sp. PCC 7507 GN=Cal7507_0362	Cal7507_0362	17.8082
374	K9PCJ8	Uncharacterized protein OS=Calothrix sp. PCC 7507 GN=Cal7507_0367	Cal7507_0367	17.8082
375	B7K1I7	Glycosyl transferase group 1 OS=Cyanothece sp. (strain PCC 8801) GN=PCC8801_3566	PCC8801_3566	32.8767
376	K9SB61	Carboxymethylenebutenolidase, putative OS=Geitlerinema sp. PCC 7407 GN=GEI7407_2723	GEI7407_2723	13.6986
377	B1XQR6	Uncharacterized protein OS=Synechococcus sp. (strain ATCC 27264 / PCC 7002 / PR-6) GN=SYNPCC7002_C0002	SYNPCC7002_C0002	10.9589
377	B1XQK4	Uncharacterized protein OS=Synechococcus sp. (strain ATCC 27264 / PCC 7002 / PR-6) GN=SYNPCC7002_A1912	SYNPCC7002_A1912	12.3288
377	B1XR81	Uncharacterized protein OS=Synechococcus sp. (strain ATCC 27264 / PCC 7002 / PR-6) GN=SYNPCC7002_F0081	SYNPCC7002_F0081	12.3288
378	K9S441	Uncharacterized protein OS=Geitlerinema sp. PCC 7407 GN=GEI7407_0221	GEI7407_0221	13.6986
379	Q3M2L8	Acetyltransferase, GNAT family OS=Anabaena variabilis (strain ATCC 29413 / PCC 7937) GN=Ava_B0054	Ava_B0054	19.1781
380	B1XIJ0	Putative FAD-dependent dehydrogenase OS=Synechococcus sp. (strain ATCC 27264 / PCC 7002 / PR-6) GN=SYNPCC7002_A0857	SYNPCC7002_A0857	23.2877
381	D7E3S6	Uncharacterized protein OS=Nostoc azollae (strain 0708) GN=Aazo_1333	Aazo_1333	19.1781
382	K9Q112	Uncharacterized protein OS=Leptolyngbya sp. PCC 7376 GN=Lepto7376_2826	Lepto7376_2826	19.1781
383	B5VXW6	Uncharacterized protein OS=Arthrospira maxima CS-328 GN=AmaxDRAFT_1358	AmaxDRAFT_1358	38.3562
383	B5VYX3	Uncharacterized protein OS=Arthrospira maxima CS-328 GN=AmaxDRAFT_1715	AmaxDRAFT_1715	38.3562
383	D7E0H2	Uncharacterized protein OS=Nostoc azollae (strain 0708) GN=Aazo_2770	Aazo_2770	38.3562
384	Q4BX86	Uncharacterized protein OS=Crocosphaera watsonii WH 8501 GN=CwatDRAFT_1277	CwatDRAFT_1277	10.9589
384	B7K244	Uncharacterized protein OS=Cyanothece sp. (strain PCC 8801) GN=PCC8801_1107	PCC8801_1107	13.6986
384	B0JSD6	Serine/threonine kinase OS=Microcystis aeruginosa (strain NIES-843) GN=MAE_42720	MAE_42720	15.0685
385	K9PE93	Uncharacterized protein OS=Calothrix sp. PCC 7507 GN=Cal7507_0589	Cal7507_0589	16.4384
386	B5W2Y5	Uncharacterized protein OS=Arthrospira maxima CS-328 GN=AmaxDRAFT_3133	AmaxDRAFT_3133	12.3288
386	B0JV13	Methyltransferase OS=Microcystis aeruginosa (strain NIES-843) GN=MAE_15250	MAE_15250	13.6986
386	B7K3X4	Site-specific DNA methylase-like protein OS=Cyanothece sp. (strain PCC 8801) GN=PCC8801_2506	PCC8801_2506	16.4384
386	B5VX31	Uncharacterized protein OS=Arthrospira maxima CS-328 GN=AmaxDRAFT_1073	AmaxDRAFT_1073	17.8082
387	K9SBD2	Uncharacterized protein OS=Geitlerinema sp. PCC 7407 GN=GEI7407_2985	GEI7407_2985	32.8767
387	Q3MFN9	UV-damage endonuclease OS=Anabaena variabilis (strain ATCC 29413 / PCC 7937) GN=Ava_0573	Ava_0573	34.2466
387	Q3MBP0	Uncharacterized protein OS=Anabaena variabilis (strain ATCC 29413 / PCC 7937) GN=Ava_1974	Ava_1974	38.3562
387	Q3MGC5	Cyanophycin synthetase OS=Anabaena variabilis (strain ATCC 29413 / PCC 7937) GN=Ava_0335	Ava_0335	41.0959
388	G6FPZ1	Putative uncharacterized protein OS=Fischerella sp. JSC-11 GN=FJSC11DRAFT_0938	FJSC11DRAFT_0938	10.9589
388	G6G0C0	Putative uncharacterized protein OS=Fischerella sp. JSC-11 GN=FJSC11DRAFT_4569	FJSC11DRAFT_4569	12.3288
388	G6FYR1	Putative uncharacterized protein OS=Fischerella sp. JSC-11 GN=FJSC11DRAFT_4010	FJSC11DRAFT_4010	15.0685
388	G6FTF4	Tetratricopeptide TPR_1 repeat-containing protein OS=Fischerella sp. JSC-11 GN=FJSC11DRAFT_2151	FJSC11DRAFT_2151	15.0685
388	G6FTF3	Putative uncharacterized protein OS=Fischerella sp. JSC-11 GN=FJSC11DRAFT_2150	FJSC11DRAFT_2150	17.8082
388	B5W9Z3	S-layer domain protein OS=Arthrospira maxima CS-328 GN=AmaxDRAFT_5593	AmaxDRAFT_5593	20.5479
389	Q3M406	Uncharacterized protein OS=Anabaena variabilis (strain ATCC 29413 / PCC 7937) GN=Ava_4683	Ava_4683	19.1781
390	D4TIH2	Uncharacterized protein OS=Cylindrospermopsis raciborskii CS-505 GN=CRC_02113	CRC_02113	10.9589
390	K9Q498	Uncharacterized protein OS=Leptolyngbya sp. PCC 7376 GN=Lepto7376_3805	Lepto7376_3805	10.9589
390	K9Z1V3	Uncharacterized protein OS=Cyanobacterium aponinum (strain PCC 10605) GN=Cyan10605_0202	Cyan10605_0202	10.9589
391	B5IP70	Transcriptional regulator, TetR family OS=Cyanobium sp. PCC 7001 GN=CPCC7001_1176	CPCC7001_1176	10.9589
391	K9S976	2-nitropropane dioxygenase NPD OS=Geitlerinema sp. PCC 7407 GN=GEI7407_2046	GEI7407_2046	10.9589
391	D4TK90	Uncharacterized protein OS=Cylindrospermopsis raciborskii CS-505 GN=CRC_02785	CRC_02785	10.9589
391	Q3M1N3	Predicted transcriptional regulator OS=Anabaena variabilis (strain ATCC 29413 / PCC 7937) GN=Ava_C0028	Ava_C0028	10.9589
391	K9T1H5	Uncharacterized protein OS=Pleurocapsa sp. PCC 7327 GN=Ple7327_0839	Ple7327_0839	10.9589
391	B7K678	Uncharacterized protein OS=Cyanothece sp. (strain PCC 8801) GN=PCC8801_4203	PCC8801_4203	13.6986
392	D7DW90	Uncharacterized protein OS=Nostoc azollae (strain 0708) GN=Aazo_1915	Aazo_1915	10.9589
392	B5W044	Uncharacterized protein OS=Arthrospira maxima CS-328 GN=AmaxDRAFT_2136	AmaxDRAFT_2136	12.3288
393	B1XP77	Predicted N6-adenine-specific DNA methylase OS=Synechococcus sp. (strain ATCC 27264 / PCC 7002 / PR-6) GN=SYNPCC7002_A1681	SYNPCC7002_A1681	65.7534
394	B5W871	Uncharacterized protein OS=Arthrospira maxima CS-328 GN=AmaxDRAFT_4971	AmaxDRAFT_4971	38.3562
394	D8FX15	Putative uncharacterized protein OS=[Oscillatoria] sp. PCC 6506 GN=OSCI_1150005	OSCI_1150005	39.726
395	K9PPY6	Uncharacterized protein OS=Calothrix sp. PCC 7507 GN=Cal7507_5133	Cal7507_5133	10.9589
395	K9PNB3	4-hydroxybenzoyl-CoA thioesterase OS=Calothrix sp. PCC 7507 GN=Cal7507_4052	Cal7507_4052	10.9589
395	K9S5X5	Uncharacterized protein OS=Geitlerinema sp. PCC 7407 GN=GEI7407_0671	GEI7407_0671	12.3288
396	B1XIK1	S-(hydroxymethyl)glutathione dehydrogenase OS=Synechococcus sp. (strain ATCC 27264 / PCC 7002 / PR-6) GN=SYNPCC7002_A0868	SYNPCC7002_A0868	86.3014
396	B1XIH8	Uncharacterized protein OS=Synechococcus sp. (strain ATCC 27264 / PCC 7002 / PR-6) GN=SYNPCC7002_A0845	SYNPCC7002_A0845	87.6712
397	K9S5H6	Uncharacterized protein OS=Geitlerinema sp. PCC 7407 GN=GEI7407_0519	GEI7407_0519	17.8082
398	Q3M1P1	Binding-protein-dependent transport systems inner membrane component OS=Anabaena variabilis (strain ATCC 29413 / PCC 7937) GN=Ava_C0013	Ava_C0013	10.9589
398	A2BR08	Predicted ATPase OS=Prochlorococcus marinus (strain AS9601) GN=A9601_09351	A9601_09351	12.3288
398	Q3M499	Cys-tRNA(Pro)/Cys-tRNA(Cys) deacylase OS=Anabaena variabilis (strain ATCC 29413 / PCC 7937) GN=Ava_4590	Ava_4590	10.9589
398	A2BSS4	Uncharacterized protein OS=Prochlorococcus marinus (strain AS9601) GN=A9601_15521	A9601_15521	13.6986
398	K9SDA3	Inosine/uridine-preferring nucleoside hydrolase OS=Geitlerinema sp. PCC 7407 GN=GEI7407_3673	GEI7407_3673	12.3288
398	K9Z764	Uncharacterized protein OS=Cyanobacterium aponinum (strain PCC 10605) GN=Cyan10605_2981	Cyan10605_2981	13.6986
398	K9S7J3	Methyltransferase OS=Geitlerinema sp. PCC 7407 GN=GEI7407_1634	GEI7407_1634	13.6986
398	K9SC71	Uncharacterized protein OS=Geitlerinema sp. PCC 7407 GN=GEI7407_3765	GEI7407_3765	13.6986
398	K9S5J2	SMC domain protein OS=Geitlerinema sp. PCC 7407 GN=GEI7407_0980	GEI7407_0980	15.0685
398	K9S777	NurA domain protein OS=Geitlerinema sp. PCC 7407 GN=GEI7407_1582	GEI7407_1582	16.4384
398	K9S8A0	Metallophosphoesterase OS=Geitlerinema sp. PCC 7407 GN=GEI7407_1712	GEI7407_1712	16.4384
398	K9SBA2	HerA-ATP synthase, barrel domain protein OS=Geitlerinema sp. PCC 7407 GN=GEI7407_3425	GEI7407_3425	16.4384
398	K9SC54	Uncharacterized protein OS=Geitlerinema sp. PCC 7407 GN=GEI7407_3295	GEI7407_3295	16.4384
398	K9SCX0	Phosphoglycerate mutase OS=Geitlerinema sp. PCC 7407 GN=GEI7407_3586	GEI7407_3586	17.8082
399	B1XPF0	Periplasmic solute-binding protein of ABC transporter OS=Synechococcus sp. (strain ATCC 27264 / PCC 7002 / PR-6) GN=SYNPCC7002_A0500	SYNPCC7002_A0500	84.9315
399	B1XI89	Uncharacterized protein OS=Synechococcus sp. (strain ATCC 27264 / PCC 7002 / PR-6) GN=SYNPCC7002_A2090	SYNPCC7002_A2090	86.3014
399	B1XQ03	ABC transporter ATP binding protein OS=Synechococcus sp. (strain ATCC 27264 / PCC 7002 / PR-6) GN=SYNPCC7002_A0626	SYNPCC7002_A0626	89.0411
399	B1XNW0	ABC-type didpeptide transport, periplasmic binding protein OS=Synechococcus sp. (strain ATCC 27264 / PCC 7002 / PR-6) GN=ddpA	ddpA SYNPCC7002_A0393	87.6712
399	B1XIM7	Binding-protein-dependent transport systems inner membrane protein OS=Synechococcus sp. (strain ATCC 27264 / PCC 7002 / PR-6) GN=SYNPCC7002_A2148	SYNPCC7002_A2148	89.0411
399	B1XIY1	ABC transporter permease protein OS=Synechococcus sp. (strain ATCC 27264 / PCC 7002 / PR-6) GN=SYNPCC7002_A0919	SYNPCC7002_A0919	89.0411
399	B1XKZ8	Lactose transport system permease protein LacG OS=Synechococcus sp. (strain ATCC 27264 / PCC 7002 / PR-6) GN=lacG	lacG SYNPCC7002_A1255	90.411
399	B1XLI8	ABC transporter, permease subunit OS=Synechococcus sp. (strain ATCC 27264 / PCC 7002 / PR-6) GN=SYNPCC7002_A0133	SYNPCC7002_A0133	91.7808
400	L8LPC2	Proton extrusion protein PcxA OS=Gloeocapsa sp. PCC 73106 GN=pcxA	pcxA GLO73106DRAFT_00032740	17.8082
401	K9T0D5	Uncharacterized protein OS=Pleurocapsa sp. PCC 7327 GN=Ple7327_0018	Ple7327_0018	10.9589
401	K9T2Z9	Uncharacterized protein OS=Pleurocapsa sp. PCC 7327 GN=Ple7327_1401	Ple7327_1401	12.3288
401	B7JUB8	Uncharacterized protein OS=Cyanothece sp. (strain PCC 8801) GN=PCC8801_0401	PCC8801_0401	15.0685
402	D7F1A3	Amidinotransferase OS=[Oscillatoria] sp. PCC 6506 GN=cyrA	cyrA OSCI_3850025	10.9589
402	D8FX54	Putative uncharacterized protein OS=[Oscillatoria] sp. PCC 6506 GN=OSCI_1340003	OSCI_1340003	12.3288
402	D8FU31	Inosamine-phosphate amidinotransferase 1 OS=[Oscillatoria] sp. PCC 6506 GN=strB	strB OSCI_330007	15.0685
403	G6FVM8	Glyoxalase/bleomycin resistance protein/dioxygenase OS=Fischerella sp. JSC-11 GN=FJSC11DRAFT_2925	FJSC11DRAFT_2925	19.1781
404	B5W461	Integron integrase OS=Arthrospira maxima CS-328 GN=AmaxDRAFT_3568	AmaxDRAFT_3568	12.3288
404	G6FU75	Integron integrase OS=Fischerella sp. JSC-11 GN=FJSC11DRAFT_2422	FJSC11DRAFT_2422	12.3288
404	B5WA81	Integrase domain protein SAM domain protein (Fragment) OS=Arthrospira maxima CS-328 GN=AmaxDRAFT_5681	AmaxDRAFT_5681	13.6986
404	B5W452	Integron integrase OS=Arthrospira maxima CS-328 GN=AmaxDRAFT_3559	AmaxDRAFT_3559	15.0685
405	D7E5B1	TPR repeat-containing protein OS=Nostoc azollae (strain 0708) GN=Aazo_3982	Aazo_3982	82.1918
405	B1XL00	Uncharacterized protein OS=Synechococcus sp. (strain ATCC 27264 / PCC 7002 / PR-6) GN=SYNPCC7002_A1257	SYNPCC7002_A1257	83.5616
405	D7DYQ6	PBS lyase HEAT domain protein repeat-containing protein OS=Nostoc azollae (strain 0708) GN=Aazo_0294	Aazo_0294	84.9315
405	B1XKR5	Glyoxalase family protein superfamily OS=Synechococcus sp. (strain ATCC 27264 / PCC 7002 / PR-6) GN=SYNPCC7002_A0016	SYNPCC7002_A0016	83.5616
405	Q4C141	Uncharacterized protein OS=Crocosphaera watsonii WH 8501 GN=CwatDRAFT_2408	CwatDRAFT_2408	84.9315
405	B1XMR4	Uncharacterized protein OS=Synechococcus sp. (strain ATCC 27264 / PCC 7002 / PR-6) GN=SYNPCC7002_A0239	SYNPCC7002_A0239	84.9315
405	B1XJU9	Uncharacterized protein OS=Synechococcus sp. (strain ATCC 27264 / PCC 7002 / PR-6) GN=SYNPCC7002_A1075	SYNPCC7002_A1075	86.3014
405	B1XLE5	Uncharacterized protein OS=Synechococcus sp. (strain ATCC 27264 / PCC 7002 / PR-6) GN=SYNPCC7002_A0089	SYNPCC7002_A0089	87.6712
405	B1XKX0	Predicted ATPase of AAA+ Class OS=Synechococcus sp. (strain ATCC 27264 / PCC 7002 / PR-6) GN=SYNPCC7002_A1227	SYNPCC7002_A1227	87.6712
405	B1XPR3	Transcriptional regulator OS=Synechococcus sp. (strain ATCC 27264 / PCC 7002 / PR-6) GN=SYNPCC7002_A1789	SYNPCC7002_A1789	89.0411
405	B1XQD3	Uncharacterized protein OS=Synechococcus sp. (strain ATCC 27264 / PCC 7002 / PR-6) GN=SYNPCC7002_A0670	SYNPCC7002_A0670	89.0411
405	B1XQG6	Homogentisate geranylgeranyl transferase OS=Synechococcus sp. (strain ATCC 27264 / PCC 7002 / PR-6) GN=hggT	hggT SYNPCC7002_A0703	89.0411
405	B0JVL1	DNA replication and repair protein OS=Microcystis aeruginosa (strain NIES-843) GN=recF	recF MAE_47820	90.411
405	B1XPR5	Putative gamma-tocopherol methyltransferase OS=Synechococcus sp. (strain ATCC 27264 / PCC 7002 / PR-6) GN=SYNPCC7002_A1791	SYNPCC7002_A1791	90.411
405	B1XML2	Conserved hypothetical membrane protein OS=Synechococcus sp. (strain ATCC 27264 / PCC 7002 / PR-6) GN=SYNPCC7002_A2757	SYNPCC7002_A2757	91.7808
405	D8FTV3	50S ribosomal protein L7/L12 OS=[Oscillatoria] sp. PCC 6506 GN=OSCI_250014	OSCI_250014	91.7808
406	K9PP56	Uncharacterized protein OS=Calothrix sp. PCC 7507 GN=Cal7507_4509	Cal7507_4509	10.9589
406	D7DXA2	Uncharacterized protein OS=Nostoc azollae (strain 0708) GN=Aazo_4564	Aazo_4564	12.3288
406	Q3M3T3	Peptidase M23B OS=Anabaena variabilis (strain ATCC 29413 / PCC 7937) GN=Ava_4756	Ava_4756	13.6986
406	K9PQJ9	Tryptophan/tyrosine permease OS=Calothrix sp. PCC 7507 GN=Cal7507_4888	Cal7507_4888	16.4384
406	K9PFB7	Uncharacterized protein OS=Calothrix sp. PCC 7507 GN=Cal7507_1662	Cal7507_1662	16.4384
406	D7E4Q7	Uncharacterized protein OS=Nostoc azollae (strain 0708) GN=Aazo_3860	Aazo_3860	16.4384
406	D7E028	Peptidoglycan-binding domain 1 protein OS=Nostoc azollae (strain 0708) GN=Aazo_5126	Aazo_5126	16.4384
406	K9PKH2	Uncharacterized protein OS=Calothrix sp. PCC 7507 GN=Cal7507_3490	Cal7507_3490	16.4384
406	Q3MDW0	Uncharacterized protein OS=Anabaena variabilis (strain ATCC 29413 / PCC 7937) GN=Ava_1202	Ava_1202	17.8082
406	K9SJQ9	Uncharacterized protein OS=Pseudanabaena sp. PCC 7367 GN=Pse7367_2184	Pse7367_2184	23.2877
407	K9S4H6	Uncharacterized protein OS=Geitlerinema sp. PCC 7407 GN=GEI7407_0333	GEI7407_0333	10.9589
407	B5W2L7	Hemerythrin-like metal-binding protein OS=Arthrospira maxima CS-328 GN=AmaxDRAFT_3015	AmaxDRAFT_3015	10.9589
407	B5W6B0	Putative ribosomal protein L36 OS=Arthrospira maxima CS-328 GN=AmaxDRAFT_4309	AmaxDRAFT_4309	12.3288
407	B5INH6	Putative methyltransferase OS=Cyanobium sp. PCC 7001 GN=CPCC7001_1491	CPCC7001_1491	15.0685
408	B1XN27	Glycosyl transferase, group 1 family protein OS=Synechococcus sp. (strain ATCC 27264 / PCC 7002 / PR-6) GN=SYNPCC7002_A1516	SYNPCC7002_A1516	13.6986
408	B1XN28	Glycosyl transferase, group 1 family protein OS=Synechococcus sp. (strain ATCC 27264 / PCC 7002 / PR-6) GN=SYNPCC7002_A1517	SYNPCC7002_A1517	13.6986
408	K9Z829	Uncharacterized protein OS=Cyanobacterium aponinum (strain PCC 10605) GN=Cyan10605_2646	Cyan10605_2646	15.0685
409	G6FQ04	Putative uncharacterized protein OS=Fischerella sp. JSC-11 GN=FJSC11DRAFT_0951	FJSC11DRAFT_0951	13.6986
409	G6FQ05	Radical SAM domain protein OS=Fischerella sp. JSC-11 GN=FJSC11DRAFT_0952	FJSC11DRAFT_0952	16.4384
410	D8FTN4	Putative uncharacterized protein OS=[Oscillatoria] sp. PCC 6506 GN=OSCI_180005	OSCI_180005	12.3288
410	D8FUA6	Putative uncharacterized protein OS=[Oscillatoria] sp. PCC 6506 GN=OSCI_380008	OSCI_380008	13.6986
410	D8G1C0	Putative uncharacterized protein OS=[Oscillatoria] sp. PCC 6506 GN=OSCI_3010014	OSCI_3010014	13.6986
411	B1XIN6	Uncharacterized protein OS=Synechococcus sp. (strain ATCC 27264 / PCC 7002 / PR-6) GN=SYNPCC7002_A2157	SYNPCC7002_A2157	60.274
411	B1XIK7	UDP-N-acetylmuramyl tripeptide synthase OS=Synechococcus sp. (strain ATCC 27264 / PCC 7002 / PR-6) GN=SYNPCC7002_A0874	SYNPCC7002_A0874	63.0137
411	B1XJM2	Predicted glutamine amidotransferase OS=Synechococcus sp. (strain ATCC 27264 / PCC 7002 / PR-6) GN=SYNPCC7002_A2330	SYNPCC7002_A2330	63.0137
411	B1XKG5	Uncharacterized protein OS=Synechococcus sp. (strain ATCC 27264 / PCC 7002 / PR-6) GN=SYNPCC7002_A1213	SYNPCC7002_A1213	68.4932
411	B1XPI0	Uncharacterized protein OS=Synechococcus sp. (strain ATCC 27264 / PCC 7002 / PR-6) GN=SYNPCC7002_A0530	SYNPCC7002_A0530	69.863
411	B1XLR1	Uncharacterized protein OS=Synechococcus sp. (strain ATCC 27264 / PCC 7002 / PR-6) GN=SYNPCC7002_A1358	SYNPCC7002_A1358	72.6027
411	B1XQ55	LexA repressor OS=Synechococcus sp. (strain ATCC 27264 / PCC 7002 / PR-6) GN=lexA	lexA SYNPCC7002_A1849	73.9726
411	Q4C2J7	Uncharacterized protein OS=Crocosphaera watsonii WH 8501 GN=CwatDRAFT_3411	CwatDRAFT_3411	73.9726
411	B1XL81	Pyridoxine/pyridoxamine 5'-phosphate oxidase OS=Synechococcus sp. (strain ATCC 27264 / PCC 7002 / PR-6) GN=pdxH	pdxH SYNPCC7002_A2591	73.9726
411	B1XJ58	Uncharacterized protein OS=Synechococcus sp. (strain ATCC 27264 / PCC 7002 / PR-6) GN=SYNPCC7002_A2245	SYNPCC7002_A2245	73.9726
411	B1XP61	Ser/Thr protein kinase SpkA OS=Synechococcus sp. (strain ATCC 27264 / PCC 7002 / PR-6) GN=spkA	spkA SYNPCC7002_A1665	75.3425
412	K9Q3C4	Uncharacterized protein OS=Leptolyngbya sp. PCC 7376 GN=Lepto7376_3026	Lepto7376_3026	13.6986
412	Q3M7H5	Large low complexity protein with proline/alanine-rich repeat OS=Anabaena variabilis (strain ATCC 29413 / PCC 7937) GN=Ava_3454	Ava_3454	16.4384
413	K9TB92	ATP-dependent protease Clp, ATPase subunit OS=Pleurocapsa sp. PCC 7327 GN=Ple7327_4283	Ple7327_4283	86.3014
414	D7DZW8	Uncharacterized protein OS=Nostoc azollae (strain 0708) GN=Aazo_2732	Aazo_2732	89.0411
414	B1XKC8	Putative membrane protein insertion efficiency factor OS=Synechococcus sp. (strain ATCC 27264 / PCC 7002 / PR-6) GN=SYNPCC7002_A1175	SYNPCC7002_A1175	90.411
415	B1XNL8	tRNA-(MS[2]IO[6]A)-hydroxylase OS=Synechococcus sp. (strain ATCC 27264 / PCC 7002 / PR-6) GN=miaE	miaE SYNPCC7002_A1552	80.8219
416	D7DWT4	Aldose 1-epimerase OS=Nostoc azollae (strain 0708) GN=Aazo_2057	Aazo_2057	86.3014
416	D7DWH1	PfkB domain protein OS=Nostoc azollae (strain 0708) GN=Aazo_2029	Aazo_2029	90.411
417	B1XLJ7	Uncharacterized protein OS=Synechococcus sp. (strain ATCC 27264 / PCC 7002 / PR-6) GN=SYNPCC7002_A0143	SYNPCC7002_A0143	78.0822
418	B1XM93	Peroxiredoxin OS=Synechococcus sp. (strain ATCC 27264 / PCC 7002 / PR-6) GN=prx	prx SYNPCC7002_A1383	86.3014
419	K9T7V6	Putative low-complexity protein OS=Pleurocapsa sp. PCC 7327 GN=Ple7327_3799	Ple7327_3799	80.8219
420	B1XIY4	Uncharacterized protein OS=Synechococcus sp. (strain ATCC 27264 / PCC 7002 / PR-6) GN=SYNPCC7002_A0922	SYNPCC7002_A0922	79.4521
421	B1XLS2	Uncharacterized protein OS=Synechococcus sp. (strain ATCC 27264 / PCC 7002 / PR-6) GN=SYNPCC7002_A1369	SYNPCC7002_A1369	83.5616
421	B1XJ85	Uncharacterized protein OS=Synechococcus sp. (strain ATCC 27264 / PCC 7002 / PR-6) GN=SYNPCC7002_A2272	SYNPCC7002_A2272	84.9315
421	B1XLI6	Transcriptional regulator, MerR family OS=Synechococcus sp. (strain ATCC 27264 / PCC 7002 / PR-6) GN=SYNPCC7002_A0131	SYNPCC7002_A0131	86.3014
421	B1XNB3	Molybdopterin-guanine dinucleotide biosynthesis protein A OS=Synechococcus sp. (strain ATCC 27264 / PCC 7002 / PR-6) GN=mobA	mobA SYNPCC7002_A2855	87.6712
422	B1XNW7	Uncharacterized protein OS=Synechococcus sp. (strain ATCC 27264 / PCC 7002 / PR-6) GN=SYNPCC7002_A0400	SYNPCC7002_A0400	68.4932
423	D7E323	TPR repeat-containing protein OS=Nostoc azollae (strain 0708) GN=Aazo_3466	Aazo_3466	78.0822
424	Q4C2J5	Uncharacterized protein OS=Crocosphaera watsonii WH 8501 GN=CwatDRAFT_3410	CwatDRAFT_3410	80.8219
425	D7DVP3	ABC transporter related protein OS=Nostoc azollae (strain 0708) GN=Aazo_1778	Aazo_1778	79.4521
426	B5IHT1	Putative uncharacterized protein OS=Cyanobium sp. PCC 7001 GN=CPCC7001_2123	CPCC7001_2123	82.1918
427	B1XPW4	Outer membrane efflux protein OS=Synechococcus sp. (strain ATCC 27264 / PCC 7002 / PR-6) GN=SYNPCC7002_A0585	SYNPCC7002_A0585	84.9315
428	Q4C8P1	Uncharacterized protein OS=Crocosphaera watsonii WH 8501 GN=CwatDRAFT_5354	CwatDRAFT_5354	60.274
428	B5W670	Uncharacterized protein OS=Arthrospira maxima CS-328 GN=AmaxDRAFT_4269	AmaxDRAFT_4269	61.6438
428	B5W667	Uncharacterized protein OS=Arthrospira maxima CS-328 GN=AmaxDRAFT_4266	AmaxDRAFT_4266	63.0137
428	B7JYA0	Uncharacterized protein OS=Cyanothece sp. (strain PCC 8801) GN=PCC8801_3227	PCC8801_3227	63.0137
428	B0JHU3	Putative uncharacterized protein OS=Microcystis aeruginosa (strain NIES-843) GN=MAE_56830	MAE_56830	64.3836
429	D7E510	Alpha/beta hydrolase fold protein OS=Nostoc azollae (strain 0708) GN=Aazo_1638	Aazo_1638	73.9726
430	D4TEM8	Abp3 protein OS=Cylindrospermopsis raciborskii CS-505 GN=CRC_00830	CRC_00830	75.3425
431	B5W5H5	Uncharacterized protein OS=Arthrospira maxima CS-328 GN=AmaxDRAFT_4024	AmaxDRAFT_4024	61.6438
432	B5W212	Uncharacterized protein OS=Arthrospira maxima CS-328 GN=AmaxDRAFT_2810	AmaxDRAFT_2810	79.4521
433	D7E0E5	Uncharacterized protein OS=Nostoc azollae (strain 0708) GN=Aazo_0554	Aazo_0554	60.274
434	K9S959	Tetratricopeptide TPR_1 repeat-containing protein OS=Geitlerinema sp. PCC 7407 GN=GEI7407_2268	GEI7407_2268	75.3425
435	D4TG05	Uncharacterized protein OS=Cylindrospermopsis raciborskii CS-505 GN=CRC_01259	CRC_01259	73.9726
436	D7E381	Uncharacterized protein OS=Nostoc azollae (strain 0708) GN=Aazo_1183	Aazo_1183	46.5753
437	D7E4F7	Uncharacterized protein OS=Nostoc azollae (strain 0708) GN=Aazo_1507	Aazo_1507	52.0548
438	G6FQ83	ATP-binding region ATPase domain protein OS=Fischerella sp. JSC-11 GN=FJSC11DRAFT_1030	FJSC11DRAFT_1030	69.863
439	D7DZL7	Methyl-accepting chemotaxis sensory transducer OS=Nostoc azollae (strain 0708) GN=Aazo_0415	Aazo_0415	63.0137
440	B5W4K1	Prevent-host-death family protein OS=Arthrospira maxima CS-328 GN=AmaxDRAFT_3699	AmaxDRAFT_3699	60.274
441	D7E2Z4	Uncharacterized protein OS=Nostoc azollae (strain 0708) GN=Aazo_3416	Aazo_3416	53.4247
442	B5VY81	Hemolysin-type calcium-binding region OS=Arthrospira maxima CS-328 GN=AmaxDRAFT_1473	AmaxDRAFT_1473	69.863
443	D7DX15	Uncharacterized protein OS=Nostoc azollae (strain 0708) GN=Aazo_2182	Aazo_2182	39.726
444	G6FYH5	Putative uncharacterized protein OS=Fischerella sp. JSC-11 GN=FJSC11DRAFT_3924	FJSC11DRAFT_3924	47.9452
445	D7E156	Uncharacterized protein OS=Nostoc azollae (strain 0708) GN=Aazo_2906	Aazo_2906	41.0959
446	D7E1R2	Uncharacterized protein OS=Nostoc azollae (strain 0708) GN=Aazo_3074	Aazo_3074	61.6438
447	D8FYJ3	Putative uncharacterized protein OS=[Oscillatoria] sp. PCC 6506 GN=OSCI_1900011	OSCI_1900011	26.0274
448	D7DXV7	Uncharacterized protein OS=Nostoc azollae (strain 0708) GN=Aazo_4740	Aazo_4740	50.6849
449	B5W291	Polysaccharide biosynthesis protein OS=Arthrospira maxima CS-328 GN=AmaxDRAFT_2889	AmaxDRAFT_2889	13.6986
449	B5W288	Glycosyl transferase family 2 OS=Arthrospira maxima CS-328 GN=AmaxDRAFT_2886	AmaxDRAFT_2886	13.6986
450	B7JVX9	Short-chain dehydrogenase/reductase SDR OS=Cyanothece sp. (strain PCC 8801) GN=PCC8801_1617	PCC8801_1617	20.5479
451	B5VU34	Uncharacterized protein OS=Arthrospira maxima CS-328 GN=AmaxDRAFT_0078	AmaxDRAFT_0078	30.137
452	K9SPV0	Uncharacterized protein OS=Pseudanabaena sp. PCC 7367 GN=Pse7367_3585	Pse7367_3585	53.4247
453	L8LLZ1	FG-GAP repeat protein OS=Gloeocapsa sp. PCC 73106 GN=GLO73106DRAFT_00023820	GLO73106DRAFT_00023820	10.9589
453	L8LS96	Uncharacterized protein OS=Gloeocapsa sp. PCC 73106 GN=GLO73106DRAFT_00028180	GLO73106DRAFT_00028180	10.9589
453	L8LNW6	Transport permease protein OS=Gloeocapsa sp. PCC 73106 GN=GLO73106DRAFT_00015350	GLO73106DRAFT_00015350	12.3288
454	Q3M6S1	Retinal pigment epithelial membrane protein OS=Anabaena variabilis (strain ATCC 29413 / PCC 7937) GN=Ava_3710	Ava_3710	36.9863
455	B1XK64	Transcriptional regulator, TetR family protein OS=Synechococcus sp. (strain ATCC 27264 / PCC 7002 / PR-6) GN=SYNPCC7002_A2441	SYNPCC7002_A2441	17.8082
455	B1XMN1	Conserved hypothetical membrane protein OS=Synechococcus sp. (strain ATCC 27264 / PCC 7002 / PR-6) GN=SYNPCC7002_A2776	SYNPCC7002_A2776	19.1781
456	B1XL80	Short-chain alcohol dehydrogenase family OS=Synechococcus sp. (strain ATCC 27264 / PCC 7002 / PR-6) GN=SYNPCC7002_A2590	SYNPCC7002_A2590	16.4384
456	B7JXI0	Uncharacterized protein OS=Cyanothece sp. (strain PCC 8801) GN=PCC8801_0650	PCC8801_0650	16.4384
457	L8LHW2	Heme peroxidase family protein OS=Gloeocapsa sp. PCC 73106 GN=GLO73106DRAFT_00002110	GLO73106DRAFT_00002110	16.4384
458	B1XNP8	Uncharacterized protein OS=Synechococcus sp. (strain ATCC 27264 / PCC 7002 / PR-6) GN=SYNPCC7002_A1582	SYNPCC7002_A1582	38.3562
459	D8FVR6	Putative uncharacterized protein OS=[Oscillatoria] sp. PCC 6506 GN=OSCI_870031	OSCI_870031	24.6575
460	G6FQE8	Alanine racemase OS=Fischerella sp. JSC-11 GN=FJSC11DRAFT_1095	FJSC11DRAFT_1095	78.0822
461	D8FUT3	Putative uncharacterized protein OS=[Oscillatoria] sp. PCC 6506 GN=OSCI_580036	OSCI_580036	23.2877
462	D4TJT5	Uncharacterized protein OS=Cylindrospermopsis raciborskii CS-505 GN=CRC_03046	CRC_03046	31.5068
463	B1XMY8	Uncharacterized protein OS=Synechococcus sp. (strain ATCC 27264 / PCC 7002 / PR-6) GN=SYNPCC7002_A1477	SYNPCC7002_A1477	20.5479
464	K9S3P3	Alpha,alpha-trehalase OS=Geitlerinema sp. PCC 7407 GN=GEI7407_0260	GEI7407_0260	16.4384
465	Q4C3W1	Uncharacterized protein OS=Crocosphaera watsonii WH 8501 GN=CwatDRAFT_3925	CwatDRAFT_3925	72.6027
465	B1XHP6	AMP-binding enzyme OS=Synechococcus sp. (strain ATCC 27264 / PCC 7002 / PR-6) GN=SYNPCC7002_A1977	SYNPCC7002_A1977	72.6027
466	D8FX32	Putative Short-chain dehydrogenase/reductase SDR OS=[Oscillatoria] sp. PCC 6506 GN=OSCI_1170004	OSCI_1170004	19.1781
467	K9SNA0	ABC-type transporter, periplasmic subunit OS=Pseudanabaena sp. PCC 7367 GN=Pse7367_3199	Pse7367_3199	13.6986
468	D7DX55	Uncharacterized protein OS=Nostoc azollae (strain 0708) GN=Aazo_4489	Aazo_4489	10.9589
468	K9PTD8	Urease accessory protein UreD OS=Leptolyngbya sp. PCC 7376 GN=ureD	ureD Lepto7376_0261	15.0685
468	K9PUA4	Urease accessory protein UreF OS=Leptolyngbya sp. PCC 7376 GN=ureF	ureF Lepto7376_0259	15.0685
468	K9PV50	Uncharacterized protein OS=Leptolyngbya sp. PCC 7376 GN=Lepto7376_0260	Lepto7376_0260	15.0685
469	Q55559	Sll0169 protein OS=Synechocystis sp. (strain PCC 6803 / Kazusa) GN=sll0169	sll0169	12.3288
469	L8LQJ4	Cephalosporin hydroxylase OS=Gloeocapsa sp. PCC 73106 GN=GLO73106DRAFT_00021440	GLO73106DRAFT_00021440	13.6986
470	L8LI09	Regulator of stationary/sporulation gene expression OS=Gloeocapsa sp. PCC 73106 GN=GLO73106DRAFT_00002460	GLO73106DRAFT_00002460	13.6986
470	L8LKE7	Toxin with endonuclease activity YhaV OS=Gloeocapsa sp. PCC 73106 GN=GLO73106DRAFT_00002450	GLO73106DRAFT_00002450	16.4384
471	K9PZB7	Cold-shock DNA-binding protein family OS=Leptolyngbya sp. PCC 7376 GN=Lepto7376_1834	Lepto7376_1834	19.1781
472	K9PFC5	Uncharacterized protein OS=Calothrix sp. PCC 7507 GN=Cal7507_0991	Cal7507_0991	26.0274
473	D7E4G1	Uncharacterized protein OS=Nostoc azollae (strain 0708) GN=Aazo_1515	Aazo_1515	10.9589
473	Q3M6B7	Uncharacterized protein OS=Anabaena variabilis (strain ATCC 29413 / PCC 7937) GN=Ava_3864	Ava_3864	10.9589
473	Q3M1A8	Uncharacterized protein OS=Anabaena variabilis (strain ATCC 29413 / PCC 7937) GN=Ava_C0147	Ava_C0147	12.3288
474	K9PUL8	Peptidase M15A OS=Leptolyngbya sp. PCC 7376 GN=Lepto7376_0166	Lepto7376_0166	10.9589
474	K9SCA2	Cation diffusion facilitator family transporter OS=Geitlerinema sp. PCC 7407 GN=GEI7407_2944	GEI7407_2944	10.9589
474	D8G629	Putative uncharacterized protein OS=[Oscillatoria] sp. PCC 6506 GN=OSCI_3600032	OSCI_3600032	12.3288
474	B5W073	Cation diffusion facilitator family transporter OS=Arthrospira maxima CS-328 GN=AmaxDRAFT_2165	AmaxDRAFT_2165	12.3288
474	K9SLM2	Peptidoglycan-binding domain 1 protein OS=Pseudanabaena sp. PCC 7367 GN=Pse7367_3259	Pse7367_3259	13.6986
474	K9T8X8	Uncharacterized protein OS=Pleurocapsa sp. PCC 7327 GN=Ple7327_3683	Ple7327_3683	13.6986
474	K9SAZ8	Forkhead-associated protein OS=Geitlerinema sp. PCC 7407 GN=GEI7407_2673	GEI7407_2673	13.6986
474	K9S7E1	Uncharacterized protein OS=Geitlerinema sp. PCC 7407 GN=GEI7407_1642	GEI7407_1642	15.0685
475	B1XQS7	Uncharacterized protein OS=Synechococcus sp. (strain ATCC 27264 / PCC 7002 / PR-6) GN=SYNPCC7002_C0013	SYNPCC7002_C0013	13.6986
476	L8LVR3	Uncharacterized protein OS=Gloeocapsa sp. PCC 73106 GN=GLO73106DRAFT_00039400	GLO73106DRAFT_00039400	31.5068
477	K9S473	Uncharacterized protein OS=Geitlerinema sp. PCC 7407 GN=GEI7407_0459	GEI7407_0459	26.0274
478	Q3M305	Uncharacterized protein OS=Anabaena variabilis (strain ATCC 29413 / PCC 7937) GN=Ava_5034	Ava_5034	30.137
479	D7DZG8	Uncharacterized protein OS=Nostoc azollae (strain 0708) GN=Aazo_0340	Aazo_0340	20.5479
480	K9SK97	Major facilitator superfamily MFS_1 OS=Pseudanabaena sp. PCC 7367 GN=Pse7367_2114	Pse7367_2114	19.1781
481	G6FYZ8	Histidine kinase HAMP region domain protein (Fragment) OS=Fischerella sp. JSC-11 GN=FJSC11DRAFT_4097	FJSC11DRAFT_4097	34.2466
482	A2BP18	Glutathione S-transferase C terminus OS=Prochlorococcus marinus (strain AS9601) GN=ecm4	ecm4 A9601_02411	16.4384
483	B5VW53	GUN4 domain protein OS=Arthrospira maxima CS-328 GN=AmaxDRAFT_0743	AmaxDRAFT_0743	21.9178
484	D8FYL7	NADH dehydrogenase OS=[Oscillatoria] sp. PCC 6506 GN=OSCI_1940002	OSCI_1940002	21.9178
485	B5W5M3	Uncharacterized protein OS=Arthrospira maxima CS-328 GN=AmaxDRAFT_4072	AmaxDRAFT_4072	21.9178
486	L8LKS0	Uncharacterized protein OS=Gloeocapsa sp. PCC 73106 GN=GLO73106DRAFT_00005690	GLO73106DRAFT_00005690	12.3288
487	B5W1G9	ABC transporter related OS=Arthrospira maxima CS-328 GN=AmaxDRAFT_2615	AmaxDRAFT_2615	16.4384
488	L8LWI4	Uncharacterized protein OS=Gloeocapsa sp. PCC 73106 GN=GLO73106DRAFT_00033200	GLO73106DRAFT_00033200	30.137
489	B5W8C4	Membrane protein AbrB duplication OS=Arthrospira maxima CS-328 GN=AmaxDRAFT_5024	AmaxDRAFT_5024	16.4384
490	B5VUY7	Uncharacterized protein OS=Arthrospira maxima CS-328 GN=AmaxDRAFT_0321	AmaxDRAFT_0321	27.3973
491	B5VV59	Cation efflux system protein involved in nickel and cobalt tolerance OS=Arthrospira maxima CS-328 GN=AmaxDRAFT_0393	AmaxDRAFT_0393	20.5479
492	G6FYM7	Putative uncharacterized protein OS=Fischerella sp. JSC-11 GN=FJSC11DRAFT_3976	FJSC11DRAFT_3976	16.4384
492	G6FYM6	PilT domain-containing protein OS=Fischerella sp. JSC-11 GN=FJSC11DRAFT_3975	FJSC11DRAFT_3975	16.4384
493	Q4C1A1	Uncharacterized protein OS=Crocosphaera watsonii WH 8501 GN=CwatDRAFT_2799	CwatDRAFT_2799	27.3973
494	B5VVI3	Ferric reductase domain protein transmembrane component domain OS=Arthrospira maxima CS-328 GN=AmaxDRAFT_0524	AmaxDRAFT_0524	17.8082
495	G6FXC1	Peptidoglycan binding domain-containing protein OS=Fischerella sp. JSC-11 GN=FJSC11DRAFT_3520	FJSC11DRAFT_3520	23.2877
496	B5VWH0	Uncharacterized protein OS=Arthrospira maxima CS-328 GN=AmaxDRAFT_0862	AmaxDRAFT_0862	19.1781
497	B5W2D6	Putative adenylate/guanylate cyclase OS=Arthrospira maxima CS-328 GN=AmaxDRAFT_2934	AmaxDRAFT_2934	24.6575
498	B7K5B4	Methyltransferase type 11 OS=Cyanothece sp. (strain PCC 8801) GN=PCC8801_4001	PCC8801_4001	16.4384
499	B0JL71	Putative uncharacterized protein OS=Microcystis aeruginosa (strain NIES-843) GN=MAE_62480	MAE_62480	16.4384
499	K9SDK9	DsbA oxidoreductase OS=Pseudanabaena sp. PCC 7367 GN=Pse7367_0396	Pse7367_0396	16.4384
500	D8G515	Putative uncharacterized protein OS=[Oscillatoria] sp. PCC 6506 GN=OSCI_3500024	OSCI_3500024	19.1781
501	Q4BXV8	Hpt OS=Crocosphaera watsonii WH 8501 GN=CwatDRAFT_2039	CwatDRAFT_2039	16.4384
502	D7E248	Uncharacterized protein OS=Nostoc azollae (strain 0708) GN=Aazo_0925	Aazo_0925	13.6986
503	D7E0I3	Drug resistance transporter, EmrB/QacA subfamily OS=Nostoc azollae (strain 0708) GN=Aazo_2785	Aazo_2785	23.2877
504	Q3M9N9	Serine/threonine protein kinase OS=Anabaena variabilis (strain ATCC 29413 / PCC 7937) GN=Ava_2684	Ava_2684	32.8767
505	Q3M5K6	Filamentous hemagglutinin-like protein OS=Anabaena variabilis (strain ATCC 29413 / PCC 7937) GN=Ava_4131	Ava_4131	26.0274
506	K9S8C0	Nitroreductase OS=Geitlerinema sp. PCC 7407 GN=GEI7407_1908	GEI7407_1908	23.2877
507	B5W6F9	Uncharacterized protein OS=Arthrospira maxima CS-328 GN=AmaxDRAFT_4358	AmaxDRAFT_4358	17.8082
508	B5W6W7	Phosphoenolpyruvate carboxykinase [ATP] OS=Arthrospira maxima CS-328 GN=pckA	pckA AmaxDRAFT_4516	26.0274
509	L8LPW2	Uncharacterized protein OS=Gloeocapsa sp. PCC 73106 GN=GLO73106DRAFT_00027100	GLO73106DRAFT_00027100	19.1781
510	B5W468	N-6 DNA methylase OS=Arthrospira maxima CS-328 GN=AmaxDRAFT_3575	AmaxDRAFT_3575	19.1781
511	B5VVI9	Amino acid carrier protein OS=Arthrospira maxima CS-328 GN=AmaxDRAFT_0530	AmaxDRAFT_0530	32.8767
512	G6FRR2	Alpha-glucosidase OS=Fischerella sp. JSC-11 GN=FJSC11DRAFT_1559	FJSC11DRAFT_1559	35.6164
513	K9SH54	Filamentous hemagglutinin family outer membrane protein OS=Pseudanabaena sp. PCC 7367 GN=Pse7367_1244	Pse7367_1244	20.5479
514	G6FRU4	Putative uncharacterized protein OS=Fischerella sp. JSC-11 GN=FJSC11DRAFT_1591	FJSC11DRAFT_1591	21.9178
515	Q3MEB6	Sugar transferase OS=Anabaena variabilis (strain ATCC 29413 / PCC 7937) GN=Ava_1046	Ava_1046	19.1781
516	Q3MDD7	Glycosyl transferase WecB/TagA/CpsF OS=Anabaena variabilis (strain ATCC 29413 / PCC 7937) GN=Ava_1375	Ava_1375	27.3973
517	Q4C351	K+-dependent Na+/Ca+ exchanger related-protein OS=Crocosphaera watsonii WH 8501 GN=CwatDRAFT_3530	CwatDRAFT_3530	30.137
518	Q3MEU5	Monooxygenase, FAD-binding protein OS=Anabaena variabilis (strain ATCC 29413 / PCC 7937) GN=Ava_0867	Ava_0867	23.2877
519	B1XHP3	Uncharacterized protein OS=Synechococcus sp. (strain ATCC 27264 / PCC 7002 / PR-6) GN=SYNPCC7002_A1974	SYNPCC7002_A1974	24.6575
520	B1XN76	Uncharacterized protein OS=Synechococcus sp. (strain ATCC 27264 / PCC 7002 / PR-6) GN=SYNPCC7002_A2817	SYNPCC7002_A2817	16.4384
521	B1XN10	GGDEF domain protein OS=Synechococcus sp. (strain ATCC 27264 / PCC 7002 / PR-6) GN=SYNPCC7002_A1499	SYNPCC7002_A1499	17.8082
522	D7E3R4	Uncharacterized protein OS=Nostoc azollae (strain 0708) GN=Aazo_1308	Aazo_1308	27.3973
523	D7E3P4	Cysteine desulfurase family protein OS=Nostoc azollae (strain 0708) GN=Aazo_3645	Aazo_3645	31.5068
524	Q3MA83	Transcriptional regulator, TetR family OS=Anabaena variabilis (strain ATCC 29413 / PCC 7937) GN=Ava_2488	Ava_2488	28.7671
525	D7DYQ5	PBS lyase HEAT domain protein repeat-containing protein OS=Nostoc azollae (strain 0708) GN=Aazo_0293	Aazo_0293	24.6575
526	K9SJE5	3-oxoacyl-(Acyl-carrier-protein) reductase OS=Pseudanabaena sp. PCC 7367 GN=Pse7367_1626	Pse7367_1626	20.5479
527	B1XIP1	Pseudouridine synthase OS=Synechococcus sp. (strain ATCC 27264 / PCC 7002 / PR-6) GN=SYNPCC7002_A2162	SYNPCC7002_A2162	31.5068
528	B5VW94	Uncharacterized protein OS=Arthrospira maxima CS-328 GN=AmaxDRAFT_0786	AmaxDRAFT_0786	23.2877
529	B5IP91	Nucleotidyltransferase domain protein OS=Cyanobium sp. PCC 7001 GN=CPCC7001_1680	CPCC7001_1680	26.0274
530	B5VWJ9	Uncharacterized protein OS=Arthrospira maxima CS-328 GN=AmaxDRAFT_0891	AmaxDRAFT_0891	34.2466
531	D4THQ5	Uncharacterized protein OS=Cylindrospermopsis raciborskii CS-505 GN=CRC_01845	CRC_01845	12.3288
531	D4THQ6	Uncharacterized protein OS=Cylindrospermopsis raciborskii CS-505 GN=CRC_01846	CRC_01846	15.0685
531	D4TLP7	Uncharacterized protein OS=Cylindrospermopsis raciborskii CS-505 GN=CRC_03357	CRC_03357	17.8082
531	D4TLP8	Uncharacterized protein OS=Cylindrospermopsis raciborskii CS-505 GN=CRC_03358	CRC_03358	23.2877
532	Q3M3T0	Nitroreductase OS=Anabaena variabilis (strain ATCC 29413 / PCC 7937) GN=Ava_4759	Ava_4759	24.6575
533	Q4BYC7	Similar to TRAP-type uncharacterized transport system periplasmic component OS=Crocosphaera watsonii WH 8501 GN=CwatDRAFT_1744	CwatDRAFT_1744	20.5479
534	D7DXW1	Uncharacterized protein OS=Nostoc azollae (strain 0708) GN=Aazo_4750	Aazo_4750	26.0274
535	D8G935	Putative uncharacterized protein OS=[Oscillatoria] sp. PCC 6506 GN=OSCI_4020051	OSCI_4020051	57.5342
536	B1XKV3	Ribonuclease VapC OS=Synechococcus sp. (strain ATCC 27264 / PCC 7002 / PR-6) GN=vapC	vapC SYNPCC7002_A0055	26.0274
537	B5W063	Uncharacterized protein OS=Arthrospira maxima CS-328 GN=AmaxDRAFT_2155	AmaxDRAFT_2155	19.1781
538	K9PRY5	Catalase OS=Calothrix sp. PCC 7507 GN=Cal7507_5503	Cal7507_5503	24.6575
539	Q3MGJ6	Uncharacterized protein OS=Anabaena variabilis (strain ATCC 29413 / PCC 7937) GN=Ava_0264	Ava_0264	23.2877
540	B1XR88	Uncharacterized protein OS=Synechococcus sp. (strain ATCC 27264 / PCC 7002 / PR-6) GN=SYNPCC7002_F0088	SYNPCC7002_F0088	45.2055
541	B1XRF3	TonB-dependent siderophore receptor OS=Synechococcus sp. (strain ATCC 27264 / PCC 7002 / PR-6) GN=SYNPCC7002_G0098	SYNPCC7002_G0098	49.3151
542	D8G385	Putative uncharacterized protein OS=[Oscillatoria] sp. PCC 6506 GN=OSCI_3310008	OSCI_3310008	26.0274
543	B5W504	PIN domain protein like protein OS=Arthrospira maxima CS-328 GN=AmaxDRAFT_3852	AmaxDRAFT_3852	23.2877
544	K9PYL5	Filamentous hemagglutinin family outer membrane protein OS=Leptolyngbya sp. PCC 7376 GN=Lepto7376_1547	Lepto7376_1547	41.0959
545	Q3M659	Uncharacterized protein OS=Anabaena variabilis (strain ATCC 29413 / PCC 7937) GN=Ava_3922	Ava_3922	32.8767
545	G6G054	Putative uncharacterized protein OS=Fischerella sp. JSC-11 GN=FJSC11DRAFT_4503	FJSC11DRAFT_4503	34.2466
546	D7DZZ6	Uncharacterized protein OS=Nostoc azollae (strain 0708) GN=Aazo_5070	Aazo_5070	38.3562
547	D7DY71	Intracellular protease, PfpI family OS=Nostoc azollae (strain 0708) GN=Aazo_4771	Aazo_4771	50.6849
548	B1XRD6	Outer membrane TonB-dependent hemoglobin/transferrin/lactoferrin receptor family protein OS=Synechococcus sp. (strain ATCC 27264 / PCC 7002 / PR-6) GN=SYNPCC7002_G0081	SYNPCC7002_G0081	15.0685
548	K9Z6A2	TonB-dependent hemoglobin/transferrin/lactoferrin family receptor OS=Cyanobacterium aponinum (strain PCC 10605) GN=Cyan10605_2011 PE=3	Cyan10605_2011	15.0685
549	B5VU23	Small multidrug resistance protein OS=Arthrospira maxima CS-328 GN=AmaxDRAFT_0067	AmaxDRAFT_0067	20.5479
550	D4TGM5	Uncharacterized protein OS=Cylindrospermopsis raciborskii CS-505 GN=CRC_01480	CRC_01480	24.6575
551	B5W2U4	Uncharacterized protein OS=Arthrospira maxima CS-328 GN=AmaxDRAFT_3092	AmaxDRAFT_3092	41.0959
552	K9Z3I0	Uncharacterized protein OS=Cyanobacterium aponinum (strain PCC 10605) GN=Cyan10605_1570	Cyan10605_1570	27.3973
553	B0JUR7	Putative uncharacterized protein OS=Microcystis aeruginosa (strain NIES-843) GN=MAE_46930	MAE_46930	28.7671
554	G6FTV0	CutA1 divalent ion tolerance protein OS=Fischerella sp. JSC-11 GN=FJSC11DRAFT_2297	FJSC11DRAFT_2297	24.6575
555	B5W4K2	Uncharacterized protein OS=Arthrospira maxima CS-328 GN=AmaxDRAFT_3700	AmaxDRAFT_3700	34.2466
556	B5W653	Uncharacterized protein OS=Arthrospira maxima CS-328 GN=AmaxDRAFT_4252	AmaxDRAFT_4252	38.3562
557	B0JPQ4	Transposase OS=Microcystis aeruginosa (strain NIES-843) GN=MAE_38060	MAE_38060	47.9452
558	K9SCS3	Abortive infection protein OS=Pseudanabaena sp. PCC 7367 GN=Pse7367_0094	Pse7367_0094	50.6849
559	Q3MDG1	Heat shock protein DnaJ-like protein OS=Anabaena variabilis (strain ATCC 29413 / PCC 7937) GN=Ava_1351	Ava_1351	27.3973
559	Q3MDG2	Dynamin OS=Anabaena variabilis (strain ATCC 29413 / PCC 7937) GN=Ava_1350	Ava_1350	30.137
559	Q4C8R3	Uncharacterized protein OS=Crocosphaera watsonii WH 8501 GN=CwatDRAFT_5336	CwatDRAFT_5336	31.5068
559	G6FZA6	Dynamin family protein OS=Fischerella sp. JSC-11 GN=FJSC11DRAFT_4205	FJSC11DRAFT_4205	31.5068
560	B5W997	Uncharacterized protein OS=Arthrospira maxima CS-328 GN=AmaxDRAFT_5347	AmaxDRAFT_5347	57.5342
561	B7K534	Uncharacterized protein OS=Cyanothece sp. (strain PCC 8801) GN=PCC8801_3913	PCC8801_3913	49.3151
562	Q3MFJ5	MscS Mechanosensitive ion channel OS=Anabaena variabilis (strain ATCC 29413 / PCC 7937) GN=Ava_0617	Ava_0617	30.137
563	B7K3V4	Uncharacterized protein OS=Cyanothece sp. (strain PCC 8801) GN=PCC8801_2485	PCC8801_2485	24.6575
564	B7K158	Uncharacterized protein OS=Cyanothece sp. (strain PCC 8801) GN=PCC8801_2226	PCC8801_2226	20.5479
564	D7E227	Putative transcriptional regulator, MerR family OS=Nostoc azollae (strain 0708) GN=Aazo_0901	Aazo_0901	24.6575
565	G6FTC6	Putative uncharacterized protein OS=Fischerella sp. JSC-11 GN=FJSC11DRAFT_2123	FJSC11DRAFT_2123	26.0274
566	Q4C364	Uncharacterized protein OS=Crocosphaera watsonii WH 8501 GN=CwatDRAFT_3524	CwatDRAFT_3524	39.726
567	Q3MDZ2	Metallophosphoesterase OS=Anabaena variabilis (strain ATCC 29413 / PCC 7937) GN=Ava_1170	Ava_1170	57.5342
568	D8G3Y5	Uncharacterized protein OS=[Oscillatoria] sp. PCC 6506 GN=OSCI_3400028	OSCI_3400028	54.7945
569	K9TA86	Uncharacterized protein OS=Pleurocapsa sp. PCC 7327 GN=Ple7327_4182	Ple7327_4182	30.137
569	B5W0K1	Uncharacterized protein OS=Arthrospira maxima CS-328 GN=AmaxDRAFT_2291	AmaxDRAFT_2291	35.6164
570	B5W179	Uncharacterized protein OS=Arthrospira maxima CS-328 GN=AmaxDRAFT_2523	AmaxDRAFT_2523	49.3151
571	Q3MGP4	Uncharacterized protein OS=Anabaena variabilis (strain ATCC 29413 / PCC 7937) GN=Ava_0216	Ava_0216	30.137
572	B1XRE0	mRNA interferase OS=Synechococcus sp. (strain ATCC 27264 / PCC 7002 / PR-6) GN=SYNPCC7002_G0085	SYNPCC7002_G0085	38.3562
573	K9SPM4	DNA binding domain protein, excisionase family OS=Pseudanabaena sp. PCC 7367 GN=Pse7367_3927	Pse7367_3927	41.0959
574	B5VZH4	Uncharacterized protein OS=Arthrospira maxima CS-328 GN=AmaxDRAFT_1976	AmaxDRAFT_1976	46.5753
575	Q3M496	Uncharacterized protein OS=Anabaena variabilis (strain ATCC 29413 / PCC 7937) GN=Ava_4593	Ava_4593	32.8767
576	P73614	Slr1864 protein OS=Synechocystis sp. (strain PCC 6803 / Kazusa) GN=slr1864	slr1864	36.9863
577	Q3MD69	TPR repeat protein OS=Anabaena variabilis (strain ATCC 29413 / PCC 7937) GN=Ava_1444	Ava_1444	43.8356
578	B1XMM7	Putative chromophore lyase CpcV OS=Synechococcus sp. (strain ATCC 27264 / PCC 7002 / PR-6) GN=cpcV	cpcV SYNPCC7002_A2772	68.4932
579	B7K3E8	Uncharacterized protein OS=Cyanothece sp. (strain PCC 8801) GN=PCC8801_1224	PCC8801_1224	46.5753
580	B1XHV8	Uncharacterized protein OS=Synechococcus sp. (strain ATCC 27264 / PCC 7002 / PR-6) GN=SYNPCC7002_A2040	SYNPCC7002_A2040	27.3973
581	K9Z607	Cyclic nucleotide-binding protein OS=Cyanobacterium aponinum (strain PCC 10605) GN=Cyan10605_1720	Cyan10605_1720	39.726
582	B0JNX4	Putative HlyD family secretion protein OS=Microcystis aeruginosa (strain NIES-843) GN=MAE_37320	MAE_37320	60.274
583	B5VUS2	Uncharacterized protein OS=Arthrospira maxima CS-328 GN=AmaxDRAFT_0053	AmaxDRAFT_0053	30.137
583	B1XNX0	Glycosyl transferase, group 1 OS=Synechococcus sp. (strain ATCC 27264 / PCC 7002 / PR-6) GN=SYNPCC7002_A0403	SYNPCC7002_A0403	42.4658
584	L8LNQ4	Helix-turn-helix domain protein OS=Gloeocapsa sp. PCC 73106 GN=GLO73106DRAFT_00030520	GLO73106DRAFT_00030520	35.6164
585	B7K1X2	YcfA family protein OS=Cyanothece sp. (strain PCC 8801) GN=PCC8801_0175	PCC8801_0175	61.6438
586	K9PZ16	Methylated-DNA/protein-cysteinemethyltransferase OS=Leptolyngbya sp. PCC 7376 GN=Lepto7376_1720	Lepto7376_1720	38.3562
587	B1XRA2	PIN domain protein OS=Synechococcus sp. (strain ATCC 27264 / PCC 7002 / PR-6) GN=SYNPCC7002_F0102	SYNPCC7002_F0102	34.2466
588	B5W5X3	Periplasmic solute binding protein OS=Arthrospira maxima CS-328 GN=AmaxDRAFT_4172	AmaxDRAFT_4172	47.9452
589	B1XQI6	Conserved hypothetical membrane protein OS=Synechococcus sp. (strain ATCC 27264 / PCC 7002 / PR-6) GN=SYNPCC7002_A1894	SYNPCC7002_A1894	57.5342
590	A2BP07	Uncharacterized protein OS=Prochlorococcus marinus (strain AS9601) GN=A9601_02301	A9601_02301	28.7671
591	Q4C7N0	Flavohemoglobin OS=Crocosphaera watsonii WH 8501 GN=CwatDRAFT_5567	CwatDRAFT_5567	39.726
592	Q4C981	Uncharacterized protein OS=Crocosphaera watsonii WH 8501 GN=CwatDRAFT_5987	CwatDRAFT_5987	26.0274
593	G6FUM9	Metallophosphoesterase OS=Fischerella sp. JSC-11 GN=FJSC11DRAFT_2576	FJSC11DRAFT_2576	61.6438
593	Q3M3R8	Metallophosphoesterase OS=Anabaena variabilis (strain ATCC 29413 / PCC 7937) GN=Ava_4771	Ava_4771	63.0137
594	Q3M2C8	Uncharacterized protein OS=Anabaena variabilis (strain ATCC 29413 / PCC 7937) GN=Ava_B0146	Ava_B0146	10.9589
594	Q3M2C9	Di-heme cytochrome c peroxidase OS=Anabaena variabilis (strain ATCC 29413 / PCC 7937) GN=Ava_B0145	Ava_B0145	10.9589
594	Q3MDC7	Glycosyl transferase, family 2 OS=Anabaena variabilis (strain ATCC 29413 / PCC 7937) GN=Ava_1385	Ava_1385	12.3288
594	D8G6U8	Putative Glycosyl transferase, family 2 OS=[Oscillatoria] sp. PCC 6506 GN=OSCI_3720057	OSCI_3720057	13.6986
594	D8G9Q0	Putative GCN5-related N-acetyltransferase OS=[Oscillatoria] sp. PCC 6506 GN=OSCI_4120019	OSCI_4120019	15.0685
595	K9SMV6	Uncharacterized protein OS=Pseudanabaena sp. PCC 7367 GN=Pse7367_3313	Pse7367_3313	10.9589
595	B1XJK5	Uncharacterized protein OS=Synechococcus sp. (strain ATCC 27264 / PCC 7002 / PR-6) GN=SYNPCC7002_A2313	SYNPCC7002_A2313	10.9589
595	B1XJK4	PIN domain protein OS=Synechococcus sp. (strain ATCC 27264 / PCC 7002 / PR-6) GN=SYNPCC7002_A2312	SYNPCC7002_A2312	12.3288
596	D7DZA0	Uncharacterized protein OS=Nostoc azollae (strain 0708) GN=Aazo_5008	Aazo_5008	65.7534
596	Q55166	Sll0462 protein OS=Synechocystis sp. (strain PCC 6803 / Kazusa) GN=sll0462	sll0462	67.1233
596	B0JIG0	Putative uncharacterized protein OS=Microcystis aeruginosa (strain NIES-843) GN=MAE_26360	MAE_26360	72.6027
596	D7E1E5	Uncharacterized protein OS=Nostoc azollae (strain 0708) GN=Aazo_3050	Aazo_3050	72.6027
596	D7E4U0	Uncharacterized protein OS=Nostoc azollae (strain 0708) GN=Aazo_3902	Aazo_3902	73.9726
596	D7E4U1	Uncharacterized protein OS=Nostoc azollae (strain 0708) GN=Aazo_3903	Aazo_3903	73.9726
596	D7DYC5	Alpha/beta hydrolase fold protein OS=Nostoc azollae (strain 0708) GN=Aazo_4857	Aazo_4857	79.4521
597	B5VYH3	Uncharacterized protein OS=Arthrospira maxima CS-328 GN=AmaxDRAFT_1565	AmaxDRAFT_1565	10.9589
597	B0JVK5	DNA replication and repair protein OS=Microcystis aeruginosa (strain NIES-843) GN=recF	recF MAE_47760	10.9589
597	B5VYH4	SMC domain protein OS=Arthrospira maxima CS-328 GN=AmaxDRAFT_1566	AmaxDRAFT_1566	15.0685
597	B0JVK4	Putative uncharacterized protein OS=Microcystis aeruginosa (strain NIES-843) GN=MAE_47750	MAE_47750	15.0685
597	B0JUY8	Putative uncharacterized protein OS=Microcystis aeruginosa (strain NIES-843) GN=MAE_47640	MAE_47640	15.0685
597	B7JWR1	Uncharacterized protein OS=Cyanothece sp. (strain PCC 8801) GN=PCC8801_0619	PCC8801_0619	16.4384
598	Q3M6X2	DEAD/DEAH box helicase-like protein OS=Anabaena variabilis (strain ATCC 29413 / PCC 7937) GN=Ava_3658	Ava_3658	28.7671
598	Q3MBG3	Uncharacterized protein OS=Anabaena variabilis (strain ATCC 29413 / PCC 7937) GN=Ava_2051	Ava_2051	31.5068
598	Q3MG69	Uncharacterized protein OS=Anabaena variabilis (strain ATCC 29413 / PCC 7937) GN=Ava_0391	Ava_0391	32.8767
598	D7DWW9	Uncharacterized protein OS=Nostoc azollae (strain 0708) GN=Aazo_2107	Aazo_2107	32.8767
598	D8FY69	Putative uncharacterized protein OS=[Oscillatoria] sp. PCC 6506 GN=OSCI_1630022	OSCI_1630022	36.9863
598	D4TLY8	Amidohydrolase OS=Cylindrospermopsis raciborskii CS-505 GN=CRC_03462	CRC_03462	38.3562
599	K9PRE8	Uncharacterized protein OS=Calothrix sp. PCC 7507 GN=Cal7507_4999	Cal7507_4999	10.9589
599	K9PKC4	Uncharacterized protein OS=Calothrix sp. PCC 7507 GN=Cal7507_2558	Cal7507_2558	10.9589
599	L8LVP4	Uncharacterized protein OS=Gloeocapsa sp. PCC 73106 GN=GLO73106DRAFT_00030690	GLO73106DRAFT_00030690	10.9589
599	K9TAD9	Transposase family protein OS=Pleurocapsa sp. PCC 7327 GN=Ple7327_3808	Ple7327_3808	12.3288
600	L8LLI8	Uncharacterized protein OS=Gloeocapsa sp. PCC 73106 GN=GLO73106DRAFT_00022240	GLO73106DRAFT_00022240	10.9589
600	P73515	Serine/threonine-protein kinase-like protein E OS=Synechocystis sp. (strain PCC 6803 / Kazusa) GN=spkE	spkE slr1443	10.9589
600	D8G0X8	Putative uncharacterized protein OS=[Oscillatoria] sp. PCC 6506 GN=OSCI_2940004	OSCI_2940004	12.3288
600	B1XR71	Uncharacterized protein OS=Synechococcus sp. (strain ATCC 27264 / PCC 7002 / PR-6) GN=SYNPCC7002_F0071	SYNPCC7002_F0071	13.6986
600	D8G1J1	Transcriptional regulator, PadR-like family OS=[Oscillatoria] sp. PCC 6506 GN=OSCI_3020044	OSCI_3020044	15.0685
601	B1XK82	Conserved hypothetical membrane protein OS=Synechococcus sp. (strain ATCC 27264 / PCC 7002 / PR-6) GN=SYNPCC7002_A2459	SYNPCC7002_A2459	10.9589
601	B1XLP4	Uncharacterized protein OS=Synechococcus sp. (strain ATCC 27264 / PCC 7002 / PR-6) GN=SYNPCC7002_A1341	SYNPCC7002_A1341	12.3288
601	G6FRQ9	Putative uncharacterized protein OS=Fischerella sp. JSC-11 GN=FJSC11DRAFT_1556	FJSC11DRAFT_1556	13.6986
602	Q4BUK9	Similar to Cytochrome P450 OS=Crocosphaera watsonii WH 8501 GN=CwatDRAFT_0484 PE=3	CwatDRAFT_0484	82.1918
602	Q8KX12	Putative uncharacterized protein slr1215 OS=Synechococcus sp. (strain ATCC 27264 / PCC 7002 / PR-6) GN=slr1215	slr1215 SYNPCC7002_A0376	84.9315
602	K9SH30	Methyltransferase OS=Pseudanabaena sp. PCC 7367 GN=Pse7367_1218	Pse7367_1218	86.3014
602	D7E2Y9	Methyltransferase OS=Nostoc azollae (strain 0708) GN=Aazo_3410	Aazo_3410	89.0411
603	D4TD40	Uncharacterized protein OS=Cylindrospermopsis raciborskii CS-505 GN=CRC_00116	CRC_00116	17.8082
604	D8G773	Putative uncharacterized protein OS=[Oscillatoria] sp. PCC 6506 GN=OSCI_3790019	OSCI_3790019	12.3288
604	D8FWK2	Putative uncharacterized protein OS=[Oscillatoria] sp. PCC 6506 GN=OSCI_1060010	OSCI_1060010	13.6986
604	Q3M4G5	Uncharacterized protein OS=Anabaena variabilis (strain ATCC 29413 / PCC 7937) GN=Ava_4523	Ava_4523	15.0685
604	D8G0C6	Phosphate-binding protein of phosphonate ABC transporter OS=[Oscillatoria] sp. PCC 6506 GN=OSCI_2740001	OSCI_2740001	16.4384
605	B1XJ63	Conserved hypothetical membrane protein OS=Synechococcus sp. (strain ATCC 27264 / PCC 7002 / PR-6) GN=SYNPCC7002_A2250	SYNPCC7002_A2250	67.1233
606	Q4C6Y8	ABC-type phosphate transport system permease protein OS=Crocosphaera watsonii WH 8501 GN=CwatDRAFT_4930	CwatDRAFT_4930	78.0822
606	G6FUR6	Putative uncharacterized protein OS=Fischerella sp. JSC-11 GN=FJSC11DRAFT_2613	FJSC11DRAFT_2613	80.8219
606	D7DXW7	Phosphate ABC transporter, inner membrane subunit PstA OS=Nostoc azollae (strain 0708) GN=Aazo_2333	Aazo_2333	83.5616
606	D7DXW5	Phosphate-binding protein OS=Nostoc azollae (strain 0708) GN=Aazo_2331	Aazo_2331	84.9315
606	D7DXW6	Phosphate ABC transporter, inner membrane subunit PstC OS=Nostoc azollae (strain 0708) GN=Aazo_2332	Aazo_2332	86.3014
607	Q4BY32	Uncharacterized protein OS=Crocosphaera watsonii WH 8501 GN=CwatDRAFT_1638	CwatDRAFT_1638	10.9589
607	Q4BY33	Uncharacterized protein OS=Crocosphaera watsonii WH 8501 GN=CwatDRAFT_1639	CwatDRAFT_1639	10.9589
607	Q4C1F3	Uncharacterized protein OS=Crocosphaera watsonii WH 8501 GN=CwatDRAFT_2941	CwatDRAFT_2941	13.6986
607	A2BQ73	Lipase family protein OS=Prochlorococcus marinus (strain AS9601) GN=A9601_06481	A9601_06481	16.4384
608	D7DYW8	Uncharacterized protein OS=Nostoc azollae (strain 0708) GN=Aazo_2554	Aazo_2554	31.5068
608	D7E300	Uncharacterized protein OS=Nostoc azollae (strain 0708) GN=Aazo_3422	Aazo_3422	32.8767
609	B1XRF8	Ferrichrome-iron receptor TonB-dependent siderophore receptor OS=Synechococcus sp. (strain ATCC 27264 / PCC 7002 / PR-6) GN=fhuA	fhuA SYNPCC7002_G0103	24.6575
610	D8G7U5	Putative uncharacterized protein OS=[Oscillatoria] sp. PCC 6506 GN=OSCI_3860037	OSCI_3860037	12.3288
610	Q3M6H3	Uncharacterized protein OS=Anabaena variabilis (strain ATCC 29413 / PCC 7937) GN=Ava_3808	Ava_3808	13.6986
610	D8G7U7	Putative uncharacterized protein OS=[Oscillatoria] sp. PCC 6506 GN=OSCI_3860039	OSCI_3860039	16.4384
610	D8G7U4	Putative uncharacterized protein OS=[Oscillatoria] sp. PCC 6506 GN=OSCI_3860036	OSCI_3860036	19.1781
610	D8G7U6	Putative uncharacterized protein OS=[Oscillatoria] sp. PCC 6506 GN=OSCI_3860038	OSCI_3860038	23.2877
611	B1XNS7	Uncharacterized protein OS=Synechococcus sp. (strain ATCC 27264 / PCC 7002 / PR-6) GN=SYNPCC7002_A1612	SYNPCC7002_A1612	75.3425
611	B1XNZ5	Histidine kinase OS=Synechococcus sp. (strain ATCC 27264 / PCC 7002 / PR-6) GN=SYNPCC7002_A0428	SYNPCC7002_A0428	79.4521
611	P73578	Ssr1499 protein OS=Synechocystis sp. (strain PCC 6803 / Kazusa) GN=ssr1499	ssr1499	84.9315
611	B1XP42	AarF, predicted unusual protein kinase OS=Synechococcus sp. (strain ATCC 27264 / PCC 7002 / PR-6) GN=SYNPCC7002_A1645	SYNPCC7002_A1645	87.6712
612	D7E436	Lysozyme OS=Nostoc azollae (strain 0708) GN=Aazo_3701	Aazo_3701	72.6027
613	D7DWC1	Putative transcriptional regulator, Crp/Fnr family OS=Nostoc azollae (strain 0708) GN=Aazo_1954	Aazo_1954	64.3836
613	B5W2D5	Putative adenylate/guanylate cyclase OS=Arthrospira maxima CS-328 GN=AmaxDRAFT_2933	AmaxDRAFT_2933	64.3836
614	D7E2W6	Photosystem I reaction center subunit PsaK OS=Nostoc azollae (strain 0708) GN=Aazo_3379	Aazo_3379	34.2466
614	K9S431	Uncharacterized protein OS=Geitlerinema sp. PCC 7407 GN=GEI7407_0028	GEI7407_0028	41.0959
614	D7E1S7	Uncharacterized protein OS=Nostoc azollae (strain 0708) GN=Aazo_3110	Aazo_3110	41.0959
615	Q4C0H9	Similar to Transposase and inactivated derivatives TnpA family OS=Crocosphaera watsonii WH 8501 GN=CwatDRAFT_1962	CwatDRAFT_1962	15.0685
615	Q4C0I0	Uncharacterized protein OS=Crocosphaera watsonii WH 8501 GN=CwatDRAFT_1961	CwatDRAFT_1961	15.0685
616	B5VZZ1	Uncharacterized protein OS=Arthrospira maxima CS-328 GN=AmaxDRAFT_2079	AmaxDRAFT_2079	12.3288
616	D8FU72	Putative uncharacterized protein OS=[Oscillatoria] sp. PCC 6506 GN=OSCI_340034	OSCI_340034	13.6986
616	B5VZZ0	DNA methylase N-4/N-6 domain protein OS=Arthrospira maxima CS-328 GN=AmaxDRAFT_2078	AmaxDRAFT_2078	15.0685
617	Q3MFR8	Uncharacterized protein OS=Anabaena variabilis (strain ATCC 29413 / PCC 7937) GN=Ava_0544	Ava_0544	10.9589
617	B5W234	Uncharacterized protein OS=Arthrospira maxima CS-328 GN=AmaxDRAFT_2832	AmaxDRAFT_2832	15.0685
617	D8FVL1	Uncharacterized protein OS=[Oscillatoria] sp. PCC 6506 GN=OSCI_860014	OSCI_860014	16.4384
617	B5VXQ2	Uncharacterized protein OS=Arthrospira maxima CS-328 GN=AmaxDRAFT_1294	AmaxDRAFT_1294	20.5479
618	B7JYM4	Kynurenine 3-monooxygenase OS=Cyanothece sp. (strain PCC 8801) GN=PCC8801_0812	PCC8801_0812	15.0685
619	B5VYV8	Uncharacterized protein OS=Arthrospira maxima CS-328 GN=AmaxDRAFT_1700	AmaxDRAFT_1700	16.4384
620	B7JVY8	Uncharacterized protein OS=Cyanothece sp. (strain PCC 8801) GN=PCC8801_1626	PCC8801_1626	10.9589
620	K9YZM0	Uncharacterized protein OS=Cyanobacterium aponinum (strain PCC 10605) GN=Cyan10605_0244	Cyan10605_0244	12.3288
620	Q4CAM2	Uncharacterized protein OS=Crocosphaera watsonii WH 8501 GN=CwatDRAFT_6656	CwatDRAFT_6656	13.6986
620	Q3MBS7	Uncharacterized protein OS=Anabaena variabilis (strain ATCC 29413 / PCC 7937) GN=Ava_1937	Ava_1937	19.1781
621	D4TCP1	Uncharacterized protein OS=Cylindrospermopsis raciborskii CS-505 GN=CRC_00654	CRC_00654	12.3288
621	L8LM06	Uncharacterized protein (Fragment) OS=Gloeocapsa sp. PCC 73106 GN=GLO73106DRAFT_00017050	GLO73106DRAFT_00017050	13.6986
621	B7K2F1	Uncharacterized protein OS=Cyanothece sp. (strain PCC 8801) GN=PCC8801_1221	PCC8801_1221	13.6986
621	L8LHX8	Calx-beta domain-containing protein OS=Gloeocapsa sp. PCC 73106 GN=GLO73106DRAFT_00002160	GLO73106DRAFT_00002160	16.4384
622	Q3M9M5	Twin-arginine translocation pathway signal OS=Anabaena variabilis (strain ATCC 29413 / PCC 7937) GN=Ava_2698	Ava_2698	21.9178
623	B1XHQ1	UPF0234 protein SYNPCC7002_A1983 OS=Synechococcus sp. (strain ATCC 27264 / PCC 7002 / PR-6) GN=SYNPCC7002_A1983	SYNPCC7002_A1983	80.8219
623	B1XIE3	Imidazoleglycerol-phosphate dehydratase OS=Synechococcus sp. (strain ATCC 27264 / PCC 7002 / PR-6) GN=hisB	hisB SYNPCC7002_A0810	82.1918
623	B1XMD2	Phosphopantothenoylcysteine decarboxylase/phosphopantothenate--cysteine ligase OS=Synechococcus sp. (strain ATCC 27264 / PCC 7002 / PR-6) GN=coaBC	coaBC SYNPCC7002_A1427	87.6712
624	B5VWU7	Uncharacterized protein OS=Arthrospira maxima CS-328 GN=AmaxDRAFT_0989	AmaxDRAFT_0989	16.4384
624	B5VWU6	CRISPR-associated protein, Csx3 family OS=Arthrospira maxima CS-328 GN=AmaxDRAFT_0988	AmaxDRAFT_0988	16.4384
625	B5W8Z3	Uncharacterized protein (Fragment) OS=Arthrospira maxima CS-328 GN=AmaxDRAFT_5243	AmaxDRAFT_5243	57.5342
625	D7E424	Cell wall hydrolase/autolysin OS=Nostoc azollae (strain 0708) GN=Aazo_3687	Aazo_3687	61.6438
626	B0JPR6	Putative uncharacterized protein OS=Microcystis aeruginosa (strain NIES-843) GN=MAE_38180	MAE_38180	12.3288
626	D8G378	Tat pathway signal sequence domain protein (Modular protein) OS=[Oscillatoria] sp. PCC 6506 GN=OSCI_3310001	OSCI_3310001	12.3288
626	B0JPR5	Putative uncharacterized protein OS=Microcystis aeruginosa (strain NIES-843) GN=MAE_38170	MAE_38170	15.0685
626	D8FZD0	Uncharacterized protein OS=[Oscillatoria] sp. PCC 6506 GN=OSCI_2360005	OSCI_2360005	16.4384
627	Q3MBW0	Magnesium-translocating P-type ATPase OS=Anabaena variabilis (strain ATCC 29413 / PCC 7937) GN=Ava_1904	Ava_1904	12.3288
627	K9PCZ9	Uncharacterized protein OS=Calothrix sp. PCC 7507 GN=Cal7507_0794	Cal7507_0794	13.6986
627	K9PE89	Type III restriction protein res subunit OS=Calothrix sp. PCC 7507 GN=Cal7507_0795	Cal7507_0795	13.6986
627	Q3M922	Uncharacterized protein OS=Anabaena variabilis (strain ATCC 29413 / PCC 7937) GN=Ava_2903	Ava_2903	13.6986
627	K9TAB6	Cation transport ATPase OS=Pleurocapsa sp. PCC 7327 GN=Ple7327_3782	Ple7327_3782	13.6986
627	Q3M6K0	Pirin-like protein OS=Anabaena variabilis (strain ATCC 29413 / PCC 7937) GN=Ava_3781	Ava_3781	16.4384
628	D7E274	Plastocyanin OS=Nostoc azollae (strain 0708) GN=petE	petE Aazo_0960	84.9315
629	B1XHR1	Putative transcriptional regulator OS=Synechococcus sp. (strain ATCC 27264 / PCC 7002 / PR-6) GN=SYNPCC7002_A1993	SYNPCC7002_A1993	76.7123
630	D7DZL5	Response regulator receiver protein OS=Nostoc azollae (strain 0708) GN=Aazo_0413	Aazo_0413	64.3836
631	B1XN08	Phosphoadenosine phosphosulfate reductase OS=Synechococcus sp. (strain ATCC 27264 / PCC 7002 / PR-6) GN=cysH	cysH SYNPCC7002_A1497	49.3151
631	B5W6V1	Uncharacterized protein OS=Arthrospira maxima CS-328 GN=AmaxDRAFT_4500	AmaxDRAFT_4500	54.7945
632	B7K416	Uncharacterized protein OS=Cyanothece sp. (strain PCC 8801) GN=PCC8801_2548	PCC8801_2548	26.0274
632	Q4C4J7	Uncharacterized protein OS=Crocosphaera watsonii WH 8501 GN=CwatDRAFT_4060	CwatDRAFT_4060	26.0274
633	Q4CAD4	Uncharacterized protein OS=Crocosphaera watsonii WH 8501 GN=CwatDRAFT_6609	CwatDRAFT_6609	21.9178
634	D8G033	Putative uncharacterized protein OS=[Oscillatoria] sp. PCC 6506 GN=OSCI_2600003	OSCI_2600003	10.9589
634	D8G034	Putative uncharacterized protein OS=[Oscillatoria] sp. PCC 6506 GN=OSCI_2600004	OSCI_2600004	13.6986
634	D8G035	Putative uncharacterized protein OS=[Oscillatoria] sp. PCC 6506 GN=OSCI_2600005	OSCI_2600005	19.1781
635	Q3M881	Zn-dependent protease with chaperone function-like protein OS=Anabaena variabilis (strain ATCC 29413 / PCC 7937) GN=Ava_3197	Ava_3197	12.3288
635	Q3M8J7	Uncharacterized protein OS=Anabaena variabilis (strain ATCC 29413 / PCC 7937) GN=Ava_3080	Ava_3080	15.0685
636	D7DX18	Uncharacterized protein OS=Nostoc azollae (strain 0708) GN=Aazo_2185	Aazo_2185	31.5068
637	B5W9Z7	Uncharacterized protein OS=Arthrospira maxima CS-328 GN=AmaxDRAFT_5597	AmaxDRAFT_5597	12.3288
637	B1XQT4	Uncharacterized protein OS=Synechococcus sp. (strain ATCC 27264 / PCC 7002 / PR-6) GN=SYNPCC7002_D0003	SYNPCC7002_D0003	13.6986
637	B5W7Z3	Chemotaxis response regulator protein-glutamate methylesterase OS=Arthrospira maxima CS-328 GN=cheB	cheB AmaxDRAFT_4893	13.6986
638	K9PTZ5	Uncharacterized protein OS=Leptolyngbya sp. PCC 7376 GN=Lepto7376_0473	Lepto7376_0473	17.8082
638	B0JVQ7	Putative uncharacterized protein OS=Microcystis aeruginosa (strain NIES-843) GN=MAE_48280	MAE_48280	19.1781
638	B1XI16	Uncharacterized protein OS=Synechococcus sp. (strain ATCC 27264 / PCC 7002 / PR-6) GN=SYNPCC7002_A0762	SYNPCC7002_A0762	23.2877
638	B1XNT2	Uncharacterized protein OS=Synechococcus sp. (strain ATCC 27264 / PCC 7002 / PR-6) GN=SYNPCC7002_A1617	SYNPCC7002_A1617	23.2877
639	L8LLA9	Nucleoside-diphosphate-sugar epimerase OS=Gloeocapsa sp. PCC 73106 GN=GLO73106DRAFT_00021510	GLO73106DRAFT_00021510	20.5479
640	D4TFH9	Uncharacterized protein OS=Cylindrospermopsis raciborskii CS-505 GN=CRC_01135	CRC_01135	13.6986
641	G6FYA2	Putative uncharacterized protein OS=Fischerella sp. JSC-11 GN=FJSC11DRAFT_3851	FJSC11DRAFT_3851	16.4384
642	L8LQ23	Uncharacterized protein OS=Gloeocapsa sp. PCC 73106 GN=GLO73106DRAFT_00035700	GLO73106DRAFT_00035700	10.9589
642	D8G3N5	McrBC 5-methylcytosine restriction system component-like OS=[Oscillatoria] sp. PCC 6506 GN=OSCI_3360014	OSCI_3360014	16.4384
642	Q4C3F8	Uncharacterized protein OS=Crocosphaera watsonii WH 8501 GN=CwatDRAFT_3702	CwatDRAFT_3702	16.4384
643	K9S9A4	Uncharacterized protein OS=Geitlerinema sp. PCC 7407 GN=GEI7407_2744	GEI7407_2744	15.0685
643	G6FWM8	Putative uncharacterized protein OS=Fischerella sp. JSC-11 GN=FJSC11DRAFT_3277	FJSC11DRAFT_3277	17.8082
644	B5W3K9	Uncharacterized protein OS=Arthrospira maxima CS-328 GN=AmaxDRAFT_3354	AmaxDRAFT_3354	24.6575
644	Q3MC14	Uncharacterized protein OS=Anabaena variabilis (strain ATCC 29413 / PCC 7937) GN=Ava_1850	Ava_1850	34.2466
644	Q4C0P4	Uncharacterized protein OS=Crocosphaera watsonii WH 8501 GN=CwatDRAFT_2617	CwatDRAFT_2617	36.9863
645	Q3MG93	Mn-containing catalase-like protein OS=Anabaena variabilis (strain ATCC 29413 / PCC 7937) GN=Ava_0367	Ava_0367	23.2877
645	G6FSW3	Putative uncharacterized protein OS=Fischerella sp. JSC-11 GN=FJSC11DRAFT_1860	FJSC11DRAFT_1860	27.3973
645	Q3M3C0	ChaB OS=Anabaena variabilis (strain ATCC 29413 / PCC 7937) GN=Ava_4919	Ava_4919	28.7671
646	D7DXZ2	Uncharacterized protein OS=Nostoc azollae (strain 0708) GN=Aazo_2379	Aazo_2379	32.8767
647	B5VVQ3	Transposase, IS605 OrfB family OS=Arthrospira maxima CS-328 GN=AmaxDRAFT_0595	AmaxDRAFT_0595	67.1233
647	Q4BX42	Transposase, IS605 OrfB OS=Crocosphaera watsonii WH 8501 GN=CwatDRAFT_0870	CwatDRAFT_0870	69.863
648	K9PXG5	Biotin/lipoyl attachment domain-containing protein OS=Leptolyngbya sp. PCC 7376 GN=Lepto7376_1246	Lepto7376_1246	46.5753
648	D7DVC1	Secretion protein HlyD family protein OS=Nostoc azollae (strain 0708) GN=Aazo_0076	Aazo_0076	46.5753
649	B1XRB2	K+-transporting ATPase, F subunit OS=Synechococcus sp. (strain ATCC 27264 / PCC 7002 / PR-6) GN=kdpF	kdpF SYNPCC7002_G0057	52.0548
650	B7K123	Uncharacterized protein OS=Cyanothece sp. (strain PCC 8801) GN=PCC8801_1090	PCC8801_1090	10.9589
650	K9PXZ4	FecR protein OS=Leptolyngbya sp. PCC 7376 GN=Lepto7376_1452	Lepto7376_1452	12.3288
650	B5IK56	Diguanylate cyclase with GAF sensor OS=Cyanobium sp. PCC 7001 GN=CPCC7001_128	CPCC7001_128	13.6986
651	Q55931	UmuC protein OS=Synechocystis sp. (strain PCC 6803 / Kazusa) GN=umuC	umuC	13.6986
651	A2BQZ6	Putative UmuC protein OS=Prochlorococcus marinus (strain AS9601) GN=umuC	umuC A9601_09231	15.0685
651	K9Q1W8	Phosphoglycerate mutase OS=Leptolyngbya sp. PCC 7376 GN=Lepto7376_2478	Lepto7376_2478	16.4384
651	A2BQZ7	Putative SOS mutagenesis protein UmuD OS=Prochlorococcus marinus (strain AS9601) GN=umuD	umuD A9601_09241	23.2877
652	D7E4I5	Response regulator receiver protein OS=Nostoc azollae (strain 0708) GN=Aazo_1555	Aazo_1555	84.9315
652	D7DVL6	Phospholipid/glycerol acyltransferase OS=Nostoc azollae (strain 0708) GN=Aazo_0117	Aazo_0117	86.3014
652	B5VZM0	Pentapeptide repeat protein OS=Arthrospira maxima CS-328 GN=AmaxDRAFT_1846	AmaxDRAFT_1846	89.0411
653	G6FWA2	HEAT domain containing protein OS=Fischerella sp. JSC-11 GN=FJSC11DRAFT_2961	FJSC11DRAFT_2961	19.1781
653	G6FS77	Capsule synthesis protein, CapA OS=Fischerella sp. JSC-11 GN=FJSC11DRAFT_1973	FJSC11DRAFT_1973	20.5479
654	Q3MDA1	Uncharacterized protein OS=Anabaena variabilis (strain ATCC 29413 / PCC 7937) GN=Ava_1412	Ava_1412	17.8082
654	Q3MDA0	Uncharacterized protein OS=Anabaena variabilis (strain ATCC 29413 / PCC 7937) GN=Ava_1413	Ava_1413	17.8082
655	D8FZK5	Putative uncharacterized protein OS=[Oscillatoria] sp. PCC 6506 GN=OSCI_2460011	OSCI_2460011	10.9589
655	D8FZK4	Glyoxalase/bleomycin resistance protein/dioxygenase OS=[Oscillatoria] sp. PCC 6506 GN=OSCI_2460010	OSCI_2460010	16.4384
656	B1XIP4	Uncharacterized protein OS=Synechococcus sp. (strain ATCC 27264 / PCC 7002 / PR-6) GN=SYNPCC7002_A2165	SYNPCC7002_A2165	17.8082
656	B1XPH3	SAM-dependent methyltransferase OS=Synechococcus sp. (strain ATCC 27264 / PCC 7002 / PR-6) GN=smtA	smtA SYNPCC7002_A0523	20.5479
657	B7JZ84	S-layer domain protein OS=Cyanothece sp. (strain PCC 8801) GN=PCC8801_3325	PCC8801_3325	16.4384
658	D7F1A5	Putative transposase OS=[Oscillatoria] sp. PCC 6506 GN=trp2	trp2 OSCI_3850023	58.9041
659	B1XK20	Metal-dependent hydrolases of the beta-lactamase superfamily I protein OS=Synechococcus sp. (strain ATCC 27264 / PCC 7002 / PR-6) GN=SYNPCC7002_A2397	SYNPCC7002_A2397	73.9726
659	B1XIB1	Transglutaminase-like superfamily domain protein OS=Synechococcus sp. (strain ATCC 27264 / PCC 7002 / PR-6) GN=SYNPCC7002_A2113	SYNPCC7002_A2113	78.0822
659	Q4C5C1	Uncharacterized protein OS=Crocosphaera watsonii WH 8501 GN=CwatDRAFT_4565	CwatDRAFT_4565	80.8219
659	K9SK09	Transglutaminase domain-containing protein OS=Pseudanabaena sp. PCC 7367 GN=Pse7367_2201	Pse7367_2201	80.8219
659	B1XK01	Uncharacterized protein OS=Synechococcus sp. (strain ATCC 27264 / PCC 7002 / PR-6) GN=SYNPCC7002_A1129	SYNPCC7002_A1129	80.8219
659	Q4C5C0	Transglutaminase-like OS=Crocosphaera watsonii WH 8501 GN=CwatDRAFT_4566	CwatDRAFT_4566	82.1918
660	K9SL94	Uncharacterized protein OS=Pseudanabaena sp. PCC 7367 GN=Pse7367_3108	Pse7367_3108	15.0685
661	B0JKV1	Putative uncharacterized protein OS=Microcystis aeruginosa (strain NIES-843) GN=MAE_30680	MAE_30680	12.3288
661	K9Z6I3	Uncharacterized protein OS=Cyanobacterium aponinum (strain PCC 10605) GN=Cyan10605_2660	Cyan10605_2660	13.6986
661	B7K6H8	DNA polymerase beta domain protein region OS=Cyanothece sp. (strain PCC 8801) GN=PCC8801_4484	PCC8801_4484	20.5479
662	D7DYG7	Glycosyl transferase group 1 OS=Nostoc azollae (strain 0708) GN=Aazo_4909	Aazo_4909	10.9589
662	B1XN25	Putative glycosyltransferase, group 1 family protein OS=Synechococcus sp. (strain ATCC 27264 / PCC 7002 / PR-6) GN=SYNPCC7002_A1514	SYNPCC7002_A1514	17.8082
662	D7DZ26	Glycosyl transferase family 2 OS=Nostoc azollae (strain 0708) GN=Aazo_4911	Aazo_4911	19.1781
663	G6FXG6	Putative uncharacterized protein OS=Fischerella sp. JSC-11 GN=FJSC11DRAFT_3565	FJSC11DRAFT_3565	10.9589
663	B5W7Q5	Glycosyl transferase group 1 OS=Arthrospira maxima CS-328 GN=AmaxDRAFT_4805	AmaxDRAFT_4805	16.4384
664	D7E1R4	Uncharacterized protein OS=Nostoc azollae (strain 0708) GN=Aazo_3080	Aazo_3080	15.0685
664	D7E090	Uracil-DNA glycosylase OS=Nostoc azollae (strain 0708) GN=ung	ung Aazo_0465	16.4384
664	D7DW02	Appr-1-p processing domain protein OS=Nostoc azollae (strain 0708) GN=Aazo_4137	Aazo_4137	16.4384
665	D8G3L2	Zinc finger, SWIM-type OS=[Oscillatoria] sp. PCC 6506 GN=OSCI_3350018	OSCI_3350018	15.0685
665	D8G3L6	Putative WGR OS=[Oscillatoria] sp. PCC 6506 GN=OSCI_3350022	OSCI_3350022	15.0685
665	D8G3R3	RNA-directed DNA polymerase (Reverse transcriptase) OS=[Oscillatoria] sp. PCC 6506 GN=OSCI_3370009	OSCI_3370009	20.5479
666	B5VXM7	Tail sheath protein OS=Arthrospira maxima CS-328 GN=AmaxDRAFT_1269	AmaxDRAFT_1269	34.2466
666	B5VXN2	Uncharacterized protein OS=Arthrospira maxima CS-328 GN=AmaxDRAFT_1274	AmaxDRAFT_1274	38.3562
666	B5VXL8	Conserved hypothetical phage tail protein OS=Arthrospira maxima CS-328 GN=AmaxDRAFT_1263	AmaxDRAFT_1263	38.3562
666	B5VZV0	GPW/gp25 family protein OS=Arthrospira maxima CS-328 GN=AmaxDRAFT_2042	AmaxDRAFT_2042	42.4658
666	K9PUA8	Uncharacterized protein OS=Leptolyngbya sp. PCC 7376 GN=Lepto7376_0634	Lepto7376_0634	42.4658
667	B1XQ54	Methyltransferase OS=Synechococcus sp. (strain ATCC 27264 / PCC 7002 / PR-6) GN=SYNPCC7002_A1848	SYNPCC7002_A1848	10.9589
667	B1XIM1	Conserved hypothetical membrane protein OS=Synechococcus sp. (strain ATCC 27264 / PCC 7002 / PR-6) GN=SYNPCC7002_A2142	SYNPCC7002_A2142	10.9589
667	B1XJV2	Conserved hypothetical membrane protein OS=Synechococcus sp. (strain ATCC 27264 / PCC 7002 / PR-6) GN=SYNPCC7002_A1078	SYNPCC7002_A1078	12.3288
667	B1XJG2	Uncharacterized protein OS=Synechococcus sp. (strain ATCC 27264 / PCC 7002 / PR-6) GN=SYNPCC7002_A1019	SYNPCC7002_A1019	13.6986
667	Q9WWK9	Uncharacterized protein OS=Synechococcus sp. (strain ATCC 27264 / PCC 7002 / PR-6) GN=SYNPCC7002_A1226	SYNPCC7002_A1226	15.0685
667	L8LM66	Uncharacterized protein OS=Gloeocapsa sp. PCC 73106 GN=GLO73106DRAFT_00001140	GLO73106DRAFT_00001140	16.4384
668	D7E0T5	NADPH-dependent FMN reductase OS=Nostoc azollae (strain 0708) GN=Aazo_5221	Aazo_5221	71.2329
668	G6FZ25	NADPH-dependent FMN reductase OS=Fischerella sp. JSC-11 GN=FJSC11DRAFT_4124	FJSC11DRAFT_4124	71.2329
668	G6FZ28	NADPH-dependent FMN reductase OS=Fischerella sp. JSC-11 GN=FJSC11DRAFT_4127	FJSC11DRAFT_4127	76.7123
669	Q3MDP4	Uncharacterized protein OS=Anabaena variabilis (strain ATCC 29413 / PCC 7937) GN=Ava_1268	Ava_1268	84.9315
669	B5II83	DNA ligase OS=Cyanobium sp. PCC 7001 GN=lig	lig CPCC7001_1756	86.3014
669	B1XJ07	Uncharacterized protein OS=Synechococcus sp. (strain ATCC 27264 / PCC 7002 / PR-6) GN=SYNPCC7002_A0945	SYNPCC7002_A0945	89.0411
670	D7E0X2	TPR repeat-containing protein OS=Nostoc azollae (strain 0708) GN=Aazo_0621	Aazo_0621	38.3562
670	D7DWZ5	Two component regulator propeller domain protein OS=Nostoc azollae (strain 0708) GN=Aazo_2154	Aazo_2154	43.8356
670	D7E299	Uncharacterized protein OS=Nostoc azollae (strain 0708) GN=Aazo_1008	Aazo_1008	46.5753
670	D7DXY3	Uncharacterized protein OS=Nostoc azollae (strain 0708) GN=Aazo_2361	Aazo_2361	46.5753
671	B1XJD8	Uncharacterized protein OS=Synechococcus sp. (strain ATCC 27264 / PCC 7002 / PR-6) GN=SYNPCC7002_A0995	SYNPCC7002_A0995	61.6438
672	Q4C3P2	Uncharacterized protein OS=Crocosphaera watsonii WH 8501 GN=CwatDRAFT_3851	CwatDRAFT_3851	79.4521
672	B1XMG7	DedA family protein OS=Synechococcus sp. (strain ATCC 27264 / PCC 7002 / PR-6) GN=SYNPCC7002_A1462	SYNPCC7002_A1462	86.3014
673	B1XMG2	Transcriptional regulator OS=Synechococcus sp. (strain ATCC 27264 / PCC 7002 / PR-6) GN=SYNPCC7002_A1457	SYNPCC7002_A1457	69.863
674	D7DZE5	Ferric uptake regulator, Fur family OS=Nostoc azollae (strain 0708) GN=Aazo_0314	Aazo_0314	84.9315
674	D7E0E6	Amidase OS=Nostoc azollae (strain 0708) GN=Aazo_0555	Aazo_0555	84.9315
674	D7E3A3	Isocitrate dehydrogenase [NADP] OS=Nostoc azollae (strain 0708) GN=Aazo_1215	Aazo_1215	89.0411
674	P28605	Glutamine synthetase OS=Synechococcus sp. (strain ATCC 27264 / PCC 7002 / PR-6) GN=glnA	glnA SYNPCC7002_A1630	91.7808
675	Q4C0F7	Membrane bound O-acyl transferase, MBOAT OS=Crocosphaera watsonii WH 8501 GN=CwatDRAFT_2978	CwatDRAFT_2978	78.0822
676	D4TE32	PilQ(Type II and III secretion system protein) OS=Cylindrospermopsis raciborskii CS-505 GN=CRC_00330 PE=3	CRC_00330	79.4521
676	B1XJC4	Photosystem II reaction center protein Ycf12 OS=Synechococcus sp. (strain ATCC 27264 / PCC 7002 / PR-6) GN=ycf12	ycf12 SYNPCC7002_A0981	83.5616
677	D7DZL2	Phosphoesterase RecJ domain protein OS=Nostoc azollae (strain 0708) GN=Aazo_0410	Aazo_0410	76.7123
678	K9SFG3	Uncharacterized protein OS=Pseudanabaena sp. PCC 7367 GN=Pse7367_0576	Pse7367_0576	80.8219
679	Q4BZ85	ATP-binding region, ATPase-like:Hpt OS=Crocosphaera watsonii WH 8501 GN=CwatDRAFT_2361	CwatDRAFT_2361	75.3425
680	P31972	Uncharacterized protein SYNPCC7002_A1392 OS=Synechococcus sp. (strain ATCC 27264 / PCC 7002 / PR-6) GN=SYNPCC7002_A1392	SYNPCC7002_A1392	64.3836
680	D7DVP0	Pyruvate, water dikinase OS=Nostoc azollae (strain 0708) GN=Aazo_1774	Aazo_1774	65.7534
681	L8LVY0	Uncharacterized protein OS=Gloeocapsa sp. PCC 73106 GN=GLO73106DRAFT_00040170	GLO73106DRAFT_00040170	52.0548
682	Q3MCT5	Isochorismatase hydrolase OS=Anabaena variabilis (strain ATCC 29413 / PCC 7937) GN=Ava_1578	Ava_1578	49.3151
683	K9TBV5	Uncharacterized protein OS=Pleurocapsa sp. PCC 7327 GN=Ple7327_4521	Ple7327_4521	54.7945
684	Q3M639	Molybdenum-pterin binding protein OS=Anabaena variabilis (strain ATCC 29413 / PCC 7937) GN=Ava_3942	Ava_3942	50.6849
685	Q3M1M7	AMP-dependent synthetase and ligase OS=Anabaena variabilis (strain ATCC 29413 / PCC 7937) GN=Ava_C0005	Ava_C0005	49.3151
686	Q6YRR2	Ssl6092 protein OS=Synechocystis sp. (strain PCC 6803 / Kazusa) GN=ssl6092	ssl6092	10.9589
686	K9Z652	Putative site-specific DNA-methyltransferase OS=Cyanobacterium aponinum (strain PCC 10605) GN=Cyan10605_2108	Cyan10605_2108	10.9589
686	K9PIW1	GTP-binding protein HSR1-related protein OS=Calothrix sp. PCC 7507 GN=Cal7507_2432	Cal7507_2432	13.6986
687	B7K4K1	Uncharacterized protein OS=Cyanothece sp. (strain PCC 8801) GN=PCC8801_1408	PCC8801_1408	10.9589
687	K9SPC6	Addiction module antidote protein OS=Pseudanabaena sp. PCC 7367 GN=Pse7367_3775	Pse7367_3775	15.0685
688	B7JYD1	Uncharacterized protein OS=Cyanothece sp. (strain PCC 8801) GN=PCC8801_3260	PCC8801_3260	19.1781
689	K9T5I7	Uncharacterized protein OS=Pleurocapsa sp. PCC 7327 GN=Ple7327_2472	Ple7327_2472	23.2877
690	Q3MEU7	Uncharacterized protein OS=Anabaena variabilis (strain ATCC 29413 / PCC 7937) GN=Ava_0865	Ava_0865	12.3288
690	B7K1R4	Uncharacterized protein OS=Cyanothece sp. (strain PCC 8801) GN=PCC8801_3644	PCC8801_3644	13.6986
691	B0JS79	Putative uncharacterized protein OS=Microcystis aeruginosa (strain NIES-843) GN=MAE_42150	MAE_42150	23.2877
692	L8LI91	Uncharacterized protein OS=Gloeocapsa sp. PCC 73106 GN=GLO73106DRAFT_00010860	GLO73106DRAFT_00010860	10.9589
692	B5IJL5	Putative uncharacterized protein OS=Cyanobium sp. PCC 7001 GN=CPCC7001_1974	CPCC7001_1974	12.3288
692	K9PNB0	XshC-Cox1-family protein OS=Calothrix sp. PCC 7507 GN=Cal7507_3891	Cal7507_3891	12.3288
693	B5W5T3	Capsular exopolysaccharide family OS=Arthrospira maxima CS-328 GN=AmaxDRAFT_4132	AmaxDRAFT_4132	23.2877
694	B0JIR6	Prevent-host-death protein OS=Microcystis aeruginosa (strain NIES-843) GN=MAE_58020	MAE_58020	19.1781
695	G6FSV2	Glycosyl transferase family 2 OS=Fischerella sp. JSC-11 GN=FJSC11DRAFT_1849	FJSC11DRAFT_1849	24.6575
696	K9PHG5	Peptidase C2 calpain OS=Calothrix sp. PCC 7507 GN=Cal7507_1508	Cal7507_1508	19.1781
696	Q3MDD5	Glycosyl transferase, family 2 OS=Anabaena variabilis (strain ATCC 29413 / PCC 7937) GN=Ava_1377	Ava_1377	24.6575
697	Q4C5B8	Transposase, IS605 OrfB OS=Crocosphaera watsonii WH 8501 GN=CwatDRAFT_4568	CwatDRAFT_4568	21.9178
697	D8G715	Transposase OS=[Oscillatoria] sp. PCC 6506 GN=OSCI_3760012	OSCI_3760012	23.2877
697	B7JY60	Transposase, IS605 OrfB family OS=Cyanothece sp. (strain PCC 8801) GN=PCC8801_3183	PCC8801_3183	26.0274
698	Q3M5Y9	Uncharacterized protein OS=Anabaena variabilis (strain ATCC 29413 / PCC 7937) GN=Ava_3992	Ava_3992	19.1781
699	K9PVE1	Uncharacterized protein OS=Leptolyngbya sp. PCC 7376 GN=Lepto7376_0355	Lepto7376_0355	21.9178
700	B0JLY7	Putative uncharacterized protein OS=Microcystis aeruginosa (strain NIES-843) GN=MAE_33390	MAE_33390	10.9589
700	D7E1X4	Uncharacterized protein OS=Nostoc azollae (strain 0708) GN=Aazo_3171	Aazo_3171	10.9589
700	B1XQY1	Uncharacterized protein OS=Synechococcus sp. (strain ATCC 27264 / PCC 7002 / PR-6) GN=SYNPCC7002_E0020	SYNPCC7002_E0020	15.0685
700	D7E378	Uncharacterized protein OS=Nostoc azollae (strain 0708) GN=Aazo_1179	Aazo_1179	15.0685
701	Q3MER5	Glyoxalase/bleomycin resistance protein/dioxygenase OS=Anabaena variabilis (strain ATCC 29413 / PCC 7937) GN=Ava_0897	Ava_0897	15.0685
701	G6G060	Putative uncharacterized protein OS=Fischerella sp. JSC-11 GN=FJSC11DRAFT_4509	FJSC11DRAFT_4509	16.4384
702	B1XQ88	HTH containing protein OS=Synechococcus sp. (strain ATCC 27264 / PCC 7002 / PR-6) GN=SYNPCC7002_A1882	SYNPCC7002_A1882	16.4384
702	B1XIA7	Calcium-translocating P-type ATPase, PMCA-type OS=Synechococcus sp. (strain ATCC 27264 / PCC 7002 / PR-6) GN=SYNPCC7002_A2108	SYNPCC7002_A2108	17.8082
703	K9YZP3	Pentapeptide repeat protein OS=Cyanobacterium aponinum (strain PCC 10605) GN=Cyan10605_0230	Cyan10605_0230	10.9589
703	K9Z950	Putative integral membrane sensor protein OS=Cyanobacterium aponinum (strain PCC 10605) GN=Cyan10605_3199	Cyan10605_3199	15.0685
704	D4TKM2	Transposase IS630 family protein OS=Cylindrospermopsis raciborskii CS-505 GN=CRC_02918	CRC_02918	10.9589
704	P73330	Transposase OS=Synechocystis sp. (strain PCC 6803 / Kazusa) GN=slr1902	slr1902	12.3288
705	K9SKC5	Tetratricopeptide TPR_1 repeat-containing protein OS=Pseudanabaena sp. PCC 7367 GN=Pse7367_2313	Pse7367_2313	21.9178
706	L8LS27	Uncharacterized protein OS=Gloeocapsa sp. PCC 73106 GN=GLO73106DRAFT_00034840	GLO73106DRAFT_00034840	24.6575
707	B7K5K8	Uncharacterized protein OS=Cyanothece sp. (strain PCC 8801) GN=PCC8801_2740	PCC8801_2740	15.0685
708	B5W8V8	Uncharacterized protein OS=Arthrospira maxima CS-328 GN=AmaxDRAFT_5208	AmaxDRAFT_5208	20.5479
709	K9T1G3	Uncharacterized protein OS=Pleurocapsa sp. PCC 7327 GN=Ple7327_1335	Ple7327_1335	23.2877
710	K9PFR0	PBS lyase HEAT domain protein repeat-containing protein OS=Calothrix sp. PCC 7507 GN=Cal7507_1810	Cal7507_1810	20.5479
711	Q3MGB3	Uncharacterized protein OS=Anabaena variabilis (strain ATCC 29413 / PCC 7937) GN=Ava_0347	Ava_0347	17.8082
712	B7JYU4	Alkaline phosphatase OS=Cyanothece sp. (strain PCC 8801) GN=PCC8801_1983	PCC8801_1983	23.2877
713	B7JZ74	Transcriptional regulator, TetR family OS=Cyanothece sp. (strain PCC 8801) GN=PCC8801_3314	PCC8801_3314	19.1781
714	A2BPG2	Class I peptide chain release factor OS=Prochlorococcus marinus (strain AS9601) GN=A9601_03851	A9601_03851	26.0274
715	K9PHM2	Export-related chaperone CsaA OS=Calothrix sp. PCC 7507 GN=Cal7507_1840	Cal7507_1840	20.5479
716	L8LTU7	Uncharacterized protein OS=Gloeocapsa sp. PCC 73106 GN=GLO73106DRAFT_00024560	GLO73106DRAFT_00024560	17.8082
716	B1XQE3	MOSC domain protein OS=Synechococcus sp. (strain ATCC 27264 / PCC 7002 / PR-6) GN=SYNPCC7002_A0680	SYNPCC7002_A0680	21.9178
717	B5VX57	Uncharacterized protein OS=Arthrospira maxima CS-328 GN=AmaxDRAFT_1099	AmaxDRAFT_1099 AmaxDRAFT_2102	34.2466
718	D7DVH1	Uncharacterized protein OS=Nostoc azollae (strain 0708) GN=Aazo_0022	Aazo_0022	17.8082
719	B1XQW2	ParA, plasmid partitioning protein OS=Synechococcus sp. (strain ATCC 27264 / PCC 7002 / PR-6) GN=SYNPCC7002_E0001	SYNPCC7002_E0001	20.5479
720	K9T4U7	Uncharacterized protein OS=Pleurocapsa sp. PCC 7327 GN=Ple7327_2619	Ple7327_2619	21.9178
721	B1XPX0	Efflux transporter, RND family, MFP subunit OS=Synechococcus sp. (strain ATCC 27264 / PCC 7002 / PR-6) GN=SYNPCC7002_A0591	SYNPCC7002_A0591	64.3836
722	L8LPK7	Uncharacterized protein OS=Gloeocapsa sp. PCC 73106 GN=GLO73106DRAFT_00009440	GLO73106DRAFT_00009440	43.8356
723	B5W831	Uncharacterized protein OS=Arthrospira maxima CS-328 GN=AmaxDRAFT_4931	AmaxDRAFT_4931	34.2466
723	L8LS10	Uncharacterized protein OS=Gloeocapsa sp. PCC 73106 GN=GLO73106DRAFT_00034640	GLO73106DRAFT_00034640	41.0959
724	K9S3B9	Integrase family protein OS=Geitlerinema sp. PCC 7407 GN=GEI7407_0188	GEI7407_0188	17.8082
724	K9SDS8	Integrase family protein OS=Geitlerinema sp. PCC 7407 GN=GEI7407_3472	GEI7407_3472	27.3973
725	B1XQJ3	Exopolysaccharide synthesis protein OS=Synechococcus sp. (strain ATCC 27264 / PCC 7002 / PR-6) GN=exoD	exoD SYNPCC7002_A1901	58.9041
726	B5VZF5	Methyl-accepting chemotaxis sensory transducer OS=Arthrospira maxima CS-328 GN=AmaxDRAFT_1957	AmaxDRAFT_1957	28.7671
727	K9Q2Z7	Filamentous hemagglutinin family outer membrane protein OS=Leptolyngbya sp. PCC 7376 GN=Lepto7376_3541	Lepto7376_3541	35.6164
728	P73181	Ssr2333 protein OS=Synechocystis sp. (strain PCC 6803 / Kazusa) GN=ssr2333	ssr2333	20.5479
728	G6FZG3	FeoA family protein OS=Fischerella sp. JSC-11 GN=FJSC11DRAFT_4262	FJSC11DRAFT_4262	23.2877
729	K9Q5X0	Small GTP-binding protein OS=Leptolyngbya sp. PCC 7376 GN=Lepto7376_4037	Lepto7376_4037	30.137
729	Q3MD20	Small GTP-binding protein domain protein OS=Anabaena variabilis (strain ATCC 29413 / PCC 7937) GN=Ava_1493	Ava_1493	36.9863
730	B1XND7	Uncharacterized protein OS=Synechococcus sp. (strain ATCC 27264 / PCC 7002 / PR-6) GN=SYNPCC7002_A0305	SYNPCC7002_A0305	76.7123
731	B5W0J0	Uncharacterized protein OS=Arthrospira maxima CS-328 GN=AmaxDRAFT_2280	AmaxDRAFT_2280	19.1781
731	B5W1G8	Putative diguanylate cyclase OS=Arthrospira maxima CS-328 GN=AmaxDRAFT_2614	AmaxDRAFT_2614	20.5479
732	Q3MFV0	Uncharacterized protein OS=Anabaena variabilis (strain ATCC 29413 / PCC 7937) GN=Ava_0512	Ava_0512	20.5479
733	K9PUW1	2-amino-3-ketobutyrate coenzyme A ligase OS=Leptolyngbya sp. PCC 7376 GN=kbl	kbl Lepto7376_0443	21.9178
734	B1XRH7	Uncharacterized protein OS=Synechococcus sp. (strain ATCC 27264 / PCC 7002 / PR-6) GN=SYNPCC7002_G0121	SYNPCC7002_G0121	56.1644
734	B5W5W9	Ribonuclease BN (Fragment) OS=Arthrospira maxima CS-328 GN=AmaxDRAFT_4168	AmaxDRAFT_4168	58.9041
734	B5W555	Methyltransferase type 11 OS=Arthrospira maxima CS-328 GN=AmaxDRAFT_3904	AmaxDRAFT_3904	60.274
734	K9SEU3	Ribonuclease BN OS=Pseudanabaena sp. PCC 7367 GN=Pse7367_0364	Pse7367_0364	61.6438
735	B5W321	Uncharacterized protein OS=Arthrospira maxima CS-328 GN=AmaxDRAFT_3169	AmaxDRAFT_3169	10.9589
735	B5W122	Uncharacterized protein OS=Arthrospira maxima CS-328 GN=AmaxDRAFT_2466	AmaxDRAFT_2466 AmaxDRAFT_3922	15.0685
735	B5VVE1	Putative transposase OS=Arthrospira maxima CS-328 GN=AmaxDRAFT_0482	AmaxDRAFT_0482 AmaxDRAFT_3512	19.1781
736	K9S8W6	Uncharacterized protein OS=Geitlerinema sp. PCC 7407 GN=GEI7407_1909	GEI7407_1909	10.9589
736	D4TGL7	TPR repeat protein OS=Cylindrospermopsis raciborskii CS-505 GN=CRC_01472	CRC_01472	12.3288
736	B5IJ18	GCN5-related N-acetyltransferase OS=Cyanobium sp. PCC 7001 GN=CPCC7001_1125	CPCC7001_1125	13.6986
737	K9PFA3	Amino acid/polyamine/organocation transporter, APC superfamily OS=Calothrix sp. PCC 7507 GN=Cal7507_1356	Cal7507_1356	10.9589
737	B7JWK9	Uncharacterized protein OS=Cyanothece sp. (strain PCC 8801) GN=PCC8801_4428	PCC8801_4428	12.3288
737	D4TLT5	Transposase IS5 family protein OS=Cylindrospermopsis raciborskii CS-505 GN=CRC_03395	CRC_03395	12.3288
738	Q3M5F6	Filamentous hemagglutinin-like protein OS=Anabaena variabilis (strain ATCC 29413 / PCC 7937) GN=Ava_4181	Ava_4181	35.6164
739	Q57302	Nitrogenase vanadium-iron protein beta chain OS=Anabaena variabilis (strain ATCC 29413 / PCC 7937) GN=vnfK	vnfK Ava_4027	13.6986
739	D8FWA4	Putative uncharacterized protein OS=[Oscillatoria] sp. PCC 6506 GN=OSCI_1000037	OSCI_1000037	16.4384
740	B5VYH0	FdxN element excision controlling factor protein OS=Arthrospira maxima CS-328 GN=AmaxDRAFT_1562	AmaxDRAFT_1562	72.6027
740	Q3M7W3	FdxN element excision controlling factor XisH OS=Anabaena variabilis (strain ATCC 29413 / PCC 7937) GN=Ava_3316	Ava_3316	73.9726
740	Q3M7W0	FdxN element excision controlling factor XisH OS=Anabaena variabilis (strain ATCC 29413 / PCC 7937) GN=Ava_3319	Ava_3319	75.3425
740	B1XR25	Excision controlling factor protein, XisH like protein OS=Synechococcus sp. (strain ATCC 27264 / PCC 7002 / PR-6) GN=SYNPCC7002_F0025	SYNPCC7002_F0025	75.3425
740	B1XR26	Excision controlling factor protein, XisI like protein OS=Synechococcus sp. (strain ATCC 27264 / PCC 7002 / PR-6) GN=SYNPCC7002_F0026	SYNPCC7002_F0026	75.3425
741	D8G186	Putative uncharacterized protein OS=[Oscillatoria] sp. PCC 6506 GN=OSCI_3000029	OSCI_3000029	15.0685
741	D4TGK6	Uncharacterized protein OS=Cylindrospermopsis raciborskii CS-505 GN=CRC_01461	CRC_01461	16.4384
741	B5VVL9	Uncharacterized protein OS=Arthrospira maxima CS-328 GN=AmaxDRAFT_0560	AmaxDRAFT_0560	16.4384
742	K9Q0A9	IS1 transposase OS=Leptolyngbya sp. PCC 7376 GN=Lepto7376_2193	Lepto7376_2193	20.5479
743	B7JXY2	Uncharacterized protein OS=Cyanothece sp. (strain PCC 8801) GN=PCC8801_1908	PCC8801_1908	10.9589
743	K9SIV2	Uncharacterized protein OS=Pseudanabaena sp. PCC 7367 GN=Pse7367_1793	Pse7367_1793	13.6986
743	B7JVN8	Uncharacterized protein OS=Cyanothece sp. (strain PCC 8801) GN=PCC8801_0518	PCC8801_0518	16.4384
744	D8FXS5	Opioid growth factor receptor (OGFr) conserved region OS=[Oscillatoria] sp. PCC 6506 GN=OSCI_1550010	OSCI_1550010	10.9589
744	D8G469	Putative anti-sigma regulatory factor,serine/threonine protein kinase OS=[Oscillatoria] sp. PCC 6506 GN=OSCI_3420006	OSCI_3420006	10.9589
744	D8G471	RsbT antagonist protein rsbS OS=[Oscillatoria] sp. PCC 6506 GN=rsbS	rsbS OSCI_3420008	10.9589
744	D8G6C4	Uncharacterized protein OS=[Oscillatoria] sp. PCC 6506 GN=OSCI_3650022	OSCI_3650022	15.0685
744	D8G470	Putative anti-sigma regulatory factor,serine/threonine protein kinase OS=[Oscillatoria] sp. PCC 6506 GN=OSCI_3420007	OSCI_3420007	15.0685
744	D8G472	Anti-sigma-factor antagonist OS=[Oscillatoria] sp. PCC 6506 GN=OSCI_3420009	OSCI_3420009	15.0685
744	D8G5B8	Translation initiation factor OS=[Oscillatoria] sp. PCC 6506 GN=OSCI_3520028	OSCI_3520028	16.4384
744	D8FW20	Glycoside hydrolase family 2 sugar binding OS=[Oscillatoria] sp. PCC 6506 GN=OSCI_950009	OSCI_950009	16.4384
744	D8FW15	Peptidase M24 OS=[Oscillatoria] sp. PCC 6506 GN=OSCI_950004	OSCI_950004	17.8082
744	D8FW17	UDP-galactopyranose mutase OS=[Oscillatoria] sp. PCC 6506 GN=OSCI_950006	OSCI_950006	17.8082
744	D8G5C0	Putative uncharacterized protein OS=[Oscillatoria] sp. PCC 6506 GN=OSCI_3520030	OSCI_3520030	17.8082
744	D8FW16	Galactose-1-phosphate uridylyltransferase OS=[Oscillatoria] sp. PCC 6506 GN=OSCI_950005	OSCI_950005	19.1781
744	D8FW14	Galactokinase OS=[Oscillatoria] sp. PCC 6506 GN=OSCI_950003	OSCI_950003	20.5479
744	D7E0C3	UDP-galactopyranose mutase OS=Nostoc azollae (strain 0708) GN=Aazo_0516	Aazo_0516	28.7671
745	B7K1W8	Uncharacterized protein OS=Cyanothece sp. (strain PCC 8801) GN=PCC8801_0171	PCC8801_0171	15.0685
745	L8LXX6	Uncharacterized protein (Fragment) OS=Gloeocapsa sp. PCC 73106 GN=GLO73106DRAFT_00038530	GLO73106DRAFT_00038530	16.4384
745	B5W4U0	YcfA-like protein OS=Arthrospira maxima CS-328 GN=AmaxDRAFT_3788	AmaxDRAFT_3788	16.4384
746	D8G0T8	Putative uncharacterized protein OS=[Oscillatoria] sp. PCC 6506 GN=OSCI_2900012	OSCI_2900012	10.9589
746	D7DZD1	Uncharacterized protein OS=Nostoc azollae (strain 0708) GN=Aazo_5045	Aazo_5045	10.9589
746	D7E3E4	Ycf66 family protein OS=Nostoc azollae (strain 0708) GN=Aazo_1276	Aazo_1276	12.3288
746	D8FUD1	Putative uncharacterized protein OS=[Oscillatoria] sp. PCC 6506 GN=OSCI_410011	OSCI_410011	15.0685
747	D7E5N6	Integral membrane sensor signal transduction histidine kinase OS=Nostoc azollae (strain 0708) GN=Aazo_5304	Aazo_5304	71.2329
748	B0FYI3	Malate dehydrogenase OS=Synechococcus sp. (strain ATCC 27264 / PCC 7002 / PR-6) GN=mdh	mdh SYNPCC7002_A2093	76.7123
749	Q3MB65	Uncharacterized protein OS=Anabaena variabilis (strain ATCC 29413 / PCC 7937) GN=Ava_2151	Ava_2151	23.2877
749	Q3MC83	Uncharacterized protein OS=Anabaena variabilis (strain ATCC 29413 / PCC 7937) GN=Ava_1781	Ava_1781	28.7671
750	Q3MAR9	Uncharacterized protein OS=Anabaena variabilis (strain ATCC 29413 / PCC 7937) GN=Ava_2299	Ava_2299	10.9589
750	Q4CA07	Uncharacterized protein OS=Crocosphaera watsonii WH 8501 GN=CwatDRAFT_6536	CwatDRAFT_6536	12.3288
750	K9PGY4	Uncharacterized protein OS=Calothrix sp. PCC 7507 GN=Cal7507_1944	Cal7507_1944	16.4384
751	K9Q2S1	Uncharacterized protein OS=Leptolyngbya sp. PCC 7376 GN=Lepto7376_3117	Lepto7376_3117	13.6986
751	D8G1F1	Putative uncharacterized protein OS=[Oscillatoria] sp. PCC 6506 GN=OSCI_3020004	OSCI_3020004	19.1781
751	Q4C3H4	Uncharacterized protein OS=Crocosphaera watsonii WH 8501 GN=CwatDRAFT_3674	CwatDRAFT_3674	19.1781
752	B7JVR0	Oxidoreductase alpha (Molybdopterin) subunit OS=Cyanothece sp. (strain PCC 8801) GN=PCC8801_0540	PCC8801_0540	19.1781
752	B7JYH1	Protein FdhD homolog OS=Cyanothece sp. (strain PCC 8801) GN=fdhD	fdhD PCC8801_0758	19.1781
752	G6FP06	Formate dehydrogenase subunit FdhD OS=Fischerella sp. JSC-11 GN=FJSC11DRAFT_0586	FJSC11DRAFT_0586	19.1781
752	G6FPJ9	Molybdopterin dinucleotide-binding region OS=Fischerella sp. JSC-11 GN=FJSC11DRAFT_0779	FJSC11DRAFT_0779	19.1781
752	G6FPK1	Molybdopterin oxidoreductase OS=Fischerella sp. JSC-11 GN=FJSC11DRAFT_0781	FJSC11DRAFT_0781	19.1781
752	G6FPK0	Oxidoreductase alpha (Molybdopterin) subunit OS=Fischerella sp. JSC-11 GN=FJSC11DRAFT_0780	FJSC11DRAFT_0780	20.5479
753	B5VYR3	Uncharacterized protein OS=Arthrospira maxima CS-328 GN=AmaxDRAFT_1655	AmaxDRAFT_1655	19.1781
754	K9PEM7	Uncharacterized protein OS=Calothrix sp. PCC 7507 GN=Cal7507_0519	Cal7507_0519	20.5479
755	Q3M2I8	Uncharacterized protein OS=Anabaena variabilis (strain ATCC 29413 / PCC 7937) GN=Ava_B0086	Ava_B0086	17.8082
756	K9SZG4	Aminopyrimidine aminohydrolase OS=Pleurocapsa sp. PCC 7327 GN=Ple7327_0097	Ple7327_0097	17.8082
757	Q3M1B3	DSBA oxidoreductase OS=Anabaena variabilis (strain ATCC 29413 / PCC 7937) GN=Ava_C0142	Ava_C0142	72.6027
758	Q3MC78	Oligopeptidase B, Serine peptidase, MEROPS family S09A OS=Anabaena variabilis (strain ATCC 29413 / PCC 7937) GN=Ava_1786	Ava_1786	26.0274
759	D7E1X1	Uncharacterized protein OS=Nostoc azollae (strain 0708) GN=Aazo_3166	Aazo_3166	31.5068
760	K9PYI5	Transposase IS200-family protein OS=Leptolyngbya sp. PCC 7376 GN=Lepto7376_1883	Lepto7376_1883	17.8082
761	G6FYK5	Putative uncharacterized protein OS=Fischerella sp. JSC-11 GN=FJSC11DRAFT_3954	FJSC11DRAFT_3954	24.6575
762	B5VWW6	Uncharacterized protein OS=Arthrospira maxima CS-328 GN=AmaxDRAFT_1008	AmaxDRAFT_1008	41.0959
763	D7E1Y6	Uncharacterized protein OS=Nostoc azollae (strain 0708) GN=Aazo_3190	Aazo_3190	38.3562
764	B5W7T6	Uncharacterized protein OS=Arthrospira maxima CS-328 GN=AmaxDRAFT_4850	AmaxDRAFT_4850	17.8082
765	B1XKA7	Phosphoglycerate mutase family protein OS=Synechococcus sp. (strain ATCC 27264 / PCC 7002 / PR-6) GN=SYNPCC7002_A1153	SYNPCC7002_A1153	71.2329
765	B1XII2	Cytosine-specific methyltransferase OS=Synechococcus sp. (strain ATCC 27264 / PCC 7002 / PR-6) GN=SYNPCC7002_A0849	SYNPCC7002_A0849	80.8219
766	K9SBS4	Uncharacterized protein OS=Geitlerinema sp. PCC 7407 GN=GEI7407_2926	GEI7407_2926	16.4384
767	B1XNW3	ABC transporter, Branched-chain amino acid transport, permease protein OS=Synechococcus sp. (strain ATCC 27264 / PCC 7002 / PR-6) GN=SYNPCC7002_A0396	SYNPCC7002_A0396	67.1233
767	B1XNW4	ABC transporter, branched-chain amino acid transport system, permease component OS=Synechococcus sp. (strain ATCC 27264 / PCC 7002 / PR-6) GN=SYNPCC7002_A0397	SYNPCC7002_A0397	73.9726
767	B5IIE0	Negative aliphatic amidase regulator OS=Cyanobium sp. PCC 7001 GN=amiC	amiC CPCC7001_217	76.7123
767	B1XNW5	ABC transporter, branched-chain amino acid transport, periplasmic binding protein OS=Synechococcus sp. (strain ATCC 27264 / PCC 7002 / PR-6) GN=livK	livK SYNPCC7002_A0398	79.4521
768	D7DX68	Uncharacterized protein OS=Nostoc azollae (strain 0708) GN=Aazo_4513	Aazo_4513	49.3151
769	D7E386	Uncharacterized protein OS=Nostoc azollae (strain 0708) GN=Aazo_1189	Aazo_1189	19.1781
770	B0JMN4	Putative uncharacterized protein OS=Microcystis aeruginosa (strain NIES-843) GN=MAE_34970	MAE_34970	10.9589
770	K9S6P4	Holo-[acyl-carrier-protein] synthase OS=Geitlerinema sp. PCC 7407 GN=acpS	acpS GEI7407_0941	10.9589
770	K9SJC1	Uncharacterized protein OS=Pseudanabaena sp. PCC 7367 GN=Pse7367_1595	Pse7367_1595	15.0685
770	L8LMZ4	Membrane protein involved in the export of O-antigen and teichoic acid OS=Gloeocapsa sp. PCC 73106 GN=GLO73106DRAFT_00011900	GLO73106DRAFT_00011900	16.4384
771	K9PVS8	Uncharacterized protein OS=Leptolyngbya sp. PCC 7376 GN=Lepto7376_0461	Lepto7376_0461	10.9589
771	K9Z4L4	Uncharacterized protein OS=Cyanobacterium aponinum (strain PCC 10605) GN=Cyan10605_1214	Cyan10605_1214	10.9589
771	B0JMB0	Cytosine-specific methyltransferase OS=Microcystis aeruginosa (strain NIES-843) GN=MAE_33730	MAE_33730	10.9589
771	K9Z3V2	Uncharacterized protein OS=Cyanobacterium aponinum (strain PCC 10605) GN=Cyan10605_1123	Cyan10605_1123	12.3288
771	B1XPK7	YrdC domain protein OS=Synechococcus sp. (strain ATCC 27264 / PCC 7002 / PR-6) GN=SYNPCC7002_A1732	SYNPCC7002_A1732	13.6986
771	B1XLJ9	Uncharacterized protein OS=Synechococcus sp. (strain ATCC 27264 / PCC 7002 / PR-6) GN=SYNPCC7002_A0145	SYNPCC7002_A0145	15.0685
772	A2BQ25	Light-independent protochlorophyllide reductase subunit B OS=Prochlorococcus marinus (strain AS9601) GN=chlB	chlB A9601_06001	13.6986
773	B5W4H2	Uncharacterized protein OS=Arthrospira maxima CS-328 GN=AmaxDRAFT_3670	AmaxDRAFT_3670	21.9178
774	D7DZJ4	D12 class N6 adenine-specific DNA methyltransferase OS=Nostoc azollae (strain 0708) GN=Aazo_0384	Aazo_0384	42.4658
775	A2BP06	FAD-dependent pyridine nucleotide-disulphide oxidoreductase OS=Prochlorococcus marinus (strain AS9601) GN=A9601_02291	A9601_02291	17.8082
776	K9PHW4	Efflux transporter, RND family, MFP subunit OS=Calothrix sp. PCC 7507 GN=Cal7507_2315	Cal7507_2315	15.0685
776	Q3M5I0	Aminotransferase OS=Anabaena variabilis (strain ATCC 29413 / PCC 7937) GN=Ava_4157	Ava_4157	15.0685
776	K9PCF3	Uncharacterized protein OS=Calothrix sp. PCC 7507 GN=Cal7507_0569	Cal7507_0569	17.8082
776	G6FMZ9	ABC-type transporter, integral membrane subunit OS=Fischerella sp. JSC-11 GN=FJSC11DRAFT_0246	FJSC11DRAFT_0246	17.8082
777	B5VVQ4	Uncharacterized protein OS=Arthrospira maxima CS-328 GN=AmaxDRAFT_0596	AmaxDRAFT_0596	34.2466
778	Q55832	Sll0479 protein OS=Synechocystis sp. (strain PCC 6803 / Kazusa) GN=sll0479	sll0479	10.9589
778	K9S9W8	Uncharacterized protein OS=Geitlerinema sp. PCC 7407 GN=GEI7407_2533	GEI7407_2533	10.9589
778	Q3M1F8	Uncharacterized protein OS=Anabaena variabilis (strain ATCC 29413 / PCC 7937) GN=Ava_C0096	Ava_C0096	13.6986
778	Q55833	Sll0478 protein OS=Synechocystis sp. (strain PCC 6803 / Kazusa) GN=sll0478	sll0478	15.0685
778	Q3M1G1	Endoribonuclease L-PSP OS=Anabaena variabilis (strain ATCC 29413 / PCC 7937) GN=Ava_C0093	Ava_C0093	15.0685
779	Q3M325	ABC-type phosphate/phosphonate transport system periplasmic component-like protein OS=Anabaena variabilis (strain ATCC 29413 / PCC 7937) GN=Ava_5014	Ava_5014	12.3288
779	Q3M4P3	Uncharacterized protein OS=Anabaena variabilis (strain ATCC 29413 / PCC 7937) GN=Ava_4445	Ava_4445	13.6986
779	Q3M4P4	Uncharacterized protein OS=Anabaena variabilis (strain ATCC 29413 / PCC 7937) GN=Ava_4444	Ava_4444	13.6986
779	Q3M834	Predicted signal transduction protein containing Nacht domain OS=Anabaena variabilis (strain ATCC 29413 / PCC 7937) GN=Ava_3244	Ava_3244	15.0685
779	Q3M324	Uncharacterized protein OS=Anabaena variabilis (strain ATCC 29413 / PCC 7937) GN=Ava_5015	Ava_5015	16.4384
779	Q3M112	Uncharacterized protein OS=Anabaena variabilis (strain ATCC 29413 / PCC 7937) GN=Ava_C0246	Ava_C0246	19.1781
780	B1XI96	Dihydroorotase OS=Synechococcus sp. (strain ATCC 27264 / PCC 7002 / PR-6) GN=pyrC	pyrC SYNPCC7002_A2097	27.3973
781	Q3M3V9	Thioesterase OS=Anabaena variabilis (strain ATCC 29413 / PCC 7937) GN=Ava_4730	Ava_4730	58.9041
782	D4TFU5	Uncharacterized protein OS=Cylindrospermopsis raciborskii CS-505 GN=CRC_01671	CRC_01671	10.9589
782	D4TLP6	Uncharacterized protein OS=Cylindrospermopsis raciborskii CS-505 GN=CRC_03356	CRC_03356	12.3288
782	L8LQU3	Uncharacterized protein OS=Gloeocapsa sp. PCC 73106 GN=GLO73106DRAFT_00022430	GLO73106DRAFT_00022430	12.3288
782	Q3MCC5	Uncharacterized protein OS=Anabaena variabilis (strain ATCC 29413 / PCC 7937) GN=Ava_1739	Ava_1739	12.3288
782	L8LK89	Uncharacterized protein OS=Gloeocapsa sp. PCC 73106 GN=GLO73106DRAFT_00010950	GLO73106DRAFT_00010950	12.3288
783	D8G313	Putative uncharacterized protein OS=[Oscillatoria] sp. PCC 6506 GN=OSCI_3280013	OSCI_3280013	19.1781
784	D7DVG2	Precorrin-3B C17-methyltransferase OS=Nostoc azollae (strain 0708) GN=Aazo_0124	Aazo_0124	54.7945
785	G6FS86	Putative uncharacterized protein OS=Fischerella sp. JSC-11 GN=FJSC11DRAFT_1982	FJSC11DRAFT_1982	10.9589
785	K9T2Q9	Putative metal-dependent hydrolase OS=Pleurocapsa sp. PCC 7327 GN=Ple7327_0866	Ple7327_0866	12.3288
785	G6FPS7	RNA-splicing ligase RtcB OS=Fischerella sp. JSC-11 GN=rtcB	rtcB FJSC11DRAFT_0857	15.0685
786	Q3MAX1	Uncharacterized protein OS=Anabaena variabilis (strain ATCC 29413 / PCC 7937) GN=Ava_2247	Ava_2247	17.8082
786	D7DWW0	Uroporphyrinogen III synthase HEM4 OS=Nostoc azollae (strain 0708) GN=Aazo_2092	Aazo_2092	17.8082
787	G6FNK7	Nitric oxide dioxygenase OS=Fischerella sp. JSC-11 GN=FJSC11DRAFT_0454	FJSC11DRAFT_0454	19.1781
788	D7DW88	PfkB domain protein OS=Nostoc azollae (strain 0708) GN=Aazo_1913	Aazo_1913	71.2329
788	G6FTP2	Filamentous hemagglutinin domain protein OS=Fischerella sp. JSC-11 GN=FJSC11DRAFT_2239	FJSC11DRAFT_2239	72.6027
789	K9PFX3	Uncharacterized protein OS=Calothrix sp. PCC 7507 GN=Cal7507_0938	Cal7507_0938	10.9589
789	B7JUR5	Uncharacterized protein OS=Cyanothece sp. (strain PCC 8801) GN=PCC8801_1556	PCC8801_1556	12.3288
789	B5IID1	Putative uncharacterized protein OS=Cyanobium sp. PCC 7001 GN=CPCC7001_1983	CPCC7001_1983	12.3288
790	G6FNI8	Putative uncharacterized protein OS=Fischerella sp. JSC-11 GN=FJSC11DRAFT_0435	FJSC11DRAFT_0435	15.0685
791	B1XMJ2	Prolyl oligopeptidase family OS=Synechococcus sp. (strain ATCC 27264 / PCC 7002 / PR-6) GN=SYNPCC7002_A2736	SYNPCC7002_A2736	61.6438
792	B7K679	GCN5-related N-acetyltransferase OS=Cyanothece sp. (strain PCC 8801) GN=PCC8801_4204	PCC8801_4204	89.0411
793	B1XK77	Uncharacterized protein OS=Synechococcus sp. (strain ATCC 27264 / PCC 7002 / PR-6) GN=SYNPCC7002_A2454	SYNPCC7002_A2454	63.0137
793	B1XQ16	Uncharacterized protein OS=Synechococcus sp. (strain ATCC 27264 / PCC 7002 / PR-6) GN=SYNPCC7002_A1810	SYNPCC7002_A1810	65.7534
793	B5VU61	Uncharacterized protein OS=Arthrospira maxima CS-328 GN=AmaxDRAFT_0146	AmaxDRAFT_0146	67.1233
794	B1XR22	Predicted DNA methylase containing a Zn-ribbon module OS=Synechococcus sp. (strain ATCC 27264 / PCC 7002 / PR-6) GN=SYNPCC7002_F0022	SYNPCC7002_F0022	16.4384
794	B1XR31	DEAD/H helicase OS=Synechococcus sp. (strain ATCC 27264 / PCC 7002 / PR-6) GN=SYNPCC7002_F0031	SYNPCC7002_F0031	16.4384
794	B1XR17	Uncharacterized protein OS=Synechococcus sp. (strain ATCC 27264 / PCC 7002 / PR-6) GN=SYNPCC7002_F0017	SYNPCC7002_F0017	19.1781
794	K9PNQ6	Uncharacterized protein OS=Calothrix sp. PCC 7507 GN=Cal7507_4015	Cal7507_4015	19.1781
794	B1XR18	Uncharacterized protein OS=Synechococcus sp. (strain ATCC 27264 / PCC 7002 / PR-6) GN=SYNPCC7002_F0018	SYNPCC7002_F0018	21.9178
795	B5VX36	Uncharacterized protein OS=Arthrospira maxima CS-328 GN=AmaxDRAFT_1078	AmaxDRAFT_1078	12.3288
795	A2BRI6	Uncharacterized protein OS=Prochlorococcus marinus (strain AS9601) GN=A9601_11131	A9601_11131	12.3288
795	B5VX37	Uncharacterized protein OS=Arthrospira maxima CS-328 GN=AmaxDRAFT_1079	AmaxDRAFT_1079	15.0685
796	B0JPI7	Putative uncharacterized protein OS=Microcystis aeruginosa (strain NIES-843) GN=MAE_06760	MAE_06760	15.0685
796	K9YZX7	Uncharacterized protein OS=Cyanobacterium aponinum (strain PCC 10605) GN=Cyan10605_0361	Cyan10605_0361	15.0685
796	K9S4J3	Fumarate reductase/succinate dehydrogenase flavoprotein domain protein OS=Geitlerinema sp. PCC 7407 GN=GEI7407_1050	GEI7407_1050	17.8082
796	B1XNY7	Uncharacterized protein OS=Synechococcus sp. (strain ATCC 27264 / PCC 7002 / PR-6) GN=SYNPCC7002_A0420	SYNPCC7002_A0420	19.1781
797	D7E1T1	LmbE family protein OS=Nostoc azollae (strain 0708) GN=Aazo_3114	Aazo_3114	31.5068
798	K9PE65	Uncharacterized protein OS=Calothrix sp. PCC 7507 GN=Cal7507_0770	Cal7507_0770	10.9589
798	K9PP95	Transposase IS111A/IS1328/IS1533 OS=Calothrix sp. PCC 7507 GN=Cal7507_0060	Cal7507_0060 Cal7507_2389 Cal7507_3950 Cal7507_4336	10.9589
798	B0JIP6	Transposase OS=Microcystis aeruginosa (strain NIES-843) GN=MAE_27220	MAE_27220	13.6986
798	B0JIP5	Transposase OS=Microcystis aeruginosa (strain NIES-843) GN=MAE_27210	MAE_27210	13.6986
798	B0JV38	Transposase OS=Microcystis aeruginosa (strain NIES-843) GN=MAE_15500	MAE_15500	17.8082
799	B1XMY7	Possible high light inducible protein OS=Synechococcus sp. (strain ATCC 27264 / PCC 7002 / PR-6) GN=SYNPCC7002_A1476	SYNPCC7002_A1476	84.9315
800	B1XJ97	Phosphate transport system substrate-binding protein OS=Synechococcus sp. (strain ATCC 27264 / PCC 7002 / PR-6) GN=pstS	pstS SYNPCC7002_A2284	83.5616
801	B1XRL8	Integral membrane protein, DedA family OS=Synechococcus sp. (strain ATCC 27264 / PCC 7002 / PR-6) GN=SYNPCC7002_G0163	SYNPCC7002_G0163	86.3014
802	B1XPB3	Uncharacterized protein OS=Synechococcus sp. (strain ATCC 27264 / PCC 7002 / PR-6) GN=SYNPCC7002_A1717	SYNPCC7002_A1717	78.0822
803	B1XK86	Cation efflux system protein OS=Synechococcus sp. (strain ATCC 27264 / PCC 7002 / PR-6) GN=SYNPCC7002_A2463	SYNPCC7002_A2463	79.4521
804	K9PVL6	Sulphatase-modifying factor protein OS=Leptolyngbya sp. PCC 7376 GN=Lepto7376_0501	Lepto7376_0501	80.8219
805	K9SLP5	Uncharacterized protein OS=Pseudanabaena sp. PCC 7367 GN=Pse7367_2615	Pse7367_2615	83.5616
806	B1XMA8	Mov34/MPN/PAD-1 family protein OS=Synechococcus sp. (strain ATCC 27264 / PCC 7002 / PR-6) GN=SYNPCC7002_A1403	SYNPCC7002_A1403	76.7123
807	B1XI35	Conserved hypothetical membrane protein OS=Synechococcus sp. (strain ATCC 27264 / PCC 7002 / PR-6) GN=SYNPCC7002_A0781	SYNPCC7002_A0781	76.7123
808	B1XPN5	Uncharacterized protein OS=Synechococcus sp. (strain ATCC 27264 / PCC 7002 / PR-6) GN=SYNPCC7002_A1760	SYNPCC7002_A1760	68.4932
809	B1XKL2	S layer domain protein OS=Synechococcus sp. (strain ATCC 27264 / PCC 7002 / PR-6) GN=SYNPCC7002_A2509	SYNPCC7002_A2509	67.1233
810	B5W9X0	Uncharacterized protein OS=Arthrospira maxima CS-328 GN=AmaxDRAFT_5570	AmaxDRAFT_5570	58.9041
811	D7E3Y0	Uncharacterized protein OS=Nostoc azollae (strain 0708) GN=Aazo_1405	Aazo_1405	72.6027
811	D7E3Y1	Mandelate racemase/muconate lactonizing protein OS=Nostoc azollae (strain 0708) GN=Aazo_1406	Aazo_1406	72.6027
811	Q4C100	Uncharacterized protein OS=Crocosphaera watsonii WH 8501 GN=CwatDRAFT_2777	CwatDRAFT_2777	72.6027
812	Q3MBA2	Diaminopimelate epimerase OS=Anabaena variabilis (strain ATCC 29413 / PCC 7937) GN=dapF	dapF Ava_2112	83.5616
813	B5VYL7	Polysaccharide deacetylase OS=Arthrospira maxima CS-328 GN=AmaxDRAFT_1609	AmaxDRAFT_1609	58.9041
814	B5VWY5	FAD dependent oxidoreductase OS=Arthrospira maxima CS-328 GN=AmaxDRAFT_1027	AmaxDRAFT_1027	75.3425
815	D8G2L7	Putative uncharacterized protein OS=[Oscillatoria] sp. PCC 6506 GN=OSCI_3200028	OSCI_3200028	31.5068
816	B5VUR8	Glycosyl transferase group 1 OS=Arthrospira maxima CS-328 GN=AmaxDRAFT_0049	AmaxDRAFT_0049	28.7671
817	D7E285	Putative transcriptional regulator, Crp/Fnr family OS=Nostoc azollae (strain 0708) GN=Aazo_0990	Aazo_0990	71.2329
818	D4TI34	Uncharacterized protein OS=Cylindrospermopsis raciborskii CS-505 GN=CRC_01975	CRC_01975	63.0137
819	B0JRA9	Putative uncharacterized protein OS=Microcystis aeruginosa (strain NIES-843) GN=MAE_01320	MAE_01320	61.6438
820	D7DWN8	Serine/threonine protein kinase OS=Nostoc azollae (strain 0708) GN=Aazo_4371	Aazo_4371	57.5342
820	B5W8L4	Serine/threonine protein kinase OS=Arthrospira maxima CS-328 GN=AmaxDRAFT_5114	AmaxDRAFT_5114	57.5342
821	D7DYE4	Uncharacterized protein OS=Nostoc azollae (strain 0708) GN=Aazo_4881	Aazo_4881	53.4247
822	Q4C045	Uncharacterized protein OS=Crocosphaera watsonii WH 8501 GN=CwatDRAFT_2054	CwatDRAFT_2054	71.2329
823	Q3M3Z6	Glutathione S-transferase-like protein OS=Anabaena variabilis (strain ATCC 29413 / PCC 7937) GN=Ava_4693	Ava_4693	67.1233
824	B1XN07	UPF0176 protein SYNPCC7002_A1496 OS=Synechococcus sp. (strain ATCC 27264 / PCC 7002 / PR-6) GN=SYNPCC7002_A1496	SYNPCC7002_A1496	80.8219
825	K9Q1L6	Uncharacterized protein OS=Leptolyngbya sp. PCC 7376 GN=Lepto7376_2789	Lepto7376_2789	21.9178
826	B7K1A3	WD-40 repeat-containing protein OS=Cyanothece sp. (strain PCC 8801) GN=PCC8801_2279	PCC8801_2279	52.0548
827	Q3M835	Plasmid maintenance system antidote protein OS=Anabaena variabilis (strain ATCC 29413 / PCC 7937) GN=Ava_3243	Ava_3243	54.7945
828	B5W185	MscS Mechanosensitive ion channel OS=Arthrospira maxima CS-328 GN=AmaxDRAFT_2529	AmaxDRAFT_2529	54.7945
829	Q3M1V8	Transcriptional regulator, XRE family OS=Anabaena variabilis (strain ATCC 29413 / PCC 7937) GN=Ava_B0318	Ava_B0318	21.9178
830	D7E509	Uncharacterized protein OS=Nostoc azollae (strain 0708) GN=Aazo_1636	Aazo_1636	46.5753
831	B7K693	Uncharacterized protein OS=Cyanothece sp. (strain PCC 8801) GN=PCC8801_4219	PCC8801_4219	19.1781
832	Q3MGL4	Uncharacterized protein OS=Anabaena variabilis (strain ATCC 29413 / PCC 7937) GN=Ava_0246	Ava_0246	24.6575
833	B7JZ87	Glycosyl transferase family 2 OS=Cyanothece sp. (strain PCC 8801) GN=PCC8801_3328	PCC8801_3328	16.4384
834	K9PSD7	Uncharacterized protein OS=Calothrix sp. PCC 7507 GN=Cal7507_5130	Cal7507_5130	35.6164
835	K9PRG1	MazE/toxin transcriptional modulator MazF protein OS=Calothrix sp. PCC 7507 GN=Cal7507_5015	Cal7507_5015	13.6986
835	K9PPY0	Uncharacterized protein OS=Calothrix sp. PCC 7507 GN=Cal7507_4654	Cal7507_4654	19.1781
836	B1XKW2	Uncharacterized protein OS=Synechococcus sp. (strain ATCC 27264 / PCC 7002 / PR-6) GN=SYNPCC7002_A1219	SYNPCC7002_A1219	67.1233
837	Q3MEG3	Major facilitator superfamily MFS_1 OS=Anabaena variabilis (strain ATCC 29413 / PCC 7937) GN=Ava_0999	Ava_0999	28.7671
838	K9S9J3	Uncharacterized protein OS=Geitlerinema sp. PCC 7407 GN=GEI7407_2161	GEI7407_2161	19.1781
839	Q3M9R5	DOPA-dioxygenase-like protein OS=Anabaena variabilis (strain ATCC 29413 / PCC 7937) GN=Ava_2658	Ava_2658	31.5068
840	B7K6N7	Integrase family protein OS=Cyanothece sp. (strain PCC 8801) GN=PCC8801_4550	PCC8801_4550	17.8082
840	D8FVV0	Putative uncharacterized protein OS=[Oscillatoria] sp. PCC 6506 GN=OSCI_910010	OSCI_910010	20.5479
841	Q3MEA6	Rieske (2Fe-2S) region OS=Anabaena variabilis (strain ATCC 29413 / PCC 7937) GN=Ava_1056	Ava_1056	23.2877
842	B0JKL6	Acyl-CoA dehydrogenase OS=Microcystis aeruginosa (strain NIES-843) GN=MAE_29830	MAE_29830	20.5479
843	B7K286	Glycosyl transferase family 2 OS=Cyanothece sp. (strain PCC 8801) GN=PCC8801_1152	PCC8801_1152	20.5479
844	D8FYR9	Putative uncharacterized protein OS=[Oscillatoria] sp. PCC 6506 GN=OSCI_2040003	OSCI_2040003	10.9589
844	K9Z225	Putative PAS/PAC sensor protein OS=Cyanobacterium aponinum (strain PCC 10605) GN=Cyan10605_1119	Cyan10605_1119	12.3288
844	K9PJR5	Uncharacterized protein OS=Calothrix sp. PCC 7507 GN=Cal7507_2949	Cal7507_2949	13.6986
844	D8G3R6	Putative uncharacterized protein OS=[Oscillatoria] sp. PCC 6506 GN=OSCI_3370012	OSCI_3370012	16.4384
845	B5VWM2	Flavin-containing monooxygenase FMO OS=Arthrospira maxima CS-328 GN=AmaxDRAFT_0914	AmaxDRAFT_0914	13.6986
845	B5VWM3	Short-chain dehydrogenase/reductase SDR OS=Arthrospira maxima CS-328 GN=AmaxDRAFT_0915	AmaxDRAFT_0915	17.8082
846	B1XNX4	Predicted nucleic-acid-binding protein, contains PIN domain OS=Synechococcus sp. (strain ATCC 27264 / PCC 7002 / PR-6) GN=SYNPCC7002_A0407	SYNPCC7002_A0407	19.1781
847	B5W824	Uncharacterized protein OS=Arthrospira maxima CS-328 GN=AmaxDRAFT_4924	AmaxDRAFT_4924	13.6986
847	B5W476	Uncharacterized protein OS=Arthrospira maxima CS-328 GN=AmaxDRAFT_3583	AmaxDRAFT_3583	16.4384
848	D8FWR7	Similar to tr|Q7NE31|Q7NE31 OS=[Oscillatoria] sp. PCC 6506 GN=OSCI_1090037	OSCI_1090037	17.8082
849	B5VVQ5	Uncharacterized protein OS=Arthrospira maxima CS-328 GN=AmaxDRAFT_0597	AmaxDRAFT_0597	27.3973
850	B5W5V0	Methyltransferase FkbM family OS=Arthrospira maxima CS-328 GN=AmaxDRAFT_4149	AmaxDRAFT_4149	17.8082
851	D7DW16	Lysine--tRNA ligase OS=Nostoc azollae (strain 0708) GN=lysS	lysS Aazo_4154	19.1781
852	B0JMA0	Putative uncharacterized protein OS=Microcystis aeruginosa (strain NIES-843) GN=MAE_33630	MAE_33630	19.1781
853	K9PZL3	Uncharacterized protein OS=Leptolyngbya sp. PCC 7376 GN=Lepto7376_2298	Lepto7376_2298	26.0274
854	B5W144	Uncharacterized protein OS=Arthrospira maxima CS-328 GN=AmaxDRAFT_2487	AmaxDRAFT_2487	31.5068
855	K9ZA11	Uncharacterized protein OS=Cyanobacterium aponinum (strain PCC 10605) GN=Cyan10605_3388	Cyan10605_3388	15.0685
856	Q4C6A4	Uncharacterized protein OS=Crocosphaera watsonii WH 8501 GN=CwatDRAFT_4860	CwatDRAFT_4860	20.5479
857	B5VUD9	ATPase associated with various cellular activities AAA_5 OS=Arthrospira maxima CS-328 GN=AmaxDRAFT_0183	AmaxDRAFT_0183	26.0274
858	B5VYA6	Transcriptional regulator, XRE family OS=Arthrospira maxima CS-328 GN=AmaxDRAFT_1498	AmaxDRAFT_1498	38.3562
859	B5IQ47	Putative uncharacterized protein OS=Cyanobium sp. PCC 7001 GN=CPCC7001_1308	CPCC7001_1308	16.4384
860	L8LPN2	MFS transporter, sugar porter family OS=Gloeocapsa sp. PCC 73106 GN=GLO73106DRAFT_00009690	GLO73106DRAFT_00009690	16.4384
860	D8G348	Fatty acid desaturase OS=[Oscillatoria] sp. PCC 6506 GN=OSCI_3280048	OSCI_3280048	19.1781
861	D8FWS8	Potassium channel protein OS=[Oscillatoria] sp. PCC 6506 GN=OSCI_1090048	OSCI_1090048	26.0274
862	D7E2R0	Hedgehog/intein hint domain protein OS=Nostoc azollae (strain 0708) GN=Aazo_1083	Aazo_1083	16.4384
863	B7K2K0	Peptidase C14 caspase catalytic subunit p20 OS=Cyanothece sp. (strain PCC 8801) GN=PCC8801_2382	PCC8801_2382	23.2877
863	K9Q1U8	Uncharacterized protein OS=Leptolyngbya sp. PCC 7376 GN=Lepto7376_3498	Lepto7376_3498	26.0274
864	A2BP47	Uncharacterized protein OS=Prochlorococcus marinus (strain AS9601) GN=A9601_02701	A9601_02701	10.9589
864	A2BRN7	N6-adenine-specific methylase OS=Prochlorococcus marinus (strain AS9601) GN=A9601_11641	A9601_11641	10.9589
864	A2BNT6	RNA-binding region RNP-1 (RNA recognition motif) OS=Prochlorococcus marinus (strain AS9601) GN=A9601_01591	A9601_01591	12.3288
864	A2BSE8	Uncharacterized protein OS=Prochlorococcus marinus (strain AS9601) GN=A9601_14251	A9601_14251	10.9589
865	B1XIV0	Sucrose-phosphate synthase OS=Synechococcus sp. (strain ATCC 27264 / PCC 7002 / PR-6) GN=spsA	spsA SYNPCC7002_A0888	17.8082
866	Q3MDW6	Monooxygenase, FAD-binding protein OS=Anabaena variabilis (strain ATCC 29413 / PCC 7937) GN=Ava_1196	Ava_1196	21.9178
867	D4TIQ5	DegT/DnrJ/EryC1/StrS aminotransferase family protein OS=Cylindrospermopsis raciborskii CS-505 GN=CRC_02253 PE=3	CRC_02253	19.1781
868	Q3M4K6	Alcohol dehydrogenase OS=Anabaena variabilis (strain ATCC 29413 / PCC 7937) GN=Ava_4482	Ava_4482	27.3973
869	Q3M5K7	Alkaline phosphatase OS=Anabaena variabilis (strain ATCC 29413 / PCC 7937) GN=Ava_4130	Ava_4130	27.3973
870	B5W778	Response regulator receiver protein OS=Arthrospira maxima CS-328 GN=AmaxDRAFT_4628	AmaxDRAFT_4628	26.0274
871	B5VVD4	Adenylate/guanylate cyclase OS=Arthrospira maxima CS-328 GN=AmaxDRAFT_0475	AmaxDRAFT_0475	28.7671
872	B5VXK7	Radical SAM domain protein OS=Arthrospira maxima CS-328 GN=AmaxDRAFT_1249	AmaxDRAFT_1249	30.137
873	D7E2Z6	Uncharacterized protein OS=Nostoc azollae (strain 0708) GN=Aazo_3418	Aazo_3418	61.6438
874	D7DYS4	Cytochrome b6-f complex subunit 7 OS=Nostoc azollae (strain 0708) GN=petM	petM Aazo_2503	27.3973
875	D8FWK1	Putative uncharacterized protein OS=[Oscillatoria] sp. PCC 6506 GN=OSCI_1060009	OSCI_1060009	31.5068
876	G6FVV1	Phosphoesterase PA-phosphatase-like protein OS=Fischerella sp. JSC-11 GN=FJSC11DRAFT_3042	FJSC11DRAFT_3042	30.137
877	D7E3D9	Ammonium transporter OS=Nostoc azollae (strain 0708) GN=Aazo_1270	Aazo_1270	46.5753
878	D7DYH3	Glutamine amidotransferase class-II OS=Nostoc azollae (strain 0708) GN=Aazo_0160	Aazo_0160	42.4658
879	B1XRJ0	Uncharacterized protein OS=Synechococcus sp. (strain ATCC 27264 / PCC 7002 / PR-6) GN=SYNPCC7002_G0135	SYNPCC7002_G0135	43.8356
880	B0JMC2	Transposase OS=Microcystis aeruginosa (strain NIES-843) GN=MAE_33850	MAE_33850 MAE_48680	23.2877
881	D8G4Z8	Putative uncharacterized protein OS=[Oscillatoria] sp. PCC 6506 GN=OSCI_3500007	OSCI_3500007	34.2466
882	D7E4C1	Uncharacterized protein OS=Nostoc azollae (strain 0708) GN=Aazo_3811	Aazo_3811	39.726
883	D7E4D9	Deoxyhypusine synthase-like protein OS=Nostoc azollae (strain 0708) GN=Aazo_1485	Aazo_1485	35.6164
884	K9S9P6	CheB methylesterase OS=Geitlerinema sp. PCC 7407 GN=GEI7407_2019	GEI7407_2019	47.9452
885	Q3M5N8	Uncharacterized protein OS=Anabaena variabilis (strain ATCC 29413 / PCC 7937) GN=Ava_4097	Ava_4097	54.7945
886	B5VUI2	Uncharacterized protein OS=Arthrospira maxima CS-328 GN=AmaxDRAFT_0227	AmaxDRAFT_0227	28.7671
887	A2BSU3	Predicted membrane protein OS=Prochlorococcus marinus (strain AS9601) GN=A9601_15711	A9601_15711	17.8082
888	Q4C6F0	N-acetylmuramoyl-L-alanine amidase, periplasmic protein OS=Crocosphaera watsonii WH 8501 GN=CwatDRAFT_5048	CwatDRAFT_5048	45.2055
889	B7K6P6	YD repeat protein OS=Cyanothece sp. (strain PCC 8801) GN=PCC8801_4560	PCC8801_4560	19.1781
890	G6FP63	Putative uncharacterized protein OS=Fischerella sp. JSC-11 GN=FJSC11DRAFT_0643	FJSC11DRAFT_0643	21.9178
891	G6FUG4	Glutathione S-transferase domain-containing protein OS=Fischerella sp. JSC-11 GN=FJSC11DRAFT_2511	FJSC11DRAFT_2511	21.9178
892	D7E5G3	Uncharacterized protein OS=Nostoc azollae (strain 0708) GN=Aazo_4067	Aazo_4067	69.863
893	B5WA82	Methyltransferase OS=Arthrospira maxima CS-328 GN=AmaxDRAFT_5682	AmaxDRAFT_5682	20.5479
894	K9PQQ2	Uncharacterized protein OS=Calothrix sp. PCC 7507 GN=Cal7507_4488	Cal7507_4488	16.4384
894	D7E360	Uncharacterized protein OS=Nostoc azollae (strain 0708) GN=Aazo_1160	Aazo_1160	23.2877
895	K9PTQ0	Uncharacterized protein OS=Calothrix sp. PCC 7507 GN=Cal7507_5591	Cal7507_5591	32.8767
896	D7E1H6	Uncharacterized protein OS=Nostoc azollae (strain 0708) GN=Aazo_0767	Aazo_0767	42.4658
897	K9S6Q6	Uncharacterized protein OS=Geitlerinema sp. PCC 7407 GN=GEI7407_1336	GEI7407_1336	27.3973
898	K9SAE7	GCN5-related N-acetyltransferase OS=Geitlerinema sp. PCC 7407 GN=GEI7407_3134	GEI7407_3134	34.2466
899	G6FPT5	Cupin 2 conserved barrel domain protein OS=Fischerella sp. JSC-11 GN=FJSC11DRAFT_0865	FJSC11DRAFT_0865	19.1781
900	D7E1B8	Uncharacterized protein OS=Nostoc azollae (strain 0708) GN=Aazo_3005	Aazo_3005	46.5753
901	D7DZ07	Uncharacterized protein OS=Nostoc azollae (strain 0708) GN=Aazo_2594	Aazo_2594	38.3562
902	B5VZR8	Aminotransferase class I and II OS=Arthrospira maxima CS-328 GN=AmaxDRAFT_2010	AmaxDRAFT_2010	65.7534
903	Q3MH23	Uncharacterized protein OS=Anabaena variabilis (strain ATCC 29413 / PCC 7937) GN=Ava_0087	Ava_0087	41.0959
904	D7DXT4	Neutral invertase OS=Nostoc azollae (strain 0708) GN=Aazo_4707	Aazo_4707	56.1644
905	B7JVZ5	Uncharacterized protein OS=Cyanothece sp. (strain PCC 8801) GN=PCC8801_1633	PCC8801_1633	41.0959
906	B7K5F1	Uncharacterized protein OS=Cyanothece sp. (strain PCC 8801) GN=PCC8801_2683	PCC8801_2683	35.6164
907	Q3MFE4	3'-5' exonuclease OS=Anabaena variabilis (strain ATCC 29413 / PCC 7937) GN=Ava_0668	Ava_0668	52.0548
907	B0JVX5	3'-5' exonuclease OS=Microcystis aeruginosa (strain NIES-843) GN=MAE_48960	MAE_48960	54.7945
908	K9PM91	Helix-turn-helix domain protein OS=Calothrix sp. PCC 7507 GN=Cal7507_3489	Cal7507_3489	24.6575
909	K9SF52	Uncharacterized protein OS=Pseudanabaena sp. PCC 7367 GN=Pse7367_0086	Pse7367_0086	42.4658
910	B1XN14	Glycosyl transferase, group 1 family protein OS=Synechococcus sp. (strain ATCC 27264 / PCC 7002 / PR-6) GN=SYNPCC7002_A1503	SYNPCC7002_A1503	56.1644
911	B5W998	Uncharacterized protein OS=Arthrospira maxima CS-328 GN=AmaxDRAFT_5348	AmaxDRAFT_5348	38.3562
912	K9PQ20	Biotin synthase OS=Calothrix sp. PCC 7507 GN=bioB	bioB Cal7507_5174	46.5753
913	G6G042	Histidine kinase OS=Fischerella sp. JSC-11 GN=FJSC11DRAFT_4491	FJSC11DRAFT_4491	49.3151
914	D7E261	Low temperature-induced protein OS=Nostoc azollae (strain 0708) GN=Aazo_0944	Aazo_0944	45.2055
915	B5W404	GAF sensor signal transduction histidine kinase OS=Arthrospira maxima CS-328 GN=AmaxDRAFT_3502	AmaxDRAFT_3502	32.8767
916	D7E1K2	Uncharacterized protein OS=Nostoc azollae (strain 0708) GN=Aazo_0804	Aazo_0804	21.9178
917	B5W3Z2	Uncharacterized protein OS=Arthrospira maxima CS-328 GN=AmaxDRAFT_3490	AmaxDRAFT_3490	28.7671
918	B7JX93	Precorrin-2 C20-methyltransferase OS=Cyanothece sp. (strain PCC 8801) GN=PCC8801_3100	PCC8801_3100	67.1233
919	K9Z5G7	Uncharacterized protein OS=Cyanobacterium aponinum (strain PCC 10605) GN=Cyan10605_2347	Cyan10605_2347	24.6575
920	B1XLU3	Addiction module toxin, RelE/StbE family subfamily OS=Synechococcus sp. (strain ATCC 27264 / PCC 7002 / PR-6) GN=SYNPCC7002_A2640	SYNPCC7002_A2640	49.3151
921	B5IP79	Putative uncharacterized protein OS=Cyanobium sp. PCC 7001 GN=CPCC7001_719	CPCC7001_719	31.5068
922	B7K2X0	Uncharacterized protein OS=Cyanothece sp. (strain PCC 8801) GN=PCC8801_3716	PCC8801_3716	53.4247
923	B1XNY5	ABC transporter, ATP-binding protein OS=Synechococcus sp. (strain ATCC 27264 / PCC 7002 / PR-6) GN=SYNPCC7002_A0418	SYNPCC7002_A0418	65.7534
924	B1XR20	Uncharacterized protein OS=Synechococcus sp. (strain ATCC 27264 / PCC 7002 / PR-6) GN=SYNPCC7002_F0020	SYNPCC7002_F0020	27.3973
924	B5W7C7	Uncharacterized protein OS=Arthrospira maxima CS-328 GN=AmaxDRAFT_4677	AmaxDRAFT_4677	35.6164
925	B5VU70	Peptidase C14 caspase catalytic subunit p20 OS=Arthrospira maxima CS-328 GN=AmaxDRAFT_0111	AmaxDRAFT_0111	23.2877
926	B5VZ95	Uncharacterized protein OS=Arthrospira maxima CS-328 GN=AmaxDRAFT_1897	AmaxDRAFT_1897	50.6849
927	G6FR47	Putative uncharacterized protein OS=Fischerella sp. JSC-11 GN=FJSC11DRAFT_1344	FJSC11DRAFT_1344	63.0137
928	D7E3U7	Alcohol dehydrogenase zinc-binding domain protein OS=Nostoc azollae (strain 0708) GN=Aazo_1359	Aazo_1359	58.9041
929	B7JW63	Uncharacterized protein OS=Cyanothece sp. (strain PCC 8801) GN=PCC8801_1702	PCC8801_1702	36.9863
930	B1XIY9	FHA-domain protein OS=Synechococcus sp. (strain ATCC 27264 / PCC 7002 / PR-6) GN=SYNPCC7002_A0927	SYNPCC7002_A0927	64.3836
931	B0JVG9	Putative uncharacterized protein OS=Microcystis aeruginosa (strain NIES-843) GN=MAE_16810	MAE_16810	19.1781
931	K9PCJ7	Uncharacterized protein OS=Calothrix sp. PCC 7507 GN=Cal7507_0178	Cal7507_0178	20.5479
931	D4TIC1	Uncharacterized protein OS=Cylindrospermopsis raciborskii CS-505 GN=CRC_02062	CRC_02062	20.5479
931	D4TLU4	Uncharacterized protein OS=Cylindrospermopsis raciborskii CS-505 GN=CRC_03404	CRC_03404	20.5479
931	D4TD89	Uncharacterized protein OS=Cylindrospermopsis raciborskii CS-505 GN=CRC_00008	CRC_00008	21.9178
931	D4TGG6	Uncharacterized protein OS=Cylindrospermopsis raciborskii CS-505 GN=CRC_01421	CRC_01421	21.9178
932	Q3M130	Phospholipase D/Transphosphatidylase OS=Anabaena variabilis (strain ATCC 29413 / PCC 7937) GN=Ava_C0228	Ava_C0228	12.3288
932	Q3M139	Helicase-like protein OS=Anabaena variabilis (strain ATCC 29413 / PCC 7937) GN=Ava_C0219	Ava_C0219	12.3288
932	Q3M132	Helicase-like protein OS=Anabaena variabilis (strain ATCC 29413 / PCC 7937) GN=Ava_C0226	Ava_C0226	13.6986
932	L8LUD1	PEP-CTERM putative exosortase interaction domain-containing protein OS=Gloeocapsa sp. PCC 73106 GN=GLO73106DRAFT_00035920	GLO73106DRAFT_00035920	15.0685
932	B5VZP6	Uncharacterized protein OS=Arthrospira maxima CS-328 GN=AmaxDRAFT_1872	AmaxDRAFT_1872	20.5479
933	B1XRG4	Uncharacterized protein OS=Synechococcus sp. (strain ATCC 27264 / PCC 7002 / PR-6) GN=SYNPCC7002_G0109	SYNPCC7002_G0109	10.9589
933	B1XLY2	Uncharacterized protein OS=Synechococcus sp. (strain ATCC 27264 / PCC 7002 / PR-6) GN=SYNPCC7002_A2680	SYNPCC7002_A2680	10.9589
933	B1XHR6	PIN domain protein OS=Synechococcus sp. (strain ATCC 27264 / PCC 7002 / PR-6) GN=SYNPCC7002_A1998	SYNPCC7002_A1998	12.3288
933	B1XJE4	Restriction endonuclease, similarity to Mrr OS=Synechococcus sp. (strain ATCC 27264 / PCC 7002 / PR-6) GN=SYNPCC7002_A1001	SYNPCC7002_A1001	15.0685
934	B7JVH0	Uncharacterized protein OS=Cyanothece sp. (strain PCC 8801) GN=PCC8801_4381	PCC8801_4381	10.9589
934	K9PWT3	Uncharacterized protein OS=Leptolyngbya sp. PCC 7376 GN=Lepto7376_0973	Lepto7376_0973	12.3288
934	Q4BVR8	Uncharacterized protein OS=Crocosphaera watsonii WH 8501 GN=CwatDRAFT_0684	CwatDRAFT_0684	12.3288
934	Q3M5Y7	GCN5-related N-acetyltransferase OS=Anabaena variabilis (strain ATCC 29413 / PCC 7937) GN=Ava_3994	Ava_3994	12.3288
934	B1XR11	Uncharacterized protein OS=Synechococcus sp. (strain ATCC 27264 / PCC 7002 / PR-6) GN=SYNPCC7002_F0011	SYNPCC7002_F0011	12.3288
934	L8LQJ1	Uncharacterized protein OS=Gloeocapsa sp. PCC 73106 GN=GLO73106DRAFT_00012340	GLO73106DRAFT_00012340	13.6986
934	B1XID0	Uncharacterized protein OS=Synechococcus sp. (strain ATCC 27264 / PCC 7002 / PR-6) GN=SYNPCC7002_A2133	SYNPCC7002_A2133	13.6986
934	L8LXY1	Putative nucleotidyltransferase OS=Gloeocapsa sp. PCC 73106 GN=GLO73106DRAFT_00038580	GLO73106DRAFT_00038580	15.0685
934	B7K308	Uncharacterized protein OS=Cyanothece sp. (strain PCC 8801) GN=PCC8801_3757	PCC8801_3757	15.0685
934	B5W791	Uncharacterized protein (Fragment) OS=Arthrospira maxima CS-328 GN=AmaxDRAFT_4641	AmaxDRAFT_4641	20.5479
935	B1XMZ4	Efflux transporter, RND family, MFP subunit OS=Synechococcus sp. (strain ATCC 27264 / PCC 7002 / PR-6) GN=SYNPCC7002_A1483	SYNPCC7002_A1483	23.2877
935	B1XMZ2	Lipoprotein release ABC-type transport system permease component OS=Synechococcus sp. (strain ATCC 27264 / PCC 7002 / PR-6) GN=SYNPCC7002_A1481	SYNPCC7002_A1481	24.6575
936	B1XQS9	Uncharacterized protein OS=Synechococcus sp. (strain ATCC 27264 / PCC 7002 / PR-6) GN=SYNPCC7002_C0015	SYNPCC7002_C0015	12.3288
936	K9Z9A7	Uncharacterized protein OS=Cyanobacterium aponinum (strain PCC 10605) GN=Cyan10605_2911	Cyan10605_2911	13.6986
936	B1XIG3	Uncharacterized protein OS=Synechococcus sp. (strain ATCC 27264 / PCC 7002 / PR-6) GN=SYNPCC7002_A0830	SYNPCC7002_A0830	20.5479
937	P73091	Slr2048 protein OS=Synechocystis sp. (strain PCC 6803 / Kazusa) GN=slr2048	slr2048	13.6986
937	B0JUJ5	TPR domain protein OS=Microcystis aeruginosa (strain NIES-843) GN=MAE_46210	MAE_46210	17.8082
938	D4TKQ4	DEAD/DEAH box helicase domain protein OS=Cylindrospermopsis raciborskii CS-505 GN=CRC_02950	CRC_02950	10.9589
938	B1XJC0	Uncharacterized protein OS=Synechococcus sp. (strain ATCC 27264 / PCC 7002 / PR-6) GN=SYNPCC7002_A0977	SYNPCC7002_A0977	10.9589
938	D4TGL0	Putative N-6 Adenine-specific DNA methylase OS=Cylindrospermopsis raciborskii CS-505 GN=CRC_01465	CRC_01465	12.3288
938	D4TGL1	Uncharacterized protein OS=Cylindrospermopsis raciborskii CS-505 GN=CRC_01466	CRC_01466	13.6986
939	B0JKN0	Type II site-specific deoxyribonuclease OS=Microcystis aeruginosa (strain NIES-843) GN=MAE_29970	MAE_29970	17.8082
940	D7E2Y1	Uncharacterized protein OS=Nostoc azollae (strain 0708) GN=Aazo_3402	Aazo_3402	67.1233
940	B5VXC9	TPR repeat protein OS=Arthrospira maxima CS-328 GN=AmaxDRAFT_1171	AmaxDRAFT_1171	67.1233
941	Q3M1L1	Uncharacterized protein OS=Anabaena variabilis (strain ATCC 29413 / PCC 7937) GN=Ava_C0043	Ava_C0043	34.2466
941	Q3M1L0	Uncharacterized protein OS=Anabaena variabilis (strain ATCC 29413 / PCC 7937) GN=Ava_C0044	Ava_C0044	35.6164
942	D4TK19	Putative regulatory protein OS=Cylindrospermopsis raciborskii CS-505 GN=CRC_02713	CRC_02713	35.6164
942	B5VY78	Transposase OS=Arthrospira maxima CS-328 GN=AmaxDRAFT_1470	AmaxDRAFT_1470	39.726
943	B1XMH6	Uncharacterized protein OS=Synechococcus sp. (strain ATCC 27264 / PCC 7002 / PR-6) GN=SYNPCC7002_A2720	SYNPCC7002_A2720	79.4521
943	B1XLU9	TPR domain containing protein OS=Synechococcus sp. (strain ATCC 27264 / PCC 7002 / PR-6) GN=SYNPCC7002_A2646	SYNPCC7002_A2646	83.5616
943	B1XN29	Uncharacterized protein OS=Synechococcus sp. (strain ATCC 27264 / PCC 7002 / PR-6) GN=SYNPCC7002_A1518	SYNPCC7002_A1518	84.9315
943	B1XQN9	Uncharacterized protein OS=Synechococcus sp. (strain ATCC 27264 / PCC 7002 / PR-6) GN=SYNPCC7002_A1947	SYNPCC7002_A1947	86.3014
944	Q4C1P3	GGDEF OS=Crocosphaera watsonii WH 8501 GN=CwatDRAFT_3238	CwatDRAFT_3238	23.2877
945	B7K5F8	Uncharacterized protein OS=Cyanothece sp. (strain PCC 8801) GN=PCC8801_2690	PCC8801_2690	13.6986
945	B7K5F9	Uncharacterized protein OS=Cyanothece sp. (strain PCC 8801) GN=PCC8801_2691	PCC8801_2691	16.4384
945	B7K5F6	Radical SAM domain protein OS=Cyanothece sp. (strain PCC 8801) GN=PCC8801_2688	PCC8801_2688	16.4384
946	D7E2Z2	Uncharacterized protein OS=Nostoc azollae (strain 0708) GN=Aazo_3414	Aazo_3414	38.3562
947	B0JKK2	Transposase OS=Microcystis aeruginosa (strain NIES-843) GN=MAE_29690	MAE_29690	17.8082
948	Q4BVX4	Uncharacterized protein OS=Crocosphaera watsonii WH 8501 GN=CwatDRAFT_0825	CwatDRAFT_0825	32.8767
949	Q4BU66	Uncharacterized protein OS=Crocosphaera watsonii WH 8501 GN=CwatDRAFT_0010	CwatDRAFT_0010	38.3562
950	D7E130	SH3 domain protein OS=Nostoc azollae (strain 0708) GN=Aazo_0694	Aazo_0694	65.7534
950	D7E111	Uncharacterized protein OS=Nostoc azollae (strain 0708) GN=Aazo_0672	Aazo_0672	69.863
950	K9SDL8	SH3 type 3 domain-containing protein OS=Geitlerinema sp. PCC 7407 GN=GEI7407_3397	GEI7407_3397	73.9726
951	B5W7Z7	Type II site-specific deoxyribonuclease OS=Arthrospira maxima CS-328 GN=AmaxDRAFT_4897	AmaxDRAFT_4897	13.6986
951	B1XKE2	Type II site-specific deoxyribonuclease OS=Synechococcus sp. (strain ATCC 27264 / PCC 7002 / PR-6) GN=SYNPCC7002_A1189	SYNPCC7002_A1189	13.6986
951	B5W7Z5	Site-specific DNA-methyltransferase (Cytosine-specific) OS=Arthrospira maxima CS-328 GN=AmaxDRAFT_4895	AmaxDRAFT_4895	13.6986
951	Q3MCX3	Uncharacterized protein OS=Anabaena variabilis (strain ATCC 29413 / PCC 7937) GN=Ava_1540	Ava_1540	15.0685
951	B5W7Z6	Type II site-specific deoxyribonuclease OS=Arthrospira maxima CS-328 GN=AmaxDRAFT_4896	AmaxDRAFT_4896	15.0685
952	K9T0A8	Uncharacterized protein OS=Pleurocapsa sp. PCC 7327 GN=Ple7327_0849	Ple7327_0849	10.9589
952	K9T2P8	NADH:flavin oxidoreductase OS=Pleurocapsa sp. PCC 7327 GN=Ple7327_0851	Ple7327_0851	13.6986
952	K9T1I5	Uncharacterized protein OS=Pleurocapsa sp. PCC 7327 GN=Ple7327_0850	Ple7327_0850	15.0685
952	K9T7I6	Transcriptional regulator containing an amidase domain and an AraC-type DNA-binding HTH domain OS=Pleurocapsa sp. PCC 7327 GN=Ple7327_2830	Ple7327_2830	15.0685
953	K9S3Z3	Uncharacterized protein OS=Geitlerinema sp. PCC 7407 GN=GEI7407_0181	GEI7407_0181	19.1781
954	A2BRZ8	Uncharacterized protein OS=Prochlorococcus marinus (strain AS9601) GN=A9601_12751	A9601_12751	12.3288
954	B1XRF2	Periplasmic binding protein, probable iron compound transporter OS=Synechococcus sp. (strain ATCC 27264 / PCC 7002 / PR-6) GN=SYNPCC7002_G0097	SYNPCC7002_G0097	15.0685
954	B1XKK6	Uncharacterized protein OS=Synechococcus sp. (strain ATCC 27264 / PCC 7002 / PR-6) GN=SYNPCC7002_A2503	SYNPCC7002_A2503	17.8082
955	Q3MCD8	Uncharacterized protein OS=Anabaena variabilis (strain ATCC 29413 / PCC 7937) GN=Ava_1726	Ava_1726	15.0685
955	K9PBC0	Uncharacterized protein OS=Calothrix sp. PCC 7507 GN=Cal7507_0188	Cal7507_0188	16.4384
956	Q4C654	NADP-specific glutamate dehydrogenase OS=Crocosphaera watsonii WH 8501 GN=CwatDRAFT_4712	CwatDRAFT_4712	61.6438
957	B0JJF1	Transposase OS=Microcystis aeruginosa (strain NIES-843) GN=MAE_27710	MAE_27710	28.7671
958	Q4C498	Forkhead-associated OS=Crocosphaera watsonii WH 8501 GN=CwatDRAFT_4004	CwatDRAFT_4004	15.0685
958	D8FUE2	Putative uncharacterized protein OS=[Oscillatoria] sp. PCC 6506 GN=OSCI_410022	OSCI_410022	16.4384
958	Q3M3T2	2,3-dimethylmalate lyase OS=Anabaena variabilis (strain ATCC 29413 / PCC 7937) GN=Ava_4757	Ava_4757	21.9178
959	Q3M8C7	Uncharacterized protein OS=Anabaena variabilis (strain ATCC 29413 / PCC 7937) GN=Ava_3151	Ava_3151	12.3288
959	D8FXP1	D,D-heptose 1,7-bisphosphate phosphatase OS=[Oscillatoria] sp. PCC 6506 GN=OSCI_1490017	OSCI_1490017	12.3288
959	Q3M8C6	Uncharacterized protein OS=Anabaena variabilis (strain ATCC 29413 / PCC 7937) GN=Ava_3152	Ava_3152	16.4384
959	B7K1D9	D,D-heptose 1,7-bisphosphate phosphatase OS=Cyanothece sp. (strain PCC 8801) GN=PCC8801_2318	PCC8801_2318	17.8082
959	B7K1E0	Phosphoheptose isomerase OS=Cyanothece sp. (strain PCC 8801) GN=gmhA	gmhA PCC8801_2319	17.8082
960	K9PVV9	Uncharacterized protein OS=Leptolyngbya sp. PCC 7376 GN=Lepto7376_0619	Lepto7376_0619	10.9589
960	B5W909	Uncharacterized protein OS=Arthrospira maxima CS-328 GN=AmaxDRAFT_5259	AmaxDRAFT_5259	12.3288
960	B5VZN4	Beta-lactamase domain protein OS=Arthrospira maxima CS-328 GN=AmaxDRAFT_1860	AmaxDRAFT_1860	13.6986
960	B5IMR0	Sodium:alanine symporter family protein OS=Cyanobium sp. PCC 7001 GN=CPCC7001_2268	CPCC7001_2268	16.4384
960	B5W2Z9	Uncharacterized protein OS=Arthrospira maxima CS-328 GN=AmaxDRAFT_3147	AmaxDRAFT_3147	15.0685
961	B1XL45	Ap4A phosphorylase II OS=Synechococcus sp. (strain ATCC 27264 / PCC 7002 / PR-6) GN=apa2	apa2 SYNPCC7002_A2555	76.7123
962	D7E0J3	WD40 repeat, subgroup OS=Nostoc azollae (strain 0708) GN=Aazo_2798	Aazo_2798	54.7945
963	B1XPB6	Uncharacterised protein family (UPF0187) superfamily OS=Synechococcus sp. (strain ATCC 27264 / PCC 7002 / PR-6) GN=SYNPCC7002_A0465	SYNPCC7002_A0465	71.2329
964	B1XJD9	Histidine kinase OS=Synechococcus sp. (strain ATCC 27264 / PCC 7002 / PR-6) GN=SYNPCC7002_A0996	SYNPCC7002_A0996	20.5479
965	Q3M800	GCN5-related N-acetyltransferase OS=Anabaena variabilis (strain ATCC 29413 / PCC 7937) GN=Ava_3278	Ava_3278	15.0685
966	Q3M2A7	FeoA OS=Anabaena variabilis (strain ATCC 29413 / PCC 7937) GN=Ava_B0167	Ava_B0167	20.5479
967	D7E2E1	Uncharacterized protein OS=Nostoc azollae (strain 0708) GN=Aazo_3278	Aazo_3278	12.3288
967	D7E2E0	Uncharacterized protein OS=Nostoc azollae (strain 0708) GN=Aazo_3277	Aazo_3277	19.1781
967	Q3MAJ1	Uncharacterized protein OS=Anabaena variabilis (strain ATCC 29413 / PCC 7937) GN=Ava_2377	Ava_2377	19.1781
968	B1XLE2	Oxidoreductase with molybdopterin binding domain OS=Synechococcus sp. (strain ATCC 27264 / PCC 7002 / PR-6) GN=SYNPCC7002_A0086	SYNPCC7002_A0086	50.6849
969	K9T4A6	Uncharacterized protein OS=Pleurocapsa sp. PCC 7327 GN=Ple7327_1974	Ple7327_1974	56.1644
970	B0JMR9	Transposase OS=Microcystis aeruginosa (strain NIES-843) GN=MAE_35320	MAE_35320	27.3973
970	D8G994	Putative uncharacterized protein OS=[Oscillatoria] sp. PCC 6506 GN=OSCI_4060025	OSCI_4060025	27.3973
971	K9SIA2	Uncharacterized protein OS=Pseudanabaena sp. PCC 7367 GN=Pse7367_1640	Pse7367_1640	10.9589
971	K9SH64	Uncharacterized protein OS=Pseudanabaena sp. PCC 7367 GN=Pse7367_1254	Pse7367_1254	10.9589
971	K9SKT2	Uncharacterized protein OS=Pseudanabaena sp. PCC 7367 GN=Pse7367_2971	Pse7367_2971	12.3288
971	K9PKD4	Uncharacterized protein OS=Calothrix sp. PCC 7507 GN=Cal7507_3446	Cal7507_3446	13.6986
971	Q3M572	Uncharacterized protein OS=Anabaena variabilis (strain ATCC 29413 / PCC 7937) GN=Ava_4265	Ava_4265	16.4384
972	B5VYG8	Uncharacterized protein OS=Arthrospira maxima CS-328 GN=AmaxDRAFT_1560	AmaxDRAFT_1560	16.4384
972	Q3MAU4	Uncharacterized protein OS=Anabaena variabilis (strain ATCC 29413 / PCC 7937) GN=Ava_2274	Ava_2274	20.5479
973	B5W1R5	Uncharacterized protein OS=Arthrospira maxima CS-328 GN=AmaxDRAFT_2712	AmaxDRAFT_2712	63.0137
973	B5W637	Uncharacterized protein OS=Arthrospira maxima CS-328 GN=AmaxDRAFT_4236	AmaxDRAFT_4236	67.1233
973	B5W1R4	Uncharacterized protein OS=Arthrospira maxima CS-328 GN=AmaxDRAFT_2711	AmaxDRAFT_2711	68.4932
973	B5W1R6	Type III restriction protein res subunit OS=Arthrospira maxima CS-328 GN=AmaxDRAFT_2713	AmaxDRAFT_2713	68.4932
973	B5VVR2	Uncharacterized protein OS=Arthrospira maxima CS-328 GN=AmaxDRAFT_0604	AmaxDRAFT_0604	68.4932
973	Q4C6L0	Similar to DNA repair protein rad25 OS=Crocosphaera watsonii WH 8501 GN=CwatDRAFT_5095	CwatDRAFT_5095	68.4932
973	B5W638	Uncharacterized protein OS=Arthrospira maxima CS-328 GN=AmaxDRAFT_4237	AmaxDRAFT_4237	69.863
973	Q4C6K9	Similar to DNA or RNA helicases of superfamily II OS=Crocosphaera watsonii WH 8501 GN=CwatDRAFT_5094	CwatDRAFT_5094	69.863
973	Q4C6L1	Helicase, C-terminal OS=Crocosphaera watsonii WH 8501 GN=CwatDRAFT_5096	CwatDRAFT_5096	69.863
973	B5W654	DNA sulfur modification protein DndE OS=Arthrospira maxima CS-328 GN=AmaxDRAFT_4253	AmaxDRAFT_4253	71.2329
973	B5W8X7	Uncharacterized protein OS=Arthrospira maxima CS-328 GN=AmaxDRAFT_5227	AmaxDRAFT_5227	73.9726
973	P34882	Modification methylase AquI subunit alpha OS=Synechococcus sp. (strain ATCC 27264 / PCC 7002 / PR-6) GN=aquIMA	aquIMA dcm SYNPCC7002_A1188	79.4521
974	G6FX95	Putative uncharacterized protein OS=Fischerella sp. JSC-11 GN=FJSC11DRAFT_3494	FJSC11DRAFT_3494	46.5753
974	D7E1N7	Uncharacterized protein OS=Nostoc azollae (strain 0708) GN=Aazo_0845	Aazo_0845	57.5342
975	G6FNU2	Putative uncharacterized protein OS=Fischerella sp. JSC-11 GN=FJSC11DRAFT_0522	FJSC11DRAFT_0522	10.9589
975	B7JXX0	Cytochrome P450 OS=Cyanothece sp. (strain PCC 8801) GN=PCC8801_1896	PCC8801_1896	12.3288
975	D4TJP8	Uncharacterized protein OS=Cylindrospermopsis raciborskii CS-505 GN=CRC_03009	CRC_03009	12.3288
975	B5IL88	Monooxygenase, FAD-binding protein OS=Cyanobium sp. PCC 7001 GN=CPCC7001_2660	CPCC7001_2660	17.8082
976	Q4C6C5	Cyclic nucleotide-binding OS=Crocosphaera watsonii WH 8501 GN=CwatDRAFT_4869	CwatDRAFT_4869	79.4521
977	G6FP89	Serine acetyltransferase OS=Fischerella sp. JSC-11 GN=FJSC11DRAFT_0669	FJSC11DRAFT_0669	82.1918
978	B5W5P6	Uncharacterized protein OS=Arthrospira maxima CS-328 GN=AmaxDRAFT_4095	AmaxDRAFT_4095	79.4521
978	B1XKM1	Hypothetical membrane protein OS=Synechococcus sp. (strain ATCC 27264 / PCC 7002 / PR-6) GN=SYNPCC7002_A2518	SYNPCC7002_A2518	86.3014
979	B1XI15	WD40-like Beta Propeller Repeat Protein OS=Synechococcus sp. (strain ATCC 27264 / PCC 7002 / PR-6) GN=SYNPCC7002_A0761	SYNPCC7002_A0761	69.863
979	G6FVQ7	Ycf66 family protein OS=Fischerella sp. JSC-11 GN=FJSC11DRAFT_2954	FJSC11DRAFT_2954	72.6027
980	B1XQP4	Uncharacterized protein OS=Synechococcus sp. (strain ATCC 27264 / PCC 7002 / PR-6) GN=SYNPCC7002_A1952	SYNPCC7002_A1952	78.0822
981	D7E0W3	S-layer domain-containing protein OS=Nostoc azollae (strain 0708) GN=Aazo_0607	Aazo_0607	71.2329
982	B1XKT2	Inositol monophosphatase family OS=Synechococcus sp. (strain ATCC 27264 / PCC 7002 / PR-6) GN=SYNPCC7002_A0034	SYNPCC7002_A0034	75.3425
982	B1XNT0	Glycosyl transferase, group 1 family protein OS=Synechococcus sp. (strain ATCC 27264 / PCC 7002 / PR-6) GN=SYNPCC7002_A1615	SYNPCC7002_A1615	76.7123
983	D7E218	Nuclease (SNase domain protein) OS=Nostoc azollae (strain 0708) GN=Aazo_0889	Aazo_0889	63.0137
983	B5W694	Carbohydrate-selective porin OprB OS=Arthrospira maxima CS-328 GN=AmaxDRAFT_4293	AmaxDRAFT_4293	68.4932
984	D7E2E4	Uncharacterized protein OS=Nostoc azollae (strain 0708) GN=Aazo_3281	Aazo_3281	43.8356
985	Q4BXJ1	Uncharacterized protein OS=Crocosphaera watsonii WH 8501 GN=CwatDRAFT_1565	CwatDRAFT_1565	31.5068
985	B1XQQ5	Amino acid permease superfamily protein OS=Synechococcus sp. (strain ATCC 27264 / PCC 7002 / PR-6) GN=SYNPCC7002_A1963	SYNPCC7002_A1963	34.2466
985	B5W6B8	Amino acid permease-associated region OS=Arthrospira maxima CS-328 GN=AmaxDRAFT_4317	AmaxDRAFT_4317	34.2466
986	K9SIH5	Major facilitator superfamily MFS_1 OS=Pseudanabaena sp. PCC 7367 GN=Pse7367_1724	Pse7367_1724	20.5479
987	B5W0U1	SCP-like extracellular OS=Arthrospira maxima CS-328 GN=AmaxDRAFT_2447	AmaxDRAFT_2447	24.6575
988	D7DVB3	Alkyl hydroperoxide reductase/ Thiol specific antioxidant/ Mal allergen OS=Nostoc azollae (strain 0708) GN=Aazo_0067	Aazo_0067	52.0548
988	D7DZA7	Uncharacterized protein OS=Nostoc azollae (strain 0708) GN=Aazo_5017	Aazo_5017	54.7945
989	G6FTU6	Acetoacetate decarboxylase OS=Fischerella sp. JSC-11 GN=FJSC11DRAFT_2293	FJSC11DRAFT_2293	35.6164
990	B7K2H0	Hydrolase, NUDIX family, putative OS=Cyanothece sp. (strain PCC 8801) GN=PCC8801_2350	PCC8801_2350	27.3973
991	B7JZP3	Uncharacterized protein OS=Cyanothece sp. (strain PCC 8801) GN=PCC8801_0909	PCC8801_0909	21.9178
992	B7JX07	Uncharacterized protein OS=Cyanothece sp. (strain PCC 8801) GN=PCC8801_1811	PCC8801_1811	20.5479
993	K9Q6I9	Exosortase OS=Leptolyngbya sp. PCC 7376 GN=Lepto7376_4267	Lepto7376_4267	19.1781
994	Q3M6L1	RNA 3'-terminal phosphate cyclase OS=Anabaena variabilis (strain ATCC 29413 / PCC 7937) GN=rtcA	rtcA Ava_3770	20.5479
994	G6FZR0	RNA-3'-phosphate cyclase OS=Fischerella sp. JSC-11 GN=FJSC11DRAFT_4359	FJSC11DRAFT_4359	21.9178
995	K9PU51	Uncharacterized protein OS=Leptolyngbya sp. PCC 7376 GN=Lepto7376_0544	Lepto7376_0544	43.8356
995	B1XMT0	Hydrolase, haloacid dehalogenase family OS=Synechococcus sp. (strain ATCC 27264 / PCC 7002 / PR-6) GN=SYNPCC7002_A0257	SYNPCC7002_A0257	45.2055
996	B1XPA2	Ribonuclease H OS=Synechococcus sp. (strain ATCC 27264 / PCC 7002 / PR-6) GN=rnhA	rnhA SYNPCC7002_A1706	54.7945
997	B1XI57	Conserved hypotheical protein (DUF924) OS=Synechococcus sp. (strain ATCC 27264 / PCC 7002 / PR-6) GN=SYNPCC7002_A2055	SYNPCC7002_A2055	63.0137
998	B1XNJ3	Uncharacterized protein OS=Synechococcus sp. (strain ATCC 27264 / PCC 7002 / PR-6) GN=SYNPCC7002_A0361	SYNPCC7002_A0361	67.1233
999	D7E2X3	Uncharacterized protein OS=Nostoc azollae (strain 0708) GN=Aazo_3389	Aazo_3389	23.2877
1000	K9PVU9	Methyltransferase type 11 OS=Leptolyngbya sp. PCC 7376 GN=Lepto7376_0207	Lepto7376_0207	20.5479
1001	Q3M1N2	Uncharacterized protein OS=Anabaena variabilis (strain ATCC 29413 / PCC 7937) GN=Ava_C0029	Ava_C0029	27.3973
1002	B5W281	Uncharacterized protein OS=Arthrospira maxima CS-328 GN=AmaxDRAFT_2876	AmaxDRAFT_2876	24.6575
1003	B7K140	Peptidase M23 OS=Cyanothece sp. (strain PCC 8801) GN=PCC8801_2207	PCC8801_2207	26.0274
1004	G6FT52	Penicillin-binding protein, transpeptidase OS=Fischerella sp. JSC-11 GN=FJSC11DRAFT_2049	FJSC11DRAFT_2049	76.7123
1005	B1XKA6	Uncharacterized protein OS=Synechococcus sp. (strain ATCC 27264 / PCC 7002 / PR-6) GN=SYNPCC7002_A1152	SYNPCC7002_A1152	31.5068
1006	K9PLZ3	Uncharacterized protein OS=Calothrix sp. PCC 7507 GN=Cal7507_3410	Cal7507_3410	19.1781
1006	K9PKY4	Uncharacterized protein OS=Calothrix sp. PCC 7507 GN=Cal7507_3409	Cal7507_3409	19.1781
1007	Q3MCQ4	AMP-dependent synthetase and ligase OS=Anabaena variabilis (strain ATCC 29413 / PCC 7937) GN=Ava_1609	Ava_1609	21.9178
1008	B1XMV3	7-carboxy-7-deazaguanine synthase OS=Synechococcus sp. (strain ATCC 27264 / PCC 7002 / PR-6) GN=queE	queE SYNPCC7002_A0280	42.4658
1009	D7DXE2	Integral membrane sensor signal transduction histidine kinase OS=Nostoc azollae (strain 0708) GN=Aazo_2222	Aazo_2222	24.6575
1010	Q4BZ90	CheW-like protein OS=Crocosphaera watsonii WH 8501 GN=CwatDRAFT_2356	CwatDRAFT_2356	19.1781
1011	D7DXE7	Uncharacterized protein OS=Nostoc azollae (strain 0708) GN=Aazo_2232	Aazo_2232	20.5479
1012	D7E4W0	Uncharacterized protein OS=Nostoc azollae (strain 0708) GN=Aazo_3923	Aazo_3923	54.7945
1013	B5W5G3	Malto-oligosyltrehalose synthase OS=Arthrospira maxima CS-328 GN=AmaxDRAFT_4012	AmaxDRAFT_4012	45.2055
1013	B5W5G4	Malto-oligosyltrehalose trehalohydrolase OS=Arthrospira maxima CS-328 GN=AmaxDRAFT_4013	AmaxDRAFT_4013	46.5753
1014	D7E3F0	Uncharacterized protein OS=Nostoc azollae (strain 0708) GN=Aazo_1290	Aazo_1290	38.3562
1015	Q3M2G7	Uncharacterized protein OS=Anabaena variabilis (strain ATCC 29413 / PCC 7937) GN=Ava_B0107	Ava_B0107	30.137
1016	B5VVW1	Ribokinase OS=Arthrospira maxima CS-328 GN=AmaxDRAFT_0649	rbsK AmaxDRAFT_0649	71.2329
1017	D8FZW7	Putative uncharacterized protein OS=[Oscillatoria] sp. PCC 6506 GN=OSCI_2530030	OSCI_2530030	39.726
1017	B5W8U1	Uncharacterized protein OS=Arthrospira maxima CS-328 GN=AmaxDRAFT_5191	AmaxDRAFT_5191	47.9452
1018	Q4C411	Uncharacterized protein OS=Crocosphaera watsonii WH 8501 GN=CwatDRAFT_3743	CwatDRAFT_3743	26.0274
1018	B1XIH0	Probable antitoxin of toxin-antitoxin stability system OS=Synechococcus sp. (strain ATCC 27264 / PCC 7002 / PR-6) GN=SYNPCC7002_A0837	SYNPCC7002_A0837	32.8767
1019	B7K1I4	Uncharacterized protein OS=Cyanothece sp. (strain PCC 8801) GN=PCC8801_3563	PCC8801_3563	36.9863
1020	B5VYA2	3'(2'),5'-bisphosphate nucleotidase OS=Arthrospira maxima CS-328 GN=AmaxDRAFT_1494	AmaxDRAFT_1494	36.9863
1021	B5VWM6	Adenylate/guanylate cyclase with integral membrane sensor OS=Arthrospira maxima CS-328 GN=AmaxDRAFT_0918	AmaxDRAFT_0918	49.3151
1022	B1XPM3	ABC transporter, nitrate-like substrate binding protein OS=Synechococcus sp. (strain ATCC 27264 / PCC 7002 / PR-6) GN=SYNPCC7002_A1748	SYNPCC7002_A1748	54.7945
1022	B1XPM4	Nitrate transport protein nrtB like protein OS=Synechococcus sp. (strain ATCC 27264 / PCC 7002 / PR-6) GN=SYNPCC7002_A1749	SYNPCC7002_A1749	58.9041
1023	Q55830	Slr0510 protein OS=Synechocystis sp. (strain PCC 6803 / Kazusa) GN=slr0510	slr0510	35.6164
1024	B5VUM6	Putative reverse transcriptase OS=Arthrospira maxima CS-328 GN=AmaxDRAFT_0007	AmaxDRAFT_0007	61.6438
1024	B5W0W5	RNA-directed DNA polymerase OS=Arthrospira maxima CS-328 GN=AmaxDRAFT_2405	AmaxDRAFT_2405	64.3836
1024	B5VVH6	Retron-type reverse transcriptase-like protein OS=Arthrospira maxima CS-328 GN=AmaxDRAFT_0517	AmaxDRAFT_0517	64.3836
1024	B5VX70	Putative reverse transcriptase OS=Arthrospira maxima CS-328 GN=AmaxDRAFT_1112	AmaxDRAFT_1112	64.3836
1025	Q3M3J9	Glycosyl transferase, family 2 OS=Anabaena variabilis (strain ATCC 29413 / PCC 7937) GN=Ava_4840	Ava_4840	24.6575
1026	B5W308	Nucleic acid-binding protein contains PIN domain-like protein OS=Arthrospira maxima CS-328 GN=AmaxDRAFT_3156	AmaxDRAFT_3156	53.4247
1027	B5VXJ2	Uncharacterized protein OS=Arthrospira maxima CS-328 GN=AmaxDRAFT_1234	AmaxDRAFT_1234	83.5616
1027	B1XNL4	Two-component hybrid sensor and regulator OS=Synechococcus sp. (strain ATCC 27264 / PCC 7002 / PR-6) GN=SYNPCC7002_A1548	SYNPCC7002_A1548	84.9315
1027	B5VWS5	Response regulator receiver sensor signal transduction histidine kinase OS=Arthrospira maxima CS-328 GN=AmaxDRAFT_0967	AmaxDRAFT_0967	89.0411
1028	B1XKY1	Sulfurtransferase OS=Synechococcus sp. (strain ATCC 27264 / PCC 7002 / PR-6) GN=SYNPCC7002_A1238	SYNPCC7002_A1238	26.0274
1028	B1XMJ9	AIR synthase related protein OS=Synechococcus sp. (strain ATCC 27264 / PCC 7002 / PR-6) GN=SYNPCC7002_A2744	SYNPCC7002_A2744	32.8767
1028	Q4C4W9	Sulfurtransferase OS=Crocosphaera watsonii WH 8501 GN=CwatDRAFT_4299	CwatDRAFT_4299	38.3562
1029	K9PD15	Alcohol dehydrogenase zinc-binding domain protein OS=Calothrix sp. PCC 7507 GN=Cal7507_0562	Cal7507_0562	10.9589
1029	K9PMQ2	Major intrinsic protein OS=Calothrix sp. PCC 7507 GN=Cal7507_3677	Cal7507_3677	12.3288
1029	K9SEV9	Integrase family protein OS=Pseudanabaena sp. PCC 7367 GN=Pse7367_0867	Pse7367_0867	12.3288
1029	P73700	Slr1815 protein OS=Synechocystis sp. (strain PCC 6803 / Kazusa) GN=slr1815	slr1815	15.0685
1029	K9PKY0	Short-chain dehydrogenase/reductase SDR OS=Calothrix sp. PCC 7507 GN=Cal7507_3673	Cal7507_3673	16.4384
1030	B7JYU0	Lanthionine synthetase C family protein OS=Cyanothece sp. (strain PCC 8801) GN=PCC8801_1979	PCC8801_1979	15.0685
1030	Q3M5R9	Cytochrome P450 OS=Anabaena variabilis (strain ATCC 29413 / PCC 7937) GN=Ava_4063	Ava_4063	16.4384
1030	D8G9Q3	Putative Lanthionine synthetase C family protein OS=[Oscillatoria] sp. PCC 6506 GN=OSCI_4120022	OSCI_4120022	21.9178
1031	B5W6G5	Plasmid stabilization system OS=Arthrospira maxima CS-328 GN=AmaxDRAFT_4364	AmaxDRAFT_4364	10.9589
1031	Q3M9C3	Uncharacterized protein OS=Anabaena variabilis (strain ATCC 29413 / PCC 7937) GN=Ava_2800	Ava_2800	15.0685
1031	B5VZC4	Uncharacterized protein OS=Arthrospira maxima CS-328 GN=AmaxDRAFT_1926	AmaxDRAFT_1926	15.0685
1031	K9SGI4	Addiction module antidote protein, CC2985 family OS=Pseudanabaena sp. PCC 7367 GN=Pse7367_1441	Pse7367_1441	17.8082
1032	D7DWJ0	Uncharacterized protein OS=Nostoc azollae (strain 0708) GN=Aazo_4287	Aazo_4287	10.9589
1032	Q3M263	Uncharacterized protein OS=Anabaena variabilis (strain ATCC 29413 / PCC 7937) GN=Ava_B0211	Ava_B0211	15.0685
1032	D7E2Q9	Uncharacterized protein OS=Nostoc azollae (strain 0708) GN=Aazo_1082	Aazo_1082	15.0685
1033	B1XLS5	Methyl-accepting chemotaxis protein OS=Synechococcus sp. (strain ATCC 27264 / PCC 7002 / PR-6) GN=SYNPCC7002_A1372	SYNPCC7002_A1372	80.8219
1034	B0JHX4	Putative uncharacterized protein OS=Microcystis aeruginosa (strain NIES-843) GN=MAE_57140	MAE_57140	15.0685
1034	K9TCD5	Uncharacterized protein OS=Pleurocapsa sp. PCC 7327 GN=Ple7327_4568	Ple7327_4568	15.0685
1035	D7E548	Uncharacterized protein OS=Nostoc azollae (strain 0708) GN=Aazo_1693	Aazo_1693	79.4521
1036	D7E095	Major facilitator superfamily MFS_1 OS=Nostoc azollae (strain 0708) GN=Aazo_0470	Aazo_0470	52.0548
1037	B5VXD0	Uncharacterized protein OS=Arthrospira maxima CS-328 GN=AmaxDRAFT_1172	AmaxDRAFT_1172	21.9178
1038	B5VYN3	Polysaccharide deacetylase OS=Arthrospira maxima CS-328 GN=AmaxDRAFT_1625	AmaxDRAFT_1625	21.9178
1039	K9PKH4	Uncharacterized protein OS=Calothrix sp. PCC 7507 GN=Cal7507_3257	Cal7507_3257	15.0685
1039	K9SDT3	GUN4 domain-containing protein OS=Pseudanabaena sp. PCC 7367 GN=Pse7367_0022	Pse7367_0022	16.4384
1040	K9Q1M2	Abortive infection protein OS=Leptolyngbya sp. PCC 7376 GN=Lepto7376_2690	Lepto7376_2690	24.6575
1041	B0JKJ5	Putative uncharacterized protein OS=Microcystis aeruginosa (strain NIES-843) GN=MAE_29620	MAE_29620	20.5479
1041	G6FZM6	Putative uncharacterized protein OS=Fischerella sp. JSC-11 GN=FJSC11DRAFT_4325	FJSC11DRAFT_4325	20.5479
1042	K9PRE7	FAD dependent oxidoreductase OS=Calothrix sp. PCC 7507 GN=Cal7507_5656	Cal7507_5656	17.8082
1042	K9PT61	FAD dependent oxidoreductase OS=Calothrix sp. PCC 7507 GN=Cal7507_5655	Cal7507_5655	17.8082
1043	G6FND8	Putative uncharacterized protein OS=Fischerella sp. JSC-11 GN=FJSC11DRAFT_0385	FJSC11DRAFT_0385	32.8767
1043	Q3MGF0	Class II aldolase/adducin-like protein OS=Anabaena variabilis (strain ATCC 29413 / PCC 7937) GN=Ava_0310	Ava_0310	35.6164
1044	D8G9F5	Dynamin family protein OS=[Oscillatoria] sp. PCC 6506 GN=OSCI_4100005	OSCI_4100005	17.8082
1044	D8FZI0	Putative uncharacterized protein OS=[Oscillatoria] sp. PCC 6506 GN=OSCI_2440007	OSCI_2440007	19.1781
1044	D8G9F6	Putative uncharacterized protein OS=[Oscillatoria] sp. PCC 6506 GN=OSCI_4100006	OSCI_4100006	26.0274
1045	B1XKW0	Uncharacterized protein OS=Synechococcus sp. (strain ATCC 27264 / PCC 7002 / PR-6) GN=SYNPCC7002_A1217	SYNPCC7002_A1217	61.6438
1046	B1XMF6	Histidine kinase OS=Synechococcus sp. (strain ATCC 27264 / PCC 7002 / PR-6) GN=SYNPCC7002_A1451	SYNPCC7002_A1451	45.2055
1047	Q3M1D4	Cobyrinic acid a,c-diamide synthase OS=Anabaena variabilis (strain ATCC 29413 / PCC 7937) GN=Ava_C0121	Ava_C0121	42.4658
1048	G6FXI1	Filamentous hemagglutinin family outer membrane protein OS=Fischerella sp. JSC-11 GN=FJSC11DRAFT_3580	FJSC11DRAFT_3580	20.5479
1049	K9S6H5	Uncharacterized protein OS=Geitlerinema sp. PCC 7407 GN=GEI7407_1304	GEI7407_1304	16.4384
1050	D7E3A4	Uncharacterized protein OS=Nostoc azollae (strain 0708) GN=Aazo_1217	Aazo_1217	16.4384
1051	B5W8V9	Uncharacterized protein OS=Arthrospira maxima CS-328 GN=AmaxDRAFT_5209	AmaxDRAFT_5209	16.4384
1051	Q3M1W5	Uncharacterized protein OS=Anabaena variabilis (strain ATCC 29413 / PCC 7937) GN=Ava_B0311	Ava_B0311	19.1781
1051	Q6ZEW7	Uncharacterized protein OS=Synechocystis sp. (strain PCC 6803 / Kazusa) GN=slr5013	slr5013	20.5479
1051	Q3M1W4	Uncharacterized protein OS=Anabaena variabilis (strain ATCC 29413 / PCC 7937) GN=Ava_B0312	Ava_B0312	23.2877
1052	B5W7D7	Type I site-specific deoxyribonuclease, HsdR family OS=Arthrospira maxima CS-328 GN=AmaxDRAFT_4687	AmaxDRAFT_4687	13.6986
1052	L8LSX8	Uncharacterized protein OS=Gloeocapsa sp. PCC 73106 GN=GLO73106DRAFT_00030000	GLO73106DRAFT_00030000	15.0685
1052	L8LTV0	Type I restriction-modification system methyltransferase subunit (Fragment) OS=Gloeocapsa sp. PCC 73106 GN=GLO73106DRAFT_00041200	GLO73106DRAFT_00041200	23.2877
1052	B5W7C2	N-6 DNA methylase OS=Arthrospira maxima CS-328 GN=AmaxDRAFT_4672	AmaxDRAFT_4672	26.0274
1053	B0JJ98	Cytosine-specific methyltransferase OS=Microcystis aeruginosa (strain NIES-843) GN=MAE_59840	MAE_59840	36.9863
1054	B1XIH3	Uncharacterized protein OS=Synechococcus sp. (strain ATCC 27264 / PCC 7002 / PR-6) GN=SYNPCC7002_A0840	SYNPCC7002_A0840	12.3288
1054	B1XLN1	Uncharacterized protein OS=Synechococcus sp. (strain ATCC 27264 / PCC 7002 / PR-6) GN=SYNPCC7002_A1327	SYNPCC7002_A1327	15.0685
1054	B1XLN0	Uncharacterized protein OS=Synechococcus sp. (strain ATCC 27264 / PCC 7002 / PR-6) GN=SYNPCC7002_A1326	SYNPCC7002_A1326	19.1781
1055	Q3M3E6	Uncharacterized protein OS=Anabaena variabilis (strain ATCC 29413 / PCC 7937) GN=Ava_4893	Ava_4893	19.1781
1055	K9SLX9	ABC-type transporter, integral membrane subunit OS=Pseudanabaena sp. PCC 7367 GN=Pse7367_2514	Pse7367_2514	20.5479
1055	K9SMG5	Putative secreted protein OS=Pseudanabaena sp. PCC 7367 GN=Pse7367_3155	Pse7367_3155	21.9178
1056	K9SNK4	Phosphoesterase PA-phosphatase related protein OS=Pseudanabaena sp. PCC 7367 GN=Pse7367_3121	Pse7367_3121	20.5479
1057	K9PFT1	Uridine phosphorylase OS=Calothrix sp. PCC 7507 GN=Cal7507_1175	Cal7507_1175	24.6575
1058	D7E528	N-acetylmuramyl-L-alanine amidase, negative regulator of AmpC, AmpD OS=Nostoc azollae (strain 0708) GN=Aazo_1660	Aazo_1660	52.0548
1059	D8G981	Putative uncharacterized protein OS=[Oscillatoria] sp. PCC 6506 GN=OSCI_4060012	OSCI_4060012	16.4384
1060	B0JHP9	Transposase OS=Microcystis aeruginosa (strain NIES-843) GN=MAE_56390	MAE_56390	45.2055
1060	D8G1T1	Transposase OS=[Oscillatoria] sp. PCC 6506 GN=OSCI_3070005	OSCI_3070005	50.6849
1061	D7DYL0	Response regulator receiver protein OS=Nostoc azollae (strain 0708) GN=Aazo_0208	Aazo_0208	76.7123
1062	D7DXG3	Uncharacterized protein OS=Nostoc azollae (strain 0708) GN=Aazo_2256	Aazo_2256	63.0137
1062	K9SAH2	Uncharacterized protein OS=Geitlerinema sp. PCC 7407 GN=GEI7407_2284	GEI7407_2284	67.1233
1063	B1XQA5	Uncharacterized protein OS=Synechococcus sp. (strain ATCC 27264 / PCC 7002 / PR-6) GN=SYNPCC7002_A0642	SYNPCC7002_A0642	73.9726
1063	Q4BWX5	Uncharacterized protein OS=Crocosphaera watsonii WH 8501 GN=CwatDRAFT_1398	CwatDRAFT_1398	78.0822
1064	Q3MFX8	Uncharacterized protein OS=Anabaena variabilis (strain ATCC 29413 / PCC 7937) GN=Ava_0484	Ava_0484	20.5479
1064	G6FVU8	Putative uncharacterized protein OS=Fischerella sp. JSC-11 GN=FJSC11DRAFT_3039	FJSC11DRAFT_3039	21.9178
1064	K9PTI9	Heme NO binding domain protein OS=Calothrix sp. PCC 7507 GN=Cal7507_6109	Cal7507_6109	23.2877
1065	K9S4T5	Uncharacterized protein OS=Geitlerinema sp. PCC 7407 GN=GEI7407_0720	GEI7407_0720	10.9589
1065	Q4BX61	CpcD phycobilisome linker-like OS=Crocosphaera watsonii WH 8501 GN=CwatDRAFT_0659	CwatDRAFT_0659	16.4384
1066	Q3MBT1	Transcriptional regulator, GntR family OS=Anabaena variabilis (strain ATCC 29413 / PCC 7937) GN=Ava_1933	Ava_1933	23.2877
1066	Q3MBT0	Uncharacterized protein OS=Anabaena variabilis (strain ATCC 29413 / PCC 7937) GN=Ava_1934	Ava_1934	24.6575
1067	K9SM20	Uncharacterized protein OS=Pseudanabaena sp. PCC 7367 GN=Pse7367_2928	Pse7367_2928	17.8082
1067	G6FVY6	Uncharacterized protein family UPF0310 OS=Fischerella sp. JSC-11 GN=FJSC11DRAFT_3077	FJSC11DRAFT_3077	24.6575
1068	D8FVU1	Aminotransferase class-III OS=[Oscillatoria] sp. PCC 6506 GN=OSCI_910001	OSCI_910001	17.8082
1068	D8G556	Methyltransferase type 12 OS=[Oscillatoria] sp. PCC 6506 GN=OSCI_3510029	OSCI_3510029	17.8082
1069	B0JJ44	Putative uncharacterized protein OS=Microcystis aeruginosa (strain NIES-843) GN=MAE_59300	MAE_59300	28.7671
1070	D8FTZ2	Putative uncharacterized protein OS=[Oscillatoria] sp. PCC 6506 GN=OSCI_270023	OSCI_270023	57.5342
1071	Q4CB12	Uncharacterized protein OS=Crocosphaera watsonii WH 8501 GN=CwatDRAFT_6028	CwatDRAFT_6028	10.9589
1071	Q4C8M4	Uncharacterized protein OS=Crocosphaera watsonii WH 8501 GN=CwatDRAFT_5367	CwatDRAFT_5367	12.3288
1071	Q4CAU7	Uncharacterized protein OS=Crocosphaera watsonii WH 8501 GN=CwatDRAFT_6064	CwatDRAFT_6064	13.6986
1071	Q4BVM4	Similar to NTPase (NACHT family) OS=Crocosphaera watsonii WH 8501 GN=CwatDRAFT_0559	CwatDRAFT_0559	15.0685
1071	B7JXC4	GUN4 domain protein OS=Cyanothece sp. (strain PCC 8801) GN=PCC8801_3131	PCC8801_3131	23.2877
1072	D7E1V0	Glucose-1-phosphate cytidylyltransferase OS=Nostoc azollae (strain 0708) GN=Aazo_3134	Aazo_3134	82.1918
1072	D7DZW6	Uncharacterized protein OS=Nostoc azollae (strain 0708) GN=Aazo_2730	Aazo_2730	82.1918
1073	B5VV03	Outer membrane adhesin like proteiin OS=Arthrospira maxima CS-328 GN=AmaxDRAFT_0337	AmaxDRAFT_0337	10.9589
1073	Q4C4M4	Glycosyl transferase, group 1 OS=Crocosphaera watsonii WH 8501 GN=CwatDRAFT_4213	CwatDRAFT_4213	12.3288
1073	B5VZH6	Tetratricopeptide TPR_2 OS=Arthrospira maxima CS-328 GN=AmaxDRAFT_1978	AmaxDRAFT_1978	17.8082
1073	B5W0A2	Uncharacterized protein OS=Arthrospira maxima CS-328 GN=AmaxDRAFT_2200	AmaxDRAFT_2200	17.8082
1073	B0JGQ9	Tetratricopeptide TPR_2 OS=Microcystis aeruginosa (strain NIES-843) GN=MAE_55030	MAE_55030	17.8082
1073	B5W0A7	Uncharacterized protein OS=Arthrospira maxima CS-328 GN=AmaxDRAFT_2201	AmaxDRAFT_2201	19.1781
1074	D7E093	Uncharacterized protein OS=Nostoc azollae (strain 0708) GN=Aazo_0468	Aazo_0468	80.8219
1075	B1XJF6	Hydrophobe/Amphiphile Efflux-1 (HAE1) Family protein OS=Synechococcus sp. (strain ATCC 27264 / PCC 7002 / PR-6) GN=SYNPCC7002_A1013	SYNPCC7002_A1013	84.9315
1076	D7E3R0	YCII-related protein OS=Nostoc azollae (strain 0708) GN=Aazo_3667	Aazo_3667	79.4521
1077	Q4C7H7	Uncharacterized protein OS=Crocosphaera watsonii WH 8501 GN=CwatDRAFT_5669	CwatDRAFT_5669	72.6027
1078	A2BSR2	Uncharacterized protein OS=Prochlorococcus marinus (strain AS9601) GN=A9601_15401	A9601_15401	87.6712
[truncated: 6,282 more rows]
